# Supplementary material for: Hypoxia-mediated stabilization of HIF1A in prostatic intraepithelial neoplasia promotes cell plasticity and malignant progression
Source: Sci Adv. 2022 Jul 22;8(29):eabo2295. doi: 10.1126/sciadv.abo2295 (PMC9307253; doi:10.1126/sciadv.abo2295)
Supplement: Supplementary file 2 — Tables S1 to S12 [file sciadv.abo2295_tables_s1_to_s12.zip]

Archive with 12 entries (12 files):
- sciadv.abo2295_table_s1.csv
- sciadv.abo2295_table_s2.csv
- sciadv.abo2295_table_s3.csv
- sciadv.abo2295_table_s4.csv
- sciadv.abo2295_table_s5.xlsx
- sciadv.abo2295_table_s6.csv
- sciadv.abo2295_table_s7.csv
- sciadv.abo2295_table_s8.xlsx
- sciadv.abo2295_table_s9.xlsx
- sciadv.abo2295_table_s10.xlsx
- sciadv.abo2295_table_s11.xlsx
- sciadv.abo2295_table_s12.csv
