# Supplementary material for: Hypoxia-mediated stabilization of HIF1A in prostatic intraepithelial neoplasia promotes cell plasticity and malignant progression
Source: Sci Adv. 2022 Jul 22;8(29):eabo2295. doi: 10.1126/sciadv.abo2295 (PMC9307253; doi:10.1126/sciadv.abo2295)
Supplement: Supplementary file 2 — Tables S1 to S12 [file sciadv.abo2295_tables_s1_to_s12.zip › sciadv.abo2295_table_s1.csv]

3mo_p_val	3mo_avg_log2FC	3mo_pct.1	3mo_pct.2	3mo_p_val_adj	1_WT_p_val	1_WT_avg_log2FC	1_WT_pct.1	1_WT_pct.2	1_WT_p_val_adj	max_pval	minimump_p_val	gene	NCBI_id	cluster
0	1.75963091173376	0.989	0.598	0	0	1.29868167329065	0.713	0.191	0	0	0	Aspn	66695	0
0	1.47550727083924	0.974	0.458	0	0	1.31957864648771	0.6	0.111	0	0	0	Kcnk2	16526	0
0	1.44662100654729	1	0.624	0	0	1.18422163374077	0.672	0.207	0	0	0	Rspo3	72780	0
0	2.1207919720554	0.994	0.759	0	0	1.76964845923335	0.887	0.303	0	0	0	Col6a3	12835	0
2.1986466407019e-290	2.47508333306815	0.948	0.749	4.3972932814038e-287	0	2.01046911367523	0.739	0.191	0	2.1986466407019e-290	0	Myoc	17926	0
7.45833364644087e-283	2.05806766354827	0.982	0.808	1.49166672928817e-279	0	1.40863466156369	0.991	0.576	0	7.45833364644087e-283	0	Igfbp6	16012	0
1.9375857810167e-274	1.8335982572773	1	0.945	3.8751715620334e-271	0	1.17542422664416	0.96	0.461	0	1.9375857810167e-274	0	Gas1	14451	0
3.48759168548524e-274	2.09430313313028	0.939	0.672	6.97518337097048e-271	0	1.71565510822122	0.823	0.226	0	3.48759168548524e-274	0	Cilp	214425	0
1.53333862506907e-268	1.65805886211119	0.992	0.79	3.06667725013814e-265	0	1.28545071596916	0.975	0.526	0	1.53333862506907e-268	0	Rbp1	19659	0
1.20843230423297e-239	1.81027678649825	0.973	0.814	2.41686460846594e-236	0	1.48307405975229	0.931	0.449	0	1.20843230423297e-239	0	Fmo2	55990	0
2.25367748495195e-238	1.60783716902006	0.961	0.734	4.50735496990389e-235	0	1.37881886601923	0.764	0.306	0	2.25367748495195e-238	0	Prss23	76453	0
3.12730808270494e-237	1.70222227420099	0.99	0.663	6.25461616540989e-234	0	1.15083455343391	0.994	0.599	0	3.12730808270494e-237	0	Sparc	20692	0
1.13676682482908e-235	1.75607565987816	0.952	0.691	2.27353364965816e-232	0	1.35888189997277	0.939	0.424	0	1.13676682482908e-235	0	Fbln1	14114	0
3.28102475754079e-224	1.73475336923809	0.939	0.685	6.56204951508158e-221	0	1.38123001951559	0.881	0.373	0	3.28102475754079e-224	0	Pcolce	18542	0
9.75784103290004e-183	1.36121879141674	0.889	0.511	1.95156820658001e-179	0	1.10859737955458	0.802	0.295	0	9.75784103290004e-183	0	Ptgis	19223	0
5.53508655633473e-161	1.43111823987539	0.851	0.614	1.10701731126695e-157	0	1.18676687075262	0.621	0.161	0	5.53508655633473e-161	0	Fxyd6	59095	0
6.25587100356241e-126	1.60052804586211	0.797	0.558	1.25117420071248e-122	0	1.4196803794402	0.52	0.124	0	6.25587100356241e-126	0	Col12a1	12816	0
3.88204712589715e-172	1.83681605369514	0.902	0.838	7.76409425179429e-169	4.97788325135153e-306	1.57328541428394	0.899	0.443	9.95576650270306e-303	3.88204712589715e-172	9.95576650270262e-306	Apod	11815	0
6.49877983151296e-214	1.43997197238865	0.928	0.615	1.29975596630259e-210	2.88609136040998e-301	1.06755469429343	0.71	0.243	5.77218272081996e-298	6.49877983151296e-214	5.77218272081965e-301	Sfrp1	20377	0
6.66996759003932e-226	1.61031013431137	0.97	0.692	1.33399351800786e-222	1.06533493693029e-300	1.23413805163998	0.917	0.435	2.13066987386059e-297	6.66996759003932e-226	2.13066987386049e-300	Penk	18619	0
1.05550081794998e-280	1.02027982644949	0.99	0.659	2.11100163589996e-277	5.67136308383663e-297	0.89578459625293	0.689	0.22	1.13427261676733e-293	1.05550081794998e-280	1.13427261676728e-296	Pdlim3	53318	0
2.51452482059527e-188	1.76537008162685	0.893	0.609	5.02904964119055e-185	1.1104631709155e-294	1.18523563569726	0.835	0.346	2.22092634183101e-291	2.51452482059527e-188	2.22092634183082e-294	Lum	17022	0
4.15994459243262e-258	1.39087663574009	0.993	0.781	8.31988918486524e-255	8.74370688068898e-289	1.05234205817729	0.839	0.365	1.7487413761378e-285	4.15994459243262e-258	1.74874137613766e-288	Itih5	209378	0
3.87266487780297e-275	2.01875869393603	0.997	0.724	7.74532975560593e-272	8.94036909403685e-267	1.18904812916896	0.986	0.587	1.78807381880737e-263	8.94036909403685e-267	7.74532975560516e-275	Mgp	17313	0
4.23490932240862e-240	1.27434747695773	0.98	0.782	8.46981864481723e-237	5.8011323227709e-275	1.03559949093807	0.72	0.286	1.16022646455418e-271	4.23490932240862e-240	1.1602264645541e-274	Cdkn1c	12577	0
3.19323068260513e-258	0.326953360995481	0.997	0.768	6.38646136521026e-255	6.37361495358212e-233	1.00352840381258	0.585	0.204	1.27472299071642e-229	6.37361495358212e-233	6.38646136520983e-258	G0s2	14373	0
5.70197049218109e-247	1.6065631261563	1	0.911	1.14039409843622e-243	4.77637468197169e-218	0.911255569757682	0.926	0.464	9.55274936394337e-215	4.77637468197169e-218	1.14039409843609e-246	Inmt	21743	0
1.14054260252946e-206	1.10917616228823	0.966	0.869	2.28108520505892e-203	4.1000631538242e-242	0.540596687136158	0.941	0.499	8.2001263076484e-239	1.14054260252946e-206	8.20012630764774e-242	Nbl1	17965	0
3.15469130010311e-238	1.20289044993567	1	0.935	6.30938260020622e-235	5.58976865279805e-151	0.486944575197164	0.886	0.419	1.11795373055961e-147	5.58976865279805e-151	6.30938260020583e-238	Sult1e1	20860	0
1.10826321280991e-235	1.50086620850218	0.986	0.908	2.21652642561983e-232	4.77274207142587e-193	0.691415929910797	0.955	0.514	9.54548414285174e-190	4.77274207142587e-193	2.21652642561965e-235	Gpx3	14778	0
1.45702111740929e-224	1.45386150791067	0.984	0.7	2.91404223481858e-221	3.55623897730419e-234	0.886944892522409	0.951	0.504	7.11247795460839e-231	1.45702111740929e-224	7.11247795460838e-234	Col1a1	12842	0
1.38207237910674e-146	1.15656532963214	0.906	0.762	2.76414475821348e-143	1.82661598969379e-233	0.828127707278118	0.808	0.386	3.65323197938758e-230	1.38207237910674e-146	3.65323197938738e-233	Rcn3	52377	0
5.9248010567078e-164	1.10968123693358	0.893	0.652	1.18496021134156e-160	7.93119475508322e-230	0.947640982625842	0.672	0.273	1.58623895101664e-226	5.9248010567078e-164	1.58623895101655e-229	Svep1	64817	0
5.1013691207269e-224	1.45636912109156	0.992	0.768	1.02027382414538e-220	1.15801503638866e-218	0.884548642779427	0.978	0.547	2.31603007277732e-215	1.15801503638866e-218	1.02027382414538e-223	Col1a2	12843	0
2.3296679285765e-219	1.2562557392901	0.997	0.862	4.659335857153e-216	2.49123469266127e-223	0.85896220737136	0.889	0.443	4.98246938532254e-220	2.3296679285765e-219	4.98246938532245e-223	Tnxb	81877	0
2.267840592684e-222	1.19190291788334	0.999	0.843	4.53568118536799e-219	2.06989696989469e-169	0.801247694270357	0.837	0.402	4.13979393978938e-166	2.06989696989469e-169	4.53568118536797e-222	Clec3b	21922	0
3.96860517847409e-176	1.18489381884481	0.939	0.785	7.93721035694819e-173	4.29535449335569e-220	0.786968558225596	0.751	0.308	8.59070898671138e-217	3.96860517847409e-176	8.59070898671121e-220	Crispld2	78892	0
7.84715239875972e-29	1.55083909686502	0.657	0.643	1.56943047975194e-25	9.96778108325806e-214	1.46857099815115	0.536	0.185	1.99355621665161e-210	7.84715239875972e-29	1.99355621665165e-213	Ctgf	NA	0
4.88985837493712e-175	1.29097735926618	0.939	0.686	9.77971674987424e-172	3.70243304578981e-209	0.743845399281973	0.921	0.471	7.40486609157963e-206	4.88985837493712e-175	7.40486609157974e-209	Bgn	12111	0
1.1064348409279e-170	1.21761836444645	0.918	0.503	2.21286968185581e-167	5.9676237382187e-208	0.949703413948431	0.733	0.338	1.19352474764374e-204	1.1064348409279e-170	1.19352474764373e-207	Lbp	16803	0
7.63252172285201e-77	0.718434475358515	0.864	0.688	1.5265043445704e-73	3.00360940531272e-204	0.813707487916603	0.796	0.405	6.00721881062545e-201	7.63252172285201e-77	6.00721881062537e-204	Pmepa1	65112	0
7.71493124280671e-201	0.776928413491987	0.994	0.774	1.54298624856134e-197	8.38722169027555e-111	0.637607352336728	0.515	0.245	1.67744433805511e-107	8.38722169027555e-111	1.54298624856132e-200	Gm26802	105242862	0
4.0032692461082e-96	1.00637543783424	0.806	0.559	8.0065384922164e-93	7.21665025067532e-200	0.70393102595086	0.568	0.208	1.44333005013506e-196	4.0032692461082e-96	1.44333005013507e-199	Il33	77125	0
1.69078571219835e-198	1.25277349675467	0.975	0.689	3.38157142439669e-195	3.20370264863996e-168	0.5886285563921	0.9	0.456	6.40740529727992e-165	3.20370264863996e-168	3.38157142439667e-198	Mfap5	50530	0
2.1577517007641e-184	0.938459775665704	0.951	0.634	4.31550340152821e-181	4.83774322876099e-196	0.722199669656275	0.733	0.331	9.67548645752199e-193	2.1577517007641e-184	9.67548645752217e-196	Akap12	83397	0
1.54328200117065e-164	1.36290550250714	0.959	0.792	3.0865640023413e-161	7.07061011551256e-196	1.13001572564985	0.78	0.41	1.41412202310251e-192	1.54328200117065e-164	1.41412202310251e-195	Cyr61	NA	0
4.34034625007478e-189	0.606931631792116	0.983	0.824	8.68069250014956e-186	1.59418038112241e-176	0.401720982613235	0.71	0.331	3.18836076224483e-173	1.59418038112241e-176	8.68069250014955e-189	Gng11	66066	0
1.39262917069896e-160	1.00668301549969	0.898	0.549	2.78525834139792e-157	2.11303854442099e-188	0.839856022427003	0.568	0.211	4.22607708884198e-185	1.39262917069896e-160	4.22607708884192e-188	C7	109828	0
6.71479109827044e-145	1.13634770308796	0.899	0.681	1.34295821965409e-141	1.6790156596532e-184	0.738540761888549	0.761	0.37	3.3580313193064e-181	6.71479109827044e-145	3.35803131930647e-184	Htra3	78558	0
2.35695763937797e-90	0.814822707718287	0.784	0.491	4.71391527875594e-87	5.83821884663481e-182	0.675118234682593	0.535	0.199	1.16764376932696e-178	2.35695763937797e-90	1.16764376932698e-181	Sulf1	240725	0
1.1390684027493e-170	1.22676494445286	0.978	0.7	2.27813680549859e-167	2.52000150144264e-130	0.557929250265405	0.97	0.595	5.04000300288528e-127	2.52000150144264e-130	2.27813680549866e-170	Igfbp7	29817	0
6.30315047883318e-139	1.14496558078187	0.905	0.691	1.26063009576664e-135	1.37743076595189e-170	0.876411446685731	0.713	0.346	2.75486153190377e-167	6.30315047883318e-139	2.75486153190371e-170	Fbln2	14115	0
8.11718292460677e-164	1.10094646935837	0.931	0.772	1.62343658492135e-160	3.41008728269375e-150	0.553713802664773	0.78	0.389	6.8201745653875e-147	3.41008728269375e-150	1.62343658492137e-163	Meg3	17263	0
1.11870567047602e-163	1.06995182572548	0.985	0.772	2.23741134095204e-160	2.18018294266444e-103	0.399846416907619	0.943	0.557	4.36036588532888e-100	2.18018294266444e-103	2.23741134095199e-163	Col3a1	12825	0
7.85607383136593e-159	0.847346271999559	0.968	0.733	1.57121476627319e-155	6.18257356101463e-149	0.65374298763491	0.71	0.382	1.23651471220293e-145	6.18257356101463e-149	1.57121476627323e-158	Gstm5	14866	0
1.09663984775227e-153	0.919195136204824	0.942	0.75	2.19327969550453e-150	5.75788858847865e-102	0.411665880473082	0.771	0.391	1.15157771769573e-98	5.75788858847865e-102	2.19327969550451e-153	Ccdc80	67896	0
1.83227170346043e-151	0.787929294146006	0.934	0.75	3.66454340692086e-148	7.54245231253174e-93	0.267550259719904	0.655	0.335	1.50849046250635e-89	7.54245231253174e-93	3.66454340692079e-151	Thbd	21824	0
6.74884835177999e-151	1.14570401822291	0.938	0.691	1.349769670356e-147	6.6112897416977e-99	0.632645148965422	0.724	0.41	1.32225794833954e-95	6.6112897416977e-99	1.34976967035598e-150	Ly6c1	17067	0
5.00205169319373e-149	0.737227431788984	0.931	0.616	1.00041033863875e-145	1.14433069665602e-87	0.325882824260096	0.648	0.346	2.28866139331203e-84	1.14433069665602e-87	1.00041033863872e-148	Prrx1	18933	0
3.4945989864625e-138	0.643099993195965	0.864	0.512	6.98919797292501e-135	6.33168160837008e-148	0.513793456319662	0.509	0.205	1.26633632167402e-144	3.4945989864625e-138	1.26633632167401e-147	Mrc2	17534	0
2.26933941986368e-114	1.15418530083148	0.878	0.744	4.53867883972735e-111	3.89130624208331e-146	0.72172586926127	0.844	0.504	7.78261248416662e-143	2.26933941986368e-114	7.78261248416679e-146	Serpine2	20720	0
1.79157283435749e-145	0.666576597763668	0.966	0.752	3.58314566871499e-142	8.35899672717183e-70	0.446293228170744	0.535	0.315	1.67179934543437e-66	8.35899672717183e-70	3.58314566871492e-145	Cd55	13136	0
3.51722888311166e-117	1.08934900775643	0.86	0.77	7.03445776622332e-114	8.30872769543335e-145	0.663519450152799	0.687	0.311	1.66174553908667e-141	3.51722888311166e-117	1.66174553908669e-144	Dpep1	13479	0
1.90041741871727e-142	0.844939728344017	0.911	0.543	3.80083483743454e-139	1.88828018905007e-66	0.411524118803061	0.542	0.308	3.77656037810015e-63	1.88828018905007e-66	3.80083483743444e-142	Mmp23	26561	0
1.64983555030638e-141	0.794917490200681	0.901	0.693	3.29967110061277e-138	4.10021387795017e-122	0.463006953601312	0.634	0.308	8.20042775590034e-119	4.10021387795017e-122	3.29967110061277e-141	Col5a1	12831	0
9.30475246901228e-56	0.937285342535403	0.742	0.528	1.86095049380246e-52	1.16068157002379e-139	0.667863347016715	0.631	0.296	2.32136314004758e-136	9.30475246901228e-56	2.32136314004754e-139	Lox	16948	0
4.0020893527678e-137	0.852285988647419	0.926	0.855	8.00417870553561e-134	6.8124220243965e-112	0.653008467817418	0.643	0.336	1.3624844048793e-108	6.8124220243965e-112	8.00417870553566e-137	Pi16	74116	0
3.15005654216674e-106	1.18404037849867	0.864	0.697	6.30011308433347e-103	3.34592497566347e-136	0.727837606992602	0.828	0.464	6.69184995132693e-133	3.15005654216674e-106	6.69184995132685e-136	Serpinf1	20317	0
4.650200745953e-131	0.850573114664378	0.948	0.743	9.30040149190601e-128	1.49556397385953e-66	0.287291964296978	0.756	0.456	2.99112794771906e-63	1.49556397385953e-66	9.300401491906e-131	Aebp1	11568	0
5.24442542483237e-131	0.771410046204094	0.887	0.573	1.04888508496647e-127	8.37574985372427e-100	0.449808672790335	0.595	0.311	1.67514997074485e-96	8.37574985372427e-100	1.04888508496645e-130	Pdpn	14726	0
3.66706858812707e-93	0.720637853722474	0.955	0.727	7.33413717625414e-90	2.54295646383318e-113	0.417674437525234	0.873	0.526	5.08591292766636e-110	3.66706858812707e-93	5.08591292766645e-113	Anxa1	16952	0
2.18548018569069e-72	1.31216232416639	0.764	0.54	4.37096037138138e-69	1.16613151100424e-110	0.573787889803944	0.524	0.25	2.33226302200849e-107	2.18548018569069e-72	2.33226302200847e-110	Ctla2a	13024	0
3.41386731096395e-110	0.773756693559924	0.897	0.7	6.82773462192789e-107	6.83803573497192e-109	0.343044031623791	0.753	0.401	1.36760714699438e-105	6.83803573497192e-109	6.82773462192788e-110	Nid1	18073	0
5.21653309592949e-29	0.868723194266459	0.703	0.542	1.0433066191859e-25	4.34447329460457e-106	0.798264538439677	0.569	0.288	8.68894658920915e-103	5.21653309592949e-29	8.68894658920904e-106	Thbs1	21825	0
3.47131541825405e-53	0.956219838611049	0.778	0.706	6.9426308365081e-50	1.80262474938377e-100	0.523047640548538	0.627	0.353	3.60524949876754e-97	3.47131541825405e-53	3.60524949876756e-100	Csrp2	13008	0
4.35081292961821e-77	0.741187618881071	0.852	0.821	8.70162585923643e-74	3.33955620235612e-100	0.430121977679343	0.683	0.371	6.67911240471225e-97	4.35081292961821e-77	6.67911240471232e-100	Col5a2	12832	0
1.33963433666419e-92	0.730642397256168	0.891	0.749	2.67926867332838e-89	8.62530335549239e-86	0.411287653059809	0.618	0.351	1.72506067109848e-82	8.62530335549239e-86	2.67926867332842e-92	Map1b	17755	0
9.62301716740186e-90	0.471370673484403	0.912	0.821	1.92460343348037e-86	2.08888260139556e-84	0.296332512645476	0.671	0.38	4.17776520279112e-81	2.08888260139556e-84	1.92460343348039e-89	Cxcl12	20315	0
4.27212306946442e-51	0.612527092635534	0.81	0.652	8.54424613892884e-48	7.85312619735416e-81	0.560826188537573	0.511	0.283	1.57062523947083e-77	4.27212306946442e-51	1.57062523947085e-80	Bambi	68010	0
3.73030855901112e-70	0.64322982813547	0.83	0.647	7.46061711802223e-67	5.41391151931996e-80	0.365043968390037	0.624	0.356	1.08278230386399e-76	3.73030855901112e-70	1.08278230386399e-79	Col4a1	12826	0
9.30664698671763e-78	0.349206983040234	0.967	0.716	1.86132939734353e-74	1.26895440347336e-72	0.409060386998984	0.552	0.309	2.53790880694672e-69	1.26895440347336e-72	1.86132939734354e-77	Anxa3	11745	0
1.54626226238192e-64	0.694096516263188	0.882	0.785	3.09252452476384e-61	1.95504792634188e-75	0.357143339982212	0.595	0.365	3.91009585268376e-72	1.54626226238192e-64	3.91009585268382e-75	Copz2	56358	0
2.33161993080439e-44	0.463102834280585	0.895	0.661	4.66323986160878e-41	1.10952615277297e-61	0.399550546982827	0.667	0.41	2.21905230554595e-58	2.33161993080439e-44	2.21905230554597e-61	Ifi27l2a	76933	0
1.72507941050885e-53	0.44962850132863	0.895	0.753	3.4501588210177e-50	4.72223342181463e-60	0.291272835123415	0.641	0.437	9.44446684362926e-57	1.72507941050885e-53	9.44446684362925e-60	Txndc5	105245	0
1.32490291402501e-56	0.48735525178794	0.877	0.81	2.64980582805002e-53	3.19423431991055e-34	0.265806672494709	0.525	0.346	6.38846863982109e-31	3.19423431991055e-34	2.64980582805002e-56	Tppp3	67971	0
3.05707975243223e-49	0.440784313296094	0.96	0.758	6.11415950486445e-46	1.67003216929089e-53	0.258479430208974	0.738	0.537	3.34006433858179e-50	3.05707975243223e-49	3.34006433858179e-53	Glul	14645	0
0	2.21306483655839	0.99	0.798	0	0	1.79253051474902	0.74	0.161	0	0	0	Ccl11	20292	1
0	1.42447180129824	1	0.533	0	0	1.296031277515	0.676	0.106	0	0	0	Ebf2	13592	1
0	2.73127910906196	0.995	0.937	0	0	2.10581719434109	0.988	0.404	0	0	0	Sult1e1	20860	1
0	2.44278496049518	0.996	0.718	0	0	1.94492601796279	0.993	0.422	0	0	0	C3	12266	1
0	2.7275062058119	0.997	0.908	0	0	2.07463388972922	0.987	0.512	0	0	0	Gpx3	14778	1
1.01271332008434e-299	2.59383182216846	0.999	0.862	2.02542664016867e-296	0	2.1905033065571	0.959	0.435	0	1.01271332008434e-299	0	Igf1	16000	1
4.72166326660989e-286	2.2798940598176	1	0.913	9.44332653321978e-283	0	1.7817916866385	0.985	0.457	0	4.72166326660989e-286	0	Inmt	21743	1
4.52711164203447e-272	1.27807728004379	0.977	0.531	9.05422328406894e-269	0	1.03097020904895	0.682	0.153	0	4.52711164203447e-272	0	Gpc3	14734	1
3.62990656157305e-256	1.83603346652322	0.947	0.659	7.25981312314609e-253	0	1.50717695115	0.891	0.179	0	3.62990656157305e-256	0	Scara5	71145	1
5.4788131344883e-255	1.8391639227933	0.999	0.847	1.09576262689766e-251	0	1.06487807595333	0.95	0.385	0	5.4788131344883e-255	0	Clec3b	21922	1
3.39499691591163e-248	1.86188921455819	1	0.946	6.78999383182325e-245	0	1.39014368561096	0.978	0.461	0	3.39499691591163e-248	0	Gas1	14451	1
4.80397300409897e-240	1.72640675588524	0.956	0.76	9.60794600819794e-237	0	1.30948064040497	0.89	0.277	0	4.80397300409897e-240	0	Dpep1	13479	1
2.74047332978231e-229	1.20694509532596	0.948	0.586	5.48094665956461e-226	0	0.913216251752076	0.732	0.198	0	2.74047332978231e-229	0	Scn7a	20272	1
2.63633186710793e-227	1.55753007083017	0.982	0.708	5.27266373421586e-224	0	1.08805553354307	0.838	0.298	0	2.63633186710793e-227	0	Slc43a3	58207	1
1.02918441739419e-221	1.68033567543616	0.995	0.833	2.05836883478839e-218	0	1.32825500975138	0.95	0.457	0	1.02918441739419e-221	0	Igfbp4	16010	1
3.31526273994924e-196	1.40421144604841	0.967	0.752	6.63052547989847e-193	0	1.13288935178166	0.94	0.363	0	3.31526273994924e-196	0	Ccdc80	67896	1
3.52905955049843e-182	1.18821042304338	0.995	0.879	7.05811910099686e-179	0	0.944269179999575	0.737	0.237	0	3.52905955049843e-182	0	Lpl	16956	1
1.65329123274066e-173	1.58660709636455	0.878	0.603	3.30658246548133e-170	0	1.28959613267224	0.787	0.181	0	1.65329123274066e-173	0	Ifi205	226695	1
7.05654766707703e-168	2.16862922075746	0.862	0.705	1.41130953341541e-164	0	1.78331380434498	0.59	0.097	0	7.05654766707703e-168	0	Col6a5	665033	1
3.17683003654491e-137	1.48954422714449	0.851	0.673	6.35366007308983e-134	0	1.26751491868587	0.843	0.292	0	3.17683003654491e-137	0	Gfpt2	14584	1
2.70834867375053e-126	1.1853591984994	0.845	0.539	5.41669734750106e-123	0	1.07039633152772	0.564	0.112	0	2.70834867375053e-126	0	Steap4	117167	1
3.06937298912146e-126	1.29006647212758	0.855	0.52	6.13874597824291e-123	0	1.10424489124862	0.769	0.274	0	3.06937298912146e-126	0	Lox	16948	1
7.43079573808137e-113	2.05805936105731	0.804	0.663	1.48615914761627e-109	0	1.83045038112006	0.722	0.203	0	7.43079573808137e-113	0	Tnfaip6	21930	1
8.47337669531224e-87	0.986320297855568	0.805	0.591	1.69467533906245e-83	0	0.898854967163704	0.713	0.227	0	8.47337669531224e-87	0	Csf1	12977	1
5.77564335085918e-76	1.8856678896793	0.755	0.644	1.15512867017184e-72	0	1.66638576295891	0.655	0.188	0	5.77564335085918e-76	0	Has1	15116	1
2.92601780006803e-103	1.35712642348232	0.821	0.666	5.85203560013606e-100	2.09326897891553e-307	1.19488110351547	0.756	0.279	4.18653795783106e-304	2.92601780006803e-103	4.18653795783094e-307	Ugdh	22235	1
1.62242414697468e-162	1.53313486481322	0.89	0.459	3.24484829394936e-159	3.92624959273594e-306	1.46705673137482	0.6	0.168	7.85249918547188e-303	1.62242414697468e-162	7.85249918547163e-306	Adamts4	240913	1
1.1270775668813e-143	1.66975434176208	0.89	0.759	2.2541551337626e-140	3.09945444041393e-302	1.34087354627526	0.805	0.31	6.19890888082787e-299	1.1270775668813e-143	6.19890888082768e-302	Thbd	21824	1
8.53621802138216e-199	1.52456502849308	0.962	0.608	1.70724360427643e-195	3.68546461256348e-301	0.937105982760608	0.895	0.339	7.37092922512695e-298	8.53621802138216e-199	7.3709292251267e-301	Lum	17022	1
3.04240777947041e-101	1.55715965820963	0.803	0.563	6.08481555894083e-98	2.74097840819259e-298	1.32491687176789	0.688	0.225	5.48195681638518e-295	3.04240777947041e-101	5.4819568163851e-298	Fst	14313	1
1.67479588187599e-194	1.58319600008632	0.967	0.699	3.34959176375199e-191	2.7807745985111e-296	1.13292357827813	0.935	0.435	5.56154919702221e-293	1.67479588187599e-194	5.56154919702218e-296	Penk	18619	1
1.4312990098176e-268	1.19329002922646	0.974	0.619	2.8625980196352e-265	1.25637123762688e-288	0.778529595275987	0.589	0.155	2.51274247525376e-285	1.4312990098176e-268	2.51274247525371e-288	Lrrn4cl	68852	1
2.51493156240481e-180	1.46357890273339	0.94	0.593	5.02986312480961e-177	8.69863631175089e-283	1.06635077250115	0.789	0.309	1.73972726235018e-279	2.51493156240481e-180	1.73972726235e-282	Plat	18791	1
2.33319895138002e-70	1.10375506786342	0.756	0.584	4.66639790276004e-67	8.82327218091038e-281	1.15500070531041	0.571	0.158	1.76465443618208e-277	2.33319895138002e-70	1.76465443618192e-280	C4b	12268	1
1.36261103880131e-32	1.11951468201666	0.663	0.481	2.72522207760262e-29	1.34866727903207e-276	1.06515703293964	0.533	0.141	2.69733455806414e-273	1.36261103880131e-32	2.69733455806389e-276	Gm12840	NA	1
1.6879919826169e-69	0.533651672609205	0.781	0.516	3.3759839652338e-66	6.49970430303915e-269	0.842335430560763	0.583	0.167	1.29994086060783e-265	1.6879919826169e-69	1.29994086060781e-268	Slfn5	327978	1
1.3635673465718e-148	1.01185270124489	0.903	0.45	2.7271346931436e-145	5.68989482267385e-268	0.933784772343395	0.655	0.216	1.13797896453477e-264	1.3635673465718e-148	1.13797896453472e-267	Serpina3n	20716	1
3.05692090365408e-161	1.45193544801749	0.938	0.775	6.11384180730815e-158	5.51646587631659e-267	0.935114597829888	0.892	0.371	1.10329317526332e-263	3.05692090365408e-161	1.10329317526324e-266	Meg3	17263	1
6.02844783542394e-51	1.30491850924343	0.737	0.554	1.20568956708479e-47	2.80550510356846e-265	1.26573478796898	0.624	0.203	5.61101020713692e-262	6.02844783542394e-51	5.61101020713632e-265	Ifi203	15950	1
2.1344372878089e-128	1.02223271966488	0.885	0.628	4.2688745756178e-125	3.24110028796406e-261	0.82733492502692	0.712	0.246	6.48220057592813e-258	2.1344372878089e-128	6.48220057592762e-261	Sfrp1	20377	1
8.94601140581116e-156	1.38760308272719	0.947	0.803	1.78920228116223e-152	5.69449720550521e-260	0.979370809258262	0.85	0.389	1.13889944110104e-256	8.94601140581116e-156	1.13889944110102e-259	Adamts1	11504	1
5.41147393376748e-143	1.34207045454548	0.866	0.562	1.0822947867535e-139	7.39419056438472e-258	0.842269669103345	0.643	0.201	1.47883811287694e-254	5.41147393376748e-143	1.47883811287689e-257	C7	109828	1
1.6983613371324e-66	1.3866891348771	0.764	0.608	3.39672267426479e-63	1.02146284538915e-256	1.27034326385966	0.556	0.162	2.04292569077831e-253	1.6983613371324e-66	2.04292569077821e-256	Il6	16193	1
1.21952429705536e-172	1.36848898423489	0.956	0.739	2.43904859411072e-169	3.40893852059556e-249	0.887030838698601	0.928	0.491	6.81787704119112e-246	1.21952429705536e-172	6.81787704119113e-249	Serpine2	20720	1
1.06203826239685e-73	0.834502851328412	0.774	0.513	2.12407652479369e-70	3.83687283857183e-246	0.676502851829318	0.501	0.131	7.67374567714367e-243	1.06203826239685e-73	7.67374567714285e-246	Lgi2	246316	1
2.58519576576362e-182	1.41989873714921	0.964	0.696	5.17039153152725e-179	1.96594479819869e-241	0.917133739192643	0.926	0.43	3.93188959639738e-238	2.58519576576362e-182	3.93188959639725e-241	Fbln1	14114	1
1.38953920933235e-194	0.940592050069917	0.929	0.644	2.77907841866469e-191	4.4294624832602e-240	0.658092812630557	0.566	0.167	8.8589249665204e-237	1.38953920933235e-194	8.85892496652e-240	Abca8a	217258	1
1.38400012134204e-222	1.19446285682554	0.981	0.586	2.76800024268409e-219	6.15319798052139e-240	0.872195589327843	0.71	0.273	1.23063959610428e-236	1.38400012134204e-222	1.23063959610421e-239	Vcan	13003	1
3.90382345375486e-142	0.990355575436588	0.911	0.695	7.80764690750971e-139	2.91629008143903e-235	0.990046004957909	0.692	0.262	5.83258016287807e-232	3.90382345375486e-142	5.83258016287749e-235	Gdf10	14560	1
1.96225483320049e-95	1.37648822580706	0.832	0.59	3.92450966640098e-92	1.73179299148973e-233	1.10027538827178	0.735	0.334	3.46358598297945e-230	1.96225483320049e-95	3.46358598297913e-233	Uap1	107652	1
1.16388445238859e-151	1.04256620236856	0.986	0.777	2.32776890477718e-148	1.88382748224679e-232	0.883064715406246	0.986	0.552	3.76765496449359e-229	1.16388445238859e-151	3.76765496449325e-232	Col3a1	12825	1
1.30555345219519e-180	1.24234137933537	0.986	0.695	2.61110690439038e-177	3.43414095271278e-231	0.686491894968662	0.948	0.45	6.86828190542556e-228	1.30555345219519e-180	6.86828190542498e-231	Mfap5	50530	1
2.24640067012766e-174	1.25219019089764	0.966	0.744	4.49280134025532e-171	1.01009648875801e-230	0.933741936384139	0.748	0.329	2.02019297751603e-227	2.24640067012766e-174	2.02019297751584e-230	Map1b	17755	1
2.47379051183234e-66	0.646938227216505	0.812	0.622	4.94758102366469e-63	6.16961758642716e-228	0.78290951823407	0.723	0.275	1.23392351728543e-224	2.47379051183234e-66	1.23392351728542e-227	Plac8	231507	1
4.31967489755714e-24	0.870265590337092	0.645	0.414	8.63934979511427e-21	1.1641610138658e-226	0.648686105895135	0.503	0.143	2.3283220277316e-223	4.31967489755714e-24	2.32832202773144e-226	Cpxm1	56264	1
1.60820870857099e-210	1.10225262713233	0.988	0.616	3.21641741714199e-207	3.22084713720584e-226	0.78064261404873	0.77	0.326	6.44169427441168e-223	1.60820870857099e-210	6.44169427441146e-226	Prrx1	18933	1
8.43771009303715e-103	1.12697120276099	0.979	0.739	1.68754201860743e-99	2.49648399265991e-225	1.13504416434351	0.888	0.492	4.99296798531982e-222	8.43771009303715e-103	4.99296798531982e-225	Phlda1	21664	1
7.20765334361458e-109	0.897350733431413	0.9	0.816	1.44153066872292e-105	2.79840082532278e-222	0.683027432698998	0.808	0.35	5.59680165064557e-219	7.20765334361458e-109	5.59680165064562e-222	Col5a2	12832	1
3.53300741237982e-127	1.13644554990181	0.919	0.751	7.06601482475964e-124	4.30294630719363e-222	0.971521724616611	0.863	0.439	8.60589261438727e-219	3.53300741237982e-127	8.6058926143874e-222	Aebp1	11568	1
5.60815536981717e-201	1.25494155948393	0.995	0.865	1.12163107396343e-197	3.05252177005063e-219	0.754829856413596	0.92	0.441	6.10504354010127e-216	5.60815536981717e-201	6.10504354010123e-219	Tnxb	81877	1
3.0403868485858e-91	0.904571840709407	0.81	0.523	6.08077369717161e-88	1.04980705119968e-215	0.632943684260511	0.579	0.194	2.09961410239936e-212	3.0403868485858e-91	2.09961410239941e-215	Nsg1	18196	1
3.61916803541874e-152	1.08713644757752	0.951	0.735	7.23833607083748e-149	8.51983777862251e-215	0.636247701685358	0.935	0.481	1.7039675557245e-211	3.61916803541874e-152	1.70396755572449e-214	Fstl1	14314	1
1.29215220068102e-79	1.17776590890617	0.819	0.604	2.58430440136204e-76	1.83113644924763e-212	0.992389755209618	0.755	0.34	3.66227289849526e-209	1.29215220068102e-79	3.66227289849522e-212	Gem	14579	1
2.04869445263152e-102	1.0143333844232	0.848	0.584	4.09738890526303e-99	1.2275325171e-210	1.09155315272389	0.576	0.207	2.45506503420001e-207	2.04869445263152e-102	2.45506503420003e-210	Rcan1	54720	1
3.71025339722144e-192	0.919015109721926	0.984	0.6	7.42050679444288e-189	3.03299930171958e-201	0.632039573965083	0.758	0.312	6.06599860343917e-198	3.71025339722144e-192	6.06599860343934e-201	Cd248	70445	1
7.70528607813387e-159	1.031360702045	0.953	0.698	1.54105721562677e-155	4.55005700622765e-201	0.687554081993179	0.829	0.39	9.1001140124553e-198	7.70528607813387e-159	9.10011401245512e-201	Nid1	18073	1
3.87294380822325e-169	1.17288874969597	0.979	0.788	7.7458876164465e-166	5.29107665704165e-187	0.814815194636602	0.794	0.376	1.05821533140833e-183	3.87294380822325e-169	1.05821533140835e-186	Itih5	209378	1
1.33686351025771e-93	0.92677745259098	0.845	0.658	2.67372702051542e-90	3.29483342849674e-182	0.634496024030123	0.564	0.196	6.58966685699348e-179	1.33686351025771e-93	6.58966685699332e-182	Fn1	14268	1
5.45244511935254e-99	0.542766865416298	0.907	0.655	1.09048902387051e-95	3.26061994177519e-178	0.676303582028757	0.57	0.208	6.52123988355039e-175	5.45244511935254e-99	6.52123988355025e-178	Creb5	231991	1
3.10426670596466e-176	0.7641697450941	0.959	0.624	6.20853341192932e-173	1.6344400889739e-153	0.500647389160518	0.567	0.219	3.26888017794781e-150	1.6344400889739e-153	6.20853341192949e-176	Adamts5	23794	1
3.34498952403237e-115	1.98425018364692	0.864	0.844	6.68997904806474e-112	2.45412582252541e-168	1.28823302191264	0.818	0.462	4.90825164505082e-165	3.34498952403237e-115	4.90825164505073e-168	Apod	11815	1
6.18278924595198e-121	0.710746197901493	0.904	0.698	1.2365578491904e-117	1.54922278430018e-166	0.510459967699714	0.697	0.299	3.09844556860036e-163	6.18278924595198e-121	3.09844556860043e-166	Col5a1	12831	1
8.39645886255768e-130	0.870050073001147	0.995	0.773	1.67929177251154e-126	2.27017831928676e-164	0.655836626324222	0.995	0.547	4.54035663857351e-161	8.39645886255768e-130	4.54035663857354e-164	Col1a2	12843	1
4.13340377029708e-136	0.969103437240597	0.941	0.82	8.26680754059417e-133	2.06515958767043e-161	0.54765233828237	0.768	0.364	4.13031917534087e-158	4.13340377029708e-136	4.13031917534094e-161	Cxcl12	20315	1
3.69385046773853e-106	0.844418510850121	0.936	0.693	7.38770093547706e-103	5.56529532577586e-160	0.530512295733481	0.903	0.453	1.11305906515517e-156	3.69385046773853e-106	1.11305906515519e-159	Serpinf1	20317	1
1.43773585033919e-116	0.832025700556046	0.936	0.697	2.87547170067837e-113	6.2842375402514e-160	0.728455528830059	0.794	0.4	1.25684750805028e-156	1.43773585033919e-116	1.2568475080503e-159	Ly6c1	17067	1
3.62542987727956e-68	0.756626004227581	0.811	0.774	7.25085975455913e-65	1.73585287518269e-155	0.483709587002425	0.627	0.265	3.47170575036539e-152	3.62542987727956e-68	3.47170575036535e-155	Bmp1	12153	1
8.78215024351088e-112	0.726677383137553	0.907	0.686	1.75643004870218e-108	6.10061120179628e-151	0.444083877152647	0.786	0.368	1.22012224035926e-147	8.78215024351088e-112	1.22012224035923e-150	Htra3	78558	1
1.22303772603567e-86	0.770263149320905	0.964	0.731	2.44607545207133e-83	1.08171215161555e-149	0.625702596802853	0.893	0.525	2.1634243032311e-146	1.22303772603567e-86	2.16342430323109e-149	Anxa1	16952	1
5.84428163518197e-149	0.875950940244107	0.956	0.789	1.16885632703639e-145	5.78332805201749e-135	0.473690904541995	0.656	0.301	1.1566656104035e-131	5.78332805201749e-135	1.16885632703637e-148	Cdkn1c	12577	1
1.88389018204225e-73	0.725089815180535	0.832	0.665	3.7677803640845e-70	4.05778502915499e-147	0.451339235889614	0.653	0.279	8.11557005830998e-144	1.88389018204225e-73	8.11557005830993e-147	Svep1	64817	1
1.71040476984821e-42	0.526829131897876	0.784	0.77	3.42080953969643e-39	7.0610272867884e-146	0.255039387069582	0.689	0.307	1.41220545735768e-142	1.71040476984821e-42	1.41220545735771e-145	Fbn1	14118	1
3.39426419951007e-57	0.645756664458081	0.822	0.652	6.78852839902015e-54	3.66157435747226e-143	0.563859232958462	0.712	0.342	7.32314871494451e-140	3.39426419951007e-57	7.32314871494443e-143	Col4a1	12826	1
1.48961437748791e-82	0.727365240641291	0.841	0.586	2.97922875497582e-79	4.0133785131946e-141	0.47507509170479	0.662	0.301	8.02675702638921e-138	1.48961437748791e-82	8.02675702638943e-141	Pdpn	14726	1
5.56119118879823e-28	0.817279344086216	0.645	0.531	1.11223823775965e-24	3.09800519619485e-133	0.805707000400989	0.544	0.238	6.1960103923897e-130	5.56119118879823e-28	6.19601039238964e-133	Tnfsf9	21950	1
9.37518622048912e-123	0.789326885993595	0.925	0.645	1.87503724409782e-119	1.71701632052449e-132	0.446976208247505	0.714	0.338	3.43403264104898e-129	9.37518622048912e-123	3.43403264104906e-132	Akap12	83397	1
1.95319614666536e-101	0.712371889871844	0.888	0.787	3.90639229333073e-98	6.95168593231152e-128	0.425863791347408	0.657	0.309	1.3903371864623e-124	1.95319614666536e-101	1.39033718646228e-127	Heg1	77446	1
2.54631704830383e-50	0.562363075372789	0.827	0.817	5.09263409660765e-47	3.39335932784085e-123	0.457232862008857	0.677	0.32	6.78671865568171e-120	2.54631704830383e-50	6.78671865568162e-123	Tppp3	67971	1
7.20605932436527e-78	1.04929889746654	0.833	0.691	1.44121186487305e-74	3.5815186243645e-121	0.672455663336807	0.602	0.271	7.163037248729e-118	7.20605932436527e-78	7.1630372487291e-121	Cilp	214425	1
2.70268196634514e-103	0.741752540683406	0.981	0.707	5.40536393269027e-100	5.4563791726957e-115	0.443841116185826	0.958	0.601	1.09127583453914e-111	2.70268196634514e-103	1.09127583453914e-114	Igfbp7	29817	1
2.03804887486738e-39	0.453109498225053	0.918	0.828	4.07609774973475e-36	3.16433905471162e-114	0.504536154445012	0.861	0.564	6.32867810942323e-111	2.03804887486738e-39	6.32867810942329e-114	Mat2a	232087	1
5.02557873100668e-15	0.317886212015031	0.749	0.678	1.00511574620134e-11	3.13421904176384e-113	0.530851321906209	0.633	0.31	6.26843808352769e-110	5.02557873100668e-15	6.26843808352756e-113	Fgl2	14190	1
2.71585878063137e-82	0.609577179085238	0.873	0.699	5.43171756126274e-79	5.44949832946714e-107	0.334322788755024	0.709	0.35	1.08989966589343e-103	2.71585878063137e-82	1.08989966589344e-106	Fbln2	14115	1
1.47123168913841e-104	0.679558761768592	0.99	0.671	2.94246337827683e-101	5.22887828296148e-73	0.276366773168729	0.992	0.602	1.0457756565923e-69	5.22887828296148e-73	2.94246337827687e-104	Sparc	20692	1
9.47630283987502e-100	0.677461942794824	0.929	0.803	1.895260567975e-96	1.81982634036205e-104	0.455164408871831	0.603	0.297	3.63965268072409e-101	9.47630283987502e-100	3.63965268072411e-104	Ackr3	12778	1
1.68474585415839e-102	0.650851343561697	0.937	0.67	3.36949170831679e-99	2.7057456362402e-58	0.347335104729613	0.554	0.313	5.41149127248039e-55	2.7057456362402e-58	3.36949170831675e-102	Osr2	107587	1
5.17626751706978e-85	0.783093226471219	0.903	0.826	1.03525350341396e-81	2.19065377384447e-101	0.421560529217917	0.826	0.472	4.38130754768894e-98	5.17626751706978e-85	4.38130754768891e-101	Fmo2	55990	1
2.11583822862474e-98	0.498587770744071	0.905	0.645	4.23167645724948e-95	2.54687687076794e-68	0.354393616568729	0.515	0.284	5.09375374153587e-65	2.54687687076794e-68	4.23167645724947e-98	Bambi	68010	1
7.86124669437575e-97	0.571766117181971	0.878	0.552	1.57224933887515e-93	1.52640335225877e-91	0.369880205420077	0.503	0.232	3.05280670451754e-88	1.52640335225877e-91	1.57224933887513e-96	Htra1	56213	1
2.27240439918513e-68	0.702353219888637	0.96	0.763	4.54480879837026e-65	3.87569272885581e-86	0.413610164426896	0.802	0.526	7.75138545771162e-83	2.27240439918513e-68	7.75138545771166e-86	Glul	14645	1
4.46454329861489e-68	0.609743809248732	0.852	0.521	8.92908659722978e-65	5.02261019026301e-68	0.266020265660007	0.643	0.358	1.0045220380526e-64	5.02261019026301e-68	8.9290865972297e-68	Lbp	16803	1
3.30845414569999e-54	0.457995870621991	0.856	0.698	6.61690829139997e-51	3.58527551536104e-64	0.273468960146573	0.602	0.36	7.17055103072207e-61	3.30845414569999e-54	7.17055103072203e-64	Csrp2	13008	1
1.40309466418523e-06	0.506492019835431	0.632	0.554	0.00280618932837046	8.89231747931809e-59	0.78636692035265	0.503	0.302	1.77846349586362e-55	1.40309466418523e-06	1.77846349586361e-58	Thbs1	21825	1
1.52319472808134e-277	1.59258850461955	1	0.21	3.04638945616268e-274	0	2.20107572751086	0.516	0.007	0	1.52319472808134e-277	0	Ear2	13587	10
5.51208686513271e-225	1.757523840705	0.981	0.215	1.10241737302654e-221	0	1.85828305879269	0.632	0.012	0	5.51208686513271e-225	0	Clec4b1	69810	10
1.3139939599341e-217	1.91314825700822	0.937	0.209	2.62798791986819e-214	0	1.86549661399165	0.632	0.009	0	1.3139939599341e-217	0	H2-DMb2	15000	10
5.41231501332131e-167	1.65064300303181	0.981	0.166	1.08246300266426e-163	0	2.37381125430759	0.668	0.025	0	5.41231501332131e-167	0	Ccr2	12772	10
1.62313451820343e-164	1.95525721499661	0.962	0.248	3.24626903640685e-161	0	2.20155924357145	0.774	0.039	0	1.62313451820343e-164	0	Bcl2a1d	12047	10
4.68749349860796e-161	1.51875673557485	1	0.353	9.37498699721593e-158	0	1.80570635137314	0.832	0.042	0	4.68749349860796e-161	0	Ptafr	19204	10
1.01106613412443e-157	1.34186579135629	0.933	0.266	2.02213226824886e-154	0	1.40386707036985	0.547	0.01	0	1.01106613412443e-157	0	Ltb4r1	16995	10
5.63917070821136e-153	1.89890941891359	0.997	0.396	1.12783414164227e-149	0	1.92816316467322	0.795	0.05	0	5.63917070821136e-153	0	Gpr132	56696	10
7.97242794539578e-153	2.98486290552554	0.921	0.292	1.59448558907916e-149	0	3.00913017846738	0.747	0.019	0	7.97242794539578e-153	0	Tnip3	414084	10
3.97915410132626e-138	2.65380084294222	0.886	0.228	7.95830820265251e-135	0	2.49156214654978	0.689	0.022	0	3.97915410132626e-138	0	Napsa	16541	10
5.42369399991326e-127	2.17112972585583	0.959	0.498	1.08473879998265e-123	0	3.02658974730733	0.916	0.075	0	5.42369399991326e-127	0	H2-DMa	14998	10
4.77728258646741e-123	1.66073040155904	0.917	0.356	9.55456517293482e-120	0	1.61885489857801	0.705	0.034	0	4.77728258646741e-123	0	Myo1g	246177	10
5.8211801382741e-112	1.04110763085291	0.908	0.384	1.16423602765482e-108	0	1.51711856654752	0.658	0.02	0	5.8211801382741e-112	0	Adam8	11501	10
6.00146625253037e-108	1.00861801349802	0.937	0.393	1.20029325050607e-104	0	1.28657957935398	0.663	0.041	0	6.00146625253037e-108	0	Rassf4	213391	10
1.35725925271818e-105	1.86325862724904	0.924	0.547	2.71451850543637e-102	0	2.229808000369	0.837	0.062	0	1.35725925271818e-105	0	Cytip	227929	10
2.49092759275227e-105	1.74575268070529	0.949	0.467	4.98185518550453e-102	0	3.43756389620441	0.837	0.062	0	2.49092759275227e-105	0	Il1b	16176	10
2.41074795134704e-103	1.37051489355128	0.987	0.463	4.82149590269408e-100	0	2.45779804345387	0.974	0.087	0	2.41074795134704e-103	0	Ctss	13040	10
2.45362675090863e-102	1.2595671300631	0.892	0.252	4.90725350181725e-99	0	1.72173576618297	0.684	0.034	0	2.45362675090863e-102	0	Samsn1	67742	10
1.0367614030751e-99	1.51147498352758	0.949	0.586	2.0735228061502e-96	0	2.31844264170965	0.895	0.079	0	1.0367614030751e-99	0	Cd83	12522	10
5.39065323263519e-97	1.23258760597716	0.924	0.368	1.07813064652704e-93	0	1.58809593033321	0.711	0.044	0	5.39065323263519e-97	0	Fcgr2b	14130	10
2.62775374629965e-94	1.35669839869477	0.943	0.71	5.2555074925993e-91	0	2.42539187300404	0.926	0.087	0	2.62775374629965e-94	0	Plek	56193	10
3.98134241904951e-93	1.91786063391736	0.886	0.515	7.96268483809902e-90	0	2.53068839100445	0.821	0.046	0	3.98134241904951e-93	0	Cfp	18636	10
1.63250189814492e-90	1.68762875417784	0.86	0.27	3.26500379628984e-87	0	1.97188067648495	0.711	0.04	0	1.63250189814492e-90	0	Plbd1	66857	10
1.53002688129781e-87	1.54913000918816	0.905	0.554	3.06005376259563e-84	0	2.47819136875703	0.863	0.07	0	1.53002688129781e-87	0	Alox5ap	11690	10
1.2871623261896e-86	1.64551073995077	0.905	0.546	2.57432465237919e-83	0	2.92227950661767	0.847	0.059	0	1.2871623261896e-86	0	Wfdc17	100034251	10
1.93501601524763e-83	1.14076895325125	0.886	0.425	3.87003203049526e-80	0	1.61097322391122	0.711	0.047	0	1.93501601524763e-83	0	Snx20	71607	10
8.05456056242105e-79	0.968903669668455	0.984	0.533	1.61091211248421e-75	0	2.76034519278117	0.947	0.09	0	8.05456056242105e-79	0	Tyrobp	22177	10
6.45911083784939e-70	2.28206719895949	0.813	0.276	1.29182216756988e-66	0	3.21900337243764	0.842	0.04	0	6.45911083784939e-70	0	Ccl9	20308	10
2.52588690595925e-52	2.62944749629873	0.724	0.233	5.0517738119185e-49	0	2.56606202728307	0.505	0.012	0	2.52588690595925e-52	0	Cd209a	170786	10
5.58844567818774e-45	0.948634262670492	0.784	0.37	1.11768913563755e-41	0	1.39525695718901	0.784	0.045	0	5.58844567818774e-45	0	Syk	20963	10
5.63235051182094e-42	0.634843603682734	0.797	0.347	1.12647010236419e-38	0	1.05636316351893	0.647	0.034	0	5.63235051182094e-42	0	Pirb	18733	10
9.93223626402227e-41	1.27687116356217	0.759	0.313	1.98644725280445e-37	0	1.45771511568025	0.721	0.039	0	9.93223626402227e-41	0	Csf2rb	12983	10
4.23500430030451e-37	0.791959295222653	0.768	0.245	8.47000860060903e-34	0	1.60760253977709	0.811	0.052	0	4.23500430030451e-37	0	Spi1	20375	10
4.252744231451e-33	1.17617765466331	0.686	0.216	8.505488462902e-30	0	1.41225886974969	0.6	0.013	0	4.252744231451e-33	0	Ifitm6	213002	10
1.82593092607679e-26	1.50557959063586	0.73	0.413	3.65186185215359e-23	0	3.06168314308869	0.763	0.055	0	1.82593092607679e-26	0	Ccl6	20305	10
1.1042136519333e-18	0.98903099154022	0.67	0.296	2.2084273038666e-15	0	1.71399523633051	0.679	0.032	0	1.1042136519333e-18	0	Itgam	16409	10
7.90441145995171e-80	1.35616225231981	0.905	0.428	1.58088229199034e-76	3.06663186338854e-305	2.48372693772194	0.816	0.068	6.13326372677709e-302	7.90441145995171e-80	6.13326372677693e-305	Bcl2a1b	12045	10
1.05712464142162e-110	1.68310003858591	0.994	0.545	2.11424928284323e-107	1.17234372175257e-301	2.88340379388818	0.963	0.106	2.34468744350515e-298	1.05712464142162e-110	2.34468744350497e-301	Laptm5	16792	10
3.51872673082637e-85	0.80408005708746	0.914	0.373	7.03745346165274e-82	1.25673259217234e-296	1.56187347552134	0.726	0.053	2.51346518434468e-293	3.51872673082637e-85	2.51346518434445e-296	Itgb2	16414	10
1.65718197802517e-88	1.870197692489	0.889	0.464	3.31436395605035e-85	5.47973107905817e-295	2.42132980908054	0.842	0.079	1.09594621581163e-291	1.65718197802517e-88	1.09594621581155e-294	H2-DMb1	14999	10
7.0043298263195e-19	0.617086575779824	0.711	0.361	1.4008659652639e-15	1.75535084271529e-287	1.41697987602569	0.7	0.05	3.51070168543058e-284	7.0043298263195e-19	3.51070168543046e-287	Lilr4b	14727	10
1.75991921457261e-79	1.09473762559615	0.898	0.558	3.51983842914521e-76	5.49260305054816e-287	1.50118605673146	0.805	0.069	1.09852061010963e-283	1.75991921457261e-79	1.09852061010954e-286	Selplg	20345	10
1.54037130643904e-42	0.91824511327563	0.81	0.323	3.08074261287808e-39	6.52817642582748e-286	1.23546612094215	0.726	0.053	1.3056352851655e-282	1.54037130643904e-42	1.30563528516545e-285	Ly86	17084	10
2.69644661183064e-30	0.983295062895765	0.73	0.308	5.39289322366129e-27	1.82624092590543e-283	1.25862056781511	0.505	0.025	3.65248185181085e-280	2.69644661183064e-30	3.65248185181058e-283	Bcl2a1a	12044	10
5.31143351289686e-151	1.08944625426786	0.99	0.354	1.06228670257937e-147	2.65254921195114e-283	1.33993678825294	0.632	0.041	5.30509842390227e-280	5.31143351289686e-151	5.30509842390175e-283	Itga4	16401	10
5.17068938261394e-37	2.01945851537827	0.752	0.464	1.03413787652279e-33	6.01097297408131e-283	2.41784554960672	0.6	0.037	1.20219459481626e-279	5.17068938261394e-37	1.20219459481617e-282	Mgl2	216864	10
2.72512708365099e-92	1.07558517399293	0.94	0.505	5.45025416730198e-89	8.87962388485778e-281	2.06140694015466	0.842	0.082	1.77592477697156e-277	2.72512708365099e-92	1.77592477697136e-280	Cd53	12508	10
3.58187923080982e-38	0.96679573478904	0.81	0.428	7.16375846161965e-35	1.95384417947842e-279	1.95377499891727	0.763	0.062	3.90768835895685e-276	3.58187923080982e-38	3.90768835895673e-279	Cybb	13058	10
1.97864438288826e-113	1.4787230594673	0.987	0.48	3.95728876577651e-110	2.30926856756186e-279	2.43773843317955	0.863	0.087	4.61853713512371e-276	1.97864438288826e-113	4.61853713512367e-279	Coro1a	12721	10
1.07164647901782e-12	0.867609648860707	0.638	0.237	2.14329295803564e-09	7.97782203286171e-278	1.11818229577947	0.5	0.024	1.59556440657234e-274	1.07164647901782e-12	1.59556440657221e-277	Ccr1	12768	10
9.27221496553743e-18	0.730381839084199	0.686	0.421	1.85444299310749e-14	1.45818208828864e-277	1.18126426292064	0.6	0.038	2.91636417657727e-274	9.27221496553743e-18	2.91636417657723e-277	Ncf1	17969	10
3.18359710129905e-75	0.975363981117908	0.99	0.532	6.3671942025981e-72	1.17822162655749e-276	2.46556883211181	0.932	0.099	2.35644325311499e-273	3.18359710129905e-75	2.35644325311494e-276	Fcer1g	14127	10
4.15002983366552e-22	0.833645442891538	0.73	0.376	8.30005966733104e-19	8.41762856259747e-274	1.56429954007427	0.737	0.06	1.68352571251949e-270	4.15002983366552e-22	1.68352571251937e-273	Pld4	104759	10
7.30903562118313e-107	1.34919977464121	0.99	0.568	1.46180712423663e-103	1.09087542479037e-273	1.94366879484983	0.911	0.095	2.18175084958075e-270	7.30903562118313e-107	2.18175084958072e-273	Ptprc	19264	10
3.03936587994804e-100	1.02462156860413	0.981	0.628	6.07873175989607e-97	1.64315366099408e-272	1.27872278782743	0.705	0.055	3.28630732198816e-269	3.03936587994804e-100	3.28630732198796e-272	Nrros	224109	10
2.40083307781096e-150	0.758119130681099	1	0.4	4.80166615562192e-147	7.11465489529862e-271	1.40119709211929	0.5	0.026	1.42293097905972e-267	2.40083307781096e-150	1.42293097905964e-270	Dok2	13449	10
5.46858520839051e-40	0.825759201798895	0.787	0.315	1.0937170416781e-36	2.43579233933312e-270	1.44833488995094	0.774	0.067	4.87158467866623e-267	5.46858520839051e-40	4.87158467866585e-270	Rac2	19354	10
5.11524191607279e-92	0.852327144832788	0.924	0.661	1.02304838321456e-88	3.25924670580082e-270	1.14200500828501	0.568	0.035	6.51849341160164e-267	5.11524191607279e-92	6.51849341160151e-270	Batf3	381319	10
1.69896374570053e-42	1.58966243840479	0.759	0.501	3.39792749140106e-39	1.72158839446883e-269	1.87734306802482	0.547	0.032	3.44317678893766e-266	1.69896374570053e-42	3.44317678893748e-269	Clec10a	17312	10
1.63044397314116e-147	0.959485991530811	1	0.299	3.26088794628232e-144	3.08792248274647e-266	1.20324443649096	0.658	0.048	6.17584496549295e-263	1.63044397314116e-147	6.17584496549253e-266	Evi2a	14017	10
1.67516277483485e-102	0.887854625156031	0.959	0.344	3.3503255496697e-99	3.18281914186559e-266	1.224996351607	0.711	0.056	6.36563828373118e-263	1.67516277483485e-102	6.36563828373086e-266	Cd48	12506	10
1.07695412506766e-91	1.08275530460707	0.889	0.383	2.15390825013532e-88	4.50837328128251e-264	1.07198848968183	0.5	0.027	9.01674656256503e-261	1.07695412506766e-91	9.01674656256426e-264	Batf	53314	10
7.89979614110309e-104	2.11689610622294	0.886	0.372	1.57995922822062e-100	3.28001895299864e-263	2.18129395953152	0.758	0.073	6.56003790599727e-260	7.89979614110309e-104	6.5600379059967e-263	Traf1	22029	10
8.4833015354762e-124	0.926164364037262	0.975	0.305	1.69666030709524e-120	3.33645834803576e-260	1.39676718064207	0.6	0.041	6.67291669607152e-257	8.4833015354762e-124	6.67291669607151e-260	Slamf9	98365	10
1.75057906743593e-118	1.01577770799986	1	0.593	3.50115813487186e-115	9.67195728466855e-260	1.32502379741237	0.758	0.068	1.93439145693371e-256	1.75057906743593e-118	1.93439145693365e-259	Dock2	94176	10
3.61974346591204e-68	1.45430041482505	0.838	0.382	7.23948693182407e-65	1.11302812822446e-258	1.4060682037456	0.679	0.053	2.22605625644891e-255	3.61974346591204e-68	2.22605625644889e-258	St8sia4	20452	10
9.20907953347327e-97	1.38063051439317	0.917	0.52	1.84181590669465e-93	8.24923568897199e-256	1.38650023344202	0.737	0.067	1.6498471377944e-252	9.20907953347327e-97	1.64984713779436e-255	Irf5	27056	10
2.21117907908813e-30	1.33627507353872	0.711	0.486	4.42235815817626e-27	6.87181821175834e-254	1.41930730905394	0.589	0.04	1.37436364235167e-250	2.21117907908813e-30	1.3743636423516e-253	Itgb7	16421	10
1.76573068678072e-09	0.65159553858735	0.657	0.377	3.53146137356144e-06	2.71518850820169e-252	1.2123469066482	0.711	0.06	5.43037701640338e-249	1.76573068678072e-09	5.43037701640323e-252	Hcls1	15163	10
1.96683295779802e-149	1.39533188532345	1	0.525	3.93366591559603e-146	7.80189425962188e-251	1.38472410906411	0.6	0.043	1.56037885192438e-247	1.96683295779802e-149	1.56037885192421e-250	Pmaip1	58801	10
2.67952026784107e-28	0.995530833775445	0.756	0.361	5.35904053568214e-25	2.3036433704274e-250	1.34046069698627	0.726	0.063	4.60728674085479e-247	2.67952026784107e-28	4.60728674085462e-250	Cyth4	72318	10
2.53224853392223e-103	1.52514076749642	0.959	0.556	5.06449706784445e-100	8.53624810721699e-249	2.16873554723928	0.916	0.118	1.7072496214434e-245	2.53224853392223e-103	1.70724962144332e-248	Arhgdib	11857	10
2.49116122177297e-31	0.657157922912313	0.765	0.271	4.98232244354594e-28	1.84001253226356e-248	1.2380651450034	0.642	0.048	3.68002506452711e-245	2.49116122177297e-31	3.6800250645271e-248	Cd86	12524	10
7.29451921706963e-15	0.90769799730206	0.66	0.271	1.45890384341393e-11	8.62473482307438e-242	1.14438182073577	0.563	0.038	1.72494696461488e-238	7.29451921706963e-15	1.7249469646148e-241	Ccr5	12774	10
1.89004698038649e-48	0.381888514417561	0.86	0.335	3.78009396077299e-45	6.54480537459452e-240	1.22049318571746	0.653	0.051	1.3089610749189e-236	1.89004698038649e-48	1.30896107491877e-239	Mpeg1	17476	10
1.03683225522651e-150	2.70140729441057	0.997	0.511	2.07366451045303e-147	2.0244928429542e-239	3.73647098572024	0.974	0.149	4.04898568590839e-236	1.03683225522651e-150	4.04898568590833e-239	H2-Aa	14960	10
4.90084812498947e-30	1.32157779908218	0.724	0.452	9.80169624997895e-27	3.18196133296651e-239	2.1237215449044	0.795	0.087	6.36392266593303e-236	4.90084812498947e-30	6.36392266593264e-239	Slfn2	20556	10
1.12053287954539e-135	2.18772592290237	0.981	0.615	2.24106575909077e-132	5.99617823516986e-228	2.55931481761893	0.926	0.142	1.19923564703397e-224	1.12053287954539e-135	1.19923564703391e-227	Rel	19696	10
2.55208265702499e-143	2.5529835737473	0.997	0.504	5.10416531404997e-140	6.48516745452981e-225	3.65028610014949	0.958	0.155	1.29703349090596e-221	2.55208265702499e-143	1.29703349090592e-224	H2-Eb1	14969	10
2.94477050544091e-137	2.15645387984814	0.975	0.697	5.88954101088182e-134	2.19372686515802e-224	2.16060461152066	0.784	0.095	4.38745373031605e-221	2.94477050544091e-137	4.38745373031567e-224	Malt1	240354	10
2.47915024197189e-134	2.40653715296552	0.952	0.628	4.95830048394378e-131	3.96044585656363e-220	2.72425871595134	0.884	0.131	7.92089171312727e-217	2.47915024197189e-134	7.9208917131275e-220	S100a4	20198	10
9.62755992766945e-147	2.76204251624872	0.987	0.481	1.92551198553389e-143	2.25326381431707e-215	3.84685567903234	0.953	0.164	4.50652762863413e-212	9.62755992766945e-147	4.50652762863404e-215	H2-Ab1	14961	10
5.77156635073489e-64	0.575488426944495	0.902	0.516	1.15431327014698e-60	6.4702710902328e-207	1.25007128467803	0.7	0.072	1.29405421804656e-203	5.77156635073489e-64	1.29405421804659e-206	Ncf2	17970	10
1.31340041250637e-85	0.909843639592979	0.994	0.6	2.62680082501273e-82	1.15716874938709e-204	4.1887916844431	0.847	0.121	2.31433749877419e-201	1.31340041250637e-85	2.31433749877413e-204	Lyz2	17105	10
1.15696532051931e-17	0.616275222666208	0.711	0.387	2.31393064103862e-14	5.08896703523982e-193	1.07620377085761	0.642	0.063	1.01779340704796e-189	1.15696532051931e-17	1.01779340704797e-192	Tm6sf1	107769	10
1.24747548327207e-149	2.68469440386875	1	0.502	2.49495096654415e-146	6.20206432858088e-192	3.83046682964794	0.968	0.201	1.24041286571618e-188	1.24747548327207e-149	1.24041286571619e-191	Cd74	16149	10
6.35998112934755e-69	1.04092591697452	0.933	0.589	1.27199622586951e-65	2.66806707493025e-189	1.8054161629202	0.905	0.145	5.33613414986051e-186	6.35998112934755e-69	5.3361341498604e-189	Lcp1	18826	10
6.92159206675555e-110	1.28206950900325	0.971	0.682	1.38431841335111e-106	3.71579120704898e-189	1.55519011220627	0.763	0.102	7.43158241409795e-186	6.92159206675555e-110	7.43158241409789e-189	Adgre5	26364	10
1.15326466921426e-112	1.4609816692314	0.997	0.683	2.30652933842851e-109	1.52778762301248e-175	2.88530621362743	0.974	0.228	3.05557524602495e-172	1.15326466921426e-112	3.05557524602487e-175	Srgn	19073	10
1.27473417026768e-148	2.43367376684687	1	0.793	2.54946834053537e-145	2.98919672884403e-174	2.43216003329458	0.858	0.16	5.97839345768807e-171	1.27473417026768e-148	5.97839345768801e-174	Etv3	27049	10
2.08632758753641e-68	1.15753527673068	0.835	0.384	4.17265517507281e-65	1.15532832683811e-173	1.50862301447744	0.689	0.091	2.31065665367622e-170	2.08632758753641e-68	2.31065665367625e-173	Rab11fip1	75767	10
1.57376715349067e-06	0.809294127114099	0.613	0.574	0.00314753430698133	1.20530642743800e-173	1.65003057327498	0.637	0.074	2.41061285487599e-170	1.57376715349067e-06	2.41061285487605e-173	Ccrl2	54199	10
8.82762012120668e-42	0.977958786576525	0.803	0.672	1.76552402424134e-38	2.23616906991186e-173	1.50503579252361	0.811	0.131	4.47233813982371e-170	8.82762012120668e-42	4.47233813982366e-173	Csf2ra	12982	10
1.28779067671901e-35	0.767434224831846	0.835	0.631	2.57558135343802e-32	2.33473079866596e-172	2.29080504342959	0.821	0.131	4.66946159733193e-169	1.28779067671901e-35	4.66946159733199e-172	Cd14	12475	10
8.52227146063996e-117	0.730563900420487	0.981	0.343	1.70445429212799e-113	8.25661596354251e-172	0.955567977833193	0.563	0.055	1.6513231927085e-168	8.52227146063996e-117	1.65132319270846e-171	Arhgap30	226652	10
2.4390216584996e-07	0.649205257543022	0.622	0.297	0.00048780433169992	1.51838143219133e-171	0.979097932424344	0.526	0.047	3.03676286438266e-168	2.4390216584996e-07	3.03676286438275e-171	Runx3	12399	10
1.07552067815819e-67	1.17374071169813	0.917	0.763	2.15104135631638e-64	1.02147753548081e-169	1.74065806517654	0.868	0.158	2.04295507096162e-166	1.07552067815819e-67	2.04295507096168e-169	Fam49b	223601	10
7.15383353723893e-17	0.610534973928313	0.714	0.521	1.43076670744779e-13	3.83451627826743e-164	0.958433305247756	0.574	0.059	7.66903255653486e-161	7.15383353723893e-17	7.66903255653471e-164	Nfkbid	243910	10
8.34851319153791e-35	1.12120456760534	0.752	0.543	1.66970263830758e-31	2.58996481672351e-162	1.57727602218407	0.674	0.093	5.17992963344703e-159	8.34851319153791e-35	5.17992963344697e-162	Mcub	66815	10
8.79843340697716e-43	0.827978318418607	0.781	0.407	1.75968668139543e-39	1.08115209627407e-161	1.58218553775358	0.626	0.077	2.16230419254814e-158	8.79843340697716e-43	2.16230419254813e-161	Plaur	18793	10
1.7435902176496e-40	0.795355272130474	0.857	0.631	3.4871804352992e-37	2.2634581595845e-160	1.43033075388757	0.874	0.16	4.526916319169e-157	1.7435902176496e-40	4.52691631916899e-160	Unc93b1	54445	10
3.58273913709219e-06	0.25554770748113	0.673	0.601	0.00716547827418439	1.0144369873703e-157	1.06940923048922	0.695	0.093	2.02887397474061e-154	3.58273913709219e-06	2.02887397474062e-157	Cd68	12514	10
1.11492731598319e-110	1.57343472404034	0.994	0.565	2.22985463196637e-107	1.67270005173424e-156	2.20972561188797	0.879	0.185	3.34540010346848e-153	1.11492731598319e-110	3.34540010346857e-156	Cd44	12505	10
1.23505914452157e-56	0.493796546943629	0.895	0.599	2.47011828904315e-53	4.62557180434221e-153	1.43845416935995	0.732	0.113	9.25114360868442e-150	1.23505914452157e-56	9.25114360868453e-153	Gmfg	63986	10
1.7394219373535e-98	1.40515376876371	0.981	0.721	3.47884387470699e-95	1.57399811008344e-150	1.99577997553494	0.968	0.214	3.14799622016688e-147	1.7394219373535e-98	3.14799622016688e-150	Cd52	23833	10
6.39718049641421e-148	2.82577880415661	1	0.906	1.27943609928284e-144	3.65366043150656e-100	2.67262941440794	1	0.699	7.30732086301313e-97	3.65366043150656e-100	1.27943609928287e-147	Crip1	12925	10
2.50237586265327e-25	0.268620247196538	0.778	0.366	5.00475172530653e-22	1.6964569250755e-143	1.25389374399781	0.516	0.055	3.39291385015099e-140	2.50237586265327e-25	3.39291385015097e-143	Fcgr3	14131	10
5.36672313062749e-83	0.714614929286747	0.981	0.623	1.0733446261255e-79	5.83673513696103e-140	1.07331568319381	0.568	0.07	1.16734702739221e-136	5.36672313062749e-83	1.16734702739222e-139	Ptpre	19267	10
7.20041505786144e-42	0.901532956899133	0.806	0.618	1.44008301157229e-38	7.58964193904186e-138	1.4546775387531	0.816	0.159	1.51792838780837e-134	7.20041505786144e-42	1.51792838780838e-137	Pde4b	18578	10
6.63431310056758e-111	1.39692415067787	1	0.747	1.32686262011352e-107	1.4090968638449e-135	1.74345955881466	0.874	0.192	2.81819372768979e-132	6.63431310056758e-111	2.81819372768978e-135	Tnfaip3	21929	10
2.62940779133047e-131	0.632414904113321	0.987	0.598	5.25881558266093e-128	9.45663204302795e-68	0.709572537910755	0.5	0.107	1.89132640860559e-64	9.45663204302795e-68	5.25881558266089e-131	Ank	11732	10
3.2194724750381e-130	1.07794563743173	1	0.851	6.4389449500762e-127	6.04018630900798e-67	1.24557419480149	0.653	0.189	1.2080372618016e-63	6.04018630900798e-67	6.43894495007622e-130	Naaa	67111	10
5.79127826538177e-22	0.679189260546411	0.733	0.524	1.15825565307635e-18	2.34371846908251e-128	1.40287647071099	0.589	0.079	4.68743693816502e-125	5.79127826538177e-22	4.68743693816503e-128	Rgs1	50778	10
1.95261189088501e-92	1.3563765924155	0.933	0.509	3.90522378177002e-89	3.18644001601892e-128	1.37737418522986	0.663	0.109	6.37288003203783e-125	1.95261189088501e-92	6.37288003203787e-128	Slc38a1	105727	10
1.71700548293404e-77	1.44825977383693	0.911	0.754	3.43401096586809e-74	9.69486855391989e-128	2.28054459612111	0.889	0.261	1.93897371078398e-124	1.71700548293404e-77	1.93897371078402e-127	Cotl1	72042	10
7.10247651394197e-122	2.15240657067944	0.962	0.815	1.42049530278839e-118	1.96706995969861e-103	2.35001984627028	0.895	0.347	3.93413991939723e-100	1.96706995969861e-103	1.42049530278837e-121	Gm2a	14667	10
7.4440584929975e-81	1.21524120576583	0.924	0.561	1.4888116985995e-77	2.16717070509566e-121	1.28713811358196	0.6	0.092	4.33434141019132e-118	7.4440584929975e-81	4.33434141019141e-121	Arl4c	320982	10
1.00530376531363e-120	1.52421777102081	1	0.66	2.01060753062726e-117	5.09978854675667e-109	1.96666980674859	0.884	0.27	1.01995770935133e-105	5.09978854675667e-109	2.01060753062721e-120	Dennd4a	102442	10
7.19056590440129e-84	1.43706061160457	0.946	0.621	1.43811318088026e-80	1.5465006737299e-118	2.01828595946232	0.795	0.179	3.09300134745981e-115	7.19056590440129e-84	3.0930013474598e-118	Marcksl1	17357	10
2.96120226544119e-16	0.735665064026459	0.683	0.579	5.92240453088237e-13	5.11500402944553e-116	0.984395098692999	0.653	0.114	1.02300080588911e-112	2.96120226544119e-16	1.02300080588909e-115	Emb	13723	10
1.00349540830782e-20	0.433306253552617	0.787	0.612	2.00699081661564e-17	5.61723383955944e-116	1.09566485633746	0.753	0.143	1.12344676791189e-112	1.00349540830782e-20	1.12344676791188e-115	Ptpn18	19253	10
9.63974236236457e-42	0.885081745481424	0.81	0.587	1.92794847247291e-38	9.21145608373141e-116	1.02303334023744	0.568	0.084	1.84229121674628e-112	9.63974236236457e-42	1.84229121674627e-115	Cbfa2t3	12398	10
6.73130559691158e-28	0.734234477343585	0.79	0.522	1.34626111938232e-24	1.46038441440426e-112	0.887408819846928	0.568	0.081	2.92076882880852e-109	6.73130559691158e-28	2.92076882880854e-112	Neurl3	214854	10
9.27719387151298e-105	1.51048051606674	0.975	0.876	1.8554387743026e-101	6.42398346771633e-88	2.12187050954598	0.953	0.585	1.28479669354327e-84	6.42398346771633e-88	1.85543877430261e-104	Sh3bgrl3	73723	10
1.32508587311625e-104	0.731696018973754	1	0.612	2.6501717462325e-101	2.77273704778532e-91	0.834937281361743	0.632	0.127	5.54547409557065e-88	2.77273704778532e-91	2.65017174623248e-104	Alcam	11658	10
3.51768165550389e-87	1.81140380342542	0.873	0.713	7.03536331100779e-84	1.88604780671497e-100	1.88854608542082	0.816	0.246	3.77209561342994e-97	3.51768165550389e-87	3.77209561342997e-100	Syngr2	20973	10
2.48938693415564e-79	1.17434084414545	0.952	0.58	4.97877386831128e-76	4.78373427993908e-99	2.0580578739777	0.932	0.369	9.56746855987816e-96	2.48938693415564e-79	9.56746855987821e-99	Lgals3	16854	10
1.63375536504927e-50	1.2022310088748	0.813	0.546	3.26751073009853e-47	5.81442968991765e-99	1.4348157942008	0.705	0.162	1.16288593798353e-95	1.63375536504927e-50	1.16288593798354e-98	Dusp5	240672	10
1.29306093446644e-22	0.425428695084418	0.844	0.7	2.58612186893288e-19	7.69636610570179e-95	1.18649623946509	0.832	0.221	1.53927322114036e-91	1.29306093446644e-22	1.53927322114037e-94	Ctsc	13032	10
4.85161041088904e-55	1.06780098527058	0.844	0.724	9.70322082177807e-52	8.24684314270313e-95	1.5297062591072	0.737	0.192	1.64936862854063e-91	4.85161041088904e-55	1.64936862854062e-94	Rilpl2	80291	10
1.72261814136228e-62	1.77318127302872	0.841	0.651	3.44523628272455e-59	1.44996309542025e-92	1.68024082750871	0.674	0.162	2.89992619084051e-89	1.72261814136228e-62	2.89992619084048e-92	Avpi1	69534	10
3.11909615586424e-90	1.92409016795721	0.93	0.563	6.23819231172848e-87	2.59837646212121e-81	1.97714480201725	0.789	0.25	5.19675292424242e-78	2.59837646212121e-81	6.23819231172844e-90	Nr4a3	18124	10
1.61876786148298e-76	1.22045920269265	0.971	0.67	3.23753572296597e-73	9.59238461059737e-68	1.51743642426105	0.879	0.405	1.91847692211947e-64	9.59238461059737e-68	3.237535722966e-76	Nfkb1	18033	10
1.01775178109954e-06	0.577978917027386	0.648	0.696	0.00203550356219909	6.42128314358184e-75	1.23457825665516	0.653	0.176	1.28425662871637e-71	1.01775178109954e-06	1.28425662871637e-74	Pycard	66824	10
2.28661984447418e-49	0.862577292130578	0.889	0.635	4.57323968894835e-46	4.42551884670566e-72	1.34542233992329	0.668	0.176	8.85103769341133e-69	2.28661984447418e-49	8.85103769341138e-72	Trf	22041	10
0.369437503251202	0.7473663691004	0.546	0.534	1	1.86133201172909e-71	1.44686347345231	0.553	0.133	3.72266402345819e-68	0.369437503251202	3.72266402345815e-71	Gda	14544	10
5.52429016838207e-26	0.489887697665022	0.79	0.627	1.10485803367641e-22	3.06352333402638e-71	0.809890188609032	0.6	0.131	6.12704666805275e-68	5.52429016838207e-26	6.12704666805281e-71	H2-Q7	15018	10
4.44525964648962e-27	0.435707225722824	0.813	0.589	8.89051929297924e-24	9.86065733473636e-66	0.893952066605602	0.626	0.167	1.97213146694727e-62	4.44525964648962e-27	1.9721314669473e-65	Tgif1	21815	10
1.1540439124419e-64	0.789377310146776	1	0.747	2.3080878248838e-61	8.30937762403404e-50	0.71395675506019	0.816	0.313	1.66187552480681e-46	8.30937762403404e-50	2.30808782488382e-64	Sbno2	216161	10
1.90483492576632e-43	1.05561242807455	0.822	0.664	3.80966985153264e-40	2.53425133243426e-59	1.47689174278881	0.811	0.352	5.06850266486852e-56	1.90483492576632e-43	5.06850266486851e-59	Psmb8	16913	10
1.70803743118087e-23	0.546355315639529	0.835	0.811	3.41607486236174e-20	1.23163176235957e-58	1.16904012802313	0.705	0.237	2.46326352471915e-55	1.70803743118087e-23	2.46326352471916e-58	Slc6a6	21366	10
1.29074443866746e-50	1.13032002461496	0.898	0.662	2.58148887733492e-47	1.60807433446815e-54	1.25277755002568	0.795	0.318	3.2161486689363e-51	1.29074443866746e-50	3.21614866893633e-54	Ckb	12709	10
1.33861672977596e-23	0.700950327115439	0.803	0.746	2.67723345955193e-20	4.58181028797972e-49	1.0462771932759	0.689	0.262	9.16362057595944e-46	1.33861672977596e-23	9.16362057595947e-49	Man2b1	17159	10
2.61984752383786e-29	0.704046140379197	0.854	0.688	5.23969504767571e-26	5.46627600246219e-45	0.798954082968405	0.595	0.191	1.09325520049244e-41	2.61984752383786e-29	1.09325520049244e-44	Psmb9	16912	10
4.14438799185954e-37	0.491662485683044	0.937	0.635	8.28877598371908e-34	3.29258350799582e-41	0.803312981364935	0.711	0.273	6.58516701599165e-38	4.14438799185954e-37	6.58516701599169e-41	Nr4a2	18227	10
5.9170723224059e-33	0.694832521072408	0.971	0.79	1.18341446448118e-29	3.8569228631773e-37	0.770556896910891	0.874	0.468	7.7138457263546e-34	5.9170723224059e-33	7.71384572635467e-37	Atp1a1	11928	10
5.1300149708048e-18	0.792572201094851	0.74	0.58	1.02600299416096e-14	4.05070859115035e-31	1.08580625632045	0.521	0.206	8.1014171823007e-28	5.1300149708048e-18	8.1014171823007e-31	Cxcl16	66102	10
3.29134540443515e-06	0.42642249384497	0.651	0.552	0.00658269080887029	2.61894022611065e-30	0.523233909133026	0.537	0.2	5.23788045222131e-27	3.29134540443515e-06	5.23788045222133e-30	Edem1	192193	10
3.92548875618312e-18	0.287492512598437	0.8	0.681	7.85097751236625e-15	1.73975590695716e-17	1.15764144018543	0.505	0.266	3.47951181391432e-14	1.73975590695716e-17	7.85097751236625e-18	Basp1	70350	10
0.873764320631602	0.658683957111925	0.568	0.763	1	8.60961066102254e-17	1.12834548829713	0.574	0.3	1.72192213220451e-13	0.873764320631602	1.72192213220451e-16	Tmem123	71929	10
2.22645361737221e-99	2.64638057079676	0.842	0.236	4.45290723474441e-96	0	2.71942944638709	0.618	0.022	0	2.22645361737221e-99	0	Tacstd2	56753	11
3.71766244854727e-99	1.64684222868934	0.831	0.191	7.43532489709453e-96	0	2.2487434151873	0.592	0.027	0	3.71766244854727e-99	0	Upk1a	109637	11
1.19076033630049e-93	2.75472407897744	0.82	0.264	2.38152067260098e-90	0	2.8807693806461	0.555	0.025	0	1.19076033630049e-93	0	Cyp2f2	13107	11
9.00855962719871e-76	3.79481600290522	0.788	0.147	1.80171192543974e-72	0	3.52057569731281	0.581	0.014	0	9.00855962719871e-76	0	Wfdc2	67701	11
2.2641493264245e-55	2.16789686320803	0.748	0.176	4.528298652849e-52	3.02734376302355e-305	2.02903054712647	0.529	0.026	6.0546875260471e-302	2.2641493264245e-55	6.05468752604704e-305	Krt7	110310	11
7.12887956341964e-100	2.07866950206508	0.863	0.287	1.42577591268393e-96	1.39304421220031e-301	1.70654735746027	0.565	0.031	2.78608842440062e-298	7.12887956341964e-100	2.78608842440035e-301	Foxq1	15220	11
3.86676623434944e-91	2.16650563873945	0.842	0.222	7.73353246869888e-88	7.19177899250426e-283	1.85699366426626	0.686	0.053	1.43835579850085e-279	3.86676623434944e-91	1.43835579850084e-282	Elf3	13710	11
2.20306538414687e-127	2.95940813886815	0.946	0.505	4.40613076829375e-124	3.67208023245858e-257	2.75581207486422	0.801	0.084	7.34416046491715e-254	2.20306538414687e-127	7.34416046491635e-257	Fxyd3	17178	11
5.27230652483489e-121	1.59018894356276	0.871	0.229	1.05446130496698e-117	1.93271372035446e-251	1.54281038179635	0.565	0.039	3.86542744070892e-248	5.27230652483489e-121	3.86542744070882e-251	Lrrc26	227618	11
4.36340806201581e-90	1.83040081539581	0.892	0.449	8.72681612403162e-87	1.2297724382346e-245	1.81468897933901	0.723	0.07	2.45954487646921e-242	4.36340806201581e-90	2.45954487646911e-245	Wnt4	22417	11
6.81146133560358e-39	1.08592742050652	0.734	0.346	1.36229226712072e-35	1.08803042832661e-241	1.33524449632448	0.634	0.052	2.17606085665321e-238	6.81146133560358e-39	2.17606085665313e-241	Mal	17153	11
1.12897565025611e-58	1.20124913756695	0.799	0.325	2.25795130051223e-55	4.28612176222143e-230	1.12029438133587	0.675	0.064	8.57224352444287e-227	1.12897565025611e-58	8.57224352444259e-230	Spint1	20732	11
2.48023664536781e-95	1.99352868196653	0.885	0.478	4.96047329073562e-92	8.77406681122717e-228	2.0506971362255	0.812	0.099	1.75481336224543e-224	2.48023664536781e-95	1.75481336224542e-227	Cldn7	53624	11
2.40316083537422e-135	3.43787447572076	0.96	0.536	4.80632167074844e-132	2.45315401423981e-208	3.00009913284179	0.911	0.149	4.90630802847962e-205	2.40316083537422e-135	4.90630802847955e-208	Krt8	16691	11
2.72776419384464e-113	2.29108119828951	0.942	0.452	5.45552838768928e-110	1.23754671883036e-206	2.41647212260688	0.775	0.101	2.47509343766073e-203	2.72776419384464e-113	2.47509343766074e-206	Gsta4	14860	11
4.62205652331594e-110	1.03931006064493	0.91	0.368	9.24411304663188e-107	1.55210813900444e-206	1.46818528763493	0.66	0.068	3.10421627800889e-203	4.62205652331594e-110	3.1042162780089e-206	Pdzk1ip1	67182	11
6.11550863475974e-117	2.80624249081295	0.928	0.435	1.22310172695195e-113	4.46401612624825e-193	2.64258950027551	0.885	0.153	8.92803225249649e-190	6.11550863475974e-117	8.92803225249644e-193	Epcam	17075	11
3.91071760077406e-68	1.70452838098925	0.827	0.416	7.82143520154811e-65	5.3441458418408e-187	1.57818160528205	0.723	0.094	1.06882916836816e-183	3.91071760077406e-68	1.06882916836815e-186	Cdh1	12550	11
7.80353969726006e-125	1.59304445099423	0.96	0.523	1.56070793945201e-121	8.58304849408354e-187	1.56514744486865	0.775	0.106	1.71660969881671e-183	7.80353969726006e-125	1.7166096988167e-186	Rab25	53868	11
3.36771560462138e-133	3.60158957484732	0.95	0.477	6.73543120924276e-130	1.18510148961731e-184	3.40584699215172	0.874	0.149	2.37020297923462e-181	3.36771560462138e-133	2.37020297923458e-184	Krt19	16669	11
3.00872050081298e-76	2.31011317196304	0.856	0.518	6.01744100162596e-73	3.68508581125965e-184	2.19919919409779	0.812	0.122	7.3701716225193e-181	3.00872050081298e-76	7.37017162251941e-184	Cldn3	12739	11
4.45922421948749e-54	1.0555302424299	0.748	0.188	8.91844843897499e-51	2.01221167700636e-182	0.981750678559845	0.576	0.057	4.02442335401272e-179	4.45922421948749e-54	4.02442335401273e-182	Prr15l	217138	11
2.71666795927804e-46	2.29288990269426	0.788	0.578	5.43333591855608e-43	1.83935586173859e-179	2.95481097573523	0.613	0.068	3.67871172347717e-176	2.71666795927804e-46	3.67871172347724e-179	Cbr2	12409	11
1.30623373351391e-91	2.74551735183241	0.881	0.506	2.61246746702782e-88	4.05279042968579e-179	2.48364132277517	0.785	0.116	8.10558085937159e-176	1.30623373351391e-91	8.1055808593714e-179	Cldn4	12740	11
1.28540800336868e-85	0.898881282177356	0.856	0.395	2.57081600673737e-82	7.60271968567416e-177	0.918161319454043	0.555	0.055	1.52054393713483e-173	1.28540800336868e-85	1.52054393713481e-176	Wwc1	211652	11
1.43491521526455e-105	1.35939417251542	0.871	0.268	2.8698304305291e-102	1.72187465239723e-167	1.15110909117451	0.576	0.062	3.44374930479446e-164	1.43491521526455e-105	3.44374930479442e-167	Upk1b	22268	11
6.7127129750838e-08	0.936453107187637	0.586	0.34	0.000134254259501676	2.64053180650139e-166	1.08131944274622	0.592	0.067	5.28106361300279e-163	6.7127129750838e-08	5.28106361300268e-166	St14	19143	11
5.08405675772381e-90	2.52088039687882	0.874	0.499	1.01681135154476e-86	9.17068112658147e-165	2.54614163896415	0.691	0.098	1.83413622531629e-161	5.08405675772381e-90	1.8341362253163e-164	Tspan8	216350	11
2.14300899667296e-84	1.24858426446469	0.845	0.343	4.28601799334591e-81	1.00880366952632e-159	1.19685056529364	0.597	0.07	2.01760733905263e-156	2.14300899667296e-84	2.01760733905265e-159	Dsp	109620	11
8.61442340425921e-131	2.20991836341123	0.989	0.677	1.72288468085184e-127	2.15496396808106e-155	2.234184785962	0.906	0.195	4.30992793616211e-152	8.61442340425921e-131	4.30992793616203e-155	Spint2	20733	11
2.54627315254688e-35	1.21178161578471	0.748	0.439	5.09254630509376e-32	3.59807478530512e-152	1.37147489196465	0.712	0.106	7.19614957061024e-149	2.54627315254688e-35	7.19614957061017e-152	Kcnk1	16525	11
7.89937728477994e-103	1.22759846822633	0.921	0.461	1.57987545695599e-99	6.95540493226727e-151	1.19637044325222	0.628	0.081	1.39108098645345e-147	7.89937728477994e-103	1.39108098645349e-150	Foxa1	15375	11
1.62325288016439e-96	1.4498919345358	0.892	0.361	3.24650576032878e-93	6.36460568438327e-148	1.34389006358643	0.571	0.067	1.27292113687665e-144	1.62325288016439e-96	1.27292113687662e-147	Oit1	18300	11
3.05390535016458e-84	1.18950280385724	0.899	0.565	6.10781070032916e-81	5.14770272922971e-147	1.06176532260489	0.602	0.078	1.02954054584594e-143	3.05390535016458e-84	1.02954054584595e-146	Casz1	69743	11
3.27191857471786e-112	2.74956841963998	0.942	0.529	6.54383714943572e-109	1.4325308301469e-142	2.07825241866577	0.88	0.179	2.8650616602938e-139	3.27191857471786e-112	2.86506166029376e-142	Krt18	16668	11
6.00562140958614e-123	1.16038737101545	0.946	0.468	1.20112428191723e-119	7.21357677814462e-140	1.0016633600011	0.607	0.081	1.44271535562892e-136	6.00562140958614e-123	1.44271535562896e-139	Gm16136	105245924	11
1.28404116524966e-45	2.02146911327062	0.773	0.535	2.56808233049932e-42	1.96741913885484e-137	2.02640877613979	0.555	0.07	3.93483827770968e-134	1.28404116524966e-45	3.93483827770961e-137	Sfn	55948	11
3.35266801802189e-24	0.971757262880315	0.683	0.34	6.70533603604379e-21	9.17144543954141e-136	0.836456153085035	0.503	0.058	1.83428908790828e-132	3.35266801802189e-24	1.83428908790829e-135	Rab27b	80718	11
2.20030668192144e-73	0.925817630351377	0.845	0.474	4.40061336384288e-70	1.92005069633955e-135	0.721927396845434	0.55	0.069	3.84010139267909e-132	2.20030668192144e-73	3.84010139267913e-135	Krtcap3	69815	11
5.32009513728936e-32	1.11048619009546	0.752	0.39	1.06401902745787e-28	2.99931452648583e-135	1.0921434068488	0.634	0.092	5.99862905297167e-132	5.32009513728936e-32	5.99862905297151e-135	Rab11fip1	75767	11
6.64179628645249e-61	1.5757063201987	0.824	0.508	1.3283592572905e-57	6.41202562768838e-134	1.44164499212833	0.717	0.125	1.28240512553768e-130	6.64179628645249e-61	1.28240512553766e-133	Chchd10	103172	11
3.58407185919621e-133	2.28313353619164	0.989	0.734	7.16814371839241e-130	4.15314122215022e-120	2.15326557268236	0.812	0.199	8.30628244430044e-117	4.15314122215022e-120	7.16814371839253e-133	Atp1b1	11931	11
1.27197389151277e-70	2.12386905359202	0.86	0.611	2.54394778302554e-67	5.1389731729673e-129	1.91800326654751	0.791	0.149	1.02779463459346e-125	1.27197389151277e-70	1.02779463459345e-128	Tspan1	66805	11
1.67838608677492e-73	0.99079179529289	0.878	0.527	3.35677217354984e-70	1.15949612220224e-125	1.01750282932714	0.639	0.105	2.31899224440448e-122	1.67838608677492e-73	2.31899224440443e-125	Lsr	54135	11
4.68565753087829e-63	0.865901711961133	0.806	0.346	9.37131506175658e-60	8.74191851455075e-125	0.671331170425716	0.592	0.085	1.74838370291015e-121	4.68565753087829e-63	1.74838370291015e-124	Smim22	432995	11
2.09291641080976e-124	1.1827664910384	0.986	0.522	4.18583282161952e-121	1.87275064848041e-105	0.881498713003722	0.55	0.088	3.74550129696083e-102	1.87275064848041e-105	4.18583282161949e-124	Cracr2b	213573	11
3.96651263039001e-55	1.1963445353025	0.827	0.631	7.93302526078002e-52	1.49921091315273e-118	1.02647107346245	0.644	0.112	2.99842182630546e-115	3.96651263039001e-55	2.99842182630552e-118	Tmc4	353499	11
1.84071517133614e-74	1.35235237400497	0.885	0.648	3.68143034267227e-71	4.18187450806665e-115	1.29081908573244	0.743	0.14	8.36374901613331e-112	1.84071517133614e-74	8.36374901613356e-115	Ehf	13661	11
1.09326010053394e-75	2.18233287109709	0.871	0.768	2.18652020106788e-72	4.17708557980925e-113	2.29097033615048	0.717	0.159	8.35417115961849e-110	1.09326010053394e-75	8.3541711596184e-113	Slc12a2	20496	11
5.85603311675628e-23	0.66958139894198	0.694	0.333	1.17120662335126e-19	2.31265921921771e-112	0.629763721730528	0.529	0.072	4.62531843843542e-109	5.85603311675628e-23	4.62531843843544e-112	Sel1l3	231238	11
1.34770261294956e-110	0.912903688794595	0.989	0.585	2.69540522589911e-107	1.66017359072636e-101	1.04258115789015	0.649	0.12	3.32034718145272e-98	1.66017359072636e-101	2.69540522589912e-110	Gata3	14462	11
2.84424111652844e-51	0.711381379065954	0.784	0.395	5.68848223305688e-48	5.92819128378457e-110	0.755628868972496	0.524	0.075	1.18563825675691e-106	2.84424111652844e-51	1.18563825675693e-109	Cldn8	54420	11
1.80248160152038e-109	1.34342160655586	1	0.778	3.60496320304076e-106	4.85937488397591e-97	1.24225151448692	0.791	0.21	9.71874976795182e-94	4.85937488397591e-97	3.60496320304081e-109	Stard10	56018	11
7.87760517641827e-106	1.23166154213869	0.982	0.636	1.57552103528365e-102	2.55174580871529e-99	1.07687305681161	0.712	0.16	5.10349161743058e-96	2.55174580871529e-99	1.57552103528367e-105	Ptprf	19268	11
3.34180388884672e-49	0.710312693862762	0.845	0.464	6.68360777769344e-46	5.87705470809874e-105	0.826456545981552	0.654	0.118	1.17541094161975e-101	3.34180388884672e-49	1.17541094161975e-104	Smagp	207818	11
3.71750572579447e-74	1.15767101919107	0.935	0.686	7.43501145158894e-71	8.75148684839834e-101	1.30816206269712	0.743	0.171	1.75029736967967e-97	3.71750572579447e-74	1.75029736967965e-100	Dcxr	67880	11
9.96160576340727e-27	1.2588729525851	0.727	0.539	1.99232115268145e-23	1.73297558410047e-100	1.53674138056067	0.597	0.104	3.46595116820094e-97	9.96160576340727e-27	3.46595116820099e-100	Car2	12349	11
2.23985899719641e-100	0.898192278523438	0.953	0.589	4.47971799439282e-97	1.95507430732716e-78	0.681188278758488	0.565	0.114	3.91014861465432e-75	1.95507430732716e-78	4.47971799439279e-100	Perp	64058	11
5.81909485937545e-09	0.630065143953415	0.622	0.504	1.16381897187509e-05	2.03293186536001e-99	0.929810836042328	0.581	0.106	4.06586373072001e-96	5.81909485937545e-09	4.06586373072001e-99	Enpp5	83965	11
4.63462403692438e-97	1.26030491428157	1	0.775	9.26924807384876e-94	1.4273440025226e-45	0.941033968516032	0.639	0.239	2.85468800504519e-42	1.4273440025226e-45	9.26924807384887e-97	Trim2	80890	11
2.56461575473163e-40	1.23257682204081	0.781	0.624	5.12923150946325e-37	8.48750692982159e-96	1.31353860267647	0.628	0.127	1.69750138596432e-92	2.56461575473163e-40	1.69750138596431e-95	Alcam	11658	11
1.40900095715244e-95	1.12170814279448	0.96	0.552	2.81800191430487e-92	7.21632813430528e-88	0.967762710206617	0.597	0.119	1.44326562686106e-84	7.21632813430528e-88	2.81800191430489e-95	Gsta3	14859	11
4.55574970909713e-94	1.59341559423582	0.986	0.821	9.11149941819427e-91	1.1702504076053e-63	1.56194715997423	0.895	0.547	2.34050081521059e-60	1.1702504076053e-63	9.11149941819435e-94	Ezr	22350	11
1.37372444139898e-77	1.77304649599255	0.86	0.424	2.74744888279797e-74	1.7661518470374e-93	1.37828927942868	0.597	0.122	3.53230369407479e-90	1.37372444139898e-77	3.53230369407485e-93	Klf5	12224	11
2.6760175640039e-90	3.8208299432078	0.888	0.383	5.3520351280078e-87	7.26792354857451e-93	3.7652437259739	0.675	0.168	1.4535847097149e-89	2.6760175640039e-90	1.45358470971491e-92	Clu	12759	11
1.08278772456208e-17	0.861605959299651	0.709	0.63	2.16557544912417e-14	2.72569160028646e-89	1.07157414399674	0.639	0.135	5.45138320057292e-86	1.08278772456208e-17	5.45138320057297e-89	Ano1	101772	11
3.99827961110204e-73	1.49111167314187	0.896	0.639	7.99655922220409e-70	2.81615157558396e-86	1.54297090892459	0.791	0.21	5.63230315116792e-83	3.99827961110204e-73	5.63230315116799e-86	Cd24a	12484	11
6.6280322169589e-52	1.49230331962759	0.827	0.738	1.32560644339178e-48	3.44421644975437e-84	1.06044960003123	0.581	0.116	6.88843289950873e-81	6.6280322169589e-52	6.88843289950873e-84	Ceacam1	26365	11
8.17866201710486e-43	2.04339928860642	0.802	0.658	1.63573240342097e-39	2.63590842776306e-83	2.09311390504049	0.628	0.155	5.27181685552613e-80	8.17866201710486e-43	5.27181685552614e-83	Gsto1	14873	11
3.30386189864763e-82	0.653962803918324	0.924	0.47	6.60772379729525e-79	3.80358201720712e-61	0.56912302847734	0.539	0.128	7.60716403441423e-58	3.80358201720712e-61	6.60772379729529e-82	Cyb561	13056	11
3.72107978174402e-76	1.71879787769154	0.86	0.457	7.44215956348804e-73	1.04971944576965e-81	1.31187233220692	0.644	0.154	2.0994388915393e-78	3.72107978174402e-76	2.09943889153931e-81	Sox9	20682	11
8.18500170121312e-45	0.843934173724976	0.795	0.552	1.63700034024262e-41	1.91384914318254e-78	0.765821698377446	0.586	0.125	3.82769828636508e-75	8.18500170121312e-45	3.82769828636507e-78	Arhgef5	54324	11
3.37912390094007e-20	1.03458973328009	0.719	0.674	6.75824780188015e-17	7.73672291429054e-75	1.07804980905701	0.613	0.15	1.54734458285811e-71	3.37912390094007e-20	1.54734458285811e-74	Mgst3	66447	11
2.21513690493058e-73	2.12437041128257	0.896	0.583	4.43027380986116e-70	1.5057398550707e-54	2.06263152921403	0.853	0.478	3.0114797101414e-51	1.5057398550707e-54	4.4302738098612e-73	Hspb1	15507	11
2.86394404394096e-64	1.1785807738707	0.878	0.517	5.72788808788193e-61	2.47509784199294e-73	0.985967428128306	0.602	0.145	4.95019568398589e-70	2.86394404394096e-64	4.95019568398585e-73	Gmds	218138	11
7.18491796853344e-46	2.16209080375488	0.781	0.634	1.43698359370669e-42	5.42790995856289e-71	2.23076759995014	0.607	0.161	1.08558199171258e-67	7.18491796853344e-46	1.08558199171258e-70	Hbegf	15200	11
3.02020652122652e-33	0.838189156048627	0.806	0.736	6.04041304245305e-30	2.53161306069653e-69	0.725281471559088	0.545	0.119	5.06322612139306e-66	3.02020652122652e-33	5.06322612139308e-69	Pkp4	227937	11
7.51138141149013e-05	0.563850238981485	0.619	0.665	0.150227628229803	2.48577857678212e-68	0.69911550119433	0.529	0.113	4.97155715356424e-65	7.51138141149013e-05	4.9715571535642e-68	Tnfrsf21	94185	11
5.0754772257404e-47	0.278266377928226	0.888	0.571	1.01509544514808e-43	5.1317134343554e-66	0.882378483638488	0.534	0.116	1.02634268687108e-62	5.0754772257404e-47	1.02634268687108e-65	Emb	13723	11
2.37809620755693e-33	0.639585873633855	0.809	0.618	4.75619241511386e-30	3.80028550504819e-65	0.718264959688951	0.623	0.151	7.60057101009638e-62	2.37809620755693e-33	7.60057101009638e-65	Tspan13	66109	11
1.03593682078082e-10	0.706347993505223	0.662	0.568	2.07187364156164e-07	2.35500105702682e-64	0.746093064001341	0.56	0.133	4.71000211405363e-61	1.03593682078082e-10	4.71000211405369e-64	Rab15	104886	11
3.67823046932378e-23	1.08378467138719	0.73	0.698	7.35646093864756e-20	2.36279553604377e-63	0.32822515325321	0.503	0.1	4.72559107208755e-60	3.67823046932378e-23	4.7255910720876e-63	Mmp7	17393	11
2.50417225543879e-60	0.939839579649942	0.95	0.762	5.00834451087758e-57	1.90623538262272e-61	0.918419836430948	0.644	0.192	3.81247076524544e-58	2.50417225543879e-60	3.81247076524543e-61	Clcn3	12725	11
1.18459512596308e-60	1.46385306712466	0.888	0.742	2.36919025192616e-57	1.08332489733897e-17	1.0071680014914	0.592	0.344	2.16664979467793e-14	1.08332489733897e-17	2.36919025192614e-60	Anxa3	11745	11
9.68810549226877e-59	1.35476162912831	0.896	0.713	1.93762109845375e-55	1.13985863570167e-46	1.19109958760512	0.827	0.369	2.27971727140334e-43	1.13985863570167e-46	1.93762109845373e-58	Cystm1	66060	11
5.16150584289413e-54	0.963700113688356	0.928	0.663	1.03230116857883e-50	3.40389230735168e-50	1.17504156481262	0.707	0.285	6.80778461470337e-47	3.40389230735168e-50	1.03230116857883e-53	Cbr1	12408	11
2.76844103934709e-53	0.881556668152357	0.91	0.541	5.53688207869418e-50	1.41896734242738e-44	0.866872080957844	0.628	0.22	2.83793468485475e-41	1.41896734242738e-44	5.53688207869421e-53	Nans	94181	11
7.72782011236742e-43	0.420090681386965	0.896	0.682	1.54556402247348e-39	3.64290988321198e-53	0.66867071475513	0.529	0.137	7.28581976642395e-50	7.72782011236742e-43	7.28581976642398e-53	Epb41	269587	11
6.76815333495231e-52	0.868645123762476	0.896	0.677	1.35363066699046e-48	8.28494376402332e-51	0.983130008601016	0.691	0.24	1.65698875280466e-47	8.28494376402332e-51	1.35363066699046e-51	Ptges	64292	11
1.4694154898015e-25	0.699957451571873	0.777	0.624	2.93883097960299e-22	4.45006791856996e-49	0.816378899821732	0.508	0.138	8.90013583713993e-46	1.4694154898015e-25	8.90013583713992e-49	Ptgr1	67103	11
1.91569763028177e-19	0.843296890761736	0.698	0.639	3.83139526056354e-16	5.98298518707921e-49	0.799933474659616	0.534	0.157	1.19659703741584e-45	1.91569763028177e-19	1.19659703741585e-48	Bzw2	66912	11
1.81099690504684e-47	1.60401457878669	0.914	0.759	3.62199381009369e-44	1.20035483458619e-19	1.34257671427772	0.717	0.477	2.40070966917237e-16	1.20035483458619e-19	3.62199381009368e-47	Id1	15901	11
4.90097297994891e-22	1.42598941508157	0.734	0.65	9.80194595989782e-19	8.95814161203824e-47	0.344801997775278	0.56	0.149	1.79162832240765e-43	4.90097297994891e-22	1.79162832240765e-46	Agr2	23795	11
3.20223454644275e-42	0.71955019698687	0.878	0.678	6.4044690928855e-39	1.25508383441857e-45	0.743963425456357	0.686	0.253	2.51016766883715e-42	3.20223454644275e-42	2.51016766883716e-45	Gclm	14630	11
6.37981386076854e-44	0.596608295195799	0.928	0.812	1.27596277215371e-40	1.96346873798242e-34	0.721525647965446	0.639	0.26	3.92693747596484e-31	1.96346873798242e-34	1.2759627721537e-43	Abhd12	76192	11
8.52842441583609e-12	0.54405400493238	0.719	0.653	1.70568488316722e-08	1.12852164071229e-42	0.512177494974281	0.55	0.168	2.25704328142458e-39	8.52842441583609e-12	2.25704328142459e-42	Tmem238	664968	11
2.31847460011835e-24	0.911419094958215	0.701	0.543	4.6369492002367e-21	1.35318897497324e-42	0.84437094096785	0.529	0.162	2.70637794994648e-39	2.31847460011835e-24	2.70637794994648e-42	Plscr1	22038	11
7.28826552522161e-39	0.94993543713834	0.928	0.793	1.45765310504432e-35	5.43217011767829e-42	1.12270705391073	0.817	0.47	1.08643402353566e-38	7.28826552522161e-39	1.08643402353565e-41	Atp1a1	11928	11
9.65114317234139e-42	0.958043025079349	0.921	0.781	1.93022863446828e-38	8.40150841595868e-27	0.728396858786025	0.696	0.366	1.68030168319174e-23	8.40150841595868e-27	1.93022863446827e-41	Anxa4	11746	11
2.18985069186693e-25	0.549088369059171	0.763	0.681	4.37970138373387e-22	2.0390489647603e-41	0.575337386368457	0.586	0.191	4.0780979295206e-38	2.18985069186693e-25	4.07809792952063e-41	Tst	22117	11
1.49008457088538e-11	0.407489474746038	0.766	0.759	2.98016914177075e-08	1.31547162864814e-40	0.414234629469522	0.675	0.23	2.63094325729629e-37	1.49008457088538e-11	2.63094325729631e-40	Tpd52	21985	11
3.19153165047365e-40	1.13938548376004	0.939	0.742	6.3830633009473e-37	7.56963678400357e-24	0.934345401490774	0.665	0.354	1.51392735680071e-20	7.56963678400357e-24	6.38306330094734e-40	Chka	12660	11
8.29680703818919e-36	0.880073767506611	0.777	0.606	1.65936140763784e-32	6.65093125526195e-30	0.468689113244665	0.534	0.202	1.33018625105239e-26	6.65093125526195e-30	1.65936140763784e-35	Smco4	170748	11
1.64670928745419e-35	1.37862261617024	0.874	0.751	3.29341857490839e-32	3.26605688770625e-06	1.1615369025067	0.618	0.581	0.0065321137754125	3.26605688770625e-06	3.29341857490837e-35	Anxa1	16952	11
6.6759762081431e-34	1.11473282030849	0.896	0.759	1.33519524162862e-30	3.21229524991471e-11	0.460484253781163	0.759	0.549	6.42459049982941e-08	3.21229524991471e-11	1.33519524162862e-33	Phlda1	21664	11
7.84896600198978e-12	0.63831844962212	0.647	0.548	1.56979320039796e-08	9.59985354534108e-32	0.746475916945961	0.55	0.2	1.91997070906822e-28	7.84896600198978e-12	1.91997070906823e-31	Tuba4a	22145	11
2.22330075823869e-31	0.965959978090183	0.802	0.491	4.44660151647739e-28	4.7928346340855e-16	0.588088680015426	0.524	0.257	9.585669268171e-13	4.7928346340855e-16	4.44660151647738e-31	Rasd1	19416	11
1.16472130346723e-26	0.636947078873195	0.878	0.779	2.32944260693447e-23	1.65175901197325e-30	1.04656893090643	0.749	0.404	3.30351802394649e-27	1.16472130346723e-26	3.30351802394651e-30	Sec11c	66286	11
3.23587201367186e-13	0.653559534073736	0.781	0.778	6.47174402734373e-10	2.68982950220628e-30	1.00338722020647	0.508	0.195	5.37965900441255e-27	3.23587201367186e-13	5.37965900441257e-30	Wars	22375	11
7.0019596213878e-30	0.599462816325545	0.946	0.73	1.40039192427756e-26	9.97944369795349e-30	0.774922826180227	0.806	0.452	1.9958887395907e-26	9.97944369795349e-30	1.40039192427757e-29	H2afj	232440	11
3.74339667584196e-29	0.879643440688217	0.863	0.576	7.48679335168391e-26	3.16019585023007e-23	0.76067019449082	0.691	0.362	6.32039170046014e-20	3.16019585023007e-23	7.48679335168392e-29	Hist1h2bc	NA	11
6.19470067771285e-28	0.266978647793698	0.924	0.686	1.23894013554257e-24	2.56186869374822e-21	0.536425852338276	0.597	0.286	5.12373738749644e-18	2.56186869374822e-21	1.23894013554257e-27	Mcee	73724	11
2.441891205238e-18	0.667915887769956	0.827	0.798	4.88378241047599e-15	1.31821789830759e-27	0.942682900777036	0.817	0.535	2.63643579661518e-24	2.441891205238e-18	2.63643579661518e-27	Mdh1	17449	11
2.99987588200579e-21	0.553580397562965	0.806	0.682	5.99975176401159e-18	2.72297017294259e-26	0.630598973326322	0.618	0.292	5.44594034588519e-23	2.99987588200579e-21	5.44594034588521e-26	Pgap2	233575	11
3.19525648956012e-26	0.767080086925658	0.982	0.842	6.39051297912024e-23	3.38804061997224e-16	1.09415525767999	0.77	0.522	6.77608123994447e-13	3.38804061997224e-16	6.39051297912023e-26	Pgrmc1	53328	11
2.0377662394618e-25	1.67405824943978	0.842	0.532	4.07553247892359e-22	0.00163233216107225	1.59096820996715	0.518	0.492	1	0.00163233216107225	4.07553247892361e-25	Nupr1	56312	11
3.28118081060252e-11	0.574332180960032	0.691	0.611	6.56236162120505e-08	3.919005610655e-25	0.490117292571046	0.607	0.27	7.83801122130999e-22	3.28118081060252e-11	7.83801122131002e-25	Gfpt1	14583	11
2.77768655907995e-20	0.798833625274856	0.781	0.612	5.55537311815989e-17	5.563746324322e-25	0.824460633710123	0.534	0.225	1.1127492648644e-21	2.77768655907995e-20	1.1127492648644e-24	Qsox1	104009	11
9.05254695499891e-25	0.605962798234069	0.935	0.795	1.81050939099978e-21	4.71830698215399e-13	0.359190492767162	0.524	0.28	9.43661396430799e-10	4.71830698215399e-13	1.81050939099978e-24	Fam46a	NA	11
2.53458620712431e-24	0.766281246793928	0.917	0.763	5.06917241424863e-21	1.53299118525217e-14	0.761449765150358	0.738	0.5	3.06598237050434e-11	1.53299118525217e-14	5.06917241424862e-24	Sdc4	20971	11
3.75261585694659e-15	0.649290946322187	0.698	0.614	7.50523171389317e-12	4.90296371296878e-23	0.64964682704148	0.503	0.218	9.80592742593757e-20	3.75261585694659e-15	9.8059274259376e-23	Pdlim1	54132	11
2.42434907530321e-20	0.259662353126667	0.924	0.747	4.84869815060642e-17	1.34444148503209e-22	0.416882166187293	0.623	0.299	2.68888297006418e-19	2.42434907530321e-20	2.68888297006419e-22	Tmem123	71929	11
0.0815638239210692	0.326607421148249	0.608	0.711	1	1.84087868646449e-21	0.549253802647024	0.565	0.262	3.68175737292898e-18	0.0815638239210692	3.68175737292898e-21	Suco	226551	11
1.74927440534559e-20	0.517862684662516	0.871	0.711	3.49854881069118e-17	3.17309556581481e-14	0.501382948946075	0.665	0.395	6.34619113162962e-11	3.17309556581481e-14	3.49854881069118e-20	Fam162a	70186	11
2.18528755965723e-20	0.985493254736455	0.752	0.735	4.37057511931446e-17	1.33737921221244e-14	0.271959386272734	0.581	0.315	2.67475842442488e-11	1.33737921221244e-14	4.37057511931446e-20	Tpm1	22003	11
1.12938080483241e-13	0.428603587940494	0.813	0.672	2.25876160966482e-10	2.7184197496389e-20	0.523674108515635	0.545	0.255	5.43683949927779e-17	1.12938080483241e-13	5.43683949927779e-20	Pgp	67078	11
1.05134917873649e-18	1.29267072060599	0.759	0.59	2.10269835747299e-15	1.45445351526473e-17	1.79381516377561	0.597	0.376	2.90890703052946e-14	1.45445351526473e-17	2.10269835747299e-18	Lgals3	16854	11
1.09473363766413e-12	0.550046948344463	0.82	0.779	2.18946727532825e-09	1.47833603965901e-18	0.752145487741879	0.681	0.391	2.95667207931802e-15	1.09473363766413e-12	2.95667207931804e-18	Mien1	103742	11
1.05734571993279e-08	0.589744484168848	0.881	0.83	2.11469143986559e-05	3.83383879077558e-16	1.0761462118727	0.545	0.292	7.66767758155117e-13	1.05734571993279e-08	7.66767758155121e-16	Hpgd	15446	11
1.01385665056241e-06	0.359296142131278	0.77	0.665	0.00202771330112483	1.54062291444161e-15	0.379415147263893	0.524	0.251	3.08124582888322e-12	1.01385665056241e-06	3.08124582888321e-15	Hacd2	70757	11
1.25716849411524e-13	0.284611008064043	0.82	0.653	2.51433698823047e-10	1.1025711745816e-09	0.80429608896045	0.545	0.358	2.20514234916321e-06	1.1025711745816e-09	2.51433698823032e-13	Nucb2	53322	11
2.70486163104013e-12	0.376281198516735	0.978	0.874	5.40972326208025e-09	6.90273102697844e-10	0.396338391394665	0.832	0.697	1.38054620539569e-06	6.90273102697844e-10	5.40972326207293e-12	Sec61b	66212	11
1.9822638368395e-09	0.351092093991411	0.817	0.727	3.96452767367901e-06	5.68748457998436e-10	0.650196589983428	0.639	0.401	1.13749691599687e-06	1.9822638368395e-09	1.1374969156734e-09	Gstm2	14863	11
3.15206861117117e-09	0.560676918208392	0.835	0.85	6.30413722234235e-06	6.48129341836302e-08	0.28330378010432	0.665	0.466	0.00012962586836726	6.48129341836302e-08	6.30413721240679e-09	Scd2	20250	11
1.41281090844364e-154	2.4184328439634	0.976	0.235	2.82562181688727e-151	0	2.35012042471831	0.739	0.018	0	1.41281090844364e-154	0	Abo	80908	12
5.64526959490705e-133	5.90845353729773	1	0.986	1.12905391898141e-129	0	6.06060036605976	0.896	0.069	0	5.64526959490705e-133	0	Sbpl	638345	12
1.07305437956163e-123	1.18328081286448	0.942	0.311	2.14610875912325e-120	0	1.16104903274627	0.504	0.015	0	1.07305437956163e-123	0	Dcaf12l1	245404	12
1.80664693275419e-120	4.58852561404543	0.976	0.582	3.61329386550839e-117	0	4.34325653396943	0.843	0.047	0	1.80664693275419e-120	0	5430419D17Rik	NA	12
2.26110651751009e-113	3.50814545994213	0.961	0.562	4.52221303502018e-110	0	3.31036978573521	0.6	0.023	0	2.26110651751009e-113	0	Wfdc3	71856	12
1.07471175693481e-89	1.49634525540475	0.87	0.211	2.14942351386961e-86	0	1.68262294433184	0.63	0.014	0	1.07471175693481e-89	0	Timp4	110595	12
3.39161704013477e-64	0.844402546472842	0.734	0.121	6.78323408026954e-61	0	0.973053589235833	0.513	0.002	0	3.39161704013477e-64	0	Crabp1	12903	12
1.55126320744985e-49	1.1469535782389	0.773	0.199	3.1025264148997e-46	0	1.34688805528516	0.565	0.026	0	1.55126320744985e-49	0	Upk1a	109637	12
1.90051858300692e-33	1.63345255546575	0.734	0.162	3.80103716601385e-30	0	1.55259507663089	0.539	0.009	0	1.90051858300692e-33	0	BB123696	105404	12
3.51068277911404e-80	2.4618452829209	0.894	0.439	7.02136555822807e-77	2.24760500512045e-305	2.67924185555719	0.691	0.059	4.49521001024091e-302	3.51068277911404e-80	4.49521001024071e-305	Pigr	18703	12
1.47864938151443e-53	1.068329201047	0.787	0.238	2.95729876302886e-50	3.42325024699059e-303	1.32928238708957	0.57	0.037	6.84650049398117e-300	1.47864938151443e-53	6.84650049398087e-303	Lrrc26	227618	12
9.49794598075844e-34	0.927424291218749	0.705	0.183	1.89958919615169e-30	4.18350969353991e-268	0.623843989398792	0.504	0.032	8.36701938707983e-265	9.49794598075844e-34	8.36701938707913e-268	Slc9a2	226999	12
1.8396767824226e-61	1.65576810656485	0.889	0.577	3.67935356484521e-58	2.88275908009427e-260	2.12710101308999	0.674	0.064	5.76551816018853e-257	1.8396767824226e-61	5.76551816018843e-260	Cbr2	12409	12
2.11948046329177e-66	1.07987215886663	0.836	0.323	4.23896092658355e-63	1.42089111233374e-256	1.08925680478893	0.548	0.041	2.84178222466749e-253	2.11948046329177e-66	2.84178222466746e-256	Bmpr1b	12167	12
2.40003336576927e-64	1.73073028358792	0.86	0.368	4.80006673153855e-61	2.19215670187943e-232	1.49848568709918	0.643	0.063	4.38431340375887e-229	2.40003336576927e-64	4.38431340375857e-232	Oit1	18300	12
1.36729441836307e-91	2.20820926177227	0.942	0.612	2.73458883672613e-88	5.59204634030005e-220	2.11542999697813	0.748	0.095	1.11840926806001e-216	1.36729441836307e-91	1.11840926806003e-219	Azgp1	12007	12
1.91972692731861e-81	1.60243548974988	0.918	0.669	3.83945385463722e-78	4.84355473822681e-208	1.79710857924193	0.591	0.062	9.68710947645361e-205	1.91972692731861e-81	9.68710947645337e-208	Acrbp	54137	12
4.04173645696485e-62	1.64043896897102	0.855	0.412	8.08347291392969e-59	4.18232937734071e-207	1.55504909051064	0.635	0.07	8.36465875468142e-204	4.04173645696485e-62	8.36465875468159e-207	5330417C22Rik	229722	12
1.42825042508205e-74	1.73917437267565	0.899	0.556	2.85650085016411e-71	1.60453215679166e-203	1.72282624485417	0.704	0.091	3.20906431358332e-200	1.42825042508205e-74	3.2090643135834e-203	Hoxb13	15408	12
3.26652037538693e-83	0.899303904925198	0.942	0.549	6.53304075077386e-80	5.08254178470359e-198	0.852497792823705	0.557	0.055	1.01650835694072e-194	3.26652037538693e-83	1.01650835694071e-197	Mapk13	26415	12
1.60274320167834e-53	1.14917621276435	0.87	0.512	3.20548640335668e-50	7.17486805470611e-189	1.37371746425393	0.678	0.084	1.43497361094122e-185	1.60274320167834e-53	1.43497361094122e-188	Fxyd3	17178	12
3.34863960779418e-77	1.62945386299035	0.903	0.532	6.69727921558837e-74	2.59424258635711e-188	1.67603652268925	0.648	0.091	5.18848517271421e-185	3.34863960779418e-77	5.1884851727143e-188	Asrgl1	66514	12
6.95782734952099e-99	0.887660602399567	0.913	0.284	1.3915654699042e-95	9.16042357025937e-184	0.663505325869971	0.509	0.049	1.83208471405187e-180	6.95782734952099e-99	1.83208471405186e-183	Myo5c	208943	12
1.9269201429575e-127	4.62857389711384	1	0.608	3.85384028591501e-124	5.97604053964423e-180	4.22522857426325	0.996	0.37	1.19520810792885e-176	1.9269201429575e-127	1.19520810792886e-179	9530002B09Rik	77432	12
4.12781173140566e-114	3.79320244672604	0.995	0.941	8.25562346281131e-111	1.00593732838125e-168	3.86257082129956	0.861	0.19	2.0118746567625e-165	4.12781173140566e-114	2.01187465676256e-168	Defb50	387334	12
1.1953912990396e-38	0.539781560337348	0.783	0.299	2.39078259807919e-35	4.48432083974095e-168	0.89498223499378	0.526	0.059	8.9686416794819e-165	1.1953912990396e-38	8.96864167948198e-168	Arg2	11847	12
5.63278683917644e-54	1.29314933784511	0.826	0.498	1.12655736783529e-50	5.65847450929227e-168	1.22020072257269	0.587	0.078	1.13169490185845e-164	5.63278683917644e-54	1.13169490185845e-167	Mlph	171531	12
4.59639766347349e-90	1.74115188910131	0.981	0.644	9.19279532694699e-87	1.5911398750733e-162	1.65434383029643	0.804	0.142	3.18227975014661e-159	4.59639766347349e-90	3.18227975014662e-162	Agr2	23795	12
3.77746939236092e-83	2.06186991824804	0.957	0.611	7.55493878472185e-80	3.05891321109385e-157	1.93609137444669	0.787	0.147	6.1178264221877e-154	3.77746939236092e-83	6.11782642218761e-157	Tspan1	66805	12
2.28778481837685e-75	3.01957229446738	0.899	0.769	4.57556963675369e-72	5.68879223976698e-154	2.90208073376895	0.735	0.156	1.1377584479534e-150	2.28778481837685e-75	1.1377584479534e-153	Slc12a2	20496	12
2.77245358585926e-58	1.37493405459233	0.865	0.598	5.54490717171851e-55	1.67254815194702e-151	1.35858872871252	0.652	0.108	3.34509630389405e-148	2.77245358585926e-58	3.345096303894e-151	Hopx	74318	12
1.0193088384825e-42	1.36487075386972	0.797	0.456	2.03861767696501e-39	1.7198812660551e-147	1.03431829993398	0.557	0.079	3.4397625321102e-144	1.0193088384825e-42	3.4397625321103e-147	Gdpd1	66569	12
8.21439647372405e-39	1.16646360299857	0.792	0.651	1.64287929474481e-35	1.38962889238587e-146	1.05491813989126	0.565	0.08	2.77925778477174e-143	8.21439647372405e-39	2.77925778477174e-146	Gne	50798	12
7.17070145918063e-37	0.992879129376313	0.783	0.317	1.43414029183613e-33	2.76212211574676e-144	0.940083643458641	0.561	0.075	5.52424423149352e-141	7.17070145918063e-37	5.52424423149338e-144	Plet1	76509	12
4.79757338227497e-45	0.946085753303606	0.812	0.43	9.59514676454994e-42	5.62426125938748e-144	0.778263563295652	0.522	0.066	1.1248522518775e-140	4.79757338227497e-45	1.12485225187748e-143	Cmtm8	70031	12
1.45239019908928e-24	0.690729245135556	0.729	0.463	2.90478039817855e-21	5.17482601838366e-138	0.767633060756883	0.526	0.068	1.03496520367673e-134	1.45239019908928e-24	1.03496520367673e-137	Slc45a3	212980	12
1.39932305539728e-122	8.5001642186933	1	0.893	2.79864611079456e-119	3.28555761573675e-134	8.04412336537496	0.983	0.865	6.57111523147349e-131	1.39932305539728e-122	6.57111523147333e-134	Sbp	20234	12
1.60066898369376e-128	7.91762946028062	1	0.837	3.20133796738753e-125	9.24514269936209e-134	7.48553984948293	0.965	0.658	1.84902853987242e-130	1.60066898369376e-128	1.84902853987243e-133	Spink1	20730	12
2.54768803723055e-60	1.54660658491242	0.894	0.52	5.09537607446109e-57	3.63333759085201e-130	1.45525892948183	0.67	0.123	7.26667518170403e-127	2.54768803723055e-60	7.2666751817039e-130	Cldn3	12739	12
1.40908480917888e-52	0.882440712720544	0.85	0.6	2.81816961835776e-49	7.64567936964223e-122	0.5917577072441	0.504	0.071	1.52913587392845e-118	1.40908480917888e-52	1.52913587392845e-121	Slc7a4	224022	12
1.01254194389232e-74	1.13544990655726	0.918	0.437	2.02508388778463e-71	1.15153064157529e-121	1.12891227083383	0.613	0.106	2.30306128315059e-118	1.01254194389232e-74	2.30306128315053e-121	Kcnk1	16525	12
5.86133735548304e-92	1.76391934143988	0.957	0.598	1.17226747109661e-88	2.41079383958941e-120	1.45647978379782	0.635	0.124	4.82158767917882e-117	5.86133735548304e-92	4.82158767917889e-120	Mme	17380	12
7.91328982567697e-68	1.26065790333503	0.928	0.483	1.58265796513539e-64	9.87139528247182e-120	1.11145920044411	0.73	0.149	1.97427905649436e-116	7.91328982567697e-68	1.97427905649432e-119	Krt19	16669	12
1.96039020242513e-75	1.83574698554384	0.957	0.533	3.92078040485025e-72	1.24196652835786e-118	1.8199525724373	0.774	0.179	2.48393305671571e-115	1.96039020242513e-75	2.48393305671565e-118	Krt18	16668	12
2.52354298531597e-67	1.60301356805134	0.932	0.44	5.04708597063195e-64	8.05645609732818e-117	1.59867346800228	0.722	0.154	1.61129121946564e-113	2.52354298531597e-67	1.61129121946566e-116	Epcam	17075	12
8.89504477634422e-35	0.806522950420428	0.783	0.648	1.77900895526884e-31	1.47205223513236e-116	0.512309734560673	0.526	0.075	2.94410447026472e-113	8.89504477634422e-35	2.94410447026465e-116	Egf	13645	12
9.78428492181348e-28	0.776505889067176	0.768	0.573	1.9568569843627e-24	2.44749676051844e-110	0.768131256751839	0.504	0.078	4.89499352103687e-107	9.78428492181348e-28	4.89499352103691e-110	Casz1	69743	12
2.10177200973497e-40	0.702018173264964	0.821	0.477	4.20354401946993e-37	1.93820868626967e-105	0.526838926461331	0.513	0.081	3.87641737253933e-102	2.10177200973497e-40	3.87641737253932e-105	Gm16136	105245924	12
1.24577920303653e-58	1.01850941975334	0.903	0.737	2.49155840607306e-55	1.97884583875736e-105	1.00141352608257	0.596	0.114	3.95769167751471e-102	1.24577920303653e-58	3.95769167751467e-105	Ceacam1	26365	12
2.16297039700659e-69	1.54383068552903	0.942	0.682	4.32594079401318e-66	2.70490449133994e-105	1.54299014089306	0.774	0.195	5.40980898267989e-102	2.16297039700659e-69	5.40980898267987e-105	Spint2	20733	12
1.14118718171713e-27	0.63387017810723	0.758	0.471	2.28237436343426e-24	3.73028183446188e-103	0.598100322186454	0.513	0.081	7.46056366892376e-100	1.14118718171713e-27	7.46056366892384e-103	Foxa1	15375	12
6.15478530142106e-32	0.774391932520189	0.744	0.488	1.23095706028421e-28	2.51421461236638e-99	0.851234566602396	0.583	0.115	5.02842922473275e-96	6.15478530142106e-32	5.02842922473271e-99	Fam174b	100038347	12
9.79920601403454e-95	1.36048492433613	1	0.771	1.95984120280691e-91	1.07828051973728e-74	1.00875143724699	0.661	0.19	2.15656103947456e-71	1.07828051973728e-74	1.9598412028069e-94	Phgdh	236539	12
1.36498047574723e-92	2.05220256820576	0.942	0.679	2.72996095149447e-89	6.14885815569328e-94	2.05648421702594	0.743	0.288	1.22977163113866e-90	1.36498047574723e-92	1.22977163113867e-93	Pgap2	233575	12
1.90758319066953e-63	1.240626060785	0.928	0.542	3.81516638133906e-60	3.3711569702197e-93	1.16623316278635	0.657	0.152	6.7423139404394e-90	1.90758319066953e-63	6.74231394043944e-93	Krt8	16691	12
8.56335209013838e-35	0.555498416571023	0.812	0.392	1.71267041802768e-31	1.54596780014309e-91	0.685490970087629	0.513	0.093	3.09193560028618e-88	8.56335209013838e-35	3.09193560028622e-91	Rab11fip1	75767	12
2.09809777965242e-64	1.44015728125545	0.903	0.69	4.19619555930484e-61	1.44226712613356e-87	1.36844837264998	0.639	0.171	2.88453425226713e-84	2.09809777965242e-64	2.88453425226715e-87	Dcxr	67880	12
1.79402059252827e-84	1.14419145845119	0.986	0.527	3.58804118505654e-81	3.35965217897152e-72	0.903303268492899	0.613	0.163	6.71930435794305e-69	3.35965217897152e-72	3.58804118505656e-84	Cldn10	58187	12
2.759459103419e-81	1.74950987797788	1	0.776	5.51891820683799e-78	2.1304459680907e-76	1.69720981864694	0.822	0.401	4.2608919361814e-73	2.1304459680907e-76	5.518918206838e-81	Sec11c	66286	12
5.85170900231806e-41	0.89270504030311	0.831	0.511	1.17034180046361e-37	6.07803425358314e-81	0.827293197579962	0.578	0.126	1.21560685071663e-77	5.85170900231806e-41	1.21560685071663e-80	Chchd10	103172	12
5.96673158531645e-21	0.529810078803642	0.763	0.599	1.19334631706329e-17	4.99267346944487e-79	0.606177348492366	0.543	0.113	9.98534693888974e-76	5.96673158531645e-21	9.98534693888968e-79	Perp	64058	12
7.34723012005257e-14	0.57769720981762	0.691	0.537	1.46944602401051e-10	6.03888983897733e-79	0.684110966088691	0.522	0.105	1.20777796779547e-75	7.34723012005257e-14	1.20777796779548e-78	Lsr	54135	12
3.59838217114306e-78	1.8674781157383	0.942	0.713	7.19676434228611e-75	1.05795239377e-65	1.64087189436191	0.765	0.369	2.11590478754001e-62	1.05795239377e-65	7.1967643422862e-78	Cystm1	66060	12
7.6618394263099e-22	1.0153674317754	0.749	0.514	1.53236788526198e-18	4.56968721230766e-78	0.781189396875878	0.548	0.119	9.13937442461533e-75	7.6618394263099e-22	9.13937442461524e-78	Cldn4	12740	12
5.71054919047082e-78	1.03046439304522	0.981	0.589	1.14210983809416e-74	2.40911086706835e-51	1.18555675821666	0.574	0.184	4.81822173413669e-48	2.40911086706835e-51	1.14210983809417e-77	Papss2	23972	12
2.0431598131193e-76	1.08516543788796	0.981	0.845	4.0863196262386e-73	1.73642256527693e-57	0.611532831307002	0.891	0.615	3.47284513055386e-54	1.73642256527693e-57	4.08631962623867e-76	Prdx6	11758	12
2.90893272975341e-28	0.503505263120343	0.787	0.486	5.81786545950682e-25	1.56798306792482e-75	0.574516381351908	0.517	0.103	3.13596613584963e-72	2.90893272975341e-28	3.1359661358496e-75	Cldn7	53624	12
6.24867028213296e-75	1.37991764690742	0.995	0.7	1.24973405642659e-71	8.51665185120918e-52	1.21469901167891	0.678	0.309	1.70333037024184e-48	8.51665185120918e-52	1.2497340564266e-74	Eif4ebp1	13685	12
2.67523686422097e-39	0.847671516326205	0.855	0.618	5.35047372844194e-36	9.03710666946105e-74	1.03488018872067	0.591	0.15	1.80742133389221e-70	2.67523686422097e-39	1.8074213338922e-73	Tspan13	66109	12
5.87293816879575e-73	1.59042651103479	0.952	0.65	1.17458763375915e-69	3.58603807493361e-64	1.41975572546087	0.743	0.352	7.17207614986722e-61	3.58603807493361e-64	1.17458763375914e-72	Nucb2	53322	12
1.88335722119951e-33	0.664041402564907	0.821	0.671	3.76671444239902e-30	4.56404656148372e-72	0.71063437144618	0.57	0.139	9.12809312296744e-69	1.88335722119951e-33	9.12809312296739e-72	Gstt3	103140	12
9.10936163485709e-55	0.892360463208013	0.918	0.65	1.82187232697142e-51	5.66212909887883e-72	0.459087037575004	0.609	0.141	1.13242581977577e-68	9.10936163485709e-55	1.13242581977577e-71	Ehf	13661	12
1.18282695994074e-71	0.479939030675663	0.986	0.551	2.36565391988148e-68	5.40633815401955e-41	0.275006147591798	0.543	0.167	1.08126763080391e-37	5.40633815401955e-41	2.36565391988148e-71	Fkbp11	66120	12
5.13824862340459e-30	0.694042155694359	0.783	0.533	1.02764972468092e-26	1.29241837399256e-69	0.438643456598709	0.517	0.11	2.58483674798513e-66	5.13824862340459e-30	2.58483674798515e-69	Rab25	53868	12
4.28679727532957e-51	1.02811691016405	0.865	0.557	8.57359455065915e-48	1.9986967394863e-69	0.906366832058634	0.591	0.168	3.99739347897261e-66	4.28679727532957e-51	3.99739347897265e-69	Amd1	11702	12
9.18749931763892e-44	0.968177922336824	0.855	0.631	1.83749986352778e-40	4.17528446219337e-63	0.797830652626018	0.583	0.171	8.35056892438674e-60	9.18749931763892e-44	8.35056892438678e-63	Cmas	12764	12
8.86706578640729e-63	1.25760591365703	0.981	0.796	1.77341315728146e-59	3.04188705816088e-30	0.748677655656636	0.704	0.407	6.08377411632176e-27	3.04188705816088e-30	1.77341315728144e-62	Dnajc10	66861	12
2.0210169462049e-41	1.00420633560623	0.87	0.741	4.0420338924098e-38	5.87388108599258e-62	1.09139169485501	0.648	0.2	1.17477621719852e-58	2.0210169462049e-41	1.17477621719853e-61	Atp1b1	11931	12
4.6838869104786e-23	0.442000629081216	0.87	0.756	9.36777382095721e-20	8.60338575477996e-60	1.00645076778092	0.665	0.228	1.72067715095599e-56	4.6838869104786e-23	1.72067715095602e-59	Tpd52	21985	12
5.51298730644656e-59	2.13589781616999	0.947	0.532	1.10259746128931e-55	3.18479847910579e-40	2.28078373472396	0.748	0.486	6.36959695821158e-37	3.18479847910579e-40	1.10259746128931e-58	Nupr1	56312	12
1.31952550723487e-18	0.617284028138912	0.72	0.567	2.63905101446974e-15	3.69815180705994e-56	0.466672821009713	0.517	0.132	7.39630361411988e-53	1.31952550723487e-18	7.39630361411991e-56	Rab15	104886	12
4.51096780758216e-35	0.973296325613294	0.821	0.606	9.02193561516432e-32	1.96172577882866e-54	0.910953395022373	0.587	0.2	3.92345155765732e-51	4.51096780758216e-35	3.92345155765733e-54	Smco4	170748	12
1.72101364688841e-52	0.631297566765613	0.952	0.782	3.44202729377683e-49	2.05148583932667e-42	0.886775628508888	0.613	0.212	4.10297167865333e-39	2.05148583932667e-42	3.44202729377684e-52	Stard10	56018	12
5.33234475034397e-33	0.770513843441065	0.812	0.651	1.06646895006879e-29	1.91430426500027e-52	0.701513380228068	0.543	0.167	3.82860853000053e-49	5.33234475034397e-33	3.82860853000054e-52	Tmem238	664968	12
4.70585352874588e-50	0.78047902488635	0.986	0.778	9.41170705749175e-47	1.02517229748077e-21	0.3202110044696	0.548	0.239	2.05034459496153e-18	1.02517229748077e-21	9.41170705749171e-50	Trim2	80890	12
5.63016558696002e-49	0.403381245112793	0.903	0.52	1.126033117392e-45	3.35654975866733e-46	0.397410300852344	0.522	0.146	6.71309951733466e-43	3.35654975866733e-46	1.126033117392e-48	Gmds	218138	12
6.52214670300996e-49	0.744650930001269	0.942	0.604	1.30442934060199e-45	1.99297927248967e-28	0.750128299101904	0.587	0.269	3.98595854497934e-25	1.99297927248967e-28	1.30442934060199e-48	Gfpt1	14583	12
1.95081517167326e-45	0.793762155622052	0.903	0.689	3.90163034334651e-42	3.8682888370525e-27	0.821076415851663	0.587	0.285	7.736577674105e-24	3.8682888370525e-27	3.9016303433465e-45	Mcee	73724	12
9.25511198242144e-44	0.9103064803601	0.884	0.546	1.85102239648429e-40	1.15358735346973e-43	0.719530612403197	0.591	0.219	2.30717470693945e-40	1.15358735346973e-43	1.8510223964843e-43	Nans	94181	12
5.5356619376643e-43	1.02205263002233	0.928	0.793	1.10713238753286e-39	1.46968435596871e-33	0.863113998532257	0.683	0.395	2.93936871193743e-30	1.46968435596871e-33	1.10713238753286e-42	Copz2	56358	12
2.08156793513489e-17	0.555199363100718	0.744	0.704	4.16313587026979e-14	9.76748742916366e-43	0.555270084253247	0.57	0.194	1.95349748583273e-39	2.08156793513489e-17	1.95349748583275e-42	Tmem183a	57439	12
9.16986488552595e-40	0.749776357961019	0.87	0.75	1.83397297710519e-36	9.45018851860247e-42	0.555190150237684	0.539	0.17	1.89003770372049e-38	9.16986488552595e-40	1.89003770372051e-41	Prlr	19116	12
1.97190732675036e-38	0.872354475000852	0.855	0.664	3.94381465350072e-35	4.62539632690687e-41	0.831168255284857	0.591	0.248	9.25079265381373e-38	1.97190732675036e-38	9.25079265381375e-41	Hacd2	70757	12
5.63831076746954e-41	0.815081341168483	0.981	0.792	1.12766215349391e-37	5.311282892322e-32	0.855616640972351	0.826	0.704	1.0622565784644e-28	5.311282892322e-32	1.12766215349392e-40	Ssr4	20832	12
1.01587342378988e-40	0.589586216794843	0.928	0.601	2.03174684757976e-37	3.53002189039232e-32	0.641662798792761	0.587	0.242	7.06004378078463e-29	3.53002189039232e-32	2.03174684757976e-40	Sdf2l1	64136	12
2.65597440977418e-06	0.503096095239188	0.614	0.469	0.00531194881954836	1.50378597814887e-40	0.388033271008135	0.513	0.155	3.00757195629774e-37	2.65597440977418e-06	3.00757195629777e-40	Sox9	20682	12
3.14911892551581e-20	0.598836248807809	0.763	0.738	6.29823785103163e-17	2.1156228960044e-38	0.508072248375008	0.53	0.182	4.23124579200879e-35	3.14911892551581e-20	4.23124579200883e-38	Cab39l	69008	12
4.35434125454461e-38	0.82650280119913	0.961	0.782	8.70868250908923e-35	7.64419958367157e-22	0.736240976134876	0.8	0.667	1.52883991673431e-18	7.64419958367157e-22	8.70868250908921e-38	Pdia6	71853	12
3.75551625404165e-37	0.762740020250037	0.99	0.875	7.51103250808329e-34	5.37436674660455e-24	0.73381684368455	0.791	0.698	1.07487334932091e-20	5.37436674660455e-24	7.51103250808329e-37	Sec61b	66212	12
3.27951723204284e-36	0.682095563249955	0.889	0.669	6.55903446408569e-33	2.69746102814777e-27	0.54510591329655	0.548	0.211	5.39492205629554e-24	2.69746102814777e-27	6.55903446408572e-36	Tpd52l1	21987	12
9.74493701033064e-36	0.889721145681147	0.976	0.78	1.94898740206613e-32	1.37464153059992e-11	0.560503670480713	0.709	0.62	2.74928306119984e-08	1.37464153059992e-11	1.94898740206613e-35	Dnajc3	100037258	12
1.26592186602897e-20	0.321263095989683	0.792	0.719	2.53184373205793e-17	1.84440097038563e-35	0.395398055313355	0.53	0.179	3.68880194077125e-32	1.26592186602897e-20	3.68880194077128e-35	Tsta3	22122	12
4.53188051318998e-17	0.556062453427403	0.758	0.546	9.06376102637997e-14	2.58274683541413e-35	0.575491752233338	0.557	0.199	5.16549367082825e-32	4.53188051318998e-17	5.16549367082827e-35	Tuba4a	22145	12
1.73891377412999e-14	0.494726046949258	0.7	0.743	3.47782754825997e-11	5.25122786061968e-35	0.406633999835034	0.526	0.186	1.05024557212394e-31	1.73891377412999e-14	1.05024557212394e-34	Sgpp1	81535	12
1.20051763529265e-31	0.709694431039757	0.918	0.777	2.40103527058531e-28	1.84210883333828e-24	0.756571456248846	0.661	0.391	3.68421766667656e-21	1.84210883333828e-24	2.40103527058532e-31	Mien1	103742	12
1.16952123028077e-18	0.471408113083561	0.807	0.734	2.33904246056155e-15	1.05977070613285e-30	0.593471085803109	0.543	0.21	2.1195414122657e-27	1.16952123028077e-18	2.1195414122657e-30	Edem2	108687	12
1.42439184625543e-30	0.750844921007135	0.899	0.847	2.84878369251085e-27	3.87031028988071e-06	0.504597987177989	0.622	0.466	0.00774062057976143	3.87031028988071e-06	2.84878369251086e-30	Scd2	20250	12
2.85101040447674e-27	0.586175973574394	0.85	0.672	5.70202080895349e-24	4.08256890387594e-26	0.472708244218721	0.583	0.253	8.16513780775187e-23	4.08256890387594e-26	5.70202080895348e-27	Pgp	67078	12
1.15105124327478e-23	0.76006253449346	0.836	0.773	2.30210248654957e-20	3.96197341594922e-19	0.44804018890855	0.557	0.282	7.92394683189843e-16	3.96197341594922e-19	2.30210248654957e-23	Cited2	17684	12
9.7425316399047e-19	0.448101020461579	0.899	0.724	1.94850632798094e-15	1.52092216008994e-23	0.797412979287826	0.713	0.46	3.04184432017989e-20	9.7425316399047e-19	3.04184432017989e-23	Serp1	28146	12
2.0604843750018e-23	0.862814642271251	0.865	0.713	4.1209687500036e-20	2.88274545623783e-07	0.487147447254489	0.565	0.396	0.000576549091247566	2.88274545623783e-07	4.12096875000361e-23	Fam162a	70186	12
1.06337714297062e-09	0.260075594325877	0.715	0.612	2.12675428594125e-06	4.44707178795412e-23	0.422099179496567	0.57	0.248	8.89414357590824e-20	1.06337714297062e-09	8.89414357590824e-23	Lap3	66988	12
9.79759498717302e-18	0.382755282551189	0.865	0.735	1.9595189974346e-14	2.74605370451926e-22	0.560921217098035	0.691	0.453	5.49210740903851e-19	9.79759498717302e-18	5.49210740903852e-22	H2afj	232440	12
2.27451238682487e-20	0.900899103608193	0.899	0.782	4.54902477364974e-17	3.94122930397654e-10	0.860640382107593	0.674	0.593	7.88245860795307e-07	3.94122930397654e-10	4.54902477364974e-20	Herpud1	64209	12
2.71022492383537e-20	0.344636927885775	0.928	0.842	5.42044984767074e-17	1.44735894330224e-07	0.405787711696141	0.696	0.56	0.000289471788660447	1.44735894330224e-07	5.42044984767074e-20	Fkbp2	14227	12
1.02706281394138e-19	0.59280999373884	0.903	0.715	2.05412562788276e-16	5.4244166962755e-10	0.626196442730356	0.722	0.588	1.0848833392551e-06	5.4244166962755e-10	2.05412562788276e-19	Manf	74840	12
2.06962424491246e-19	0.770998673606847	0.879	0.745	4.13924848982491e-16	1.82339063806699e-07	0.801713460612966	0.513	0.357	0.000364678127613397	1.82339063806699e-07	4.13924848982492e-19	Chka	12660	12
1.14113223546141e-17	0.314422163528476	0.845	0.641	2.28226447092282e-14	3.38478620013373e-16	0.447894902142587	0.53	0.259	6.76957240026747e-13	3.38478620013373e-16	2.28226447092282e-17	Creld2	76737	12
1.27108845883706e-17	0.331273035264386	0.981	0.809	2.54217691767412e-14	2.50138579666298e-05	0.441355300910634	0.717	0.636	0.0500277159332595	2.50138579666298e-05	2.54217691767412e-17	Tmed3	66111	12
1.18293367012542e-13	0.443177207457844	0.739	0.671	2.36586734025084e-10	1.65576047172962e-16	0.35902358818425	0.557	0.287	3.31152094345923e-13	1.18293367012542e-13	3.31152094345923e-16	Cbr1	12408	12
4.02000559179279e-16	0.378041176165391	0.889	0.796	8.04001118358558e-13	1.35867832123044e-07	0.435982504258539	0.661	0.538	0.000271735664246088	1.35867832123044e-07	8.04001118358559e-16	Mdh1	17449	12
1.30761892234551e-13	0.297186074534435	0.768	0.66	2.61523784469102e-10	5.81160375629147e-16	0.352570565473945	0.565	0.279	1.16232075125829e-12	1.30761892234551e-13	1.16232075125829e-15	Ppa1	67895	12
1.75216720686128e-15	0.425729925423888	0.807	0.786	3.50433441372255e-12	2.62387717819305e-08	0.340998942624151	0.565	0.368	5.24775435638611e-05	2.62387717819305e-08	3.50433441372254e-15	Anxa4	11746	12
4.32244452943645e-15	0.65393414996523	0.865	0.837	8.6448890588729e-12	4.80280916977372e-09	0.647882921744517	0.674	0.608	9.60561833954743e-06	4.80280916977372e-09	8.6448890588729e-15	Mat2a	232087	12
5.10011922433729e-12	0.524272930693103	0.783	0.576	1.02002384486746e-08	1.48182416224972e-12	0.423839479705581	0.561	0.297	2.96364832449943e-09	5.10011922433729e-12	2.96364832449723e-12	Higd1a	56295	12
0	2.40253667627857	0.856	0.025	0	0	2.19880764623422	0.636	0.001	0	0	0	Sox17	20671	13
0	1.64022472524639	0.938	0.063	0	0	1.29322159151883	0.534	0.007	0	0	0	Robo4	74144	13
1.55057914828965e-259	2.11736317122259	0.954	0.098	3.10115829657931e-256	0	1.93535155276802	0.641	0.007	0	1.55057914828965e-259	0	Adgrl4	170757	13
8.8142111767471e-212	1.97210161541991	0.933	0.119	1.76284223534942e-208	0	1.62433751734736	0.66	0.016	0	8.8142111767471e-212	0	Tie1	21846	13
2.58496744809897e-205	3.37036119471334	0.985	0.129	5.16993489619794e-202	0	3.24218543307895	0.82	0.011	0	2.58496744809897e-205	0	Ptprb	19263	13
1.9759870124818e-167	1.4280102671511	0.964	0.195	3.95197402496359e-164	0	1.34420054338712	0.5	0.022	0	1.9759870124818e-167	0	Gimap5	317757	13
6.47467421234797e-164	2.70143647037594	0.99	0.274	1.29493484246959e-160	0	2.1508061839699	0.752	0.018	0	6.47467421234797e-164	0	Mmrn2	105450	13
8.45466436869865e-149	2.50458862562393	0.83	0.067	1.69093287373973e-145	0	2.67173456751972	0.762	0.005	0	8.45466436869865e-149	0	Grrp1	72690	13
8.6593997488769e-146	2.01019975173712	0.995	0.351	1.73187994977538e-142	0	1.66840203531085	0.578	0.009	0	8.6593997488769e-146	0	Pcdh17	219228	13
2.10727406074049e-144	2.39696120200382	0.964	0.247	4.21454812148097e-141	0	2.0919497145076	0.65	0.04	0	2.10727406074049e-144	0	Podxl	27205	13
5.29722907195473e-143	3.29222806748956	0.979	0.286	1.05944581439094e-139	0	2.56830851465719	0.733	0.02	0	5.29722907195473e-143	0	Apold1	381823	13
5.19352120809661e-138	3.25764092138273	0.979	0.319	1.03870424161932e-134	0	3.02922274462157	0.893	0.022	0	5.19352120809661e-138	0	Egfl7	353156	13
4.85692607233572e-131	3.09857657655168	0.923	0.228	9.71385214467144e-128	0	3.01849779489123	0.888	0.012	0	4.85692607233572e-131	0	Esam	69524	13
6.4153370179598e-127	1.82812392670558	0.985	0.306	1.28306740359196e-123	0	1.53188502742938	0.636	0.018	0	6.4153370179598e-127	0	Icam2	15896	13
7.01331524534486e-116	3.66540716899099	0.985	0.359	1.40266304906897e-112	0	3.3811795673729	0.908	0.038	0	7.01331524534486e-116	0	Pecam1	18613	13
8.41706650399954e-115	2.52379522079712	0.933	0.343	1.68341330079991e-111	0	2.17619586464489	0.782	0.032	0	8.41706650399954e-115	0	Adgrf5	224792	13
6.03016542369159e-114	3.05341146718377	0.959	0.307	1.20603308473832e-110	0	2.86869855368646	0.825	0.057	0	6.03016542369159e-114	0	Emcn	59308	13
9.78948617951215e-105	1.34542312005719	0.954	0.384	1.95789723590243e-101	0	1.49239955806207	0.573	0.028	0	9.78948617951215e-105	0	Clec14a	66864	13
7.03241426926249e-101	3.73861990934082	0.928	0.375	1.4064828538525e-97	0	3.47731264062547	0.854	0.021	0	7.03241426926249e-101	0	Flt1	14254	13
1.67383115767527e-96	2.11162257966403	0.938	0.379	3.34766231535054e-93	0	1.81539001478097	0.684	0.029	0	1.67383115767527e-96	0	S1pr1	13609	13
4.34889602520755e-92	3.65007206647524	0.861	0.216	8.69779205041511e-89	0	3.54931763404259	0.796	0.019	0	4.34889602520755e-92	0	Plvap	84094	13
1.62192209867696e-89	2.35857204350647	0.887	0.306	3.24384419735392e-86	0	2.23714444031164	0.777	0.02	0	1.62192209867696e-89	0	Rasip1	69903	13
8.0647060348834e-88	2.45242877014937	0.948	0.662	1.61294120697668e-84	0	2.69136239546665	0.743	0.04	0	8.0647060348834e-88	0	Scarb1	20778	13
1.68892352534246e-82	2.35006779212489	0.773	0.115	3.37784705068491e-79	0	2.2417599728687	0.738	0.005	0	1.68892352534246e-82	0	Cyyr1	224405	13
5.25118840336515e-76	1.5780713208966	0.773	0.118	1.05023768067303e-72	0	1.45723592546422	0.524	0.008	0	5.25118840336515e-76	0	Palmd	114301	13
3.4769922903773e-69	3.0444815327893	0.814	0.193	6.95398458075461e-66	0	3.42684735695793	0.646	0.005	0	3.4769922903773e-69	0	Tmem252	226040	13
2.93065611004771e-66	4.3635022748484	0.861	0.494	5.86131222009541e-63	0	4.46717114647658	0.689	0.04	0	2.93065611004771e-66	0	Aqp1	11826	13
1.40819989949098e-61	1.79681779565627	0.784	0.18	2.81639979898196e-58	0	1.42299597283574	0.519	0.007	0	1.40819989949098e-61	0	Sox7	20680	13
8.04921795647179e-61	2.37190360990398	0.809	0.312	1.60984359129436e-57	0	2.32605908383369	0.791	0.026	0	8.04921795647179e-61	0	Cdh5	12562	13
3.15076663402393e-57	1.90791941861498	0.845	0.315	6.30153326804786e-54	0	2.11799779758089	0.733	0.03	0	3.15076663402393e-57	0	Cd93	17064	13
8.07205793462073e-57	1.5011549958717	0.778	0.268	1.61441158692415e-53	0	1.61881818795028	0.515	0.006	0	8.07205793462073e-57	0	Sncg	20618	13
4.76968835530999e-52	2.12660688877985	0.814	0.299	9.53937671061998e-49	0	2.0965357737487	0.801	0.058	0	4.76968835530999e-52	0	Ecscr	68545	13
5.62979242888082e-47	1.58979766536214	0.68	0.12	1.12595848577616e-43	0	1.53762928998172	0.505	0.002	0	5.62979242888082e-47	0	C1qtnf9	239126	13
1.7766265420699e-41	2.5663513007982	0.784	0.563	3.55325308413981e-38	0	2.27993600369174	0.66	0.04	0	1.7766265420699e-41	0	Rnd1	223881	13
1.89352362409159e-37	4.71956274833539	0.768	0.461	3.78704724818319e-34	0	4.98191400034457	0.539	0.023	0	1.89352362409159e-37	0	Fabp4	11770	13
2.08639079516283e-37	1.95879543392597	0.768	0.367	4.17278159032566e-34	0	2.33016490764354	0.786	0.046	0	2.08639079516283e-37	0	Gimap6	231931	13
1.90180072413996e-26	2.74617831054692	0.696	0.236	3.80360144827991e-23	0	2.70276074841745	0.553	0.005	0	1.90180072413996e-26	0	Vwf	22371	13
2.53652312358351e-22	1.5955416711122	0.608	0.074	5.07304624716701e-19	0	1.48890926259544	0.587	0.01	0	2.53652312358351e-22	0	Myct1	68632	13
5.28072096543044e-100	1.4324839177667	0.892	0.13	1.05614419308609e-96	5.94242831648452e-302	1.38653494970766	0.515	0.027	1.1884856632969e-298	5.28072096543044e-100	1.18848566329683e-301	Lmcd1	30937	13
4.41490165148513e-70	1.59165765560959	0.871	0.399	8.82980330297025e-67	5.76791344330097e-300	1.3955321403003	0.529	0.028	1.15358268866019e-296	4.41490165148513e-70	1.15358268866014e-299	Rapgef5	217944	13
6.83546366974517e-84	1.77174200066483	0.918	0.512	1.36709273394903e-80	4.66224373863812e-289	1.61050523514315	0.631	0.046	9.32448747727624e-286	6.83546366974517e-84	9.32448747727521e-289	Bcam	57278	13
6.93149895541133e-28	2.55329864547869	0.727	0.315	1.38629979108227e-24	7.17107988512448e-285	2.82520031379588	0.534	0.032	1.4342159770249e-281	6.93149895541133e-28	1.4342159770249e-284	Lrg1	76905	13
1.10698349002364e-127	1.70240304658403	0.99	0.287	2.21396698004728e-124	3.90454849447865e-250	1.49744497480784	0.578	0.043	7.8090969889573e-247	1.10698349002364e-127	7.8090969889567e-250	Pcp4l1	66425	13
6.6332166241825e-23	1.22901835112311	0.696	0.271	1.3266433248365e-19	2.35466358474474e-247	1.26653980184781	0.539	0.039	4.70932716948948e-244	6.6332166241825e-23	4.70932716948937e-247	Adgrg1	14766	13
4.95131580506841e-108	1.07020913408055	0.892	0.217	9.90263161013683e-105	1.10815805808928e-243	1.08416179192586	0.51	0.032	2.21631611617857e-240	4.95131580506841e-108	2.21631611617847e-243	Gimap4	107526	13
3.22196448973181e-96	1.95313606440916	0.938	0.474	6.44392897946362e-93	3.06431751848376e-236	1.60500103816247	0.646	0.06	6.12863503696752e-233	3.22196448973181e-96	6.12863503696708e-236	Prex2	109294	13
3.07306640936559e-67	2.39373573038021	0.892	0.519	6.14613281873117e-64	2.90278834552435e-235	2.40881132093008	0.665	0.067	5.8055766910487e-232	3.07306640936559e-67	5.80557669104814e-235	Tcim	69068	13
1.26139626899675e-31	2.28329422332984	0.742	0.313	2.5227925379935e-28	2.52873444951418e-229	2.37355725450952	0.607	0.056	5.05746889902836e-226	1.26139626899675e-31	5.0574688990283e-229	Adamts9	101401	13
5.05357194723718e-42	2.34683090366025	0.794	0.562	1.01071438944744e-38	3.86660466755259e-211	2.42539944192304	0.82	0.13	7.73320933510518e-208	5.05357194723718e-42	7.73320933510524e-211	Eng	13805	13
1.45728119873091e-120	2.0939302326031	0.99	0.472	2.91456239746181e-117	1.92733903611536e-203	1.81917267943001	0.684	0.079	3.85467807223071e-200	1.45728119873091e-120	3.85467807223064e-203	Kdr	16542	13
2.95905996434313e-95	3.14271808099083	0.954	0.511	5.91811992868625e-92	7.38829057432603e-200	2.32928667580405	0.835	0.139	1.4776581148652e-196	2.95905996434313e-95	1.47765811486523e-199	Cavin2	20324	13
3.93355821184031e-50	1.72528095728139	0.851	0.408	7.86711642368062e-47	2.36506352374383e-199	1.70448947873052	0.689	0.084	4.73012704748767e-196	3.93355821184031e-50	4.73012704748778e-199	Itga6	16403	13
2.08760339601576e-107	4.13430505689962	0.979	0.516	4.17520679203152e-104	1.50379513022237e-186	4.14134964058588	0.932	0.229	3.00759026044474e-183	2.08760339601576e-107	3.00759026044482e-186	Tm4sf1	17112	13
1.60176046299379e-40	2.03879192364058	0.799	0.599	3.20352092598758e-37	1.75032848568021e-186	2.0079314590091	0.791	0.133	3.50065697136041e-183	1.60176046299379e-40	3.50065697136036e-186	Abcg2	26357	13
1.76904472461054e-68	1.56703313318392	0.892	0.427	3.53808944922108e-65	3.18063099094999e-182	1.13162107873369	0.519	0.049	6.36126198189998e-179	1.76904472461054e-68	6.36126198190001e-182	Sema6a	20358	13
4.76013022207193e-44	2.32640255173553	0.82	0.48	9.52026044414386e-41	1.23186218306862e-181	2.01884951576359	0.631	0.079	2.46372436613725e-178	4.76013022207193e-44	2.46372436613732e-181	Slco2a1	24059	13
7.32667421676351e-46	2.90352665236192	0.83	0.596	1.4653348433527e-42	2.00994735102996e-167	2.99254725351021	0.796	0.15	4.01989470205992e-164	7.32667421676351e-46	4.01989470205984e-167	Iigp1	60440	13
2.16187036704548e-79	1.30130728951655	0.985	0.535	4.32374073409095e-76	5.19005727045658e-166	1.12394756265545	0.602	0.071	1.03801145409132e-162	2.16187036704548e-79	1.03801145409134e-165	H2-Q6	110557	13
1.71619724677423e-47	1.75847004180849	0.835	0.534	3.43239449354846e-44	1.30794298286256e-162	1.83688522045206	0.684	0.105	2.61588596572512e-159	1.71619724677423e-47	2.61588596572514e-162	Tinagl1	94242	13
2.22262753278765e-65	1.22166590716418	0.985	0.675	4.44525506557529e-62	5.62847666382705e-159	1.71298830396926	0.714	0.11	1.12569533276541e-155	2.22262753278765e-65	1.1256953327654e-158	Mef2c	17260	13
3.24939138889195e-21	1.87564764476753	0.711	0.599	6.4987827777839e-18	4.98175557479495e-145	1.33357980801239	0.51	0.062	9.96351114958989e-142	3.24939138889195e-21	9.96351114958965e-145	Tspan7	21912	13
4.04196174812888e-39	1.92303044844896	0.789	0.514	8.08392349625775e-36	9.07319200131843e-137	1.90045614793152	0.66	0.122	1.81463840026369e-133	4.04196174812888e-39	1.81463840026364e-136	Jam2	67374	13
9.5154047892563e-69	2.04603497420712	0.923	0.768	1.90308095785126e-65	1.79190050602084e-127	1.79097615631928	0.811	0.197	3.58380101204169e-124	9.5154047892563e-69	3.58380101204171e-127	Cd200	17470	13
9.52550038461877e-45	2.20686245595429	0.83	0.542	1.90510007692375e-41	7.60744434199947e-127	2.72637195152891	0.777	0.202	1.52148886839989e-123	9.52550038461877e-45	1.52148886839986e-126	Ehd4	98878	13
1.25981217386891e-78	2.70677715954242	0.954	0.532	2.51962434773783e-75	4.92630054060726e-125	2.67982204834197	0.811	0.219	9.85260108121453e-122	1.25981217386891e-78	9.85260108121457e-125	Slfn5	327978	13
4.10910897868884e-82	1.42030078541838	0.985	0.535	8.21821795737767e-79	2.54476319830239e-122	1.44067948025625	0.51	0.071	5.08952639660479e-119	4.10910897868884e-82	5.08952639660486e-122	Itga1	109700	13
4.00801689507846e-31	0.809302798127885	0.861	0.627	8.01603379015693e-28	3.18304603152015e-122	1.38596530250812	0.689	0.129	6.3660920630403e-119	4.00801689507846e-31	6.36609206304031e-122	H2-Q7	15018	13
1.97132159323374e-62	2.37280481681749	0.871	0.528	3.94264318646748e-59	1.62966157107954e-119	1.93365982597374	0.777	0.204	3.25932314215909e-116	1.97132159323374e-62	3.25932314215903e-119	Cav1	12389	13
9.46364822882237e-40	1.41003685438796	0.866	0.619	1.89272964576447e-36	2.73608861350859e-117	1.44993439454712	0.718	0.148	5.47217722701718e-114	9.46364822882237e-40	5.47217722701719e-117	Tspan13	66109	13
7.57242238391471e-71	2.37557318314303	0.923	0.634	1.51448447678294e-67	5.78017110659606e-115	2.17212794264993	0.806	0.238	1.15603422131921e-111	7.57242238391471e-71	1.15603422131919e-114	Epas1	13819	13
7.62629062423795e-76	1.23910954745485	0.933	0.529	1.52525812484759e-72	1.33064732118179e-111	1.10403084672224	0.534	0.087	2.66129464236359e-108	7.62629062423795e-76	2.66129464236362e-111	Cracr2b	213573	13
2.07348026736809e-103	1.58240954722434	1	0.535	4.14696053473619e-100	3.03755850215294e-97	1.48653704508122	0.607	0.131	6.07511700430588e-94	3.03755850215294e-97	4.14696053473622e-103	Sorbs2	234214	13
2.81443334621075e-11	1.32434655795367	0.665	0.71	5.62886669242149e-08	6.49843349932876e-94	1.24197818689533	0.646	0.148	1.29968669986575e-90	2.81443334621075e-11	1.29968669986575e-93	Ets1	23871	13
7.02778618083929e-20	2.06659980075903	0.706	0.7	1.40555723616786e-16	4.37439234137663e-93	2.36593306928281	0.583	0.13	8.74878468275326e-90	7.02778618083929e-20	8.74878468275329e-93	Bcr	110279	13
1.35227028969123e-68	2.34599360088763	0.948	0.586	2.70454057938246e-65	2.58931633865283e-92	2.47208783981626	0.922	0.476	5.17863267730566e-89	1.35227028969123e-68	5.17863267730571e-92	Hspb1	15507	13
3.54417176739941e-92	2.03951824813281	0.995	0.682	7.08834353479882e-89	5.93052812728792e-72	1.85008018490181	0.602	0.173	1.18610562545758e-68	5.93052812728792e-72	7.08834353479875e-92	Mgll	23945	13
8.02978084482605e-51	1.21981455651529	0.943	0.607	1.60595616896521e-47	1.23927454446409e-90	1.34325823294487	0.558	0.114	2.47854908892818e-87	8.02978084482605e-51	2.4785490889282e-90	Ptgs1	19224	13
1.01742848188573e-29	0.586505486099481	0.964	0.69	2.03485696377145e-26	6.52297320889849e-88	1.29689352853202	0.816	0.231	1.3045946417797e-84	1.01742848188573e-29	1.30459464177971e-87	Srgn	19073	13
1.14419472520687e-50	2.11732364555208	0.876	0.755	2.28838945041374e-47	3.17304778940244e-87	2.1502311344884	0.82	0.312	6.34609557880489e-84	1.14419472520687e-50	6.34609557880489e-87	Sbno2	216161	13
6.0410298272319e-36	1.78254524686593	0.83	0.665	1.20820596544638e-32	1.57681034249798e-85	1.70438787091233	0.665	0.186	3.15362068499596e-82	6.0410298272319e-36	3.15362068499598e-85	Mast4	328329	13
9.39839451804596e-42	1.74384283899436	0.845	0.62	1.87967890360919e-38	4.20552313091126e-85	1.53583950021192	0.641	0.162	8.41104626182251e-82	9.39839451804596e-42	8.41104626182253e-85	Pde4b	18578	13
1.09604854747151e-48	1.00537697294477	0.918	0.726	2.19209709494301e-45	8.69951664607911e-80	1.18519199774836	0.529	0.111	1.73990332921582e-76	1.09604854747151e-48	1.73990332921584e-79	Dusp6	67603	13
4.72643779765391e-11	1.39079032850221	0.644	0.394	9.45287559530782e-08	8.55674553645677e-79	1.14030950371637	0.5	0.105	1.71134910729135e-75	4.72643779765391e-11	1.71134910729136e-78	Lrrc32	434215	13
2.20394972698393e-76	2.34908149963102	1	0.839	4.40789945396787e-73	6.06841825084263e-63	1.68241633954181	0.816	0.383	1.21368365016853e-59	6.06841825084263e-63	4.4078994539679e-76	Gng11	66066	13
7.59348047032703e-23	1.37983129644493	0.784	0.635	1.51869609406541e-19	7.95784142665695e-75	1.65833429879336	0.607	0.16	1.59156828533139e-71	7.59348047032703e-23	1.59156828533141e-74	Hbegf	15200	13
3.86055332042542e-54	1.71977152140245	0.948	0.708	7.72110664085084e-51	1.56555159395814e-74	1.31524749934136	0.631	0.178	3.13110318791629e-71	3.86055332042542e-54	3.13110318791631e-74	Nrp2	18187	13
6.79595536411015e-16	1.15835106995093	0.722	0.473	1.35919107282203e-12	1.13365225988501e-73	0.882031070310777	0.534	0.12	2.26730451977002e-70	6.79595536411015e-16	2.26730451977005e-73	Smagp	207818	13
8.65043067149715e-37	1.77962839310536	0.825	0.774	1.73008613429943e-33	3.43990114923631e-63	2.05728401534209	0.83	0.446	6.87980229847263e-60	8.65043067149715e-37	6.87980229847272e-63	Tsc22d1	21807	13
4.23452933383748e-34	1.83718668552418	0.794	0.613	8.46905866767497e-31	1.03497145254863e-62	1.54366602131354	0.626	0.215	2.06994290509727e-59	4.23452933383748e-34	2.06994290509729e-62	Pdlim1	54132	13
2.13294693917724e-37	1.46488393391285	0.897	0.459	4.26589387835448e-34	1.36789610411556e-62	1.72677420439035	0.646	0.213	2.73579220823111e-59	2.13294693917724e-37	2.73579220823116e-62	Isg15	100038882	13
1.97852451892339e-46	2.00016859849642	0.881	0.762	3.95704903784679e-43	1.1207889122395e-61	1.96169654411226	0.869	0.474	2.24157782447901e-58	1.97852451892339e-46	2.24157782447898e-61	Id1	15901	13
2.60798449537035e-32	0.957394932674981	0.876	0.573	5.21596899074069e-29	2.68470105621072e-60	0.998594095464233	0.592	0.172	5.36940211242143e-57	2.60798449537035e-32	5.36940211242139e-60	Gngt2	14710	13
4.61171576497992e-56	1.1757647076635	0.995	0.709	9.22343152995985e-53	1.12618539900164e-32	1.26471217354393	0.515	0.204	2.25237079800329e-29	1.12618539900164e-32	9.2234315299599e-56	Plk2	20620	13
6.40276245983396e-56	2.24708030697336	0.918	0.816	1.28055249196679e-52	1.2478918214276e-39	1.85067553275399	0.767	0.454	2.49578364285519e-36	1.2478918214276e-39	1.28055249196679e-55	Adamts1	11504	13
7.96494627855495e-44	1.66212237163611	0.938	0.641	1.59298925571099e-40	7.54761189352912e-51	1.41533753640117	0.684	0.273	1.50952237870582e-47	7.96494627855495e-44	1.50952237870583e-50	Nr4a2	18227	13
9.1981000109017e-28	1.58872532347198	0.784	0.596	1.83962000218034e-24	5.86554949747064e-48	1.39410127866212	0.563	0.191	1.17310989949413e-44	9.1981000109017e-28	1.17310989949413e-47	Gja1	14609	13
2.52660524036249e-17	1.11826710266151	0.722	0.394	5.05321048072498e-14	6.00671807663533e-47	1.06802685249276	0.529	0.17	1.20134361532707e-43	2.52660524036249e-17	1.20134361532707e-46	Clu	12759	13
2.68936988770851e-44	1.35194100623172	0.979	0.852	5.37873977541703e-41	2.50075918637644e-23	0.824553562709679	0.806	0.525	5.00151837275288e-20	2.50075918637644e-23	5.37873977541702e-44	Timp3	21859	13
5.57226365064528e-44	1.83838640682433	0.897	0.731	1.11445273012906e-40	6.83978601875692e-37	1.71492584205025	0.874	0.651	1.36795720375138e-33	6.83978601875692e-37	1.11445273012906e-43	Igfbp7	29817	13
1.03453752654864e-40	1.34898232745763	0.995	0.718	2.06907505309729e-37	9.32145090955785e-31	0.888935645049053	0.752	0.435	1.86429018191157e-27	9.32145090955785e-31	2.06907505309728e-40	Sgk1	20393	13
2.92447023591981e-14	0.863476302718675	0.742	0.581	5.84894047183961e-11	2.37330847277447e-40	1.1543564243031	0.573	0.219	4.74661694554894e-37	2.92447023591981e-14	4.74661694554894e-40	Irgm1	15944	13
3.24921367141205e-40	0.817915384066269	0.99	0.792	6.4984273428241e-37	1.24984598513749e-07	0.314794433498288	0.534	0.359	0.000249969197027499	1.24984598513749e-07	6.49842734282408e-40	Heg1	77446	13
1.99259641521944e-39	0.455352838502764	0.959	0.688	3.98519283043889e-36	1.77061231629095e-35	0.982104625317985	0.505	0.192	3.5412246325819e-32	1.77061231629095e-35	3.98519283043891e-39	Psmb9	16912	13
2.58070655827188e-32	2.22367641960089	0.784	0.607	5.16141311654376e-29	4.67925382536552e-39	2.19658057054662	0.587	0.257	9.35850765073104e-36	2.58070655827188e-32	9.3585076507311e-39	Rcan1	54720	13
7.42634513679071e-38	1.52507464472398	0.938	0.716	1.48526902735814e-34	3.78939401041059e-25	1.1728419641615	0.762	0.454	7.57878802082118e-22	3.78939401041059e-25	1.48526902735815e-37	Ly6c1	17067	13
2.00687564542456e-36	0.388133874349062	0.933	0.647	4.01375129084912e-33	5.75986547237342e-21	0.704798744276337	0.519	0.248	1.15197309447468e-17	5.75986547237342e-21	4.01375129084911e-36	AW112010	107350	13
0.00278575160637799	0.512144843136724	0.634	0.571	1	2.14070365838271e-35	0.898110719240302	0.626	0.26	4.28140731676541e-32	0.00278575160637799	4.28140731676544e-35	Ifi203	15950	13
4.62132276585472e-35	1.30936060066578	0.933	0.662	9.24264553170943e-32	1.13610037039405e-10	0.917690818756572	0.583	0.395	2.2722007407881e-07	1.13610037039405e-10	9.2426455317095e-35	Col4a1	12826	13
8.31108714381878e-28	0.804976348758445	0.928	0.743	1.66221742876376e-24	1.52370688201447e-18	0.513285282592177	0.631	0.342	3.04741376402895e-15	1.52370688201447e-18	1.66221742876376e-27	Anxa3	11745	13
4.48264605656976e-05	0.795641574512407	0.577	0.519	0.0896529211313953	8.95282442261163e-28	0.839859523267477	0.505	0.212	1.79056488452233e-24	4.48264605656976e-05	1.79056488452233e-27	Mndal	100040462	13
3.77766667754985e-22	1.05213741235562	0.825	0.772	7.55533335509969e-19	1.4516186620011e-25	0.728644028732373	0.723	0.38	2.9032373240022e-22	3.77766667754985e-22	2.90323732400221e-25	Thbd	21824	13
2.6147841280741e-10	0.906774185147044	0.758	0.844	5.2295682561482e-07	1.57086904607816e-24	0.962985054445602	0.66	0.391	3.14173809215633e-21	2.6147841280741e-10	3.14173809215633e-24	Dst	13518	13
2.6980809405834e-12	1.01163217096217	0.691	0.535	5.3961618811668e-09	5.99853981401312e-21	1.16655351034792	0.568	0.346	1.19970796280262e-17	2.6980809405834e-12	1.19970796280263e-20	Odc1	18263	13
3.41782682072707e-15	0.318566836379138	0.933	0.83	6.83565364145414e-12	5.12524980424799e-06	0.465956575131475	0.587	0.423	0.010250499608496	5.12524980424799e-06	6.83565364145414e-15	Cxcl12	20315	13
2.72482596014148e-05	0.413432126846131	0.814	0.798	0.0544965192028295	3.56077985577281e-12	0.427780183513755	0.646	0.473	7.12155971154562e-09	2.72482596014148e-05	7.12155971153292e-12	Atp1a1	11928	13
8.47641417557605e-12	0.498119047624928	0.969	0.834	1.69528283511521e-08	4.39440943235432e-06	0.353792776105468	0.723	0.607	0.00878881886470863	4.39440943235432e-06	1.69528283510803e-11	Mat2a	232087	13
1.54383151824778e-05	0.854321287050651	0.675	0.716	0.0308766303649556	8.43224313811037e-11	0.597886457447097	0.578	0.394	1.68644862762207e-07	1.54383151824778e-05	1.68644862755097e-10	Csrp2	13008	13
1.74644092373864e-05	0.450396420512181	1	0.979	0.0349288184747728	3.82765963704679e-10	0.330450482952317	0.738	0.604	7.65531927409358e-07	1.74644092373864e-05	7.65531927262848e-10	Lars2	102436	13
2.76137284035244e-07	0.58010371301558	0.753	0.717	0.000552274568070488	0.000276929484303735	0.281634466445196	0.524	0.403	0.55385896860747	0.000276929484303735	5.52274491818688e-07	Fbln2	14115	13
0	1.36549251450279	1	0.057	0	0	1.24892889377183	0.524	0.002	0	0	0	Dlk2	106565	14
2.20142444207992e-193	1.31420995157524	1	0.145	4.40284888415984e-190	0	1.31182761605544	0.564	0.004	0	2.20142444207992e-193	0	Adgrb1	107831	14
1.54815172329276e-180	3.33811484387359	1	0.16	3.09630344658551e-177	0	2.76459311759444	0.769	0.005	0	1.54815172329276e-180	0	Krt5	110308	14
3.19156907676219e-143	1.53479317448318	1	0.231	6.38313815352438e-140	0	1.33541931811169	0.613	0.005	0	3.19156907676219e-143	0	Trp63	22061	14
6.23049153893931e-141	1.41738005721107	0.864	0.051	1.24609830778786e-137	0	1.29087038572751	0.551	0.008	0	6.23049153893931e-141	0	Serpinb5	20724	14
6.78667833966959e-117	1.33327186017751	1	0.303	1.35733566793392e-113	0	1.51666702581524	0.676	0.013	0	6.78667833966959e-117	0	Jag2	16450	14
3.47933781787858e-94	4.66677397712311	1	0.522	6.95867563575716e-91	0	4.10747812776502	0.884	0.027	0	3.47933781787858e-94	0	Krt15	16665	14
1.28853160253363e-80	1.7510106302	0.946	0.321	2.57706320506726e-77	0	1.44681404206324	0.658	0.032	0	1.28853160253363e-80	0	Itgb4	192897	14
1.13979219057145e-75	3.60194791214091	0.952	0.535	2.27958438114289e-72	0	3.44932239165699	0.84	0.062	0	1.13979219057145e-75	0	Sfn	55948	14
1.09354834435228e-58	3.53095799162912	0.81	0.204	2.18709668870456e-55	0	3.02567080496136	0.622	0.006	0	1.09354834435228e-58	0	Krt14	16664	14
1.3416388758155e-58	2.88701879107524	0.878	0.335	2.683277751631e-55	0	2.41440526562741	0.578	0.017	0	1.3416388758155e-58	0	Lgals7	16858	14
3.83127367111693e-52	2.59769488751121	0.884	0.515	7.66254734223387e-49	0	2.68133373364194	0.822	0.081	0	3.83127367111693e-52	0	Fxyd3	17178	14
1.8748851614176e-30	1.62725190315054	0.789	0.365	3.7497703228352e-27	0	1.44570625454934	0.578	0.029	0	1.8748851614176e-30	0	Epha2	13836	14
1.15732742543457e-63	2.96724140154281	0.932	0.512	2.31465485086914e-60	2.61271463631546e-303	2.97200827213482	0.898	0.111	5.22542927263092e-300	1.15732742543457e-63	5.22542927263044e-303	Cldn4	12740	14
2.3744330646417e-88	1.41904499158094	1	0.513	4.7488661292834e-85	1.45765392123662e-289	1.24066643153645	0.613	0.045	2.91530784247325e-286	2.3744330646417e-88	2.91530784247322e-289	Bcam	57278	14
1.13303457751658e-29	2.16515602189974	0.782	0.448	2.26606915503317e-26	4.19909510682817e-257	2.14423121094157	0.729	0.08	8.39819021365635e-254	1.13303457751658e-29	8.39819021365616e-257	Arc	11838	14
2.761878807976e-53	1.8441875813124	0.898	0.41	5.52375761595199e-50	1.44064891966503e-244	1.81698066455058	0.724	0.082	2.88129783933006e-241	2.761878807976e-53	2.88129783932979e-244	Itga6	16403	14
1.40524828830097e-47	1.32438479404482	0.918	0.579	2.81049657660194e-44	2.00451336395915e-234	1.22414611069004	0.667	0.065	4.00902672791831e-231	1.40524828830097e-47	4.00902672791827e-234	Cbr2	12409	14
1.84447360279202e-18	1.70949901940745	0.707	0.355	3.68894720558404e-15	9.45434397298928e-227	1.54313079394985	0.636	0.068	1.89086879459786e-223	1.84447360279202e-18	1.89086879459779e-226	Dsp	109620	14
5.5113518240322e-81	1.74081969855189	1	0.478	1.10227036480644e-77	4.18027429996678e-223	1.3500170293365	0.684	0.076	8.36054859993357e-220	5.5113518240322e-81	8.36054859993322e-223	Slco2a1	24059	14
1.62541474025792e-60	1.19096524713659	0.925	0.37	3.25082948051584e-57	5.13108996398745e-220	1.2178913027574	0.591	0.055	1.02621799279749e-216	1.62541474025792e-60	1.02621799279749e-219	Fmod	14264	14
3.2688724555582e-90	1.52302853479452	1	0.47	6.53774491111639e-87	6.84530290766349e-217	1.31266321692869	0.613	0.065	1.3690605815327e-213	3.2688724555582e-90	1.3690605815327e-216	Fgfr2	14183	14
2.24206642053409e-79	2.13105568245132	1	0.818	4.48413284106818e-76	4.32778212328407e-211	1.41123348666586	0.671	0.075	8.65556424656814e-208	2.24206642053409e-79	8.6555642465682e-211	Defb1	13214	14
4.53056588095186e-88	2.43163295057465	1	0.595	9.06113176190372e-85	1.25826030286017e-208	2.01859803436111	0.733	0.108	2.51652060572034e-205	4.53056588095186e-88	2.51652060572039e-208	Perp	64058	14
1.6903667553483e-61	2.76731842726322	0.939	0.633	3.38073351069659e-58	7.72226174496157e-208	3.3215451377746	0.84	0.153	1.54445234899231e-204	1.6903667553483e-61	1.54445234899232e-207	Hbegf	15200	14
1.41712769306996e-67	1.57688435243053	0.952	0.469	2.83425538613993e-64	1.65304852119361e-201	1.43400182015533	0.649	0.078	3.30609704238721e-198	1.41712769306996e-67	3.30609704238731e-201	Foxa1	15375	14
1.71309516919133e-17	1.57871912123397	0.728	0.542	3.42619033838266e-14	1.10243057493938e-185	1.57082171726676	0.551	0.061	2.20486114987875e-182	1.71309516919133e-17	2.20486114987873e-185	Lamc2	16782	14
7.24620356488578e-59	1.78593441676591	0.966	0.519	1.44924071297716e-55	2.31571342675646e-161	1.58145673707497	0.671	0.11	4.63142685351291e-158	7.24620356488578e-59	4.63142685351299e-161	Pdgfa	18590	14
6.70287995509462e-50	1.38816651454287	0.912	0.546	1.34057599101892e-46	7.94694274438072e-154	1.39580856791592	0.613	0.092	1.58938854887615e-150	6.70287995509462e-50	1.58938854887614e-153	Stmn1	16765	14
2.34674030655407e-13	1.81680208052449	0.707	0.732	4.69348061310814e-10	7.04429763111854e-140	1.73702424863785	0.631	0.107	1.40885952622371e-136	2.34674030655407e-13	1.40885952622373e-139	Dusp6	67603	14
2.1305435817952e-09	1.367865558459	0.66	0.428	4.2610871635904e-06	2.46400172967451e-139	1.17066033321304	0.6	0.094	4.92800345934902e-136	2.1305435817952e-09	4.92800345934895e-139	Cdh1	12550	14
5.89009065771935e-29	1.6365737561128	0.837	0.547	1.17801813154387e-25	2.19614874230104e-133	1.60702223427871	0.756	0.15	4.39229748460209e-130	5.89009065771935e-29	4.39229748460206e-133	Krt8	16691	14
7.26801316245076e-15	1.79156562100217	0.721	0.512	1.45360263249015e-11	6.81782698548206e-129	1.89806426460066	0.533	0.083	1.36356539709641e-125	7.26801316245076e-15	1.36356539709638e-128	Gm20186	100504344	14
1.28619489715113e-45	2.25740974554799	0.905	0.732	2.57238979430225e-42	1.45204830189909e-124	2.51059052346846	0.867	0.307	2.90409660379818e-121	1.28619489715113e-45	2.90409660379824e-124	Tpm1	22003	14
1.95361253192043e-41	2.02513991261559	0.884	0.638	3.90722506384086e-38	1.10655601162728e-121	2.30585025754337	0.747	0.198	2.21311202325455e-118	1.95361253192043e-41	2.21311202325454e-121	Palld	72333	14
1.56043258600879e-12	0.960336678446953	0.741	0.541	3.12086517201759e-09	3.87917807253894e-103	1.48233324647517	0.769	0.18	7.75835614507788e-100	1.56043258600879e-12	7.75835614507785e-103	Krt18	16668	14
3.45633979728017e-57	2.33426820704633	0.952	0.588	6.91267959456034e-54	5.09893494150921e-102	2.78210626805304	0.911	0.476	1.01978698830184e-98	3.45633979728017e-57	1.01978698830183e-101	Hspb1	15507	14
1.21449204224797e-63	1.72023951512753	0.966	0.545	2.42898408449595e-60	1.76528470862045e-97	1.20690146788125	0.671	0.166	3.53056941724089e-94	1.21449204224797e-63	3.53056941724092e-97	Sdc1	20969	14
2.49437460224045e-28	1.3284914556036	0.816	0.536	4.9887492044809e-25	2.47115715007259e-96	0.989687600870826	0.551	0.108	4.94231430014519e-93	2.49437460224045e-28	4.94231430014524e-96	Tinagl1	94242	14
1.28088693770164e-14	1.13971232886827	0.707	0.414	2.56177387540327e-11	4.00661700929366e-94	1.28393395427975	0.542	0.108	8.01323401858732e-91	1.28088693770164e-14	8.01323401858733e-94	Lcn2	16819	14
8.10981744402812e-65	1.29974650555572	1	0.642	1.62196348880562e-61	1.35372887573443e-92	1.00875755169982	0.649	0.16	2.70745775146885e-89	8.10981744402812e-65	2.70745775146887e-92	Ptprf	19268	14
1.99066672922079e-53	2.49546904926306	0.959	0.84	3.98133345844158e-50	1.34508802427561e-89	2.16852145399908	0.831	0.387	2.69017604855122e-86	1.99066672922079e-53	2.69017604855123e-89	Dst	13518	14
2.5410973072525e-19	1.06440552343409	0.803	0.743	5.08219461450499e-16	6.16694536328432e-82	1.11885524219961	0.711	0.199	1.23338907265686e-78	2.5410973072525e-19	1.23338907265687e-81	Atp1b1	11931	14
3.71268394261103e-26	0.953721435028447	0.85	0.446	7.42536788522206e-23	1.96352937730013e-81	0.947368501430388	0.662	0.155	3.92705875460027e-78	3.71268394261103e-26	3.92705875460031e-81	Epcam	17075	14
1.21267935499905e-05	1.74858015447252	0.592	0.665	0.024253587099981	1.09788947272913e-77	1.30516585250245	0.591	0.154	2.19577894545826e-74	1.21267935499905e-05	2.19577894545825e-77	Gsto1	14873	14
2.22285588229483e-13	1.06590392796053	0.714	0.436	4.44571176458966e-10	1.40270731580618e-77	1.04665609271593	0.529	0.122	2.80541463161235e-74	2.22285588229483e-13	2.80541463161239e-77	Klf5	12224	14
3.5855438886561e-45	1.61449214702628	1	0.744	7.1710877773122e-42	1.49023299275495e-75	1.91412005567322	0.813	0.35	2.9804659855099e-72	3.5855438886561e-45	2.98046598550994e-75	Chka	12660	14
1.27138911711775e-44	1.54474047044785	0.932	0.796	2.5427782342355e-41	3.09376087342829e-74	1.55783059725023	0.849	0.468	6.18752174685658e-71	1.27138911711775e-44	6.18752174685664e-74	Atp1a1	11928	14
6.1759020144634e-55	2.6551398810008	0.986	0.809	1.23518040289268e-51	9.92123349381716e-73	2.05506455706043	0.889	0.459	1.98424669876343e-69	6.1759020144634e-55	1.98424669876343e-72	Cyr61	NA	14
3.66037625163855e-44	1.59981689483669	0.986	0.591	7.32075250327711e-41	6.16761087568608e-71	1.56021210580728	0.684	0.235	1.23352217513722e-67	3.66037625163855e-44	1.23352217513723e-70	Cp	12870	14
7.96235650356551e-25	1.16061189550096	0.823	0.673	1.5924713007131e-21	5.50587288299188e-70	0.855709432059359	0.556	0.15	1.10117457659838e-66	7.96235650356551e-25	1.10117457659837e-69	Mgst3	66447	14
0.0528594539990777	0.957608396460542	0.578	0.471	1	5.81810842283988e-69	1.08977661697434	0.578	0.154	1.16362168456798e-65	0.0528594539990777	1.16362168456797e-68	Sox9	20682	14
1.13887448976325e-51	0.804635387402712	0.959	0.593	2.2777489795265e-48	2.84157514023024e-68	0.707069501107843	0.524	0.121	5.68315028046047e-65	1.13887448976325e-51	5.68315028046042e-68	Gata3	14462	14
2.19547133838089e-24	0.385858053521154	0.959	0.69	4.39094267676177e-21	9.25250219355237e-65	1.39953966988467	0.889	0.492	1.85050043871047e-61	2.19547133838089e-24	1.85050043871048e-64	Apoe	11816	14
2.90751687789843e-27	1.57598506492198	0.837	0.665	5.81503375579686e-24	9.76434128325177e-62	1.1597187244727	0.6	0.187	1.95286825665035e-58	2.90751687789843e-27	1.95286825665035e-61	Mast4	328329	14
6.09826518483279e-26	0.812063499059184	0.986	0.782	1.21965303696656e-22	2.25626830826375e-61	1.19863002643246	0.782	0.35	4.5125366165275e-58	6.09826518483279e-26	4.51253661652751e-61	Hmgb2	97165	14
3.10388595662202e-56	2.62288170240242	1	0.637	6.20777191324405e-53	1.38636234706581e-40	2.43502770437006	0.547	0.258	2.77272469413162e-37	1.38636234706581e-40	6.20777191324408e-56	Scpep1	74617	14
3.97036441636779e-30	1.28241648509298	0.925	0.766	7.94072883273558e-27	3.88974285186934e-53	1.40984015549982	0.827	0.497	7.77948570373868e-50	3.97036441636779e-30	7.77948570373867e-53	Sdc4	20971	14
3.77847669896792e-20	0.998604865971425	0.816	0.669	7.55695339793584e-17	7.79555269578832e-50	0.859048193846238	0.578	0.189	1.55911053915766e-46	3.77847669896792e-20	1.55911053915767e-49	Sult5a1	57429	14
5.68434072081462e-05	0.269034604018042	0.701	0.69	0.113686814416292	1.71893405807565e-45	0.29820769729373	0.649	0.199	3.4378681161513e-42	5.68434072081462e-05	3.43786811615132e-45	Spint2	20733	14
7.56009142376616e-15	0.729624189835606	0.789	0.655	1.51201828475323e-11	4.67999758014901e-43	0.411587260657228	0.502	0.144	9.35999516029801e-40	7.56009142376616e-15	9.35999516029806e-43	Ehf	13661	14
4.96428251491436e-43	1.53414266147916	1	0.852	9.92856502982871e-40	5.54008920720545e-34	0.97491326937029	0.84	0.523	1.10801784144109e-30	5.54008920720545e-34	9.92856502982869e-43	Timp3	21859	14
1.23820035780106e-22	1.77568349533655	0.837	0.764	2.47640071560212e-19	9.82247208431455e-43	1.84130353396784	0.791	0.475	1.96449441686291e-39	1.23820035780106e-22	1.96449441686292e-42	Id1	15901	14
2.39561131122259e-22	0.495454996399354	0.939	0.809	4.79122262244518e-19	6.00893557338563e-41	0.836947024834848	0.609	0.237	1.20178711467713e-37	2.39561131122259e-22	1.20178711467712e-40	Slc6a6	21366	14
1.77311829251262e-39	0.464800690419814	1	0.783	3.54623658502524e-36	6.88623676846269e-24	0.444104184672184	0.52	0.214	1.37724735369254e-20	6.88623676846269e-24	3.54623658502524e-39	Stard10	56018	14
8.4257913078414e-38	0.835036123600939	0.918	0.737	1.68515826156828e-34	2.64934242736844e-23	0.274990876552336	0.511	0.22	5.29868485473688e-20	2.64934242736844e-23	1.68515826156828e-37	Sord	20322	14
5.09112629451722e-25	0.566777709756443	0.993	0.57	1.01822525890344e-21	3.75700413506099e-37	0.876291772259697	0.609	0.253	7.51400827012197e-34	5.09112629451722e-25	7.51400827012203e-37	Nr4a3	18124	14
1.97335188975748e-33	0.544835589511426	1	0.822	3.94670377951496e-30	2.88744879593964e-15	0.923695269882772	0.516	0.274	5.77489759187929e-12	2.88744879593964e-15	3.94670377951497e-33	Man2a2	140481	14
1.48235130122537e-17	0.912493355628849	0.932	0.786	2.96470260245074e-14	8.7991540403929e-33	0.757038151247601	0.542	0.233	1.75983080807858e-29	1.48235130122537e-17	1.75983080807858e-32	Ncoa4	27057	14
0.167429134373286	0.934782212065029	0.558	0.625	1	5.97651303328853e-31	0.829686441249651	0.511	0.204	1.19530260665771e-27	0.167429134373286	1.1953026066577e-30	Sox4	20677	14
2.05754667944581e-17	0.835984185859507	0.912	0.825	4.11509335889162e-14	9.73960408406968e-31	0.750590348238136	0.822	0.548	1.94792081681394e-27	2.05754667944581e-17	1.94792081681393e-30	Ezr	22350	14
3.0500798028754e-10	0.761861568071161	0.796	0.715	6.1001596057508e-07	2.18556442888058e-29	0.630053035569226	0.511	0.204	4.37112885776116e-26	3.0500798028754e-10	4.37112885776115e-29	Plk2	20620	14
0.00400869201034937	0.595647244741847	0.565	0.552	1	2.2536165263897e-29	0.579698930763342	0.507	0.2	4.5072330527794e-26	0.00400869201034937	4.50723305277941e-29	Tuba4a	22145	14
6.00889611479274e-10	0.574184862558549	0.918	0.681	1.20177922295855e-06	8.05149552130869e-26	0.648683113865926	0.547	0.254	1.61029910426174e-22	6.00889611479274e-10	1.61029910426174e-25	Gclm	14630	14
6.58064969284303e-21	0.527097086545399	1	0.837	1.31612993856861e-17	5.69606852012357e-17	0.321153915871444	0.782	0.519	1.13921370402471e-13	5.69606852012357e-17	1.31612993856861e-20	Gas6	14456	14
1.65160534140844e-20	0.663757980640475	0.986	0.771	3.30321068281689e-17	7.04044248686787e-13	0.453554432322417	0.667	0.449	1.40808849737357e-09	7.04044248686787e-13	3.3032106828169e-20	Tsc22d1	21807	14
3.98346971314976e-11	0.549922926907059	0.871	0.696	7.96693942629952e-08	1.56368976606841e-16	0.476174279270305	0.707	0.485	3.12737953213683e-13	3.98346971314976e-11	3.12737953213683e-16	Mif	17319	14
0.00153441424762964	0.61950129943931	0.673	0.56	1	9.50888467628477e-16	0.486300736227173	0.587	0.327	1.90177693525695e-12	0.00153441424762964	1.90177693525695e-15	Thbs1	21825	14
3.53940200828467e-15	0.420851274191917	0.905	0.532	7.07880401656934e-12	3.6203637368665e-09	0.555284476530081	0.507	0.347	7.24072747373301e-06	3.6203637368665e-09	7.07880401656937e-15	Odc1	18263	14
8.84685539699133e-15	0.610932094296645	0.946	0.78	1.76937107939827e-11	2.60143274928917e-11	0.336590058901109	0.76	0.565	5.20286549857833e-08	2.60143274928917e-11	1.76937107939826e-14	Glul	14645	14
3.64268987758794e-09	0.840437988942578	0.81	0.746	7.28537975517588e-06	1.41254696251184e-13	0.369368794015429	0.582	0.343	2.82509392502368e-10	3.64268987758794e-09	2.82509392502348e-13	Anxa3	11745	14
2.89325771563704e-06	0.266608624307524	0.83	0.757	0.00578651543127408	1.2648986716298e-12	0.416685064344173	0.556	0.317	2.52979734325959e-09	2.89325771563704e-06	2.52979734325798e-12	Sbno2	216161	14
1.51683660219558e-07	0.558340916094574	0.803	0.763	0.000303367320439115	1.42634443113855e-10	0.346299550666398	0.742	0.549	2.85268886227711e-07	1.51683660219558e-07	2.85268886207366e-10	Phlda1	21664	14
2.15647161822792e-09	0.465221552971766	0.973	0.835	4.31294323645585e-06	1.30578745936765e-05	0.323128092107537	0.729	0.607	0.026115749187353	1.30578745936765e-05	4.31294323180547e-09	Mat2a	232087	14
5.24105252892497e-242	0.931912538882279	1	0.116	1.04821050578499e-238	0	0.969807864802399	0.662	0.006	0	5.24105252892497e-242	0	Smpx	66106	15
5.71631033891013e-231	0.431189580619272	0.972	0.078	1.14326206778203e-227	0	0.370991900782976	0.511	0.009	0	5.71631033891013e-231	0	Slco1a5	108096	15
2.96209439043568e-226	0.497269345158847	1	0.121	5.92418878087136e-223	0	0.582394851280493	0.589	0.01	0	2.96209439043568e-226	0	Pou3f3	18993	15
1.22217308382603e-172	1.98501334860802	0.993	0.17	2.44434616765206e-169	0	1.60217980204328	0.676	0.003	0	1.22217308382603e-172	0	Orm3	18407	15
7.94392467957235e-155	0.865736703232265	0.965	0.117	1.58878493591447e-151	0	0.988734292842499	0.63	0.003	0	7.94392467957235e-155	0	Ache	11423	15
3.79302406090637e-145	1.28785303220862	0.993	0.212	7.58604812181275e-142	0	1.23673524646579	0.735	0.014	0	3.79302406090637e-145	0	Dkkl1	50722	15
1.32824954681283e-134	0.974154733512402	0.965	0.172	2.65649909362566e-131	0	0.803457363073943	0.562	0.009	0	1.32824954681283e-134	0	Slc6a14	56774	15
1.89549975894027e-132	1.55225149091515	0.993	0.221	3.79099951788053e-129	0	1.4763638950372	0.795	0.018	0	1.89549975894027e-132	0	Cwh43	231293	15
9.84334380060351e-112	0.8387177505057	0.944	0.163	1.9686687601207e-108	0	0.939175022222307	0.667	0.013	0	9.84334380060351e-112	0	Ppp1r1b	19049	15
3.04942028212925e-104	1.09336753368011	0.993	0.312	6.09884056425851e-101	0	0.984512154371272	0.731	0.028	0	3.04942028212925e-104	0	Elf5	13711	15
2.22427556898746e-103	1.5358824052986	0.951	0.198	4.44855113797491e-100	0	1.44804686918224	0.758	0.018	0	2.22427556898746e-103	0	Fam3b	52793	15
9.0027094113392e-92	2.39604572859435	1	0.506	1.80054188226784e-88	0	2.32720706954551	0.854	0.082	0	9.0027094113392e-92	0	Shisa4	77552	15
1.19901394205671e-90	4.11463728901819	1	0.762	2.39802788411342e-87	0	3.80009100402093	0.963	0.093	0	1.19901394205671e-90	0	Cdo1	12583	15
2.55503931172434e-89	4.86573173395899	0.993	0.568	5.11007862344868e-86	0	4.1741053523768	0.653	0.019	0	2.55503931172434e-89	0	Svs3a	64335	15
3.15761918228435e-88	6.38885184857638	1	0.536	6.3152383645687e-85	0	5.61240100739796	0.95	0.11	0	3.15761918228435e-88	0	Svs6	20945	15
5.95363895060676e-88	0.499800960271241	0.86	0.148	1.19072779012135e-84	0	0.387456181186956	0.516	0.019	0	5.95363895060676e-88	0	9230102O04Rik	77682	15
3.50697550420712e-83	1.05857947621203	0.972	0.503	7.01395100841423e-80	0	1.07130963024648	0.726	0.026	0	3.50697550420712e-83	0	Pnck	93843	15
5.79240698659608e-82	1.34717703613731	0.958	0.352	1.15848139731922e-78	0	1.12329513072197	0.758	0.061	0	5.79240698659608e-82	0	Ggt1	14598	15
9.00703211491107e-77	4.10999496584051	0.958	0.714	1.80140642298221e-73	0	4.24015265808184	0.913	0.04	0	9.00703211491107e-77	0	Wfdc15b	192201	15
5.98375179396109e-76	0.57456864901117	1	0.559	1.19675035879222e-72	0	0.597070839739477	0.594	0.033	0	5.98375179396109e-76	0	Gm42031	105246807	15
1.77921713336365e-75	0.590334195685567	0.937	0.393	3.55843426672731e-72	0	0.713627090889669	0.658	0.024	0	1.77921713336365e-75	0	Hoxb8	15416	15
1.38924598883264e-73	3.10376062645518	0.937	0.46	2.77849197766527e-70	0	3.21094728160716	0.895	0.04	0	1.38924598883264e-73	0	Folr1	14275	15
5.86760924786238e-69	0.339923927442927	0.944	0.286	1.17352184957248e-65	0	0.486979767137631	0.521	0.021	0	5.86760924786238e-69	0	Upp1	22271	15
5.41305860312755e-65	5.5768746282953	0.916	0.489	1.08261172062551e-61	0	5.27797764108568	0.895	0.055	0	5.41305860312755e-65	0	Ceacam10	26366	15
5.38599259635085e-50	0.505706228379242	0.811	0.129	1.07719851927017e-46	0	0.540780581517221	0.53	0.018	0	5.38599259635085e-50	0	Fam84a	NA	15
7.19283221304513e-42	1.53551710080498	0.825	0.374	1.43856644260903e-38	0	1.84284612316348	0.703	0.02	0	7.19283221304513e-42	0	Mia	12587	15
1.59784764109503e-69	0.56005812107561	1	0.429	3.19569528219005e-66	4.21290743688994e-303	0.833347301920034	0.667	0.048	8.42581487377988e-300	1.59784764109503e-69	8.42581487377925e-303	Kcnn4	16534	15
1.39895736082211e-71	0.973006472747672	0.951	0.378	2.79791472164422e-68	4.2277896220949e-299	1.07943733815145	0.744	0.064	8.4555792441898e-296	1.39895736082211e-71	8.45557924418911e-299	Pdzk1ip1	67182	15
4.58411314731713e-89	1.40851565095623	1	0.485	9.16822629463425e-86	2.04422800478109e-290	1.43049958392874	0.753	0.069	4.08845600956219e-287	4.58411314731713e-89	4.08845600956189e-290	Prom1	19126	15
8.37241892305465e-85	2.1469244192754	1	0.704	1.67448378461093e-81	4.24227150894091e-284	1.90132477192917	0.817	0.092	8.48454301788182e-281	8.37241892305465e-85	8.48454301788141e-284	Bpgm	12183	15
7.40567751098966e-42	0.953338894573862	0.867	0.616	1.48113550219793e-38	2.4611257578376e-280	0.890384674117764	0.717	0.065	4.9222515156752e-277	7.40567751098966e-42	4.92225151567512e-280	Ero1lb	67475	15
7.77573699496108e-15	0.685417235029848	0.699	0.238	1.55514739899222e-11	7.19987034390477e-266	0.873036904000706	0.644	0.052	1.43997406878095e-262	7.77573699496108e-15	1.43997406878087e-265	Elf3	13710	15
6.16295406622201e-157	0.670782700680082	1	0.161	1.2325908132444e-153	1.78265227583687e-265	0.483825844192752	0.521	0.032	3.56530455167373e-262	6.16295406622201e-157	3.56530455167354e-265	Mecom	14013	15
1.94570975214347e-78	0.687410848206673	1	0.468	3.89141950428693e-75	3.70286031218006e-263	0.704615604526153	0.635	0.051	7.40572062436013e-260	1.94570975214347e-78	7.40572062435999e-263	Cited4	56222	15
6.09910595699603e-86	1.16529270012399	0.986	0.466	1.21982119139921e-82	1.272382569001e-262	0.985620360261973	0.68	0.062	2.544765138002e-259	6.09910595699603e-86	2.54476513800186e-262	Anxa9	71790	15
2.48315077375381e-47	1.23248125862044	0.909	0.521	4.96630154750761e-44	6.98920630183662e-262	1.19143959345398	0.712	0.065	1.39784126036732e-258	2.48315077375381e-47	1.39784126036733e-261	Tcim	69068	15
7.34751743243483e-69	2.16129420962846	0.972	0.522	1.46950348648697e-65	2.15934138075873e-256	2.35324017493324	0.868	0.119	4.31868276151745e-253	7.34751743243483e-69	4.31868276151716e-256	Cldn3	12739	15
9.14150827912616e-123	0.729386819328176	0.993	0.16	1.82830165582523e-119	4.81179677067722e-252	0.580956627097795	0.594	0.046	9.62359354135445e-249	9.14150827912616e-123	9.62359354135379e-252	Slc44a4	70129	15
2.12575609697482e-92	0.281950015507394	0.979	0.24	4.25151219394964e-89	3.02283114257626e-250	0.399825491604499	0.553	0.038	6.04566228515253e-247	2.12575609697482e-92	6.04566228515209e-250	Lrrc26	227618	15
9.56408228358838e-80	0.774986434423886	0.965	0.442	1.91281645671768e-76	8.53917696463523e-246	0.553452935964605	0.516	0.035	1.70783539292705e-242	9.56408228358838e-80	1.70783539292705e-245	Ufsp1	70240	15
1.64332798915823e-59	0.557661670577554	0.902	0.361	3.28665597831646e-56	2.09354510261312e-241	0.401420781636524	0.584	0.046	4.18709020522624e-238	1.64332798915823e-59	4.18709020522599e-241	Arhgap8	73167	15
4.45464096668117e-81	0.798743638654008	1	0.541	8.90928193336233e-78	2.22509039330389e-240	0.810452518339761	0.708	0.07	4.45018078660778e-237	4.45464096668117e-81	4.4501807866073e-240	Unc5b	107449	15
2.49294533663612e-93	7.72755077203035	1	0.8	4.98589067327225e-90	2.2729508139597e-239	7.31655552464072	1	0.235	4.54590162791939e-236	2.49294533663612e-93	4.54590162791896e-239	Spinkl	77424	15
1.41367927190738e-81	3.1448528554574	0.993	0.727	2.82735854381476e-78	4.99258033716502e-235	3.9976642091269	0.982	0.211	9.98516067433003e-232	1.41367927190738e-81	9.98516067432939e-235	Cd52	23833	15
2.11016105191614e-96	0.688871770448049	1	0.4	4.22032210383229e-93	4.59988495707654e-234	0.641057714913159	0.612	0.053	9.19976991415308e-231	2.11016105191614e-96	9.19976991415231e-234	Tspan15	70423	15
2.06225397939635e-93	0.446779680190772	0.979	0.194	4.1245079587927e-90	9.6985634207342e-228	0.615658063133219	0.616	0.055	1.93971268414684e-224	2.06225397939635e-93	1.93971268414675e-227	Prr15l	217138	15
4.11055692632498e-40	0.556725021174677	0.853	0.622	8.22111385264997e-37	1.00231574821624e-227	0.612664149737659	0.621	0.056	2.00463149643248e-224	4.11055692632498e-40	2.00463149643248e-227	Car5b	56078	15
4.00638355714676e-65	0.436181135549365	0.986	0.371	8.01276711429353e-62	2.28906301295716e-226	0.594000813038775	0.594	0.051	4.57812602591432e-223	4.00638355714676e-65	4.5781260259139e-226	Adgrg6	215798	15
1.8517161021537e-52	0.316877974427893	0.895	0.33	3.7034322043074e-49	4.76497562078049e-225	0.44382854563897	0.607	0.054	9.52995124156099e-222	1.8517161021537e-52	9.52995124156046e-225	Bspry	192120	15
9.25283669118075e-72	1.55706679626794	0.993	0.537	1.85056733823615e-68	1.87110719446037e-219	1.54607185185204	0.776	0.099	3.74221438892073e-216	9.25283669118075e-72	3.74221438892068e-219	Car2	12349	15
2.20549224095828e-87	0.63368904604782	1	0.4	4.41098448191657e-84	8.90327091315966e-219	0.704484039015455	0.557	0.046	1.78065418263193e-215	2.20549224095828e-87	1.78065418263194e-218	Cgn	70737	15
4.25640962179961e-52	1.09058891794906	0.937	0.505	8.51281924359923e-49	1.54565963160722e-218	1.2298458975692	0.772	0.095	3.09131926321445e-215	4.25640962179961e-52	3.09131926321439e-218	Tspan8	216350	15
7.3842762431494e-72	1.24124528865167	0.972	0.5	1.47685524862988e-68	2.13675575841813e-216	1.103057634384	0.74	0.091	4.27351151683626e-213	7.3842762431494e-72	4.27351151683638e-216	Gm1673	381633	15
4.98185064033995e-67	4.30253251971348	0.937	0.608	9.9637012806799e-64	4.63014325864442e-214	3.31093816078277	0.849	0.137	9.26028651728884e-211	4.98185064033995e-67	9.26028651728906e-214	A630095E13Rik	NA	15
4.29858873382271e-87	2.74764406303768	1	0.611	8.59717746764541e-84	3.9697204567043e-213	2.74349711999677	0.945	0.214	7.9394409134086e-210	4.29858873382271e-87	7.93944091340853e-213	Qsox1	104009	15
4.01126193811234e-98	0.48287967999415	1	0.368	8.02252387622468e-95	1.9570780413845e-212	0.497904471506485	0.584	0.052	3.91415608276899e-209	4.01126193811234e-98	3.91415608276894e-212	Hoxb9	15417	15
6.18505709499506e-37	0.844854964620473	0.867	0.529	1.23701141899901e-33	2.23729743382281e-212	0.894826237450233	0.703	0.077	4.47459486764563e-209	6.18505709499506e-37	4.47459486764566e-212	Ces1d	104158	15
9.06190856755763e-46	0.516901027073341	0.853	0.351	1.81238171351153e-42	3.21657367026333e-210	0.561381296339496	0.58	0.052	6.43314734052666e-207	9.06190856755763e-46	6.43314734052676e-210	Mal	17153	15
1.60682149804999e-26	1.17132072768566	0.804	0.488	3.21364299609998e-23	6.95987014008326e-207	1.54159055196736	0.758	0.098	1.39197402801665e-203	1.60682149804999e-26	1.39197402801663e-206	Cldn7	53624	15
9.86173470378214e-91	5.00397289275498	1	0.809	1.97234694075643e-87	4.04634925472236e-205	4.44271731511336	1	0.282	8.09269850944472e-202	9.86173470378214e-91	8.09269850944456e-205	Pate4	56872	15
1.26161928788546e-59	0.96003376655283	0.965	0.462	2.52323857577092e-56	5.46482746034962e-198	1.15894509851687	0.74	0.1	1.09296549206992e-194	1.26161928788546e-59	1.09296549206993e-197	Gsta4	14860	15
1.98171353521561e-70	0.647460126458735	0.972	0.554	3.96342707043122e-67	6.35005251041415e-198	0.780308845710925	0.63	0.066	1.27001050208283e-194	1.98171353521561e-70	1.27001050208282e-197	Hoxb6	15414	15
3.78405964231394e-73	0.785385126847583	0.993	0.622	7.56811928462787e-70	2.49592201339728e-194	0.657859416466966	0.703	0.085	4.99184402679456e-191	3.78405964231394e-73	4.99184402679446e-194	Sort1	20661	15
3.1482979532621e-69	1.69493245331329	1	0.768	6.2965959065242e-66	6.48989726883348e-190	2.01665980490596	0.854	0.154	1.2979794537667e-186	3.1482979532621e-69	1.29797945376673e-189	Slc12a2	20496	15
1.20493843813159e-45	0.806325813907074	0.874	0.555	2.40987687626317e-42	6.9739515468257e-190	0.607994088135147	0.635	0.07	1.39479030936514e-186	1.20493843813159e-45	1.39479030936517e-189	Spink8	78709	15
3.56895244724438e-76	1.50364412508284	1	0.592	7.13790489448875e-73	1.50954629584581e-188	1.40723326457976	0.776	0.115	3.01909259169162e-185	3.56895244724438e-76	3.01909259169157e-188	Gata3	14462	15
1.29935105280304e-33	1.20550387333984	0.867	0.546	2.59870210560608e-30	8.92902748948882e-187	2.17620350985576	0.863	0.148	1.78580549789776e-183	1.29935105280304e-33	1.78580549789777e-186	Krt8	16691	15
6.83932660771431e-67	0.485939371074861	0.993	0.424	1.36786532154286e-63	1.11515213931577e-180	0.361233216790116	0.539	0.052	2.23030427863154e-177	6.83932660771431e-67	2.2303042786316e-180	Ildr1	106347	15
2.85192091515259e-67	0.698690327607376	1	0.654	5.70384183030518e-64	1.27594246437233e-179	0.761997428762983	0.708	0.092	2.55188492874465e-176	2.85192091515259e-67	2.55188492874461e-179	Coro2a	107684	15
7.80510248628802e-72	0.48200456397831	1	0.471	1.5610204972576e-68	1.05250928664687e-175	0.680982280444233	0.594	0.066	2.10501857329374e-172	7.80510248628802e-72	2.10501857329374e-175	Fgfr2	14183	15
1.29495896440651e-46	0.55247126604648	0.895	0.491	2.58991792881301e-43	4.28346460973287e-175	0.64423324565311	0.598	0.065	8.56692921946574e-172	1.29495896440651e-46	8.56692921946563e-175	Myo1b	17912	15
2.65267632705143e-42	0.791626138343541	0.888	0.442	5.30535265410287e-39	2.30214944251066e-172	0.964450051571085	0.735	0.104	4.60429888502131e-169	2.65267632705143e-42	4.60429888502133e-172	Kcnk1	16525	15
1.92911498508459e-22	0.412873184345146	0.783	0.356	3.85822997016918e-19	1.04873951457102e-168	0.472432367427073	0.658	0.082	2.09747902914204e-165	1.92911498508459e-22	2.097479029142e-168	Smim22	432995	15
4.03252567615816e-72	0.632400360218454	1	0.641	8.06505135231633e-69	3.99253389273146e-163	0.701882523323802	0.676	0.091	7.98506778546292e-160	4.03252567615816e-72	7.98506778546295e-163	Fam189a2	381217	15
3.08946891819776e-85	3.14340435269417	0.986	0.653	6.17893783639551e-82	4.9863049489804e-162	3.23296758167597	0.954	0.348	9.97260989796081e-159	3.08946891819776e-85	9.97260989796069e-162	Nucb2	53322	15
5.83792212198263e-61	1.50862406197154	1	0.683	1.16758442439653e-57	2.68980745435868e-156	1.56797406549229	0.918	0.193	5.37961490871736e-153	5.83792212198263e-61	5.37961490871744e-156	Spint2	20733	15
5.24265171279364e-48	1.03550708790511	0.993	0.742	1.04853034255873e-44	8.23417942258535e-155	1.12825358657634	0.749	0.129	1.64683588451707e-151	5.24265171279364e-48	1.64683588451704e-154	Acsl1	14081	15
2.41174826802103e-07	0.28682585986166	0.664	0.486	0.000482349653604207	6.14661051994771e-154	0.413528448447027	0.566	0.067	1.22932210398954e-150	2.41174826802103e-07	1.22932210398951e-153	Krtcap3	69815	15
3.93642587392659e-61	0.59712529219504	1	0.656	7.87285174785318e-58	7.7859226971124e-154	0.832484466298284	0.699	0.108	1.55718453942248e-150	3.93642587392659e-61	1.55718453942245e-153	Tnfrsf21	94185	15
2.59151245646305e-41	1.10265969508663	0.909	0.615	5.18302491292609e-38	9.09420965550125e-154	1.13081346089909	0.858	0.146	1.81884193110025e-150	2.59151245646305e-41	1.81884193110029e-153	Tspan1	66805	15
2.77242138870971e-51	0.483811792305507	0.958	0.532	5.54484277741943e-48	1.30875332729103e-147	0.666955712760672	0.712	0.106	2.61750665458207e-144	2.77242138870971e-51	2.61750665458209e-147	Rab25	53868	15
2.40842005459302e-93	8.19335672554164	1	0.831	4.81684010918605e-90	3.04743891739658e-146	7.65880111254028	1	0.667	6.09487783479317e-143	2.40842005459302e-93	6.09487783479316e-146	Svs4	20941	15
2.6505129656133e-16	0.503503416914775	0.769	0.516	5.30102593122659e-13	3.94511865400423e-143	1.45847207879098	0.712	0.116	7.89023730800846e-140	2.6505129656133e-16	7.89023730800841e-143	Cldn4	12740	15
4.9268960748755e-61	0.870474999851607	1	0.65	9.85379214975101e-58	5.76894978058178e-143	0.818681527285474	0.804	0.137	1.15378995611636e-139	4.9268960748755e-61	1.15378995611638e-142	Ehf	13661	15
8.84631499754148e-66	0.825096865251394	1	0.626	1.7692629995083e-62	5.37079196076236e-141	0.924504926383556	0.749	0.131	1.07415839215247e-137	8.84631499754148e-66	1.07415839215247e-140	Ano1	101772	15
2.02115871677035e-63	0.343351565172818	0.958	0.438	4.0423174335407e-60	1.42497000599326e-140	0.355080387154168	0.516	0.06	2.84994001198652e-137	2.02115871677035e-63	2.84994001198646e-140	Arfgef3	215821	15
5.44119572865259e-93	7.14048227559305	1	0.944	1.08823914573052e-89	1.97016562632291e-140	6.54098574549897	1	0.911	3.94033125264582e-137	5.44119572865259e-93	3.94033125264576e-140	Svs5	20944	15
6.94709045027954e-61	0.660573146495426	0.993	0.75	1.38941809005591e-57	4.01132105877094e-139	0.639879299885039	0.671	0.104	8.02264211754188e-136	6.94709045027954e-61	8.02264211754193e-139	2310001H17Rik	76432	15
2.77389574476308e-59	0.369374418660223	0.937	0.399	5.54779148952616e-56	5.80915667923838e-138	0.497822509024724	0.566	0.073	1.16183133584768e-134	2.77389574476308e-59	1.16183133584768e-137	Cldn8	54420	15
5.7676342812166e-58	0.450026114579986	0.979	0.494	1.15352685624332e-54	1.22313997693386e-135	0.386679953940385	0.562	0.074	2.44627995386772e-132	5.7676342812166e-58	2.44627995386773e-135	Rnf128	66889	15
8.35899768589188e-11	0.489201304309128	0.706	0.427	1.67179953717838e-07	5.40046302141272e-135	0.550950659136623	0.635	0.094	1.08009260428254e-131	8.35899768589188e-11	1.08009260428255e-134	Cdh1	12550	15
2.517279175451e-39	0.609200086430032	0.916	0.487	5.03455835090201e-36	1.02003223434913e-133	0.923748444991015	0.804	0.148	2.04006446869826e-130	2.517279175451e-39	2.04006446869829e-133	Krt19	16669	15
2.01746561245264e-26	0.703096383455226	0.867	0.446	4.03493122490529e-23	1.08696668357647e-131	1.1725548746817	0.808	0.152	2.17393336715293e-128	2.01746561245264e-26	2.17393336715293e-131	Epcam	17075	15
2.06828953626001e-22	0.749051718328836	0.811	0.395	4.13657907252002e-19	1.47300928572439e-130	1.68297339505123	0.767	0.164	2.94601857144879e-127	2.06828953626001e-22	2.94601857144883e-130	Clu	12759	15
3.16007830581087e-91	2.85590685941102	1	0.935	6.32015661162174e-88	5.77926719021518e-130	2.93391562164488	0.995	0.878	1.15585343804304e-126	3.16007830581087e-91	1.15585343804303e-129	B2m	12010	15
4.04536636696535e-31	0.490422416658886	0.902	0.634	8.09073273393069e-28	3.96723901638805e-129	0.566720116436091	0.671	0.11	7.9344780327761e-126	4.04536636696535e-31	7.9344780327763e-129	Tmc4	353499	15
2.15542158119006e-51	0.567206155454315	0.965	0.478	4.31084316238011e-48	2.03568538982914e-128	0.643161191295347	0.708	0.123	4.07137077965829e-125	2.15542158119006e-51	4.07137077965826e-128	Cyb561	13056	15
1.81603400548146e-57	0.338894506147479	0.986	0.456	3.63206801096291e-54	1.55562507523513e-127	0.584287653424161	0.543	0.072	3.11125015047026e-124	1.81603400548146e-57	3.11125015047024e-127	Wnt4	22417	15
6.49243524867353e-39	1.26840557467418	0.909	0.644	1.29848704973471e-35	1.63464965042488e-127	1.72869314713408	0.849	0.207	3.26929930084976e-124	6.49243524867353e-39	3.26929930084985e-127	Cd24a	12484	15
4.1303289360791e-43	0.829621195853272	0.916	0.644	8.2606578721582e-40	2.86473665335267e-127	0.993597060001021	0.772	0.157	5.72947330670533e-124	4.1303289360791e-43	5.7294733067053e-127	Ptprf	19268	15
9.91524973663286e-56	1.27662581306478	1	0.739	1.98304994732657e-52	2.63846812494123e-125	1.3180396380662	0.836	0.196	5.27693624988247e-122	9.91524973663286e-56	5.27693624988241e-125	Atp1b1	11931	15
5.76996501295094e-26	0.423101926466589	0.839	0.535	1.15399300259019e-22	9.09003302673562e-124	0.445838112814656	0.648	0.103	1.81800660534712e-120	5.76996501295094e-26	1.81800660534714e-123	Lsr	54135	15
3.36999163075201e-33	0.806665601853029	0.916	0.538	6.73998326150402e-30	6.74495814862629e-123	1.41691806424054	0.854	0.178	1.34899162972526e-119	3.36999163075201e-33	1.34899162972527e-122	Krt18	16668	15
7.92245666023143e-54	0.711129601966965	0.993	0.69	1.58449133204629e-50	1.80923704290003e-116	0.939578676337151	0.776	0.168	3.61847408580005e-113	7.92245666023143e-54	3.61847408579997e-116	Dcxr	67880	15
7.53959749184958e-66	0.508415185310791	0.979	0.477	1.50791949836992e-62	2.56369722190427e-115	0.269265016715114	0.557	0.081	5.12739444380854e-112	7.53959749184958e-66	5.12739444380841e-115	Gm16136	105245924	15
1.74037025055274e-61	0.952365873679796	1	0.671	3.48074050110548e-58	1.95316328763796e-110	0.995226966959125	0.772	0.194	3.90632657527592e-107	1.74037025055274e-61	3.90632657527588e-110	Slc31a2	20530	15
1.38999570421712e-19	0.713853495426267	0.776	0.467	2.77999140843424e-16	2.97542831500949e-110	1.00681491566933	0.721	0.151	5.95085663001899e-107	1.38999570421712e-19	5.95085663001902e-110	Sox9	20682	15
1.68518111210133e-68	2.08089470120253	0.993	0.725	3.37036222420266e-65	1.42373837544229e-107	1.99153647089742	0.89	0.395	2.84747675088458e-104	1.68518111210133e-68	2.84747675088457e-107	Gstm2	14863	15
1.58330331886964e-12	0.379435632531627	0.706	0.517	3.16660663773928e-09	6.44846609701165e-105	0.426555662040362	0.676	0.124	1.28969321940233e-101	1.58330331886964e-12	1.28969321940233e-104	Chchd10	103172	15
1.26509816663004e-38	0.402273088387835	0.895	0.501	2.53019633326008e-35	4.46416603870857e-104	0.400314411596798	0.603	0.104	8.92833207741714e-101	1.26509816663004e-38	8.92833207741715e-104	Enpp5	83965	15
2.05604801184282e-33	0.284320818822009	0.951	0.571	4.11209602368564e-30	1.0617940993587e-103	0.274950601885629	0.521	0.078	2.12358819871741e-100	2.05604801184282e-33	2.12358819871743e-103	Casz1	69743	15
1.23986981285735e-50	0.517042113461559	1	0.716	2.4797396257147e-47	2.53590129797849e-101	0.541945884768714	0.648	0.127	5.07180259595699e-98	1.23986981285735e-50	5.07180259595695e-101	Mthfd2	17768	15
3.81358811055501e-47	1.6266845885692	0.986	0.795	7.62717622111003e-44	3.54311243861497e-98	2.01644641974157	0.909	0.466	7.08622487722994e-95	3.81358811055501e-47	7.08622487723004e-98	Atp1a1	11928	15
4.31889769078096e-57	0.6206786909169	1	0.661	8.63779538156192e-54	3.63940335373178e-95	0.656235232022297	0.689	0.153	7.27880670746356e-92	4.31889769078096e-57	7.27880670746367e-95	Enah	13800	15
1.07931293097936e-42	0.894812906504046	0.909	0.75	2.15862586195871e-39	7.40608825196377e-92	0.637885812378948	0.731	0.166	1.48121765039275e-88	1.07931293097936e-42	1.48121765039278e-91	Prlr	19116	15
2.80396156260066e-54	2.08920000532902	0.965	0.848	5.60792312520131e-51	1.31734059963284e-91	1.68290122087654	0.963	0.484	2.63468119926568e-88	2.80396156260066e-54	2.63468119926566e-91	Svs2	53878	15
1.12761380760507e-54	0.620891445288179	0.993	0.622	2.25522761521013e-51	1.09627909328732e-88	0.56903886684984	0.626	0.134	2.19255818657465e-85	1.12761380760507e-54	2.19255818657465e-88	Ptgr1	67103	15
3.90568122101828e-61	1.07634445121249	1	0.639	7.81136244203655e-58	1.08168679458992e-86	0.989345129245584	0.731	0.203	2.16337358917983e-83	3.90568122101828e-61	2.16337358917981e-86	Slc6a8	102857	15
7.99196038984816e-26	0.370074752039726	0.944	0.685	1.59839207796963e-22	1.32934478885791e-86	0.52863980558857	0.648	0.133	2.65868957771582e-83	7.99196038984816e-26	2.65868957771583e-86	Epb41	269587	15
4.99245896900431e-11	0.461450041197202	0.72	0.555	9.98491793800863e-08	1.67351745206024e-86	0.439628680315989	0.58	0.112	3.34703490412048e-83	4.99245896900431e-11	3.34703490412045e-86	Nipal2	223473	15
8.61716796913915e-05	0.447506890080204	0.65	0.544	0.172343359382783	1.33260251686639e-85	0.550734278879947	0.644	0.139	2.66520503373277e-82	8.61716796913915e-05	2.66520503373281e-85	Sgms2	74442	15
7.25366745813656e-20	0.370361491917846	0.818	0.566	1.45073349162731e-16	2.75288856170164e-85	0.418749855496375	0.63	0.13	5.50577712340328e-82	7.25366745813656e-20	5.50577712340331e-85	Rab15	104886	15
7.30560014903271e-41	0.921876930330964	0.951	0.658	1.46112002980654e-37	1.87575024701882e-82	1.06357480786222	0.799	0.274	3.75150049403765e-79	7.30560014903271e-41	3.75150049403761e-82	Ppa1	67895	15
5.27387671832932e-35	1.30755584465501	0.993	0.878	1.05477534366586e-31	7.38860648962322e-80	2.02555694071762	0.922	0.585	1.47772129792464e-76	5.27387671832932e-35	1.47772129792463e-79	Sh3bgrl3	73723	15
1.01369984277234e-37	1.05210059005011	0.923	0.681	2.02739968554468e-34	2.09456599340863e-79	0.956333962660937	0.763	0.25	4.18913198681726e-76	1.01369984277234e-37	4.18913198681722e-79	Gclm	14630	15
2.52112279082508e-33	0.379037412607174	0.909	0.68	5.04224558165015e-30	3.54287825481026e-79	0.35455611155281	0.74	0.186	7.08575650962052e-76	2.52112279082508e-33	7.08575650962061e-79	Tst	22117	15
3.69939471398677e-06	0.255509324184436	0.692	0.614	0.00739878942797354	9.38636322497255e-74	0.25661458259835	0.534	0.105	1.87727264499451e-70	3.69939471398677e-06	1.87727264499451e-73	Ank	11732	15
2.17904681986054e-20	0.59556451796478	0.867	0.739	4.35809363972108e-17	6.10161928154284e-71	0.604814952835349	0.689	0.182	1.22032385630857e-67	2.17904681986054e-20	1.22032385630859e-70	Sgpp1	81535	15
1.00166703121703e-31	0.500951526802932	1	0.743	2.00333406243406e-28	1.4640864687966e-70	0.820276931965365	0.785	0.258	2.92817293759321e-67	1.00166703121703e-31	2.92817293759322e-70	Man2b1	17159	15
2.73532252400591e-22	0.339506091820382	0.853	0.566	5.47064504801182e-19	1.83199816475632e-66	0.565598792359642	0.589	0.145	3.66399632951265e-63	2.73532252400591e-22	3.66399632951268e-66	Ass1	11898	15
9.02717690832173e-31	0.924321556876427	0.93	0.636	1.80543538166435e-27	2.7971376492688e-65	1.22618775574906	0.826	0.333	5.5942752985376e-62	9.02717690832173e-31	5.59427529853761e-65	Plac8	231507	15
2.25266013182417e-38	1.07518737386062	0.937	0.741	4.50532026364835e-35	5.88691803461535e-63	1.03241106782827	0.863	0.428	1.17738360692307e-59	2.25266013182417e-38	1.17738360692309e-62	Rcn1	19672	15
1.85485357480048e-32	0.958873898509263	0.909	0.819	3.70970714960095e-29	3.01748773025741e-57	0.943831760071308	0.854	0.445	6.03497546051482e-54	1.85485357480048e-32	6.03497546051477e-57	Akr1b3	11677	15
2.47180453235844e-30	0.417480852211787	0.909	0.742	4.94360906471688e-27	2.00314192312837e-53	0.437697240240467	0.648	0.188	4.00628384625673e-50	2.47180453235844e-30	4.00628384625672e-53	Gclc	14629	15
8.09539363012008e-52	0.707449623017848	0.993	0.798	1.61907872602401e-48	4.15633616524104e-28	0.544427527898734	0.685	0.301	8.31267233048209e-25	4.15633616524104e-28	1.61907872602401e-51	Gata2	14461	15
9.73995724664843e-28	0.51242783692732	0.951	0.664	1.94799144932969e-24	2.15953581301289e-51	0.558093032693505	0.717	0.246	4.31907162602577e-48	9.73995724664843e-28	4.31907162602576e-51	Hacd2	70757	15
6.94475860062138e-21	0.274537668822682	0.93	0.728	1.38895172012428e-17	1.16628403640638e-47	0.602987384673815	0.68	0.23	2.33256807281276e-44	6.94475860062138e-21	2.33256807281276e-47	Hist1h1c	NA	15
3.19436070460487e-16	0.293445572536259	0.867	0.736	6.38872140920974e-13	1.30522418632817e-47	0.390203881290009	0.589	0.181	2.61044837265634e-44	3.19436070460487e-16	2.61044837265636e-47	Cab39l	69008	15
2.60970947626356e-31	1.05441560669378	0.923	0.797	5.21941895252712e-28	1.03078024851514e-46	1.02165197863554	0.817	0.535	2.06156049703029e-43	2.60970947626356e-31	2.06156049703029e-46	Mdh1	17449	15
2.28670224677579e-40	0.442502513602487	0.986	0.783	4.57340449355159e-37	2.6091026178206e-45	0.251712841576699	0.671	0.211	5.21820523564119e-42	2.28670224677579e-40	5.21820523564121e-45	Stard10	56018	15
2.37204693566578e-22	0.502186871685599	0.937	0.779	4.74409387133156e-19	1.00403363035407e-43	0.740273161885048	0.817	0.401	2.00806726070814e-40	2.37204693566578e-22	2.00806726070813e-43	Sec11c	66286	15
2.42428774494105e-43	1.51888080266057	1	0.72	4.84857548988211e-40	5.93511231295802e-38	1.07793041164256	0.79	0.434	1.1870224625916e-34	5.93511231295802e-38	4.84857548988209e-43	Sgk1	20393	15
3.86264721131302e-33	0.662440206907169	1	0.711	7.72529442262603e-30	4.08218631790694e-42	0.750063020649054	0.772	0.391	8.16437263581388e-39	3.86264721131302e-33	8.16437263581393e-42	Fam162a	70186	15
1.21394627528357e-40	0.443030877095075	0.993	0.671	2.42789255056713e-37	8.11957578141249e-34	0.314899722013295	0.667	0.251	1.6239151562825e-30	8.11957578141249e-34	2.42789255056712e-40	Pgp	67078	15
1.36392618218958e-37	1.00078875061187	1	0.756	2.72785236437916e-34	3.97064705508092e-28	0.569792167238829	0.89	0.551	7.94129411016184e-25	3.97064705508092e-28	2.72785236437916e-37	Serpine2	20720	15
0.000107225642193359	0.521904189611522	0.692	0.771	0.214451284386718	6.69353580958318e-37	0.385276637091673	0.584	0.192	1.33870716191664e-33	0.000107225642193359	1.33870716191665e-36	Clcn3	12725	15
1.98703725878235e-22	0.357513788126043	0.902	0.716	3.9740745175647e-19	5.64255658622385e-36	0.446054225203232	0.799	0.368	1.12851131724477e-32	1.98703725878235e-22	1.12851131724478e-35	Cystm1	66060	15
3.93358695714392e-13	0.498857403959307	0.832	0.582	7.86717391428784e-10	6.76320779465758e-36	0.674217577106629	0.772	0.359	1.35264155893152e-32	3.93358695714392e-13	1.35264155893152e-35	Hist1h2bc	NA	15
5.31498965569964e-31	0.843025427492026	1	0.761	1.06299793113993e-27	4.2562626705505e-32	0.741285765788458	0.836	0.474	8.51252534110101e-29	5.31498965569964e-31	8.51252534110104e-32	Id1	15901	15
1.0763611921911e-29	0.547000290475217	0.923	0.735	2.15272238438219e-26	3.17195004036904e-26	0.256898601342733	0.653	0.278	6.34390008073807e-23	3.17195004036904e-26	2.15272238438221e-29	Phyh	16922	15
2.4013159915261e-29	0.399199015866006	1	0.704	4.8026319830522e-26	6.14523694756225e-29	0.3585491481992	0.621	0.247	1.22904738951245e-25	6.14523694756225e-29	4.80263198305222e-29	Ccnd1	12443	15
3.22976370214194e-18	0.410305719534467	0.965	0.842	6.45952740428389e-15	3.32613872003515e-22	0.344265015760398	0.822	0.557	6.6522774400703e-19	3.22976370214194e-18	6.65227744007031e-22	Fkbp2	14227	15
2.37101425672686e-67	0.836212636032612	0.916	0.389	4.74202851345372e-64	3.48107601528544e-90	1.20621881626137	0.746	0.124	6.96215203057089e-87	2.37101425672686e-67	6.96215203057088e-90	Ildr2	100039795	16
1.59731314552485e-85	1.53382791439136	0.963	0.429	3.19462629104969e-82	1.2210648260098e-56	1.21043407211938	0.644	0.139	2.4421296520196e-53	1.2210648260098e-56	3.19462629104971e-85	Fndc1	68655	16
8.86312005658868e-85	2.17557279631014	0.99	0.762	1.77262401131774e-81	3.71669382618429e-61	2.24239208838363	0.992	0.499	7.43338765236858e-58	3.71669382618429e-61	1.77262401131773e-84	Aebp1	11568	16
1.96977493574111e-82	2.29714557179762	1	0.791	3.93954987148221e-79	1.12905799408893e-53	2.22496833640084	1	0.612	2.25811598817785e-50	1.12905799408893e-53	3.93954987148223e-82	Col1a2	12843	16
3.54101433906096e-63	2.01229491962992	0.89	0.375	7.08202867812192e-60	1.06806483588421e-81	2.15194719489202	0.737	0.137	2.13612967176842e-78	3.54101433906096e-63	2.1361296717684e-81	Timp1	21857	16
1.49672337629721e-80	1.214581157308	0.99	0.714	2.99344675259443e-77	2.67538783382574e-76	2.55348439917549	0.763	0.166	5.35077566765147e-73	2.67538783382574e-76	2.99344675259444e-80	Col6a5	665033	16
1.29776065981123e-79	1.92501356821895	0.99	0.71	2.59552131962247e-76	4.41834524661655e-53	1.62329439564965	0.958	0.399	8.8366904932331e-50	4.41834524661655e-53	2.59552131962245e-79	Fbln2	14115	16
6.06039639542444e-47	1.51974029898337	0.859	0.49	1.21207927908489e-43	1.02169427285916e-78	1.65285660866761	0.839	0.194	2.04338854571832e-75	6.06039639542444e-47	2.04338854571833e-78	Gm12840	NA	16
2.06317276366785e-77	2.54668846663026	0.99	0.794	4.12634552733569e-74	7.52363036214121e-55	2.50506971919442	1	0.615	1.50472607242824e-51	7.52363036214121e-55	4.12634552733572e-77	Col3a1	12825	16
7.90756561128002e-77	2.67259956000685	0.984	0.729	1.581513122256e-73	2.48870256316318e-53	2.58846725406375	0.992	0.571	4.97740512632637e-50	2.48870256316318e-53	1.58151312225602e-76	Col1a1	12842	16
2.41307208634899e-75	0.449071264292905	0.995	0.552	4.82614417269798e-72	1.14973803131928e-36	0.767612245092818	0.686	0.212	2.29947606263856e-33	1.14973803131928e-36	4.82614417269799e-75	Gpnmb	93695	16
2.82561975100725e-75	1.72903894944109	0.979	0.711	5.6512395020145e-72	2.13969599808205e-32	1.52406573110584	0.941	0.517	4.2793919961641e-29	2.13969599808205e-32	5.65123950201455e-75	Serpinf1	20317	16
1.53136716290541e-74	2.03497798621365	0.995	0.696	3.06273432581082e-71	1.44874672038611e-41	1.82342950058249	1	0.658	2.89749344077222e-38	1.44874672038611e-41	3.06273432581082e-74	Sparc	20692	16
1.1360950029297e-70	0.776072636086885	0.984	0.571	2.2721900058594e-67	7.14467600544492e-23	1.01414675667426	0.508	0.164	1.42893520108898e-19	7.14467600544492e-23	2.27219000585938e-70	Enpp2	18606	16
2.05775931993426e-69	1.79050486500341	0.958	0.712	4.11551863986851e-66	5.24092078678671e-57	1.4946753046849	0.924	0.353	1.04818415735734e-53	5.24092078678671e-57	4.11551863986857e-69	Col5a1	12831	16
1.81286984615182e-68	1.6609409185822	0.979	0.71	3.62573969230364e-65	3.83665486163014e-38	1.30975413327885	0.992	0.538	7.67330972326029e-35	3.83665486163014e-38	3.62573969230365e-68	Bgn	12111	16
4.69128683426988e-67	2.41049944298092	0.974	0.57	9.38257366853976e-64	3.86796972354745e-53	2.23025346365158	0.737	0.2	7.73593944709491e-50	3.86796972354745e-53	9.3825736685399e-67	Cxcl1	14825	16
1.19438527836221e-65	1.08807710799322	0.963	0.575	2.38877055672441e-62	7.31540858774663e-60	1.36824080764232	0.89	0.267	1.46308171754933e-56	7.31540858774663e-60	2.38877055672442e-65	Htra1	56213	16
4.91688843351258e-48	1.10132320067073	0.88	0.487	9.83377686702515e-45	6.62882320582575e-65	1.17166936197219	0.856	0.234	1.32576464116515e-61	4.91688843351258e-48	1.32576464116515e-64	Loxl1	16949	16
3.57851781432471e-63	1.57162910672515	0.953	0.821	7.15703562864942e-60	8.56751054736367e-41	1.40052219579464	0.907	0.415	1.71350210947273e-37	8.56751054736367e-41	7.15703562864948e-63	Col5a2	12832	16
8.27452883277167e-63	1.26388973805568	0.99	0.783	1.65490576655433e-59	3.29098726939737e-38	1.23030671275278	0.932	0.39	6.58197453879474e-35	3.29098726939737e-38	1.65490576655436e-62	Col6a3	12835	16
3.77813835607336e-62	0.691005875436541	0.916	0.421	7.55627671214673e-59	5.15403775592206e-34	0.564990141194171	0.508	0.124	1.03080755118441e-30	5.15403775592206e-34	7.55627671214667e-62	Pamr1	210622	16
9.2925272678097e-60	0.344950067092002	0.969	0.56	1.85850545356194e-56	1.61864160959787e-26	0.700256723129668	0.568	0.177	3.23728321919575e-23	1.61864160959787e-26	1.85850545356197e-59	Steap4	117167	16
1.07578639250843e-59	1.31842310568122	0.99	0.751	2.15157278501687e-56	2.39716700434386e-30	0.992826409416703	0.975	0.546	4.79433400868773e-27	2.39716700434386e-30	2.15157278501684e-59	Fstl1	14314	16
3.3366336806562e-35	1.3136237272091	0.827	0.427	6.6732673613124e-32	5.35996675569012e-59	1.30220079762087	0.754	0.192	1.07199335113802e-55	3.3366336806562e-35	1.07199335113803e-58	Cpxm1	56264	16
1.82007923357492e-58	0.420738030364447	0.995	0.582	3.64015846714984e-55	7.46061645857391e-18	0.665050623333188	0.627	0.265	1.49212329171478e-14	7.46061645857391e-18	3.64015846714982e-58	C7	109828	16
6.15927640546102e-58	1.1125686555168	0.927	0.552	1.2318552810922e-54	6.56310661227596e-27	0.971415607742599	0.669	0.261	1.31262132245519e-23	6.56310661227596e-27	1.23185528109222e-57	Ctsk	13038	16
5.57173678836843e-56	1.47175646887571	0.963	0.769	1.11434735767369e-52	2.71167803953577e-42	1.37727853216872	0.992	0.446	5.42335607907153e-39	2.71167803953577e-42	1.11434735767369e-55	Ccdc80	67896	16
7.33115730834312e-56	1.29443437396236	0.974	0.71	1.46623146166862e-52	3.85674510257435e-22	0.708184434817046	0.907	0.45	7.71349020514869e-19	3.85674510257435e-22	1.46623146166863e-55	Pcolce	18542	16
7.89679588254569e-56	1.14013668727763	0.958	0.646	1.57935917650914e-52	7.44067368441691e-26	1.44288919055378	0.712	0.314	1.48813473688338e-22	7.44067368441691e-26	1.57935917650915e-55	Sfrp1	20377	16
2.58224025160734e-55	1.26593452176871	0.932	0.485	5.16448050321468e-52	1.23374514005841e-46	1.40685463930635	0.839	0.277	2.46749028011682e-43	1.23374514005841e-46	5.16448050321468e-55	Serpina3n	20716	16
3.23280573680677e-54	1.30218548822577	0.995	0.728	6.46561147361353e-51	1.45870752416115e-22	0.884881614738343	0.992	0.652	2.9174150483223e-19	1.45870752416115e-22	6.46561147361358e-54	Igfbp7	29817	16
1.18426559616446e-53	1.71883129993722	0.974	0.741	2.36853119232892e-50	1.01947338707284e-50	2.00362467623113	0.966	0.505	2.03894677414567e-47	1.01947338707284e-50	2.36853119232893e-53	C3	12266	16
1.25146873863105e-52	0.332768781064484	0.969	0.647	2.5029374772621e-49	3.19420963057713e-30	0.531739865058798	0.695	0.217	6.38841926115425e-27	3.19420963057713e-30	2.50293747726209e-52	Lrrn4cl	68852	16
2.96909557659688e-52	1.16925775949811	0.932	0.58	5.93819115319376e-49	1.23596668005002e-41	1.17398141741775	0.873	0.339	2.47193336010003e-38	1.23596668005002e-41	5.93819115319376e-52	Mmp23	26561	16
1.51091315363073e-11	1.33927771163423	0.665	0.458	3.02182630726147e-08	8.52694565087809e-52	1.38463533732004	0.551	0.111	1.70538913017562e-48	1.51091315363073e-11	1.70538913017563e-51	Smoc2	64074	16
2.00985360276103e-51	1.08636430334047	0.921	0.655	4.01970720552206e-48	4.49396701523607e-35	1.1167111251168	0.754	0.262	8.98793403047214e-32	4.49396701523607e-35	4.0197072055221e-51	Mmp2	17390	16
3.82041339422213e-51	1.09374107860707	0.948	0.544	7.64082678844426e-48	1.76380984100802e-28	1.06500044259628	0.822	0.345	3.52761968201603e-25	1.76380984100802e-28	7.64082678844425e-51	Lox	16948	16
5.23180701895982e-51	1.29805357766329	0.916	0.767	1.04636140379196e-47	3.37007811947799e-34	1.02675285570802	0.856	0.36	6.74015623895598e-31	3.37007811947799e-34	1.04636140379197e-50	Fbn1	14118	16
1.12953458564607e-50	1.37787222639684	0.921	0.621	2.25906917129213e-47	6.6163250233301e-33	1.00268707905599	0.898	0.377	1.32326500466602e-29	6.6163250233301e-33	2.25906917129215e-50	Plat	18791	16
5.11401121096451e-50	0.705323264963334	0.99	0.799	1.0228022421929e-46	6.25104863076394e-19	0.534133203194663	0.822	0.374	1.25020972615279e-15	6.25104863076394e-19	1.02280224219291e-49	Crispld2	78892	16
1.08639219806875e-49	0.989713556943687	0.974	0.775	2.17278439613749e-46	5.86414416260489e-27	0.867081120893825	0.898	0.449	1.17282883252098e-23	5.86414416260489e-27	2.1727843961375e-49	Rcn3	52377	16
1.75066969386987e-49	1.17367170724126	1	0.95	3.50133938773974e-46	4.25788298319269e-34	1.37197044061633	0.992	0.536	8.51576596638537e-31	4.25788298319269e-34	3.50133938773975e-49	Gas1	14451	16
3.8763838958393e-49	1.37172363090195	0.953	0.617	7.75276779167859e-46	8.09817151943077e-40	1.59306854335358	0.89	0.399	1.61963430388615e-36	8.09817151943077e-40	7.75276779167856e-49	Gem	14579	16
9.65864576218489e-20	0.649449457827824	0.743	0.449	1.93172915243698e-16	8.69101795213288e-48	0.849471931177675	0.593	0.133	1.73820359042658e-44	9.65864576218489e-20	1.73820359042659e-47	C2	12263	16
6.82421082622805e-47	1.28055862654915	0.963	0.583	1.36484216524561e-43	1.80090158770853e-26	1.23829751179653	0.678	0.259	3.60180317541706e-23	1.80090158770853e-26	1.36484216524561e-46	Ptgs2	19225	16
1.49235555988574e-46	1.13433259858673	0.916	0.549	2.98471111977148e-43	2.56623380811403e-29	0.805409214861661	0.873	0.371	5.13246761622806e-26	2.56623380811403e-29	2.98471111977147e-46	Ptgis	19223	16
1.29457599777769e-45	0.480998801961825	1	0.888	2.58915199555538e-42	7.67111860253133e-21	0.780778093810018	0.746	0.309	1.53422372050627e-17	7.67111860253133e-21	2.58915199555539e-45	Lpl	16956	16
2.21811835735788e-45	1.22596692658392	0.969	0.717	4.43623671471576e-42	6.44384730457759e-24	0.816624486510253	0.992	0.501	1.28876946091552e-20	6.44384730457759e-24	4.43623671471575e-45	Fbln1	14114	16
5.27101639410917e-45	0.562579429181357	0.984	0.73	1.05420327882183e-41	1.53838997069247e-20	0.52879926351981	0.847	0.376	3.07677994138494e-17	1.53838997069247e-20	1.05420327882184e-44	Slc43a3	58207	16
1.04882518132976e-44	0.981402582146047	0.99	0.718	2.09765036265952e-41	2.33789055480338e-11	0.711524595247986	0.839	0.524	4.67578110960677e-08	2.33789055480338e-11	2.09765036265952e-44	Mfap5	50530	16
9.45587422097499e-36	0.796970223082538	0.801	0.384	1.891174844195e-32	1.96179680332356e-44	0.866066747259921	0.542	0.118	3.92359360664712e-41	9.45587422097499e-36	3.92359360664713e-44	Itgbl1	223272	16
2.01975757460203e-44	1.47173404356385	0.895	0.521	4.03951514920406e-41	4.0403076876814e-30	0.983409862710196	0.695	0.244	8.0806153753628e-27	4.0403076876814e-30	4.03951514920407e-44	Cryab	12955	16
2.73859698651872e-43	1.19282115875359	0.958	0.812	5.47719397303743e-40	1.33209005709138e-14	0.434423270641786	0.992	0.594	2.66418011418276e-11	1.33209005709138e-14	5.47719397303741e-43	Rbp1	19659	16
4.27152433858299e-42	0.801607403348617	0.911	0.671	8.54304867716597e-39	4.78327900450847e-39	0.553707742742221	0.814	0.246	9.56655800901694e-36	4.78327900450847e-39	8.54304867716596e-42	Fn1	14268	16
7.33710744357117e-18	0.794204559000011	0.764	0.64	1.46742148871423e-14	4.6089277601291e-42	0.923734021778066	0.695	0.205	9.21785552025819e-39	7.33710744357117e-18	9.21785552025816e-42	Palld	72333	16
6.3428451169596e-42	0.447560139934616	0.921	0.592	1.26856902339192e-38	1.05811312779514e-16	0.546951486117578	0.508	0.195	2.11622625559027e-13	1.05811312779514e-16	1.26856902339193e-41	Gja1	14609	16
1.29049900467403e-26	0.628533030122935	0.775	0.408	2.58099800934806e-23	1.398754959744e-41	0.678796836398311	0.508	0.108	2.797509919488e-38	1.29049900467403e-26	2.79750991948801e-41	Bmper	73230	16
2.85481169742302e-41	0.571784552854365	0.99	0.701	5.70962339484604e-38	8.65595879251582e-18	0.638471949906455	0.847	0.428	1.73119175850316e-14	8.65595879251582e-18	5.70962339484603e-41	Htra3	78558	16
7.82790196483882e-41	1.13208842704062	0.916	0.7	1.56558039296776e-37	1.5918651911986e-13	0.873931902850184	0.644	0.318	3.1837303823972e-10	1.5918651911986e-13	1.56558039296776e-40	Cilp	214425	16
2.02710399201575e-40	0.782550183919163	0.958	0.718	4.0542079840315e-37	8.09482292506213e-18	0.481597383293736	0.89	0.453	1.61896458501243e-14	8.09482292506213e-18	4.05420798403148e-40	Nid1	18073	16
3.88610961679037e-40	1.16318119946346	0.911	0.638	7.77221923358075e-37	9.60338876464324e-39	1.48295598110992	0.924	0.419	1.92067775292865e-35	9.60338876464324e-39	7.77221923358076e-40	Lum	17022	16
4.47095202677217e-40	0.753264095688962	0.963	0.765	8.94190405354434e-37	2.33142038600074e-19	0.497760384824786	0.864	0.465	4.66284077200149e-16	2.33142038600074e-19	8.9419040535444e-40	Txndc5	105245	16
7.66195061870669e-40	0.521726835532828	0.953	0.631	1.53239012374134e-36	4.52699840708834e-12	0.374408086926507	0.754	0.376	9.05399681417668e-09	4.52699840708834e-12	1.53239012374135e-39	Cd248	70445	16
1.0239442712121e-38	1.09275322512022	0.974	0.749	2.04788854242419e-35	2.95659944568536e-26	0.971712815010105	0.983	0.577	5.91319889137072e-23	2.95659944568536e-26	2.04788854242418e-38	Anxa1	16952	16
6.37995611082754e-38	1.26674189623878	0.927	0.788	1.27599122216551e-34	5.60356370242405e-16	0.743370084287723	0.839	0.447	1.12071274048481e-12	5.60356370242405e-16	1.27599122216551e-37	Meg3	17263	16
4.67011143497141e-37	0.897813260256519	0.88	0.775	9.34022286994283e-34	4.85689638600852e-23	0.557399472430275	0.763	0.316	9.71379277201705e-20	4.85689638600852e-23	9.3402228699429e-37	Bmp1	12153	16
5.70502667580528e-37	0.385569283646275	0.948	0.622	1.14100533516106e-33	2.84773982614128e-10	0.30833300456265	0.551	0.265	5.69547965228257e-07	2.84773982614128e-10	1.14100533516106e-36	Tgfb2	21808	16
1.01656076201901e-06	0.314160479997262	0.702	0.599	0.00203312152403802	5.79582868719837e-36	1.41015396941787	0.678	0.217	1.15916573743967e-32	1.01656076201901e-06	1.15916573743968e-35	C4b	12268	16
1.08150186197804e-35	1.24540548628922	0.88	0.649	2.16300372395609e-32	3.48809774237927e-27	1.37295143734885	0.686	0.255	6.97619548475855e-24	3.48809774237927e-27	2.1630037239561e-35	Has1	15116	16
4.97093608915536e-35	0.945668793736561	0.885	0.516	9.94187217831072e-32	4.57393248263939e-30	0.965837909384862	0.636	0.213	9.14786496527878e-27	4.57393248263939e-30	9.94187217831081e-35	Spon2	100689	16
5.52238092916464e-35	0.940943988031128	0.901	0.685	1.10447618583293e-31	3.3236952126051e-25	0.645983917742183	0.873	0.371	6.6473904252102e-22	3.3236952126051e-25	1.10447618583294e-34	Gfpt2	14584	16
6.13396348546756e-35	0.468625560887038	0.979	0.814	1.22679269709351e-31	2.9842002690308e-22	0.840592001046411	0.898	0.455	5.9684005380616e-19	2.9842002690308e-22	1.22679269709352e-34	Adamts1	11504	16
1.55509257588037e-34	0.838884008513416	0.832	0.537	3.11018515176074e-31	7.95023320729359e-28	0.624645045453797	0.627	0.208	1.59004664145872e-24	7.95023320729359e-28	3.11018515176075e-34	Cdh11	12552	16
2.85846065695762e-34	0.615895386608263	0.99	0.876	5.71692131391525e-31	3.87806170472992e-12	0.472734069705569	0.89	0.51	7.75612340945984e-09	3.87806170472992e-12	5.71692131391525e-34	Tnxb	81877	16
3.05019401134628e-34	0.698337666685639	0.974	0.916	6.10038802269256e-31	2.85127410275177e-15	0.652126480737938	0.941	0.581	5.70254820550354e-12	2.85127410275177e-15	6.10038802269254e-34	Gpx3	14778	16
3.223206416523e-34	0.61133744593108	0.838	0.52	6.44641283304599e-31	7.35956174455001e-18	0.656568933656225	0.576	0.24	1.47191234891e-14	7.35956174455001e-18	6.44641283304602e-34	Tm4sf1	17112	16
6.46348405493336e-34	0.760781468958841	0.953	0.703	1.29269681098667e-30	5.25469268869086e-27	0.778578861219388	0.932	0.462	1.05093853773817e-23	5.25469268869086e-27	1.29269681098667e-33	Pmepa1	65112	16
7.14502542842565e-34	0.466004139695686	0.911	0.562	1.42900508568513e-30	1.56545144340238e-12	0.474133593947872	0.508	0.226	3.13090288680476e-09	1.56545144340238e-12	1.42900508568514e-33	Vcam1	22329	16
1.34137538484173e-32	0.878279217973637	0.832	0.492	2.68275076968345e-29	7.36518716691711e-34	0.726867998439974	0.746	0.258	1.47303743338342e-30	1.34137538484173e-32	1.47303743338343e-33	Ppic	19038	16
4.38039094286019e-24	1.31237573296629	0.77	0.569	8.76078188572038e-21	2.00731948148889e-33	1.17503918131921	0.508	0.128	4.01463896297779e-30	4.38039094286019e-24	4.01463896297781e-33	Postn	50706	16
2.43024860265093e-33	1.07681839877345	0.848	0.649	4.86049720530187e-30	1.50435018509839e-25	0.705794564009078	0.754	0.286	3.00870037019678e-22	1.50435018509839e-25	4.86049720530188e-33	Col15a1	12819	16
5.07578035938002e-31	0.702242347415012	0.901	0.663	1.015156071876e-27	1.7268404101119e-10	0.614521509408155	0.686	0.396	3.4536808202238e-07	1.7268404101119e-10	1.01515607187601e-30	Col4a1	12826	16
1.00842627748263e-30	0.874892724226484	0.822	0.52	2.01685255496527e-27	1.75486740389599e-16	0.472123205737864	0.593	0.249	3.50973480779199e-13	1.75486740389599e-16	2.01685255496528e-30	Sulf1	240725	16
1.62791081751609e-30	1.08265040210906	0.885	0.71	3.25582163503218e-27	3.75355351294363e-23	0.967385102637736	0.805	0.392	7.50710702588726e-20	3.75355351294363e-23	3.25582163503218e-30	Csrp2	13008	16
6.4282577281748e-20	1.07070409052776	0.759	0.493	1.28565154563496e-16	8.75899536700235e-30	0.854969319929935	0.627	0.198	1.75179907340047e-26	6.4282577281748e-20	1.75179907340047e-29	Col14a1	12818	16
1.45939340629454e-29	0.839353712204412	0.827	0.631	2.91878681258909e-26	4.71653977648319e-20	0.545606600852419	0.678	0.289	9.43307955296638e-17	4.71653977648319e-20	2.9187868125891e-29	Efemp2	58859	16
1.62856345967897e-29	1.0084218939587	0.927	0.616	3.25712691935795e-26	5.07433367127153e-14	0.662883359443124	0.517	0.219	1.01486673425431e-10	5.07433367127153e-14	3.25712691935797e-29	Il6	16193	16
1.44989641060319e-19	0.426584194603797	0.984	0.763	2.89979282120638e-16	2.63985332784303e-28	0.903215383374866	0.949	0.499	5.27970665568606e-25	1.44989641060319e-19	5.27970665568607e-28	Sdc4	20971	16
3.28561630417383e-28	0.359202106755236	0.995	0.752	6.57123260834765e-25	0.000169014589514127	0.454008053130485	0.856	0.649	0.338029179028254	0.000169014589514127	6.57123260834768e-28	Mgp	17313	16
8.34186109593628e-16	0.656385513957205	0.728	0.433	1.66837221918726e-12	3.29216904144152e-28	0.720455388820535	0.551	0.172	6.58433808288303e-25	8.34186109593628e-16	6.58433808288302e-28	Mfap2	17150	16
6.90226130566951e-27	0.731144127893648	0.864	0.649	1.3804522611339e-23	2.04990730649454e-13	0.620141685031669	0.737	0.39	4.09981461298908e-10	2.04990730649454e-13	1.3804522611339e-26	Prrx1	18933	16
1.34848821206199e-26	0.928864815659632	0.916	0.747	2.69697642412398e-23	7.86706338781739e-26	1.83566293596469	0.602	0.222	1.57341267756348e-22	7.86706338781739e-26	2.69697642412398e-26	Eln	13717	16
2.22406788987449e-26	0.278631597463816	0.859	0.494	4.44813577974899e-23	5.04972361317434e-16	1.05820916431403	0.551	0.231	1.00994472263487e-12	5.04972361317434e-16	4.44813577974899e-26	Adamts4	240913	16
7.91034412527278e-26	0.536089427822103	0.806	0.496	1.58206882505456e-22	3.31129952723256e-26	0.57592383583575	0.5	0.139	6.62259905446511e-23	7.91034412527278e-26	6.62259905446511e-26	Mfap4	76293	16
1.01966396541128e-12	0.462812094075417	0.749	0.687	2.03932793082256e-09	4.93157860666192e-26	0.577843178535348	0.593	0.2	9.86315721332384e-23	1.01966396541128e-12	9.86315721332387e-26	Actn1	109711	16
1.26971321777701e-24	0.422681127964185	0.853	0.625	2.53942643555402e-21	5.53900058301698e-18	0.357773010245678	0.669	0.27	1.1078001166034e-14	5.53900058301698e-18	2.53942643555402e-24	Ifi205	226695	16
1.52625929492537e-24	0.405216207926212	1	0.908	3.05251858985074e-21	6.43162211520668e-15	0.63212414679713	0.975	0.702	1.28632442304134e-11	6.43162211520668e-15	3.05251858985074e-24	Crip1	12925	16
2.84782007208644e-16	0.799690905371119	0.733	0.552	5.69564014417287e-13	1.74427061832555e-24	0.48672250469068	0.695	0.249	3.48854123665109e-21	2.84782007208644e-16	3.48854123665109e-24	Mrc2	17534	16
1.88874653186633e-24	0.373990349635256	0.901	0.615	3.77749306373265e-21	2.41843088812952e-14	0.254257023303122	0.627	0.264	4.83686177625904e-11	2.41843088812952e-14	3.77749306373266e-24	Sema5a	20356	16
2.26034159364086e-23	0.571160844767449	0.895	0.607	4.52068318728172e-20	2.83723428719233e-24	0.862854603895877	0.822	0.391	5.67446857438467e-21	2.26034159364086e-23	5.67446857438466e-24	Uap1	107652	16
4.28703254223006e-21	0.697319989462176	0.796	0.606	8.57406508446013e-18	5.79424467940901e-24	0.954162737561568	0.653	0.259	1.1588489358818e-20	4.28703254223006e-21	1.1588489358818e-23	Rcan1	54720	16
7.48908760942242e-23	0.733754877725718	0.791	0.549	1.49781752188448e-19	1.32157754765092e-13	0.456643160568961	0.551	0.245	2.64315509530185e-10	1.32157754765092e-13	1.49781752188449e-22	Col4a2	12827	16
1.69509408779956e-22	0.598848842313747	0.927	0.533	3.39018817559913e-19	1.22380676892735e-15	0.66736070792449	0.856	0.488	2.44761353785471e-12	1.22380676892735e-15	3.39018817559913e-22	Nupr1	56312	16
2.87288334236705e-22	0.670351845041279	0.895	0.642	5.74576668473411e-19	1.74927321281412e-20	0.945821932852976	0.644	0.277	3.49854642562823e-17	1.74927321281412e-20	5.74576668473411e-22	Nr4a2	18227	16
3.38432223454212e-22	0.630154866262748	0.817	0.622	6.76864446908424e-19	6.92796570746813e-10	0.376133530240583	0.644	0.337	1.38559314149363e-06	6.92796570746813e-10	6.76864446908424e-22	Vcan	13003	16
3.55573338777734e-22	0.411135563629737	0.89	0.795	7.11146677555468e-19	3.48997946543601e-18	0.64111775357358	0.763	0.358	6.97995893087202e-15	3.48997946543601e-18	7.1114667755547e-22	Heg1	77446	16
2.68134414393747e-08	0.260355011845127	0.843	0.722	5.36268828787493e-05	4.43808405283847e-22	1.15207111434166	0.831	0.437	8.87616810567694e-19	2.68134414393747e-08	8.87616810567695e-22	Sgk1	20393	16
0.0561402462688608	0.2626093902516	0.613	0.618	1	4.99992265704465e-21	0.437743324094516	0.593	0.219	9.9998453140893e-18	0.0561402462688608	9.99984531408932e-21	Pdlim1	54132	16
6.01191732411117e-20	1.27335382645826	0.796	0.679	1.20238346482223e-16	4.07937364798863e-20	0.940067993622151	0.729	0.348	8.15874729597726e-17	6.01191732411117e-20	8.15874729597727e-20	Ugdh	22235	16
0.0836556583137705	0.447338762284913	0.602	0.68	1	8.62783359478655e-20	0.998989963573786	0.644	0.279	1.72556671895731e-16	0.0836556583137705	1.72556671895731e-19	Tnfaip6	21930	16
9.82253551315137e-20	0.699846353262197	0.848	0.554	1.96450710263027e-16	5.20284227209652e-08	0.791905978110477	0.559	0.33	0.00010405684544193	5.20284227209652e-08	1.96450710263027e-19	Thbs1	21825	16
7.09826545764234e-18	0.600932741213644	0.942	0.676	1.41965309152847e-14	6.66509518352785e-19	1.31044793401852	0.746	0.41	1.33301903670557e-15	7.09826545764234e-18	1.33301903670557e-18	Nfkb1	18033	16
1.96665849960689e-18	0.906164035519394	0.723	0.487	3.93331699921377e-15	7.9504201676624e-19	0.827736950371305	0.517	0.198	1.59008403353248e-15	1.96665849960689e-18	1.59008403353248e-18	Tpm2	22004	16
1.54471730299881e-18	0.47788572836298	0.853	0.765	3.08943460599761e-15	5.47709100937933e-14	0.294072090179224	0.797	0.389	1.09541820187587e-10	5.47709100937933e-14	3.08943460599762e-18	Map1b	17755	16
4.88719785496201e-13	0.526012513340766	0.78	0.734	9.77439570992401e-10	9.11040247257404e-18	0.494285625766031	0.686	0.315	1.82208049451481e-14	4.88719785496201e-13	1.82208049451481e-17	Tpm1	22003	16
9.50864321232617e-18	0.619535611478027	0.796	0.607	1.90172864246523e-14	5.34993049375995e-14	0.387984257105352	0.72	0.353	1.06998609875199e-10	5.34993049375995e-14	1.90172864246524e-17	Pdpn	14726	16
5.82964055846079e-07	0.807792795588019	0.665	0.597	0.00116592811169216	1.29391205876485e-17	0.602320658592359	0.508	0.19	2.5878241175297e-14	5.82964055846079e-07	2.5878241175297e-17	Rasl11a	68895	16
1.22935114278905e-16	0.356979443020463	0.921	0.839	2.45870228557811e-13	8.4761826444523e-14	0.57894676940019	0.864	0.521	1.69523652889046e-10	8.4761826444523e-14	2.45870228557811e-16	Gas6	14456	16
1.3903862126508e-16	0.374988300218821	0.791	0.583	2.7807724253016e-13	1.98760791236461e-06	0.458003658377272	0.517	0.294	0.00397521582472921	1.98760791236461e-06	2.78077242530161e-16	Fst	14313	16
3.7974087822699e-15	0.411395888995057	0.806	0.642	7.59481756453979e-12	2.52325047828417e-13	0.350858053675854	0.508	0.212	5.04650095656834e-10	2.52325047828417e-13	7.59481756453982e-15	Slc6a8	102857	16
0.000104726224423572	0.396162247926918	0.675	0.576	0.209452448847145	1.32291261339064e-14	0.573201031339476	0.576	0.257	2.64582522678129e-11	0.000104726224423572	2.64582522678126e-14	Nr4a3	18124	16
3.47496553128283e-13	0.415113845698723	0.77	0.609	6.94993106256567e-10	2.09379448629586e-13	0.490379330344382	0.627	0.298	4.18758897259171e-10	3.47496553128283e-13	4.18758897259126e-13	Csf1	12977	16
2.59198639493638e-11	0.301634337443011	0.812	0.772	5.18397278987275e-08	5.99922615325535e-07	0.273812795240088	0.686	0.383	0.00119984523065107	5.99922615325535e-07	5.18397278980555e-11	Thbd	21824	16
1.59850305565941e-07	0.396389770119528	0.717	0.534	0.000319700611131882	4.93146600685613e-11	0.314221290995651	0.636	0.348	9.86293201371227e-08	1.59850305565941e-07	9.86293201346905e-11	Odc1	18263	16
0.0436822939838446	0.321422965354208	0.665	0.678	1	2.90239815137557e-08	0.302470934949949	0.5	0.256	5.80479630275114e-05	0.0436822939838446	5.80479621851199e-08	Ldhb	16832	16
5.01678959648116e-203	1.78203557183712	0.966	0.08	1.00335791929623e-199	0	1.78102731974057	0.745	0.005	0	5.01678959648116e-203	0	Sirpb1c	100038947	17
6.84486260925399e-07	1.2432761892841	0.582	0.137	0.0013689725218508	0	2.39017017863896	0.681	0.01	0	6.84486260925399e-07	0	Clec4e	56619	17
5.53804256791296e-100	1.15299635266659	0.916	0.22	1.10760851358259e-96	1.19040923389472e-238	2.13152551234163	0.872	0.029	2.38081846778944e-235	5.53804256791296e-100	2.38081846778918e-238	Cd300a	217303	17
1.98771597755328e-26	1.28508206960691	0.679	0.148	3.97543195510656e-23	1.29289972437094e-228	1.82039772639356	0.809	0.025	2.58579944874187e-225	1.98771597755328e-26	2.58579944874183e-228	Cyp4f18	72054	17
2.58126782975283e-225	1.0992014465141	1	0.22	5.16253565950566e-222	9.62572079214341e-176	2.31259880848114	0.553	0.015	1.92514415842868e-172	9.62572079214341e-176	5.16253565950545e-225	Ear2	13587	17
7.55162994416e-145	1.25315804016239	0.979	0.165	1.510325988832e-141	2.78613891222256e-222	1.96182772333501	0.872	0.03	5.57227782444512e-219	7.55162994416e-145	5.57227782444499e-222	Clec4a1	269799	17
2.29589540031812e-103	1.66917586594215	0.945	0.304	4.59179080063623e-100	6.34998334419663e-191	2.44208576960094	0.957	0.044	1.26999666883933e-187	2.29589540031812e-103	1.26999666883936e-190	Cd300c2	140497	17
3.87387273685806e-143	1.6954028532598	0.996	0.231	7.74774547371611e-140	5.6866531269578e-184	2.46612357961285	0.809	0.032	1.13733062539156e-180	3.87387273685806e-143	1.13733062539153e-183	Napsa	16541	17
6.12518092879621e-172	1.47777541977715	0.979	0.211	1.22503618575924e-168	5.81170099266106e-154	2.03378317187861	0.617	0.022	1.16234019853221e-150	5.81170099266106e-154	1.22503618575928e-171	Ifitm6	213002	17
2.72990026740128e-18	0.558244218609329	0.633	0.154	5.45980053480256e-15	7.9398812952338e-165	1.38073206064623	0.532	0.015	1.58797625904676e-161	2.72990026740128e-18	1.58797625904676e-164	Pilra	231805	17
3.74587295758876e-66	1.24203678378571	0.844	0.239	7.49174591517751e-63	8.09112795674424e-160	1.8446769701186	0.745	0.031	1.61822559134885e-156	3.74587295758876e-66	1.61822559134889e-159	Clec4a3	73149	17
3.1172890857986e-99	2.17483423667904	0.92	0.269	6.23457817159719e-96	2.61233325563667e-153	2.57255023713236	0.851	0.044	5.22466651127334e-150	3.1172890857986e-99	5.22466651127347e-153	Ms4a6c	73656	17
1.07316524178987e-27	1.52194992369846	0.726	0.244	2.14633048357975e-24	3.40199270477492e-146	2.19294217297004	0.681	0.029	6.80398540954984e-143	1.07316524178987e-27	6.80398540954988e-146	Slc16a3	80879	17
2.20232483811138e-45	1.14190865458357	0.819	0.278	4.40464967622275e-42	9.37422200100095e-144	1.77091444759724	0.894	0.049	1.87484440020019e-140	2.20232483811138e-45	1.87484440020015e-143	Plbd1	66857	17
0.548787054410263	0.840926661691927	0.532	0.38	1	2.35862779373057e-139	1.40905358893795	0.745	0.035	4.71725558746115e-136	0.548787054410263	4.71725558746115e-139	Slc11a1	18173	17
1.17407051120266e-136	1.08111313754939	1	0.397	2.34814102240531e-133	1.75363797762104e-115	2.65437272707014	0.66	0.035	3.50727595524207e-112	1.75363797762104e-115	2.34814102240526e-136	Itgal	16408	17
1.45426216067645e-16	0.709695338672956	0.667	0.252	2.9085243213529e-13	2.49016269117832e-135	1.97783886901173	0.723	0.035	4.98032538235664e-132	1.45426216067645e-16	4.98032538235661e-135	Cxcr4	12767	17
5.54906022130183e-131	4.08892153725453	0.996	0.605	1.10981204426037e-127	3.2885781628472e-85	5.16815947226395	1	0.132	6.5771563256944e-82	3.2885781628472e-85	1.10981204426035e-130	Lyz2	17105	17
5.67772751325387e-127	0.459427819655634	0.996	0.289	1.13554550265077e-123	6.35190117715513e-118	1.17045407962824	0.596	0.026	1.27038023543103e-114	6.35190117715513e-118	1.13554550265077e-126	Cx3cr1	13051	17
1.3384429297714e-119	2.63411964932214	0.996	0.407	2.6768858595428e-116	2.57116894549819e-126	3.10392607516155	0.936	0.065	5.14233789099639e-123	1.3384429297714e-119	5.14233789099645e-126	Ccl6	20305	17
3.46471471281307e-101	1.03043104560008	0.996	0.376	6.92942942562613e-98	2.57145269922062e-126	2.29105654750967	0.915	0.063	5.14290539844124e-123	3.46471471281307e-101	5.14290539844131e-126	Itgb2	16414	17
1.79367267581684e-105	1.84707738816601	0.987	0.426	3.58734535163368e-102	1.02300692212326e-122	3.04466619053808	0.957	0.072	2.04601384424651e-119	1.79367267581684e-105	2.04601384424651e-122	Cybb	13058	17
1.97754966490055e-93	1.50090584975821	1	0.513	3.95509932980109e-90	4.07802074860295e-122	2.07113475941323	0.957	0.066	8.1560414972059e-119	1.97754966490055e-93	8.15604149720578e-122	Csf1r	12978	17
1.62157724217831e-113	2.23897349203692	0.992	0.555	3.24315448435662e-110	3.14425384382954e-121	2.77692134642078	1	0.082	6.28850768765907e-118	1.62157724217831e-113	6.2885076876592e-121	Alox5ap	11690	17
9.37674412784837e-119	1.52911865578027	0.979	0.346	1.87534882556967e-115	3.52861779146195e-97	1.3580641106053	0.681	0.043	7.05723558292391e-94	3.52861779146195e-97	1.87534882556963e-118	Pirb	18733	17
1.74863573111106e-104	1.75341889530252	0.987	0.572	3.49727146222212e-101	8.9416835000312e-118	2.51459108936361	0.894	0.066	1.78833670000624e-114	1.74863573111106e-104	1.78833670000626e-117	Lst1	16988	17
1.02988716002024e-117	1.08235883427716	1	0.397	2.05977432004049e-114	3.60990103700241e-77	1.18576310132328	0.66	0.05	7.21980207400483e-74	3.60990103700241e-77	2.05977432004048e-117	Rassf4	213391	17
2.15362485643015e-76	1.01782334145998	0.954	0.338	4.30724971286029e-73	3.23408268562042e-116	1.92396987256396	0.872	0.059	6.46816537124084e-113	2.15362485643015e-76	6.46816537124076e-116	Mpeg1	17476	17
8.07744776989874e-20	0.891969768157124	0.747	0.38	1.61548955397975e-16	2.20294495647737e-115	1.86761154910717	0.936	0.069	4.40588991295474e-112	8.07744776989874e-20	4.40588991295477e-115	Pld4	104759	17
4.2813357234268e-67	0.683598173363119	0.899	0.259	8.5626714468536e-64	3.76038598790037e-114	1.43488717807207	0.745	0.043	7.52077197580075e-111	4.2813357234268e-67	7.52077197580079e-114	Samsn1	67742	17
3.00844559909448e-98	1.05115867462777	0.992	0.276	6.01689119818896e-95	1.80149588252277e-113	2.64650254421003	0.702	0.04	3.60299176504554e-110	3.00844559909448e-98	3.60299176504546e-113	Pou2f2	18987	17
1.94696474119694e-112	1.22549845046902	0.983	0.289	3.89392948239389e-109	6.40666043113814e-99	1.52552832249532	0.681	0.042	1.28133208622763e-95	6.40666043113814e-99	3.89392948239383e-112	Itgam	16409	17
1.96947873081687e-112	2.28319177743794	0.992	0.404	3.93895746163374e-109	1.80752789664055e-79	2.21872566678517	0.83	0.084	3.61505579328111e-76	1.80752789664055e-79	3.93895746163376e-112	Plaur	18793	17
8.31001841044309e-111	2.16826692127016	1	0.537	1.66200368208862e-107	7.98248401098569e-102	3.72811677433308	1	0.102	1.59649680219714e-98	7.98248401098569e-102	1.66200368208861e-110	Tyrobp	22177	17
1.47850440824954e-110	1.35988624467919	0.954	0.195	2.95700881649908e-107	2.19547929620504e-101	1.50717768041981	0.66	0.04	4.39095859241008e-98	2.19547929620504e-101	2.95700881649913e-110	Ncf4	17972	17
8.22152951792023e-103	0.986280759970756	0.962	0.361	1.64430590358405e-99	1.95720267525955e-107	1.90010688848248	0.723	0.044	3.91440535051909e-104	8.22152951792023e-103	3.91440535051909e-107	Myo1g	246177	17
2.3114278188981e-105	1.17802546702854	1	0.631	4.6228556377962e-102	1.929744127216e-106	1.43560738768806	0.872	0.064	3.85948825443201e-103	2.3114278188981e-105	3.85948825443197e-106	Nrros	224109	17
5.01502941801294e-106	1.06873316106332	1	0.368	1.00300588360259e-102	8.85984073409447e-80	1.3661854484256	0.787	0.069	1.77196814681889e-76	8.85984073409447e-80	1.0030058836026e-105	Hcls1	15163	17
1.08736441834498e-105	1.01212031792786	0.996	0.307	2.17472883668995e-102	9.74527479841551e-54	1.11988789034973	0.596	0.058	1.9490549596831e-50	9.74527479841551e-54	2.17472883668998e-105	Evi2a	14017	17
1.00320797215768e-71	2.13125728527119	0.869	0.28	2.00641594431536e-68	1.30125162139132e-105	2.26012441760631	0.787	0.052	2.60250324278265e-102	1.00320797215768e-71	2.60250324278266e-105	Ccl9	20308	17
2.40708645448851e-105	2.04971742341775	1	0.486	4.81417290897703e-102	1.27575676456336e-97	3.12260225229573	0.979	0.098	2.55151352912672e-94	1.27575676456336e-97	4.81417290897702e-105	Coro1a	12721	17
9.92335745159105e-105	1.29550103487665	0.992	0.35	1.98467149031821e-101	4.81601825255852e-71	1.40759132921387	0.723	0.066	9.63203650511704e-68	4.81601825255852e-71	1.98467149031819e-104	Cd48	12506	17
8.78455678178175e-46	1.09283923933885	0.844	0.523	1.75691135635635e-42	1.32920728590009e-102	1.94293033721975	0.936	0.08	2.65841457180017e-99	8.78455678178175e-46	2.65841457180016e-102	Ncf2	17970	17
1.73928305517839e-09	1.51039565857155	0.586	0.236	3.47856611035677e-06	5.12800773915772e-102	1.76143072706339	0.511	0.023	1.02560154783154e-98	1.73928305517839e-09	1.02560154783154e-101	Osm	18413	17
2.39178003715126e-101	0.911133511043061	1	0.627	4.78356007430252e-98	1.49565312375481e-48	1.51878946436588	0.638	0.077	2.99130624750962e-45	1.49565312375481e-48	4.78356007430255e-101	Ptpre	19267	17
3.52706325949091e-101	2.11803672941879	0.996	0.631	7.05412651898183e-98	5.52589850926961e-53	2.47911474220792	0.872	0.142	1.10517970185392e-49	5.52589850926961e-53	7.05412651898187e-101	S100a4	20198	17
1.66860626756484e-71	1.23959765859413	0.89	0.247	3.33721253512968e-68	7.46308788986046e-101	2.07974489658822	0.83	0.064	1.49261757797209e-97	1.66860626756484e-71	1.4926175779721e-100	Spi1	20375	17
2.37557854322595e-61	1.7993272828201	0.869	0.554	4.7511570864519e-58	9.32185376144255e-100	2.68545753771161	0.872	0.073	1.86437075228851e-96	2.37557854322595e-61	1.86437075228853e-99	Cytip	227929	17
2.39725045653081e-99	1.89913185122201	0.996	0.469	4.79450091306163e-96	9.71402913920932e-98	2.93452900201331	1	0.1	1.94280582784186e-94	9.71402913920932e-98	4.79450091306159e-99	Ctss	13040	17
8.8204734234231e-60	1.07062325385122	0.932	0.603	1.76409468468462e-56	3.73592546744487e-98	2.28952254208833	0.915	0.08	7.47185093488974e-95	8.8204734234231e-60	7.47185093488971e-98	Fyb	23880	17
4.4226764033417e-98	1.92702758240514	0.987	0.687	8.8453528066834e-95	5.44411694066302e-47	2.90633466871793	0.979	0.24	1.0888233881326e-43	5.44411694066302e-47	8.84535280668338e-98	Srgn	19073	17
3.1897141586905e-61	1.60330092968246	0.865	0.368	6.379428317381e-58	1.74649516357386e-97	1.88586732472353	0.809	0.061	3.49299032714772e-94	3.1897141586905e-61	3.49299032714774e-97	Fcgr3	14131	17
2.35512040275948e-60	1.18833808628442	0.924	0.473	4.71024080551896e-57	1.99095418527723e-97	2.89839680059197	0.894	0.074	3.98190837055446e-94	2.35512040275948e-60	3.98190837055445e-97	Il1b	16176	17
3.50952382067574e-96	0.670975859566289	0.987	0.548	7.01904764135147e-93	5.42385159332668e-49	1.25498053368651	0.574	0.062	1.08477031866534e-45	5.42385159332668e-49	7.01904764135154e-96	Mbp	17196	17
5.91803515824515e-96	1.82595543376564	1	0.537	1.18360703164903e-92	6.12090788022618e-94	3.49913508458507	1	0.111	1.22418157604524e-90	6.12090788022618e-94	1.18360703164905e-95	Fcer1g	14127	17
3.58119906940306e-91	1.15515535554586	1	0.508	7.16239813880612e-88	8.56436272742848e-96	1.95704190033237	0.979	0.093	1.7128725454857e-92	3.58119906940306e-91	1.7128725454857e-95	Cd53	12508	17
4.88021082593417e-27	1.25559002400844	0.713	0.227	9.76042165186835e-24	2.17793720681144e-94	1.39023961573224	0.66	0.041	4.35587441362288e-91	4.88021082593417e-27	4.35587441362291e-94	Ms4a6b	69774	17
5.22378888268099e-72	1.07768225004207	0.92	0.37	1.0447577765362e-68	2.91136309337068e-94	1.45651675167556	0.766	0.057	5.82272618674135e-91	5.22378888268099e-72	5.82272618674129e-94	Syk	20963	17
2.98224462951032e-61	1.25358402443616	0.878	0.273	5.96448925902064e-58	2.08035300743432e-92	1.53668795438536	0.766	0.056	4.16070601486863e-89	2.98224462951032e-61	4.16070601486867e-92	Cd86	12524	17
2.08323393177177e-92	1.81792051493317	0.992	0.57	4.16646786354354e-89	5.85207145134413e-57	2.63084095104053	1	0.195	1.17041429026883e-53	5.85207145134413e-57	4.1664678635435e-92	Cd44	12505	17
9.76788267976549e-92	0.65269555410013	0.987	0.427	1.9535765359531e-88	3.35452988389499e-77	1.25613772921941	0.702	0.057	6.70905976778998e-74	3.35452988389499e-77	1.95357653595309e-91	Snx20	71607	17
4.52741777782744e-18	0.835970687776409	0.7	0.323	9.05483555565488e-15	3.42842879391727e-91	1.4680953651069	0.894	0.077	6.85685758783454e-88	4.52741777782744e-18	6.85685758783449e-91	Rac2	19354	17
7.50825975330934e-91	2.11753581632796	0.97	0.584	1.50165195066187e-87	1.43151049975714e-30	2.42061609713397	0.979	0.377	2.86302099951427e-27	1.43151049975714e-30	1.50165195066185e-90	Lgals3	16854	17
2.1578804720407e-90	1.66495050025217	0.975	0.563	4.3157609440814e-87	6.99565928845552e-71	1.99913249078813	0.851	0.098	1.3991318576911e-67	6.99565928845552e-71	4.31576094408138e-90	Arl4c	320982	17
1.78858786718087e-87	1.4746296354102	0.979	0.667	3.57717573436173e-84	1.24483507236923e-52	1.69947255412586	0.872	0.141	2.48967014473847e-49	1.24483507236923e-52	3.57717573436178e-87	Csf2ra	12982	17
4.26454243088618e-87	1.55594067453012	1	0.572	8.52908486177235e-84	7.35672823915336e-78	2.51863333258208	0.936	0.107	1.47134564783067e-74	7.35672823915336e-78	8.52908486177228e-87	Ptprc	19264	17
4.68509669910598e-87	1.35467470876442	1	0.711	9.37019339821195e-84	3.90958251201772e-81	2.14773812395864	0.936	0.1	7.81916502403544e-78	3.90958251201772e-81	9.37019339821187e-87	Plek	56193	17
2.05978177101335e-86	0.507649052085087	0.975	0.359	4.1195635420267e-83	1.27302152376509e-53	0.844567932787501	0.511	0.043	2.54604304753018e-50	1.27302152376509e-53	4.11956354202677e-86	Glipr1	73690	17
2.87804737135925e-86	2.0929583546792	0.954	0.629	5.7560947427185e-83	3.88798430559254e-44	2.789494861357	0.809	0.141	7.77596861118507e-41	3.88798430559254e-44	5.75609474271847e-86	Cd14	12475	17
4.44075181283579e-85	1.51445455541688	0.992	0.56	8.88150362567158e-82	2.55882110920937e-69	2.25732690724933	0.957	0.13	5.11764221841873e-66	2.55882110920937e-69	8.8815036256715e-85	Arhgdib	11857	17
1.01334763019605e-84	1.77134117498741	0.949	0.467	2.0266952603921e-81	3.74961397023430e-59	2.095906440115	0.766	0.091	7.49922794046859e-56	3.74961397023430e-59	2.02669526039209e-84	H2-DMb1	14999	17
3.532553825877e-84	1.61023178194715	0.987	0.762	7.065107651754e-81	1.70174249112884e-49	2.07337522084954	0.894	0.168	3.40348498225769e-46	1.70174249112884e-49	7.0651076517541e-84	Fam49b	223601	17
6.9729682895806e-84	1.18828013408267	0.966	0.404	1.39459365791612e-80	9.78722389906366e-71	1.22647142270179	0.702	0.061	1.95744477981273e-67	9.78722389906366e-71	1.3945936579161e-83	Gpr132	56696	17
1.06956671469382e-81	1.13703530910405	0.962	0.602	2.13913342938764e-78	3.74340902530118e-38	1.59242564195639	0.872	0.182	7.48681805060236e-35	3.74340902530118e-38	2.13913342938767e-81	Emilin2	246707	17
1.84259776546889e-81	0.847460395063636	0.996	0.599	3.68519553093778e-78	1.31235265587477e-65	1.8786001942805	0.915	0.121	2.62470531174955e-62	1.31235265587477e-65	3.6851955309378e-81	Gmfg	63986	17
1.30196643238844e-80	1.03385474639163	0.92	0.31	2.60393286477687e-77	3.36277875416684e-74	1.15819600776644	0.574	0.039	6.72555750833367e-71	3.36277875416684e-74	2.60393286477687e-80	Clec12a	232413	17
4.02887609623007e-80	1.32561485350078	0.966	0.686	8.05775219246013e-77	1.13158642088496e-71	2.48964731071155	0.894	0.111	2.26317284176992e-68	1.13158642088496e-71	8.05775219246005e-80	Adgre5	26364	17
5.37207521196586e-79	1.40897050236804	1	0.55	1.07441504239317e-75	1.43415701135308e-78	2.47216392828689	1	0.118	2.86831402270616e-75	1.43415701135308e-78	1.07441504239316e-78	Laptm5	16792	17
7.89096621714048e-79	0.495667815658159	0.949	0.414	1.5781932434281e-75	1.16177562757965e-52	0.779499033337988	0.532	0.047	2.3235512551593e-49	1.16177562757965e-52	1.57819324342808e-78	Ncf1	17969	17
1.99134650129295e-52	1.88424535364537	0.785	0.182	3.9826930025859e-49	6.12714859187832e-78	1.97901942313103	0.553	0.035	1.22542971837566e-74	1.99134650129295e-52	1.22542971837566e-77	Ccr2	12772	17
8.7256043570723e-78	1.57218953474435	0.975	0.697	1.74512087141446e-74	1.81784998339667e-27	1.72586195825693	0.83	0.23	3.63569996679333e-24	1.81784998339667e-27	1.74512087141446e-77	Ctsc	13032	17
2.161183078579e-08	0.728593127591252	0.646	0.386	4.322366157158e-05	2.69792759175562e-76	1.11031187535582	0.638	0.047	5.39585518351125e-73	2.161183078579e-08	5.39585518351127e-76	Slc15a3	65221	17
3.21136698183846e-75	1.66040146327442	0.945	0.504	6.42273396367692e-72	6.73397137100199e-52	1.95291057826182	0.723	0.089	1.3467942742004e-48	6.73397137100199e-52	6.42273396367699e-75	H2-DMa	14998	17
1.07613429629787e-73	1.61818107508667	0.958	0.568	2.15226859259573e-70	3.60632418401225e-36	2.83840528838404	0.809	0.178	7.2126483680245e-33	3.60632418401225e-36	2.15226859259574e-73	Gngt2	14710	17
2.14484887664097e-66	0.497822863653652	0.92	0.364	4.28969775328194e-63	1.30003486718472e-73	1.34066027744984	0.638	0.05	2.60006973436944e-70	2.14484887664097e-66	2.60006973436943e-73	Itga4	16401	17
2.69142257639155e-16	0.708155153170334	0.734	0.405	5.38284515278311e-13	2.43470843638999e-73	1.94065380305686	0.596	0.044	4.86941687277998e-70	2.69142257639155e-16	4.86941687278005e-73	Stap1	56792	17
8.81886822949039e-64	1.15263905144383	0.928	0.593	1.76377364589808e-60	8.89274767349018e-73	1.98106783409672	0.872	0.101	1.77854953469804e-69	8.81886822949039e-64	1.77854953469806e-72	Cd68	12514	17
2.38947464450155e-72	1.39784994748929	0.996	0.815	4.7789492890031e-69	2.61860791700796e-31	1.9433328015245	0.957	0.355	5.23721583401593e-28	2.61860791700796e-31	4.77894928900308e-72	Gm2a	14667	17
2.47678314141511e-72	1.44190297475644	0.954	0.549	4.95356628283022e-69	2.87485291823774e-41	1.56835943202024	0.596	0.072	5.74970583647549e-38	2.87485291823774e-41	4.95356628283028e-72	Wfdc17	100034251	17
1.47323884357077e-70	1.50603850487475	0.928	0.754	2.94647768714153e-67	2.58686681545344e-39	1.89190392488204	0.936	0.235	5.17373363090689e-36	2.58686681545344e-39	2.94647768714158e-70	Tpd52	21985	17
6.14838733419951e-69	0.808153828686064	0.958	0.56	1.2296774668399e-65	5.13102598019051e-67	1.3228399655562	0.787	0.08	1.0262051960381e-63	5.13102598019051e-67	1.2296774668399e-68	Selplg	20345	17
1.79346778177371e-67	1.16397049333187	0.987	0.724	3.58693556354742e-64	2.8712830693908e-41	1.79514642519736	1	0.225	5.74256613878161e-38	2.8712830693908e-41	3.58693556354745e-67	Cd52	23833	17
1.29114445976033e-57	0.61056095884423	0.924	0.352	2.58228891952066e-54	3.96905539236798e-66	1.26098510589735	0.681	0.062	7.93811078473596e-63	1.29114445976033e-57	7.93811078473599e-66	Arhgap30	226652	17
1.43714426838558e-18	1.02680158307285	0.709	0.32	2.87428853677117e-15	1.72276807460043e-65	1.53975752890519	0.596	0.05	3.44553614920086e-62	1.43714426838558e-18	3.44553614920084e-65	Csf2rb	12983	17
3.45828027263742e-65	1.11376995804127	0.996	0.507	6.91656054527484e-62	1.05815529060017e-40	2.84552832634	0.936	0.212	2.11631058120034e-37	1.05815529060017e-40	6.91656054527479e-65	Cd74	16149	17
2.70359346163889e-64	1.32864905375694	0.945	0.755	5.40718692327778e-61	7.12027988437022e-37	1.96264359080689	0.957	0.27	1.42405597687404e-33	7.12027988437022e-37	5.40718692327774e-64	Cotl1	72042	17
4.16986072438574e-48	1.13328504548046	0.857	0.327	8.33972144877148e-45	8.40662876387185e-63	1.26529524623647	0.681	0.063	1.68132575277437e-59	4.16986072438574e-48	1.68132575277436e-62	Ly86	17084	17
1.67739360082319e-07	0.396781476350729	0.633	0.319	0.000335478720164637	9.04435408230383e-63	1.05187203248632	0.511	0.037	1.80887081646077e-59	1.67739360082319e-07	1.80887081646078e-62	Gm6377	622976	17
6.83053649820181e-32	1.08367789712468	0.802	0.402	1.36610729964036e-28	3.43798749729996e-62	1.94560433020978	0.638	0.059	6.87597499459992e-59	6.83053649820181e-32	6.87597499459988e-62	Aif1	11629	17
9.07856243723353e-62	0.950465885878664	0.941	0.513	1.81571248744671e-58	3.70310808942335e-48	1.42112478941792	0.787	0.117	7.4062161788467e-45	3.70310808942335e-48	1.81571248744673e-61	Slc38a1	105727	17
1.1485724601198e-61	0.915424331473173	0.966	0.684	2.2971449202396e-58	7.13037508325981e-11	0.825218648667913	0.511	0.184	1.42607501665196e-07	7.13037508325981e-11	2.29714492023958e-61	Pycard	66824	17
0.104806871736338	0.513194525236654	0.578	0.36	1	1.9265641717708e-61	1.31517927666254	0.553	0.043	3.85312834354161e-58	0.104806871736338	3.85312834354164e-61	C5ar1	12273	17
2.56154297710264e-61	0.512137534982957	0.987	0.673	5.12308595420527e-58	3.86882114242267e-15	0.573432820156172	0.511	0.121	7.73764228484534e-12	3.86882114242267e-15	5.12308595420533e-61	Mef2c	17260	17
1.03879756454779e-60	0.951667623571854	0.987	0.486	2.07759512909559e-57	4.08120378443932e-28	2.70122477635276	0.745	0.177	8.16240756887863e-25	4.08120378443932e-28	2.0775951290956e-60	H2-Ab1	14961	17
1.224684175134e-60	0.870990373283194	0.992	0.586	2.449368350268e-57	2.51627021063379e-18	0.968852473226486	0.617	0.174	5.03254042126759e-15	2.51627021063379e-18	2.44936835026801e-60	Tgif1	21815	17
2.21372112272991e-60	0.870149846292784	0.996	0.618	4.42744224545981e-57	2.43635465089143e-47	1.73318938870586	0.894	0.154	4.87270930178286e-44	2.43635465089143e-47	4.4274422454598e-60	Rel	19696	17
1.22181837630615e-59	0.981547419199686	0.987	0.517	2.4436367526123e-56	7.63266648190449e-29	2.70980670979895	0.723	0.163	1.5265332963809e-25	7.63266648190449e-29	2.44363675261228e-59	H2-Aa	14960	17
1.99968567666019e-41	1.39079333175409	0.797	0.379	3.99937135332039e-38	4.07760635570828e-59	1.60482823038856	0.596	0.054	8.15521271141656e-56	1.99968567666019e-41	8.1552127114165e-59	Fcgr2b	14130	17
4.6585179889621e-59	0.865012454615713	0.945	0.59	9.3170359779242e-56	3.50158095116043e-55	1.23609995878776	0.787	0.092	7.00316190232087e-52	3.50158095116043e-55	9.31703597792415e-59	Cd83	12522	17
1.09751358292847e-54	0.610350133883668	0.966	0.599	2.19502716585695e-51	9.06848825243265e-59	1.35534501086415	0.723	0.079	1.81369765048653e-55	1.09751358292847e-54	1.81369765048653e-58	Dock2	94176	17
2.2249734824898e-58	1.45877602595911	0.903	0.743	4.44994696497961e-55	1.29815095016189e-16	1.52512612027586	0.723	0.262	2.59630190032379e-13	1.29815095016189e-16	4.44994696497961e-58	Tgfbi	21810	17
7.91720577902493e-14	0.831347159282617	0.679	0.299	1.58344115580499e-10	2.5806765557139e-58	1.24843549835	0.596	0.054	5.1613531114278e-55	7.91720577902493e-14	5.16135311142774e-58	Runx3	12399	17
8.0357356301197e-57	0.857480751333602	0.979	0.51	1.60714712602394e-53	2.61391233258544e-24	2.72518451116999	0.681	0.168	5.22782466517088e-21	2.61391233258544e-24	1.60714712602397e-56	H2-Eb1	14969	17
2.61262565432419e-53	1.10886798865472	0.886	0.361	5.22525130864837e-50	9.10460144272543e-57	0.978061130199085	0.702	0.073	1.82092028854509e-53	2.61262565432419e-53	1.8209202885451e-56	Cyth4	72318	17
8.36663269493804e-27	0.824977270943216	0.776	0.529	1.67332653898761e-23	3.18981152811227e-56	1.13668720331893	0.702	0.078	6.37962305622454e-53	8.36663269493804e-27	6.37962305622457e-56	Irf5	27056	17
1.60579968689764e-36	0.605314789501301	0.92	0.594	3.21159937379528e-33	3.60045485123181e-55	1.84210930797141	0.957	0.156	7.20090970246362e-52	1.60579968689764e-36	7.20090970246365e-55	Lcp1	18826	17
6.9424114025697e-28	1.10947460828178	0.772	0.603	1.38848228051394e-24	5.3774303448431e-54	1.55207190352591	0.723	0.089	1.07548606896862e-50	6.9424114025697e-28	1.07548606896862e-53	Tlr2	24088	17
1.94679561704448e-53	0.665198469351946	0.992	0.685	3.89359123408897e-50	1.63639257571218e-16	1.02462276181119	0.638	0.197	3.27278515142436e-13	1.63639257571218e-16	3.89359123408895e-53	Psmb9	16912	17
1.29454219970474e-52	1.09872758541035	0.848	0.325	2.58908439940948e-49	5.52918128217409e-40	0.847785132458489	0.532	0.061	1.10583625643482e-36	5.52918128217409e-40	2.5890843994095e-52	Epsti1	108670	17
1.38127977934391e-49	0.97875538528218	0.979	0.877	2.76255955868781e-46	6.06782276549681e-22	1.729204463887	0.979	0.59	1.21356455309936e-18	6.06782276549681e-22	2.76255955868783e-49	Sh3bgrl3	73723	17
6.6981825348998e-49	2.04683468403718	0.844	0.635	1.33963650697996e-45	8.93825716084227e-15	2.6312155968425	0.702	0.343	1.78765143216845e-11	8.93825716084227e-15	1.33963650697997e-48	Plac8	231507	17
9.04634492834783e-49	1.15681723471679	0.882	0.61	1.80926898566957e-45	4.2984550024823e-36	1.5145531777138	0.787	0.152	8.5969100049646e-33	4.2984550024823e-36	1.80926898566956e-48	Ptpn18	19253	17
4.6770294444799e-24	1.16368979867192	0.755	0.454	9.35405888895981e-21	1.48032775891924e-48	1.81151518054389	0.723	0.098	2.96065551783847e-45	4.6770294444799e-24	2.9606555178385e-48	Slfn2	20556	17
8.74735610535015e-47	1.34145685521752	0.873	0.707	1.74947122107003e-43	8.49827059186198e-27	1.94202468973412	0.745	0.191	1.6996541183724e-23	8.49827059186198e-27	1.74947122107003e-46	Mafb	16658	17
1.72407172334977e-45	0.934850818573445	1	0.792	3.44814344669954e-42	1.83182263729979e-12	1.04084883049512	0.872	0.475	3.66364527459957e-09	1.83182263729979e-12	3.44814344669955e-45	Atp1a1	11928	17
9.16282372049605e-06	0.626228493735258	0.62	0.263	0.0183256474409921	2.1553735443936e-45	1.05206662270702	0.511	0.049	4.3107470887872e-42	9.16282372049605e-06	4.31074708878719e-45	Adgre1	13733	17
2.67963743962399e-44	0.749945224078568	0.928	0.616	5.35927487924799e-41	2.54113207967173e-26	1.0547883965074	0.745	0.169	5.08226415934346e-23	2.54113207967173e-26	5.359274879248e-44	Pde4b	18578	17
2.99999164939043e-44	1.05068357854844	0.852	0.547	5.99998329878086e-41	5.38011258768571e-32	1.50144132002682	0.766	0.17	1.07602251753714e-28	5.38011258768571e-32	5.99998329878083e-44	Dusp5	240672	17
2.32108242528265e-17	0.705119810259164	0.709	0.365	4.64216485056529e-14	7.36653069985503e-43	0.935072033373855	0.553	0.06	1.47330613997101e-39	2.32108242528265e-17	1.47330613997101e-42	Lilr4b	14727	17
8.67849428891872e-09	0.96420664108499	0.646	0.393	1.73569885778375e-05	1.60817891554426e-42	1.14603181859677	0.596	0.072	3.21635783108852e-39	8.67849428891872e-09	3.21635783108854e-42	Tm6sf1	107769	17
3.83092129624241e-42	1.61575855568605	0.84	0.552	7.66184259248482e-39	8.64934758449311e-05	2.2075884464382	0.511	0.332	0.172986951689862	8.64934758449311e-05	7.66184259248481e-42	Thbs1	21825	17
2.39937472861212e-40	0.911896475232708	0.916	0.668	4.79874945722425e-37	8.8351495413806e-28	2.17776005915838	0.872	0.29	1.76702990827612e-24	8.8351495413806e-28	4.79874945722427e-40	Msrb1	27361	17
2.17790987538713e-34	1.02034380401878	0.793	0.577	4.35581975077425e-31	2.40128941371424e-40	1.59892347337151	0.723	0.121	4.80257882742849e-37	2.17790987538713e-34	4.80257882742849e-40	Emb	13723	17
3.36197146787919e-40	0.884847631469627	0.949	0.716	6.72394293575838e-37	1.83300186690401e-31	1.6401197530175	0.894	0.233	3.66600373380803e-28	1.83300186690401e-31	6.72394293575844e-40	Rgs2	19735	17
1.80485597720745e-27	0.884692080938891	0.764	0.382	3.6097119544149e-24	4.85905694880954e-40	1.25255922583489	0.617	0.084	9.71811389761908e-37	1.80485597720745e-27	9.71811389761914e-40	Traf1	22029	17
6.78661404184419e-40	0.906315473852591	0.975	0.721	1.35732280836884e-36	1.64832848641198e-11	0.812386249331043	0.872	0.464	3.29665697282396e-08	1.64832848641198e-11	1.35732280836884e-39	Serp1	28146	17
1.32753892149057e-39	0.337588607849415	0.958	0.687	2.65507784298114e-36	7.48681182508806e-17	2.37452317636758	0.915	0.499	1.49736236501761e-13	7.48681182508806e-17	2.65507784298113e-39	Apoe	11816	17
7.76998554486278e-29	0.986177994610623	0.781	0.526	1.55399710897256e-25	2.61481235507003e-39	1.57806883775407	0.766	0.138	5.22962471014007e-36	7.76998554486278e-29	5.22962471014005e-39	Gda	14544	17
5.34187722226896e-33	0.877145976499398	0.793	0.492	1.06837544445379e-29	4.60743436314872e-39	1.21379329723152	0.574	0.076	9.21486872629743e-36	5.34187722226896e-33	9.21486872629745e-39	BC028528	229600	17
0.000183975673120354	0.404839137613305	0.633	0.518	0.367951346240707	5.2911801068991e-38	1.30534905361914	0.596	0.079	1.05823602137982e-34	0.000183975673120354	1.05823602137982e-37	Dusp2	13537	17
9.0800823003189e-37	0.936065652273975	0.869	0.664	1.81601646006378e-33	1.33850785856309e-21	1.34788424135708	0.894	0.359	2.67701571712618e-18	1.33850785856309e-21	1.81601646006377e-36	Psmb8	16913	17
4.36662136257186e-35	1.07514415726635	0.835	0.726	8.73324272514373e-32	4.59733220681293e-28	1.41511316331791	0.766	0.2	9.19466441362586e-25	4.59733220681293e-28	8.73324272514378e-35	Rilpl2	80291	17
8.31132349965981e-35	0.917649643796793	0.992	0.908	1.66226469993196e-31	0.000663648771358564	0.565420821481257	0.851	0.704	1	0.000663648771358564	1.66226469993196e-34	Crip1	12925	17
3.58951351011202e-34	0.905417061950427	0.802	0.544	7.17902702022404e-31	3.22814098226301e-25	0.864641341542519	0.553	0.103	6.45628196452602e-22	3.22814098226301e-25	7.17902702022402e-34	Mcub	66815	17
1.70423327012073e-33	0.944714465439723	0.852	0.634	3.40846654024146e-30	4.21766846547241e-34	1.58655622360004	0.787	0.171	8.43533693094481e-31	1.70423327012073e-33	8.43533693094483e-34	Unc93b1	54445	17
3.80030972509296e-33	1.07654384291375	0.89	0.684	7.60061945018592e-30	3.20674779484548e-09	1.33271488395198	0.766	0.45	6.41349558969096e-06	3.20674779484548e-09	7.60061945018593e-33	Ifi27l2a	76933	17
1.29144552122996e-14	0.633170922593471	0.717	0.571	2.58289104245991e-11	1.27881899578361e-30	2.0893990878934	0.532	0.083	2.55763799156722e-27	1.29144552122996e-14	2.55763799156723e-30	Ccrl2	54199	17
1.85792152882576e-30	0.745945240937212	0.911	0.64	3.71584305765152e-27	6.73219248357056e-07	0.526519853168739	0.596	0.28	0.00134643849671411	6.73219248357056e-07	3.71584305765154e-30	Nr4a2	18227	17
6.11642841754658e-18	1.19423287769452	0.705	0.621	1.22328568350932e-14	2.58566095971874e-29	1.82635533651002	0.83	0.233	5.17132191943747e-26	6.11642841754658e-18	5.17132191943749e-29	Plin2	11520	17
3.76327786331052e-29	0.498042935980018	0.992	0.73	7.52655572662104e-26	5.36546361808434e-10	0.492677706243516	0.872	0.457	1.07309272361687e-06	5.36546361808434e-10	7.52655572662104e-29	H2afj	232440	17
3.46330884290742e-28	0.601800722086501	0.89	0.687	6.92661768581484e-25	8.70026215371866e-19	1.58520656406277	0.83	0.317	1.74005243074373e-15	8.70026215371866e-19	6.92661768581487e-28	Lgmn	19141	17
4.47183924337949e-27	0.373892685685728	1	0.934	8.94367848675899e-24	1.90161097380316e-13	0.879625224641752	1	0.88	3.80322194760632e-10	1.90161097380316e-13	8.94367848675898e-27	B2m	12010	17
5.53388400049006e-20	0.802342395884451	0.759	0.68	1.10677680009801e-16	6.41112859750023e-25	1.56727039359119	0.872	0.288	1.28222571950005e-21	5.53388400049006e-20	1.28222571950005e-24	Rnf149	67702	17
1.39490196478665e-24	0.965511616177542	0.806	0.641	2.78980392957331e-21	1.50165851459028e-15	1.1685466875957	0.617	0.183	3.00331702918056e-12	1.50165851459028e-15	2.78980392957332e-24	Trf	22041	17
2.47858110318627e-12	0.663498319992775	0.764	0.748	4.95716220637254e-09	1.00884531242906e-21	1.28868971008597	0.809	0.268	2.01769062485813e-18	2.47858110318627e-12	2.01769062485814e-21	Man2b1	17159	17
1.28317799951113e-21	0.637428747238139	0.823	0.603	2.56635599902226e-18	5.94323497755258e-20	1.26722792194713	0.596	0.143	1.18864699551052e-16	5.94323497755258e-20	2.56635599902227e-21	Pla2g7	27226	17
8.1398522192568e-20	0.530296356827916	0.979	0.795	1.62797044385136e-16	1.09138085626427e-09	0.949332093583787	0.638	0.284	2.18276171252855e-06	1.09138085626427e-09	1.62797044385137e-19	Fam46a	NA	17
3.08775447636526e-18	0.759243884238683	0.793	0.718	6.17550895273052e-15	3.24842199073352e-12	0.863583943468499	0.66	0.255	6.49684398146704e-09	3.24842199073352e-12	6.17550895273054e-18	Syngr2	20973	17
1.09179679385656e-17	0.800635889977257	0.768	0.715	2.18359358771313e-14	2.49823540910862e-12	0.725818423081625	0.617	0.213	4.99647081821725e-09	2.49823540910862e-12	2.18359358771313e-17	Rgs10	67865	17
0.941550890377265	0.617498347010024	0.565	0.701	1	1.84399187326816e-15	0.667424896048554	0.511	0.132	3.68798374653631e-12	0.941550890377265	3.68798374653633e-15	Ccdc71l	72123	17
0.000436126141052399	0.381041720064761	0.73	0.815	0.872252282104797	3.16225426925542e-12	0.693255801032022	0.66	0.244	6.32450853851084e-09	0.000436126141052399	6.32450853850082e-12	Slc6a6	21366	17
0.0953963095387754	0.33399769911846	0.532	0.558	1	1.82336899794046e-08	0.583041192429717	0.511	0.205	3.64673799588092e-05	0.0953963095387754	3.64673796263417e-08	Edem1	192193	17
6.75291209709445e-08	0.39396491502819	0.797	0.706	0.000135058241941889	0.000416479365125849	0.254640263192757	0.553	0.317	0.832958730251699	0.000416479365125849	1.35058237381707e-07	Eif4ebp1	13685	17
0.00535433031129953	0.389523556319082	0.468	0.587	1	0.000318856650280306	0.358136621250131	0.532	0.302	0.637713300560612	0.00535433031129953	0.000637611630997184	Higd1a	56295	17
0.0436312747862413	0.48565344843864	0.629	0.669	1	0.000460437883649036	0.411714155790343	0.617	0.39	0.920875767298073	0.0436312747862413	0.000920663764253374	Pgk1	18655	17
1.45561346319726e-40	1.97258014658047	1	0.495	2.91122692639453e-37	0	1.71157361025829	0.861	0.041	0	1.45561346319726e-40	0	Tcaf3	403088	18
2.93594372314327e-40	4.46522579785418	1	0.747	5.87188744628655e-37	0	3.87168707084885	0.967	0.06	0	2.93594372314327e-40	0	Ms4a5	269063	18
4.79072633022161e-40	4.16801501565759	1	0.746	9.58145266044322e-37	0	3.89913720986363	0.99	0.091	0	4.79072633022161e-40	0	Rnase1	19752	18
1.30516938182964e-39	4.88049633444204	1	0.697	2.61033876365929e-36	0	4.28210467235765	0.971	0.089	0	1.30516938182964e-39	0	Mmp7	17393	18
6.51289197758062e-39	3.29866922334058	1	0.619	1.30257839551612e-35	0	3.13088081035676	0.986	0.092	0	6.51289197758062e-39	0	Azgp1	12007	18
3.08725627075179e-36	2.07868534947937	0.984	0.377	6.17451254150358e-33	0	2.41907902182992	0.88	0.059	0	3.08725627075179e-36	0	Oit1	18300	18
9.63773487140233e-36	2.15423271288654	1	0.562	1.92754697428047e-32	0	2.00818968904293	0.88	0.088	0	9.63773487140233e-36	0	Hoxb13	15408	18
1.44085351797563e-35	2.6427647409318	0.984	0.613	2.88170703595126e-32	0	2.73440246474627	0.947	0.062	0	1.44085351797563e-35	0	Gsdma	57911	18
9.95166466388687e-35	2.48726802395197	0.984	0.626	1.99033293277737e-31	0	2.51832155891173	0.923	0.097	0	9.95166466388687e-35	0	Tcaf2	232748	18
9.3168593938032e-32	3.18454817102845	0.951	0.626	1.86337187876064e-28	0	2.83360712731935	0.928	0.071	0	9.3168593938032e-32	0	Fgl1	234199	18
2.11175653249976e-31	1.92083686045472	0.951	0.42	4.22351306499951e-28	0	1.82699522054114	0.809	0.067	0	2.11175653249976e-31	0	5330417C22Rik	229722	18
4.90748056010696e-29	3.33263276200419	0.934	0.756	9.81496112021392e-26	0	3.31984746227944	0.943	0.095	0	4.90748056010696e-29	0	Gm37223	NA	18
3.28557857566342e-26	1.74182720765517	0.902	0.321	6.57115715132684e-23	0	1.99508387239266	0.785	0.047	0	3.28557857566342e-26	0	Apof	103161	18
2.4476939864515e-23	1.80113117996457	0.852	0.35	4.89538797290301e-20	0	1.5320893639049	0.742	0.057	0	2.4476939864515e-23	0	Slc22a1	20517	18
1.37657438199851e-22	1.87968522018871	0.885	0.687	2.75314876399702e-19	0	2.00742034532537	0.818	0.082	0	1.37657438199851e-22	0	Tmem97	69071	18
2.34219332418152e-22	1.53444672803077	0.82	0.271	4.68438664836304e-19	0	1.75461577013209	0.536	0.009	0	2.34219332418152e-22	0	Nlrp10	244202	18
1.2204995901883e-20	2.07239580766182	0.869	0.65	2.44099918037661e-17	0	2.10466894855559	0.847	0.069	0	1.2204995901883e-20	0	Egf	13645	18
4.76678103272798e-20	1.84196294480939	0.852	0.544	9.53356206545595e-17	0	1.86579346056916	0.861	0.07	0	4.76678103272798e-20	0	Atp6v1c2	68775	18
1.33890639059398e-05	1.38971141300495	0.656	0.337	0.0267781278118795	0	1.51351414850209	0.694	0.041	0	1.33890639059398e-05	0	Fcgbp	215384	18
0.98083759005261	0.758684200225338	0.508	0.355	1	0	1.02627078252761	0.603	0.037	0	0.98083759005261	0	Syt7	54525	18
1.09060021269259e-37	1.85308473003993	1	0.444	2.18120042538517e-34	6.74982982439978e-305	1.58254126145044	0.775	0.062	1.34996596487996e-301	1.09060021269259e-37	1.34996596487991e-304	Glb1l3	70893	18
7.03130642099754e-12	1.50145736665025	0.77	0.455	1.40626128419951e-08	5.04216146083445e-303	1.58765906549317	0.794	0.069	1.00843229216689e-299	7.03130642099754e-12	1.00843229216683e-302	Nkx3-1	18095	18
4.98694736445347e-38	3.77240401528524	1	0.651	9.97389472890694e-35	7.05163824220613e-302	3.56415239409284	1	0.139	1.41032764844123e-298	4.98694736445347e-38	1.41032764844115e-301	Agr2	23795	18
2.25567995268653e-35	2.31662313663813	1	0.742	4.51135990537305e-32	4.03321963073139e-293	1.96241582345207	0.847	0.08	8.06643926146277e-290	2.25567995268653e-35	8.06643926146196e-293	C1rb	667277	18
2.47790690153703e-35	2.76189161247285	1	0.492	4.95581380307405e-32	4.93596591418211e-273	2.75945115531912	0.981	0.145	9.87193182836421e-270	2.47790690153703e-35	9.87193182836399e-273	Krt19	16669	18
5.01595773257009e-38	3.85717219022872	1	0.939	1.00319154651402e-34	7.7718699897585e-270	3.86002377788898	1	0.168	1.5543739979517e-266	5.01595773257009e-38	1.5543739979517e-269	Gm5615	NA	18
3.42583446694741e-29	2.23732938592574	0.967	0.655	6.85166893389483e-26	2.27016154900101e-264	2.38301814182463	0.947	0.134	4.54032309800202e-261	3.42583446694741e-29	4.54032309800158e-264	Ehf	13661	18
4.15558325311261e-18	1.68220665848001	0.852	0.715	8.31116650622522e-15	1.22362424039034e-254	1.89941716731544	0.842	0.104	2.44724848078069e-251	4.15558325311261e-18	2.44724848078064e-254	Pgm2l1	70974	18
1.05571793050877e-33	2.80252237801042	0.984	0.618	2.11143586101755e-30	4.79372948322668e-253	2.66475665387484	0.962	0.144	9.58745896645335e-250	1.05571793050877e-33	9.58745896645289e-253	Tspan1	66805	18
6.27648106182948e-22	1.62757508861122	0.885	0.537	1.2552962123659e-18	2.31123368458197e-251	1.57811896762189	0.842	0.103	4.62246736916395e-248	6.27648106182948e-22	4.6224673691639e-251	Rab25	53868	18
6.37385307236647e-37	3.17919707889685	0.984	0.682	1.27477061447329e-33	1.21988241968913e-247	3.02849152390604	0.976	0.181	2.43976483937826e-244	6.37385307236647e-37	2.43976483937805e-247	Tst	22117	18
4.38731423228584e-33	1.33286622607672	0.967	0.342	8.77462846457168e-30	4.35356540312625e-246	1.27562600469144	0.699	0.068	8.7071308062525e-243	4.38731423228584e-33	8.70713080625221e-246	Sel1l3	231238	18
5.28975848660541e-44	1.29764762242586	1	0.286	1.05795169732108e-40	2.33391485574828e-244	1.06742381363169	0.656	0.059	4.66782971149656e-241	5.28975848660541e-44	4.66782971149625e-244	Upk1b	22268	18
2.8439293067629e-37	5.6306832418933	0.984	0.612	5.68785861352581e-34	4.40060702919036e-235	5.12011464088764	0.88	0.137	8.80121405838072e-232	2.8439293067629e-37	8.80121405837993e-235	A630095E13Rik	NA	18
8.60225914376867e-32	1.50692034925054	1	0.448	1.72045182875373e-28	1.98598066142335e-227	1.43898779374536	0.646	0.061	3.97196132284671e-224	8.60225914376867e-32	3.97196132284628e-227	Pigr	18703	18
1.70319405802117e-32	2.02126380319158	1	0.622	3.40638811604234e-29	1.92463866502551e-226	1.9977160553258	0.909	0.144	3.84927733005102e-223	1.70319405802117e-32	3.84927733005068e-226	Tspan13	66109	18
2.07764307089769e-29	1.45975291112941	0.967	0.447	4.15528614179538e-26	7.90848130554781e-225	1.50400825236259	0.804	0.103	1.58169626110956e-221	2.07764307089769e-29	1.58169626110941e-224	Kcnk1	16525	18
2.38824352662224e-30	0.929044822002993	1	0.613	4.77648705324449e-27	3.09501822193277e-221	1.10156418022839	0.593	0.052	6.19003644386553e-218	2.38824352662224e-30	6.19003644386538e-221	Chn2	69993	18
5.71309707955805e-50	1.356841340487	1	0.292	1.14261941591161e-46	6.72515804042838e-221	0.992455872443849	0.536	0.042	1.34503160808568e-217	5.71309707955805e-50	1.34503160808565e-220	Atp12a	192113	18
9.10854172977761e-36	1.54449045136637	1	0.546	1.82170834595552e-32	2.45200532228632e-218	1.39239448800235	0.742	0.09	4.90401064457265e-215	9.10854172977761e-36	4.90401064457268e-218	Gpt2	108682	18
1.33138859773358e-35	1.69171090168255	1	0.325	2.66277719546716e-32	1.09833655767837e-213	1.15190830620986	0.679	0.074	2.19667311535674e-210	1.33138859773358e-35	2.19667311535681e-213	Plet1	76509	18
1.57687422811857e-32	2.47635939091957	0.984	0.542	3.15374845623715e-29	3.7385617069561e-213	2.43496532469558	0.967	0.176	7.47712341391221e-210	1.57687422811857e-32	7.47712341391212e-213	Krt18	16668	18
5.72234483479926e-31	1.76460811116523	0.967	0.623	1.14446896695985e-27	1.08999116330642e-210	1.57830915677158	0.794	0.114	2.17998232661284e-207	5.72234483479926e-31	2.17998232661285e-210	Asns	27053	18
2.50809322688966e-35	2.53543215972995	1	0.687	5.01618645377932e-32	3.47992827041769e-205	2.3698426712059	0.971	0.192	6.95985654083538e-202	2.50809322688966e-35	6.95985654083545e-205	Spint2	20733	18
2.00941556896027e-24	1.8887616439441	0.934	0.45	4.01883113792054e-21	1.14858912728246e-204	2.02705589836023	0.914	0.151	2.29717825456492e-201	2.00941556896027e-24	2.29717825456498e-204	Epcam	17075	18
9.37388719794532e-32	1.86853327107745	1	0.739	1.87477743958906e-28	3.08942731584726e-203	1.47273399446202	0.789	0.111	6.17885463169453e-200	9.37388719794532e-32	6.17885463169468e-203	Ceacam1	26365	18
8.52964458511573e-28	1.17052382817805	0.951	0.438	1.70592891702314e-24	6.85658412057713e-202	1.03203573522053	0.641	0.069	1.37131682411543e-198	8.52964458511573e-28	1.37131682411542e-201	Tmprss2	50528	18
1.01213008855818e-39	1.14125235998906	1	0.405	2.02426017711636e-36	5.28321466779169e-201	1.17074138376169	0.646	0.072	1.05664293355834e-197	1.01213008855818e-39	1.05664293355832e-200	Cldn8	54420	18
8.36423685524273e-15	1.49644952881051	0.803	0.518	1.67284737104855e-11	2.13893112173704e-194	1.5621605687159	0.804	0.122	4.27786224347408e-191	8.36423685524273e-15	4.27786224347402e-194	Chchd10	103172	18
0.656482635929655	0.881127346397447	0.525	0.628	1	2.7418211241603e-194	0.938480056539864	0.598	0.062	5.4836422483206e-191	0.656482635929655	5.48364224832076e-194	Slc16a7	20503	18
4.16503482221148e-27	1.03514333127079	0.934	0.558	8.33006964442296e-24	1.3910212781239e-189	0.886308927060617	0.636	0.071	2.7820425562478e-186	4.16503482221148e-27	2.78204255624776e-189	Spink8	78709	18
4.71005021346285e-08	1.78632102927038	0.721	0.608	9.42010042692569e-05	1.07174865955945e-186	1.7169855923274	0.785	0.122	2.1434973191189e-183	4.71005021346285e-08	2.14349731911894e-186	Mme	17380	18
2.71512069209038e-21	0.913107428186943	0.934	0.528	5.43024138418076e-18	8.52779611100921e-185	0.859566572977159	0.574	0.059	1.70555922220184e-181	2.71512069209038e-21	1.70555922220189e-184	Abcc3	76408	18
3.39926225112578e-37	0.748024127300706	1	0.68	6.79852450225156e-34	8.77289146266341e-184	0.949544384437202	0.569	0.058	1.75457829253268e-180	3.39926225112578e-37	1.75457829253272e-183	Lysmd1	217779	18
2.07879351708469e-20	0.791757297804521	0.902	0.308	4.15758703416938e-17	3.01240016616775e-177	0.912396407327787	0.555	0.059	6.02480033233549e-174	2.07879351708469e-20	6.02480033233563e-177	Arg2	11847	18
1.30307750285723e-32	1.22780755780527	1	0.586	2.60615500571446e-29	5.7443873864572e-173	1.05156292399757	0.632	0.079	1.14887747729144e-169	1.30307750285723e-32	1.14887747729145e-172	Slc39a8	67547	18
5.20546749301835e-33	2.32778592732485	1	0.745	1.04109349860367e-29	5.77607757480783e-172	2.16777561981416	0.909	0.23	1.15521551496157e-168	5.20546749301835e-33	1.15521551496159e-171	Pla2g12a	66350	18
4.40617621757798e-31	2.00943647874715	1	0.56	8.81235243515597e-28	3.74708812397301e-171	1.68056073155396	0.852	0.161	7.49417624794602e-168	4.40617621757798e-31	7.49417624794591e-171	Fkbp11	66120	18
2.08508527681363e-39	4.48056715454208	1	0.96	4.17017055362727e-36	1.62575410681545e-169	4.27122246002235	1	0.36	3.2515082136309e-166	2.08508527681363e-39	3.25150821363083e-169	Tgm4	331046	18
1.66251888267208e-30	1.18845461764905	1	0.49	3.32503776534416e-27	3.8003845923646e-169	1.09038920689908	0.713	0.1	7.60076918472921e-166	1.66251888267208e-30	7.60076918472907e-169	Cldn7	53624	18
4.13109677600491e-33	2.75825058035926	1	0.737	8.26219355200982e-30	3.24296616628285e-167	2.60773736629712	0.952	0.271	6.48593233256569e-164	4.13109677600491e-33	6.48593233256581e-167	Phyh	16922	18
3.2601360644012e-14	1.36702262742532	0.82	0.551	6.5202721288024e-11	4.62396183364445e-167	1.34748975113927	0.866	0.149	9.2479236672889e-164	3.2601360644012e-14	9.24792366728909e-167	Krt8	16691	18
4.02869247105792e-33	1.92294927474032	1	0.776	8.05738494211585e-30	1.87470024453017e-162	1.68920706533675	0.871	0.186	3.74940048906035e-159	4.02869247105792e-33	3.74940048906032e-162	Phgdh	236539	18
4.13616141541263e-23	0.983802048759128	0.918	0.348	8.27232283082525e-20	4.2239287021052e-162	0.770763987336637	0.526	0.056	8.4478574042104e-159	4.13616141541263e-23	8.44785740421017e-162	Rab27b	80718	18
1.47510740592097e-23	1.42634103615505	0.918	0.528	2.95021481184195e-20	1.40713126466665e-161	1.38654645293712	0.766	0.141	2.8142625293333e-158	1.47510740592097e-23	2.81426252933329e-161	Gmds	218138	18
2.30732603125626e-24	1.65764617169611	0.984	0.646	4.61465206251253e-21	3.87721529355137e-160	1.91187603175559	0.928	0.206	7.75443058710275e-157	2.30732603125626e-24	7.7544305871029e-160	Cd24a	12484	18
2.83310601419208e-35	0.770619450116587	1	0.486	5.66621202838416e-32	1.25302524621851e-159	0.810537910145194	0.565	0.065	2.50605049243701e-156	2.83310601419208e-35	2.506050492437e-159	Derl3	70377	18
5.00382814984473e-27	0.830803165797667	0.934	0.397	1.00076562996895e-23	1.36708340271988e-159	0.749228695611245	0.522	0.057	2.73416680543976e-156	5.00382814984473e-27	2.73416680543979e-159	Plekhs1	226245	18
4.55150773603168e-39	4.7800402830712	1	0.983	9.10301547206336e-36	8.18347752128945e-159	4.35787079243445	1	0.391	1.63669550425789e-155	4.55150773603168e-39	1.63669550425787e-158	Pbsn	54192	18
2.20492719541767e-31	1.49786982196221	1	0.543	4.40985439083534e-28	1.06369161975657e-156	1.07021211186431	0.703	0.101	2.12738323951314e-153	2.20492719541767e-31	2.12738323951311e-156	Car2	12349	18
0.0781804143876434	0.793307021811446	0.574	0.362	1	4.26350553460503e-156	1.03040507615112	0.56	0.066	8.52701106921006e-153	0.0781804143876434	8.52701106921005e-156	Ggt1	14598	18
2.64825145761064e-22	1.09039149269955	0.984	0.753	5.29650291522127e-19	7.40047771400537e-156	1.06707177400009	0.684	0.104	1.48009554280107e-152	2.64825145761064e-22	1.48009554280105e-155	2310001H17Rik	76432	18
1.56296822503475e-24	2.09336520015149	0.984	0.734	3.12593645006951e-21	8.19621607331519e-156	1.98384944269572	0.856	0.204	1.63924321466304e-152	1.56296822503475e-24	1.63924321466301e-155	Edem2	108687	18
3.23412151124451e-11	0.957009952507735	0.934	0.827	6.46824302248902e-08	1.95611888035533e-155	1.23387997218123	0.751	0.131	3.91223776071066e-152	3.23412151124451e-11	3.91223776071069e-155	Itpk1	217837	18
9.34447021354766e-18	1.14184622607197	0.902	0.476	1.86889404270953e-14	1.4559011102981e-154	1.0692876293456	0.722	0.116	2.91180222059619e-151	9.34447021354766e-18	2.91180222059624e-154	Smagp	207818	18
6.51048244637075e-38	2.81249253704605	1	0.718	1.30209648927415e-34	3.21455345444816e-154	2.68883907960969	0.99	0.365	6.42910690889631e-151	6.51048244637075e-38	6.42910690889626e-154	Cystm1	66060	18
3.24703397055537e-33	2.2994806937431	1	0.607	6.49406794111074e-30	4.81003002478684e-154	1.94143365822538	0.914	0.235	9.62006004957368e-151	3.24703397055537e-33	9.62006004957364e-154	Sdf2l1	64136	18
1.92868637802676e-36	3.65304828510917	1	0.616	3.85737275605353e-33	7.2005150123016e-154	3.52026164962215	1	0.372	1.44010300246032e-150	1.92868637802676e-36	1.44010300246029e-153	9530002B09Rik	77432	18
9.69788391146952e-40	3.4707211213975	1	0.819	1.9395767822939e-36	9.27475071539449e-153	3.33697886427139	1	0.443	1.8549501430789e-149	9.69788391146952e-40	1.85495014307892e-152	Akr1b3	11677	18
1.40394539591058e-37	2.86666186574265	1	0.799	2.80789079182115e-34	9.2172457136096e-151	2.82341166199486	1	0.402	1.84344914272192e-147	1.40394539591058e-37	1.84344914272187e-150	Dnajc10	66861	18
2.80232516624624e-16	1.238423847234	0.918	0.758	5.60465033249248e-13	1.71545237751502e-150	1.83664262909582	0.904	0.224	3.43090475503004e-147	2.80232516624624e-16	3.43090475503003e-150	Tpd52	21985	18
0.606102559824619	0.567678612733159	0.541	0.363	1	5.34683355166526e-148	0.843144886392757	0.603	0.084	1.06936671033305e-144	0.606102559824619	1.06936671033305e-147	Smim22	432995	18
1.62138379224133e-31	1.83754379132281	0.984	0.776	3.24276758448266e-28	1.76987426859363e-146	1.72516638019678	0.823	0.187	3.53974853718726e-143	1.62138379224133e-31	3.53974853718726e-146	Wars	22375	18
0.000738214265228541	1.24835076011415	0.639	0.386	1	4.55604182428094e-146	1.15583117808579	0.636	0.098	9.11208364856188e-143	0.000738214265228541	9.11208364856186e-146	Dnaja4	58233	18
1.92491237215638e-30	0.827485214416202	0.967	0.604	3.84982474431275e-27	1.29141191315382e-144	0.911860742811289	0.55	0.071	2.58282382630763e-141	1.92491237215638e-30	2.58282382630771e-144	Slc7a4	224022	18
2.56606222229274e-27	1.11415328946497	1	0.614	5.13212444458549e-24	2.87302584457903e-143	1.14244008213788	0.756	0.142	5.74605168915805e-140	2.56606222229274e-27	5.74605168915801e-143	Fabp5	16592	18
1.48647005792962e-07	1.01063931948476	0.721	0.602	0.000297294011585923	3.01327018188378e-142	1.05322404987169	0.679	0.111	6.02654036376756e-139	1.48647005792962e-07	6.02654036376756e-142	Perp	64058	18
2.55453763742552e-34	0.99163531680731	1	0.491	5.10907527485103e-31	6.35415607522585e-142	0.931501506199928	0.565	0.074	1.27083121504517e-138	2.55453763742552e-34	1.27083121504516e-141	Prom1	19126	18
2.82166101267548e-36	2.75362034463638	1	0.88	5.64332202535095e-33	3.74394450793691e-139	2.82568027458138	1	0.492	7.48788901587381e-136	2.82166101267548e-36	7.48788901587383e-139	Man1a	17155	18
4.8010897372234e-33	2.31615715757514	1	0.781	9.6021794744468e-30	1.41773437672584e-137	2.3588626513613	0.99	0.398	2.83546875345168e-134	4.8010897372234e-33	2.83546875345166e-137	Sec11c	66286	18
5.3972326541867e-15	1.27962218373919	0.82	0.674	1.07944653083734e-11	6.8423385445622e-137	1.35559914650644	0.766	0.166	1.36846770891244e-133	5.3972326541867e-15	1.36846770891247e-136	Chid1	68038	18
6.05942130734305e-12	1.10901473052439	0.82	0.529	1.21188426146861e-08	9.03579394349014e-137	1.15978286271291	0.732	0.123	1.80715878869803e-133	6.05942130734305e-12	1.80715878869798e-136	Cldn3	12739	18
3.23773794170542e-19	0.820712518260243	0.902	0.504	6.47547588341085e-16	4.3479209397421e-135	0.786660350070268	0.569	0.079	8.6958418794842e-132	3.23773794170542e-19	8.69584187948419e-135	Mlph	171531	18
3.73605636541376e-37	4.05540071378335	1	0.976	7.47211273082752e-34	2.38273306986866e-133	3.83465688867438	1	0.512	4.76546613973732e-130	3.73605636541376e-37	4.7654661397373e-133	9530053A07Rik	319482	18
7.5118592075151e-38	3.68147483445668	1	0.847	1.50237184150302e-34	2.03446678687237e-130	3.70573912367419	1	0.614	4.06893357374474e-127	7.5118592075151e-38	4.06893357374476e-130	Prdx6	11758	18
6.58376938601932e-27	1.63941287786046	1	0.785	1.31675387720386e-23	1.85253869880163e-129	1.59846536121013	0.818	0.208	3.70507739760327e-126	6.58376938601932e-27	3.70507739760332e-129	Stard10	56018	18
4.86928281375425e-26	1.91376347918292	1	0.815	9.73856562750849e-23	3.45347093443767e-128	1.78159601438922	0.866	0.254	6.90694186887535e-125	4.86928281375425e-26	6.90694186887521e-128	Abhd12	76192	18
0.949328360494684	0.89207109817652	0.508	0.479	1	4.23002780210473e-125	0.775321443042034	0.56	0.081	8.46005560420947e-122	0.949328360494684	8.46005560420939e-125	Foxa1	15375	18
2.69304733518965e-23	1.41913377987964	0.918	0.663	5.3860946703793e-20	5.00532718064764e-124	1.08889756236549	0.656	0.118	1.00106543612953e-120	2.69304733518965e-23	1.00106543612956e-123	Serpinb1a	66222	18
0.0318473805436785	0.702460614776116	0.607	0.488	1	1.72830743675039e-123	0.814716052188014	0.502	0.069	3.45661487350079e-120	0.0318473805436785	3.45661487350072e-123	Krtcap3	69815	18
2.97939283388466e-25	1.22637231489129	0.951	0.5	5.95878566776931e-22	1.4116810983956e-122	0.886401624283701	0.522	0.075	2.8233621967912e-119	2.97939283388466e-25	2.82336219679122e-122	Rnf128	66889	18
2.82368950005274e-25	1.77019981672873	0.984	0.661	5.64737900010548e-22	1.60348600117351e-120	1.51682316827911	0.876	0.273	3.20697200234702e-117	2.82368950005274e-25	3.20697200234707e-120	Ppa1	67895	18
2.94598744960723e-37	2.37428431838793	1	0.796	5.89197489921447e-34	2.68561021000448e-116	2.25703678309964	0.995	0.7	5.37122042000896e-113	2.94598744960723e-37	5.37122042000911e-116	Ssr4	20832	18
2.37421876572868e-28	1.19428335011628	1	0.673	4.74843753145736e-25	6.01740167874656e-116	1.10028514041615	0.694	0.147	1.20348033574931e-112	2.37421876572868e-28	1.20348033574934e-115	Mgst3	66447	18
9.00341118224097e-26	1.72842768390919	0.984	0.737	1.80068223644819e-22	2.30492858103917e-115	1.92368966910591	0.971	0.448	4.60985716207834e-112	9.00341118224097e-26	4.60985716207836e-115	H2afj	232440	18
7.06913565912718e-17	1.2314935509379	0.918	0.598	1.41382713182544e-13	6.12348208486889e-115	1.0063316190669	0.656	0.119	1.22469641697378e-111	7.06913565912718e-17	1.22469641697376e-114	Gata3	14462	18
6.56503113154954e-32	2.08522919703043	0.984	0.844	1.31300622630991e-28	7.49655257741421e-115	2.12979619646291	0.986	0.554	1.49931051548284e-111	6.56503113154954e-32	1.49931051548283e-114	Fkbp2	14227	18
1.28879803729279e-28	2.10733565532434	0.984	0.752	2.57759607458557e-25	1.68487505109709e-114	1.61059274637665	0.737	0.167	3.36975010219417e-111	1.28879803729279e-28	3.36975010219425e-114	Prlr	19116	18
7.02644062748477e-33	2.02645841595661	1	0.877	1.40528812549695e-29	1.9279419487824e-114	2.10584881302199	1	0.693	3.8558838975648e-111	7.02644062748477e-33	3.85588389756483e-114	Sec61b	66212	18
6.86202201088085e-37	2.83695854753578	1	0.785	1.37240440217617e-33	8.8765420136413e-113	2.51564489096096	0.995	0.663	1.77530840272826e-109	6.86202201088085e-37	1.77530840272824e-112	Pdia6	71853	18
1.4308014323637e-21	0.987844486111113	0.951	0.725	2.86160286472739e-18	2.31055777881441e-110	0.947348898381969	0.646	0.129	4.62111555762882e-107	1.4308014323637e-21	4.62111555762885e-110	Nudt22	68323	18
2.18919738280403e-15	1.2185624705446	0.902	0.72	4.37839476560805e-12	2.91517894282891e-109	1.13946592181221	0.727	0.175	5.83035788565783e-106	2.18919738280403e-15	5.83035788565787e-109	Tsta3	22122	18
7.74873068063832e-16	1.24805821023037	0.869	0.613	1.54974613612766e-12	3.1970375216566e-109	1.25743395645453	0.833	0.243	6.39407504331319e-106	7.74873068063832e-16	6.39407504331323e-109	Lap3	66988	18
1.07066746495602e-26	1.35072950969814	0.984	0.693	2.14133492991203e-23	2.94869877458153e-108	1.25430398821857	0.732	0.17	5.89739754916306e-105	1.07066746495602e-26	5.89739754916302e-108	Dcxr	67880	18
7.78796391765017e-22	0.96976151995333	0.934	0.483	1.55759278353003e-18	1.07443244534253e-107	0.703593070787545	0.526	0.082	2.14886489068505e-104	7.78796391765017e-22	2.14886489068505e-107	Gm16136	105245924	18
1.25705206990433e-23	0.827322648423009	1	0.613	2.51410413980866e-20	1.64130761082096e-105	0.837545042948415	0.612	0.113	3.28261522164192e-102	1.25705206990433e-23	3.28261522164192e-105	Ptgs1	19224	18
5.7059369034399e-19	0.755544541846968	0.967	0.48	1.14118738068798e-15	5.28152994893821e-105	0.791639652265387	0.622	0.118	1.05630598978764e-101	5.7059369034399e-19	1.05630598978765e-104	Blnk	17060	18
6.2772681343003e-30	2.22892042571462	0.984	0.719	1.25545362686006e-26	2.2107635028113e-102	1.9376496382927	0.981	0.582	4.4215270056226e-99	6.2772681343003e-30	4.42152700562261e-102	Manf	74840	18
0.951577194857967	0.26998948749824	0.541	0.513	1	2.98475718446022e-99	0.597835368995085	0.579	0.1	5.96951436892044e-96	0.951577194857967	5.96951436892045e-99	Tspan8	216350	18
6.80791795426101e-29	1.96734138801044	0.984	0.813	1.3615835908522e-25	1.42331206043072e-98	1.77202972913149	0.986	0.631	2.84662412086145e-95	6.80791795426101e-29	2.84662412086148e-98	Tmed3	66111	18
9.71559192768863e-30	1.93028092179558	1	0.644	1.94311838553773e-26	1.51032183250557e-96	1.44437831179826	0.809	0.253	3.02064366501115e-93	9.71559192768863e-30	3.02064366501118e-96	Creld2	76737	18
5.94717614429696e-20	1.23443785793222	0.967	0.727	1.18943522885939e-16	1.83457196962887e-95	1.67874220475075	0.919	0.456	3.66914393925774e-92	5.94717614429696e-20	3.66914393925774e-95	Serp1	28146	18
3.55992126348744e-19	0.932007173464055	0.984	0.552	7.11984252697488e-16	2.50957699433006e-94	1.17294530153009	0.746	0.216	5.01915398866012e-91	3.55992126348744e-19	5.01915398866019e-94	Nans	94181	18
5.56911948170752e-14	1.05529313242465	0.951	0.681	1.1138238963415e-10	2.08848103971475e-93	1.44913494197863	0.833	0.279	4.1769620794295e-90	5.56911948170752e-14	4.17696207942951e-93	Rnf149	67702	18
8.05394611291458e-13	1.16001792957624	0.82	0.741	1.61078922258292e-09	2.36869200812232e-93	1.14246900450974	0.751	0.215	4.73738401624464e-90	8.05394611291458e-13	4.73738401624462e-93	Sord	20322	18
3.29817820835869e-27	1.74422965449411	1	0.746	6.59635641671737e-24	2.14957937431425e-92	1.61514380706296	0.89	0.374	4.29915874862851e-89	3.29817820835869e-27	4.29915874862847e-92	Pdia4	12304	18
3.39312745226635e-24	0.696764686146163	1	0.738	6.78625490453271e-21	6.18665377130351e-90	0.823742529053898	0.598	0.128	1.2373307542607e-86	3.39312745226635e-24	1.23733075426069e-89	Stat5a	20850	18
1.35264723388289e-27	0.719398858123884	0.984	0.568	2.70529446776578e-24	6.44701581484381e-90	0.793368400587885	0.603	0.131	1.28940316296876e-86	1.35264723388289e-27	1.28940316296876e-89	Rab15	104886	18
1.97079460943883e-19	1.20836575085585	1	0.779	3.94158921887765e-16	9.19575493476162e-90	1.47690098995285	0.871	0.386	1.83915098695232e-86	1.97079460943883e-19	1.83915098695235e-89	Mien1	103742	18
1.49710854659219e-22	0.994487820879838	1	0.548	2.99421709318438e-19	6.02939069244119e-89	1.02020674975096	0.727	0.196	1.20587813848824e-85	1.49710854659219e-22	1.20587813848824e-88	Tuba4a	22145	18
4.30464343038877e-29	1.8706912742152	1	0.784	8.60928686077753e-26	2.34767359750303e-87	1.73029056049174	0.957	0.614	4.69534719500606e-84	4.30464343038877e-29	4.6953471950061e-87	Dnajc3	100037258	18
9.91533459306012e-28	1.40756060795141	1	0.936	1.98306691861202e-24	5.16196074126374e-85	1.40143222490126	1	0.878	1.03239214825275e-81	9.91533459306012e-28	1.03239214825275e-84	B2m	12010	18
2.98660071556964e-26	1.80196321518209	1	0.743	5.97320143113929e-23	1.92091996606768e-84	1.42064612179655	0.904	0.427	3.84183993213536e-81	2.98660071556964e-26	3.84183993213542e-84	Rcn1	19672	18
8.79297985213648e-20	1.49767178202901	0.918	0.827	1.7585959704273e-16	1.21811286777731e-81	1.50874033534959	0.952	0.545	2.43622573555461e-78	8.79297985213648e-20	2.43622573555461e-81	Ezr	22350	18
5.21161512670305e-11	0.843456252636576	0.852	0.58	1.04232302534061e-07	8.5475989591643e-81	0.85198541198461	0.565	0.128	1.70951979183286e-77	5.21161512670305e-11	1.70951979183288e-80	Gmppb	331026	18
0.290527044613217	0.648284441421098	0.459	0.741	1	4.27080128508585e-80	0.699568224420218	0.555	0.118	8.54160257017169e-77	0.290527044613217	8.54160257017162e-80	Pkp4	227937	18
1.1282152455556e-09	0.792051228147773	0.836	0.744	2.2564304911112e-06	2.57209521683007e-79	0.996926838547085	0.737	0.199	5.14419043366015e-76	1.1282152455556e-09	5.14419043366009e-79	Atp1b1	11931	18
1.72042628624656e-20	0.661351213335059	1	0.602	3.44085257249313e-17	4.90467135702441e-78	0.649453087046671	0.536	0.112	9.80934271404881e-75	1.72042628624656e-20	9.80934271404893e-78	Hopx	74318	18
6.92404909911788e-15	0.724835721271865	0.984	0.674	1.38480981982358e-11	5.99398779041159e-77	1.05469475381974	0.789	0.282	1.19879755808232e-73	6.92404909911788e-15	1.19879755808231e-76	Msrb1	27361	18
0.000951862981218935	0.571145151039429	0.689	0.629	1	2.99569107394643e-76	0.692408024011007	0.574	0.127	5.99138214789287e-73	0.000951862981218935	5.99138214789293e-76	Alcam	11658	18
6.95437556270445e-23	1.4592304919839	1	0.797	1.39087511254089e-19	8.76911474304987e-74	1.36281704010383	0.9	0.533	1.75382294860997e-70	6.95437556270445e-23	1.75382294860996e-73	Mdh1	17449	18
5.82202803232689e-25	1.27745455949825	1	0.693	1.16440560646538e-21	3.03052640202599e-72	1.10765886953476	0.77	0.282	6.06105280405199e-69	5.82202803232689e-25	6.06105280405206e-72	Mcee	73724	18
0.0121039666925151	0.758298577297058	0.656	0.676	1	2.14806383539668e-70	0.883240699951095	0.694	0.209	4.29612767079335e-67	0.0121039666925151	4.29612767079333e-70	Tpd52l1	21987	18
3.85192108969995e-15	0.948755475750031	0.984	0.707	7.7038421793999e-12	4.35207797908464e-70	1.0981030188802	0.785	0.307	8.70415595816929e-67	3.85192108969995e-15	8.70415595816937e-70	Eif4ebp1	13685	18
1.3179019616711e-14	1.1886144511354	0.918	0.639	2.6358039233422e-11	2.44840628482044e-69	1.08450490715936	0.88	0.332	4.89681256964089e-66	1.3179019616711e-14	4.89681256964087e-69	Plac8	231507	18
1.20743579658388e-12	1.09683665455154	0.967	0.752	2.41487159316776e-09	7.32787590106052e-67	1.02129461796385	0.766	0.296	1.4655751802121e-63	1.20743579658388e-12	1.4655751802121e-66	Tmem123	71929	18
1.13036912695372e-16	1.16175527403282	1	0.773	2.26073825390743e-13	2.69966692711075e-66	1.3555827338438	0.751	0.279	5.39933385422149e-63	1.13036912695372e-16	5.39933385422152e-66	Cited2	17684	18
0.00102005793990919	0.745558017253115	0.639	0.664	1	1.01249628120427e-65	1.04518055830093	0.727	0.267	2.02499256240854e-62	0.00102005793990919	2.02499256240854e-65	Usp16	74112	18
4.5099400736128e-21	1.59425462661246	1	0.852	9.01988014722559e-18	1.99904229898851e-64	1.42932743995357	0.971	0.79	3.99808459797702e-61	4.5099400736128e-21	3.99808459797697e-64	Hsp90b1	22027	18
1.56315680283644e-19	1.16861329132879	0.984	0.667	3.12631360567288e-16	7.62979224930417e-61	0.92431337423663	0.703	0.247	1.52595844986083e-57	1.56315680283644e-19	1.52595844986083e-60	Hacd2	70757	18
8.58884220504436e-13	0.773966287091905	1	0.683	1.71776844100887e-09	8.8907963268008e-56	0.767365186989837	0.699	0.252	1.77815926536016e-52	8.58884220504436e-13	1.77815926536017e-55	Gclm	14630	18
7.8758857661856e-13	0.870920338871737	0.984	0.664	1.57517715323712e-09	3.83974687998855e-55	0.97466449508239	0.813	0.382	7.6794937599771e-52	7.8758857661856e-13	7.67949375997708e-55	Pgk1	18655	18
0.546342993054689	0.601213734216201	0.475	0.631	1	3.94028128491622e-55	0.61591605313604	0.512	0.137	7.88056256983244e-52	0.546342993054689	7.88056256983251e-55	Ptgr1	67103	18
1.48702647428888e-08	0.674202697909892	0.885	0.703	2.97405294857777e-05	3.15752245978492e-53	0.688587706269735	0.608	0.194	6.31504491956984e-50	1.48702647428888e-08	6.31504491956988e-53	Tmem183a	57439	18
4.677688804979e-26	3.18575520383224	1	0.942	9.355377609958e-23	3.48236945561486e-53	1.2750808890916	0.593	0.197	6.96473891122972e-50	4.677688804979e-26	6.96473891122973e-53	Defb50	387334	18
4.48589012401924e-06	0.549015733084029	0.689	0.556	0.00897178024803848	2.31052838975276e-51	0.704052084604813	0.608	0.198	4.62105677950552e-48	4.48589012401924e-06	4.6210567795055e-51	Edem1	192193	18
3.94413521710501e-11	0.732003113362136	0.934	0.593	7.88827043421002e-08	5.12133217806695e-47	0.680449002663063	0.923	0.476	1.02426643561339e-43	3.94413521710501e-11	1.02426643561339e-46	Hspb1	15507	18
1.33049873201829e-06	0.749154655193831	0.787	0.686	0.00266099746403658	2.87612783763318e-44	0.769512705719391	0.689	0.29	5.75225567526635e-41	1.33049873201829e-06	5.75225567526634e-44	Pgap2	233575	18
1.61594515381488e-25	1.2976252163926	1	0.8	3.23189030762977e-22	8.86108409396298e-43	0.799943540500171	0.694	0.302	1.7722168187926e-39	1.61594515381488e-25	1.7722168187926e-42	Gata2	14461	18
1.59464756879821e-05	0.787729634891263	0.656	0.614	0.0318929513759641	2.58298546352176e-42	0.70501590932055	0.656	0.268	5.16597092704352e-39	1.59464756879821e-05	5.16597092704355e-42	Gfpt1	14583	18
0.103478294884882	0.733260495155255	0.623	0.789	1	5.97982265113368e-41	0.729454396303234	0.622	0.241	1.19596453022674e-37	0.103478294884882	1.19596453022674e-40	Slc25a30	67554	18
1.16409497425959e-08	0.77132515429688	0.738	0.564	2.32818994851918e-05	1.62304950135132e-40	0.560375534755841	0.522	0.17	3.24609900270264e-37	1.16409497425959e-08	3.24609900270266e-40	Amd1	11702	18
2.46278055102934e-13	0.56324884263401	0.967	0.579	4.92556110205868e-10	3.16961145016095e-39	0.655390286468563	0.67	0.295	6.3392229003219e-36	2.46278055102934e-13	6.33922290032191e-39	Higd1a	56295	18
6.72365202018963e-19	0.603516201069477	0.967	0.617	1.34473040403793e-15	1.74747721095964e-37	0.490353066268137	0.502	0.166	3.49495442191929e-34	6.72365202018963e-19	3.49495442191929e-37	Tmem45a	56277	18
5.83904005728006e-13	0.816402370022652	1	0.784	1.16780801145601e-09	1.87975772645835e-37	0.715959880016482	0.746	0.365	3.7595154529167e-34	5.83904005728006e-13	3.75951545291673e-37	Anxa4	11746	18
8.68592853365257e-07	0.685010755398608	0.836	0.676	0.00173718570673051	3.18372522450391e-37	0.72063759804208	0.612	0.253	6.36745044900782e-34	8.68592853365257e-07	6.36745044900781e-37	Pgp	67078	18
7.27039089369604e-08	0.920700375477211	0.754	0.673	0.000145407817873921	2.63047111736804e-35	0.654425894563798	0.632	0.286	5.26094223473609e-32	7.27039089369604e-08	5.26094223473612e-35	Cbr1	12408	18
1.24163083546434e-11	0.828231082073887	1	0.697	2.48326167092869e-08	7.25852059104214e-35	0.711455987419821	0.818	0.483	1.45170411820843e-31	1.24163083546434e-11	1.45170411820843e-34	Mif	17319	18
1.81897772899881e-21	0.654950840094494	1	0.683	3.63795545799762e-18	2.64741901357478e-32	0.569517507450033	0.584	0.241	5.29483802714956e-29	1.81897772899881e-21	5.29483802714959e-32	Ptges	64292	18
3.81524068478733e-11	0.946611938990017	0.984	0.778	7.63048136957465e-08	3.4979956388836e-30	0.650499144327107	0.627	0.304	6.9959912777672e-27	3.81524068478733e-11	6.99599127776723e-30	Sel1l	20338	18
9.58732215274534e-14	0.768307905399711	1	0.584	1.91746443054907e-10	1.80596131092206e-28	0.688991290328562	0.703	0.361	3.61192262184412e-25	9.58732215274534e-14	3.61192262184412e-28	Hist1h2bc	NA	18
9.11734324218951e-19	0.94650274834747	1	0.728	1.8234686484379e-15	3.61909527175549e-27	0.486153509305093	0.751	0.398	7.23819054351098e-24	9.11734324218951e-19	7.23819054351101e-27	Gstm2	14863	18
1.15061139749643e-06	0.643356560765333	0.918	0.788	0.00230122279499286	2.00708144918019e-25	0.515110727691374	0.536	0.233	4.01416289836039e-22	1.15061139749643e-06	4.0141628983604e-25	Ncoa4	27057	18
0.942342794303273	0.607595268001808	0.525	0.713	1	2.88661434040766e-24	0.467566442133459	0.526	0.232	5.77322868081531e-21	0.942342794303273	5.77322868081531e-24	Ufl1	67490	18
1.79059259032822e-12	0.719458965518879	0.984	0.715	3.58118518065643e-09	3.58641724464109e-22	0.523191241731335	0.694	0.393	7.17283448928217e-19	1.79059259032822e-12	7.17283448928221e-22	Fam162a	70186	18
5.07059731681622e-12	0.458466816941351	1	0.795	1.01411946336324e-08	1.51114930294047e-21	0.471173523522168	0.694	0.395	3.02229860588094e-18	5.07059731681622e-12	3.02229860588095e-21	Copz2	56358	18
2.68223634436409e-07	0.704646524701597	0.918	0.784	0.000536447268872818	3.3021846160571e-21	0.602649475350002	0.837	0.59	6.6043692321142e-18	2.68223634436409e-07	6.60436923211422e-21	Herpud1	64209	18
1.58511720746057e-06	0.722255435735525	1	0.848	0.00317023441492114	5.03942293319763e-17	0.429165498586323	0.737	0.464	1.00788458663953e-13	1.58511720746057e-06	1.00788458663953e-16	Scd2	20250	18
4.20265021068928e-188	2.55229101707574	0.974	0.074	8.40530042137855e-185	0	1.83363256805825	0.584	0.006	0	4.20265021068928e-188	0	Gpm6a	234267	19
4.96781727266089e-170	2.66978542948056	0.974	0.083	9.93563454532178e-167	0	2.2946703256038	0.611	0.008	0	4.96781727266089e-170	0	Gpihbp1	68453	19
2.60716715612261e-157	2.34433025622239	1	0.077	5.21433431224523e-154	0	1.67026272427209	0.562	0.012	0	2.60716715612261e-157	0	Sox18	20672	19
8.90970429429232e-127	4.06559183289022	0.987	0.13	1.78194085885846e-123	0	3.51522955284854	0.881	0.005	0	8.90970429429232e-127	0	Reln	19699	19
1.2110825002439e-115	2.79273555107694	0.987	0.134	2.4221650004878e-112	0	2.36469820254448	0.665	0.004	0	1.2110825002439e-115	0	Adgrg3	54672	19
1.1074747031765e-109	2.06602503404338	0.987	0.132	2.214949406353e-106	0	1.756207940833	0.627	0.018	0	1.1074747031765e-109	0	Tie1	21846	19
2.48366099952277e-108	3.80267796178209	0.974	0.136	4.96732199904553e-105	0	3.78185927341946	0.881	0.008	0	2.48366099952277e-108	0	Cldn5	12741	19
2.70795469252035e-108	4.04925080462179	0.987	0.147	5.41590938504069e-105	0	3.50593986854238	0.859	0.006	0	2.70795469252035e-108	0	Flt4	14257	19
5.82532207149348e-103	2.02977693166355	0.987	0.152	1.1650644142987e-99	0	1.66808713883476	0.503	0.009	0	5.82532207149348e-103	0	Klhl4	237010	19
4.77954630760627e-101	5.12357482761137	0.987	0.173	9.55909261521255e-98	0	4.80068415752603	0.951	0.004	0	4.77954630760627e-101	0	Mmrn1	70945	19
7.30772947376361e-84	2.37512926394444	0.987	0.187	1.46154589475272e-80	0	1.90411456811343	0.584	0.011	0	7.30772947376361e-84	0	Dtx1	14357	19
5.68367730535375e-66	2.75967759496734	0.987	0.295	1.13673546107075e-62	0	1.88261279258179	0.573	0.03	0	5.68367730535375e-66	0	Pcsk6	18553	19
7.34838115595808e-61	2.38394103861692	1	0.318	1.46967623119162e-57	0	1.69701847457164	0.627	0.031	0	7.34838115595808e-61	0	Cdh5	12562	19
1.69853712171275e-60	2.87899218593979	0.987	0.339	3.39707424342551e-57	0	2.79172385553173	0.741	0.009	0	1.69853712171275e-60	0	Prox1	19130	19
5.17674955473323e-59	2.87381433059206	0.987	0.297	1.03534991094665e-55	0	3.16863478608612	0.735	0.022	0	5.17674955473323e-59	0	Apold1	381823	19
3.21957892527702e-54	4.75544149502994	1	0.491	6.43915785055405e-51	0	4.36627110343712	0.87	0.026	0	3.21957892527702e-54	0	Lyve1	114332	19
5.19696560030424e-53	1.50291354204398	0.987	0.315	1.03939312006085e-49	0	1.50661498649803	0.568	0.026	0	5.19696560030424e-53	0	Rasip1	69903	19
1.38961533208098e-51	2.32259883544327	1	0.433	2.77923066416196e-48	0	2.09278646960197	0.686	0.047	0	1.38961533208098e-51	0	Sema6a	20358	19
9.48145460910314e-50	3.1838710101949	0.987	0.306	1.89629092182063e-46	0	2.62746953270301	0.768	0.06	0	9.48145460910314e-50	0	Ecscr	68545	19
1.40000297050184e-48	3.42816265612304	0.987	0.614	2.80000594100368e-45	0	2.81629522184341	0.789	0.049	0	1.40000297050184e-48	0	Pard6g	93737	19
5.47782631440202e-46	2.6220958979331	0.936	0.33	1.0955652628804e-42	0	2.48577428042812	0.8	0.026	0	5.47782631440202e-46	0	Egfl7	353156	19
1.11176566920261e-44	2.84304225769541	1	0.663	2.22353133840522e-41	0	2.6075069485692	0.805	0.058	0	1.11176566920261e-44	0	Stab1	192187	19
5.00773158715227e-41	7.4472720756186	0.936	0.691	1.00154631743045e-37	0	7.17118197918919	0.946	0.021	0	5.00773158715227e-41	0	Ccl21a	18829	19
1.21869935553785e-19	1.5235524556223	0.821	0.371	2.43739871107571e-16	0	1.81379021034957	0.708	0.044	0	1.21869935553785e-19	0	Pecam1	18613	19
4.28972657463597e-60	2.09290085539027	1	0.234	8.57945314927193e-57	1.36421467377305e-292	1.65657428232868	0.584	0.033	2.72842934754611e-289	4.28972657463597e-60	2.7284293475461e-292	Meox1	17285	19
4.51077298135842e-54	2.69862412714646	1	0.48	9.02154596271684e-51	7.61890327293037e-281	2.51747094882102	0.805	0.078	1.52378065458607e-277	4.51077298135842e-54	1.52378065458598e-280	Kdr	16542	19
3.29160181139792e-50	2.88628348901263	0.987	0.327	6.58320362279584e-47	2.6049943042649e-275	2.15862535588949	0.643	0.047	5.20998860852979e-272	3.29160181139792e-50	5.20998860852957e-275	Cyp4b1	13120	19
7.00712284544929e-09	1.5208504092909	0.705	0.374	1.40142456908986e-05	4.3361241288476e-257	1.67795655994586	0.665	0.05	8.67224825769519e-254	7.00712284544929e-09	8.67224825769446e-257	Gimap6	231931	19
1.74091988101605e-10	1.3375547648052	0.769	0.39	3.4818397620321e-07	2.06333458956586e-247	1.43592960466299	0.541	0.034	4.12666917913171e-244	1.74091988101605e-10	4.12666917913133e-247	S1pr1	13609	19
1.18046244430958e-43	2.79831899573736	0.974	0.499	2.36092488861916e-40	3.21894894553706e-218	2.38326663173573	0.568	0.044	6.43789789107412e-215	1.18046244430958e-43	6.43789789107403e-218	Aqp1	11826	19
7.4226080016609e-54	1.77056785703507	0.974	0.353	1.48452160033218e-50	1.13114970214332e-216	1.53699718009151	0.53	0.038	2.26229940428664e-213	7.4226080016609e-54	2.2622994042866e-216	Adgrf5	224792	19
3.15801377312649e-50	4.11286038352454	0.987	0.518	6.31602754625299e-47	1.4784793475706e-212	3.65179809848857	0.865	0.14	2.9569586951412e-209	3.15801377312649e-50	2.95695869514115e-212	Cavin2	20324	19
7.99713618267987e-65	1.63304778542352	0.987	0.258	1.59942723653597e-61	2.28481056136329e-209	1.62461824938901	0.546	0.044	4.56962112272657e-206	7.99713618267987e-65	4.56962112272655e-209	Podxl	27205	19
8.40267582597193e-45	3.42087697204964	0.987	0.697	1.68053516519439e-41	3.94312815920264e-208	3.3182701162139	0.832	0.126	7.88625631840528e-205	8.40267582597193e-45	7.8862563184055e-208	Bcr	110279	19
8.45240977678195e-45	2.19507300939708	0.974	0.465	1.69048195535639e-41	8.26853796729644e-198	1.83898043121118	0.638	0.068	1.65370759345929e-194	8.45240977678195e-45	1.65370759345928e-197	Slc45a3	212980	19
0.189784706766033	1.23753315652012	0.526	0.322	1	3.26228445863041e-196	1.81925578249888	0.632	0.063	6.52456891726082e-193	0.189784706766033	6.52456891726087e-196	Emcn	59308	19
2.29053912336175e-09	2.51530328693985	0.679	0.317	4.58107824672351e-06	7.81791630659957e-191	2.5662775648407	0.595	0.059	1.56358326131991e-187	2.29053912336175e-09	1.56358326131992e-190	Rgs16	19734	19
8.82219483409662e-43	3.31951314688669	0.974	0.414	1.76443896681932e-39	1.75377971396892e-183	2.76417852548399	0.741	0.106	3.50755942793784e-180	8.82219483409662e-43	3.50755942793793e-183	Lcn2	16819	19
2.2939550368996e-47	2.77213867934596	1	0.38	4.5879100737992e-44	3.54719456710418e-164	1.94498212052045	0.578	0.062	7.09438913420836e-161	2.2939550368996e-47	7.09438913420856e-164	Stmn2	20257	19
4.88728517450147e-46	1.4376042367476	0.987	0.481	9.77457034900295e-43	6.32936330552316e-136	1.4638957776958	0.53	0.064	1.26587266110463e-132	4.88728517450147e-46	1.26587266110462e-135	Prex2	109294	19
1.64955894814065e-42	3.34774255689828	0.962	0.682	3.29911789628131e-39	1.05739388798533e-120	3.33644842027004	0.919	0.349	2.11478777597066e-117	1.64955894814065e-42	2.11478777597068e-120	Fgl2	14190	19
6.97137633279751e-40	2.89851157496832	0.987	0.64	1.3942752665595e-36	5.85854427612703e-118	2.46288596178397	0.838	0.223	1.17170885522541e-114	6.97137633279751e-40	1.17170885522541e-117	Fxyd6	59095	19
1.07858118877242e-32	2.40353735055618	1	0.712	2.15716237754485e-29	7.87677767081343e-116	2.32563030630255	0.751	0.177	1.57535553416269e-112	1.07858118877242e-32	1.57535553416265e-115	Nrp2	18187	19
1.10349991420638e-41	1.68769352467795	0.987	0.535	2.20699982841276e-38	3.69554785611409e-114	1.3537072700801	0.557	0.088	7.39109571222818e-111	1.10349991420638e-41	7.39109571222833e-114	Cracr2b	213573	19
2.06379797155856e-42	3.43398122079841	0.987	0.842	4.12759594311712e-39	1.95622592217126e-105	3.07973413633311	0.892	0.383	3.91245184434252e-102	2.06379797155856e-42	3.91245184434249e-105	Gng11	66066	19
1.19955913794598e-37	2.42247983504192	0.987	0.533	2.39911827589196e-34	4.073150505e-105	1.9409912180754	0.773	0.206	8.14630100999999e-102	1.19955913794598e-37	8.14630100999994e-105	Cav1	12389	19
3.57234319402663e-26	1.19878059944171	0.974	0.608	7.14468638805325e-23	7.611347392169e-104	1.64134102251132	0.616	0.115	1.5222694784338e-100	3.57234319402663e-26	1.5222694784338e-103	Gmfg	63986	19
1.50210245598694e-34	1.6394304358188	0.974	0.459	3.00420491197388e-31	4.28232661162398e-99	1.43732292915504	0.616	0.113	8.56465322324796e-96	1.50210245598694e-34	8.56465322324801e-99	Thy1	21838	19
2.80979218031575e-22	1.28391747352827	0.974	0.68	5.6195843606315e-19	2.86989021327738e-94	1.48560494677	0.595	0.114	5.73978042655477e-91	2.80979218031575e-22	5.73978042655472e-94	Mef2c	17260	19
1.4019132501109e-46	3.71975535255805	0.987	0.854	2.80382650022179e-43	1.58231769120208e-92	2.79527265389288	0.924	0.523	3.16463538240415e-89	1.4019132501109e-46	3.16463538240418e-92	Timp3	21859	19
1.10458458141798e-35	1.71202914354093	0.974	0.467	2.20916916283595e-32	1.05874736110697e-89	1.29355223933755	0.524	0.094	2.11749472221393e-86	1.10458458141798e-35	2.11749472221395e-89	Pxdc1	66895	19
2.83489570348765e-11	1.7789501654406	0.744	0.43	5.66979140697531e-08	4.12223820212396e-88	1.24193618339513	0.503	0.09	8.24447640424793e-85	2.83489570348765e-11	8.24447640424792e-88	Galnt18	233733	19
1.00287419398748e-37	2.21428481834682	0.987	0.597	2.00574838797496e-34	7.96047413163458e-88	1.92657657149634	0.703	0.189	1.59209482632692e-84	1.00287419398748e-37	1.5920948263269e-87	Gja1	14609	19
1.77143744457745e-43	1.88511542494495	0.987	0.481	3.5428748891549e-40	4.28319393339704e-86	1.42411042623314	0.546	0.102	8.56638786679408e-83	1.77143744457745e-43	8.56638786679401e-86	Col23a1	237759	19
8.09227450631622e-35	2.21545772061265	0.974	0.595	1.61845490126324e-31	6.15716512884013e-86	1.75269316812715	0.768	0.235	1.23143302576803e-82	8.09227450631622e-35	1.23143302576804e-85	Cp	12870	19
2.62172904045074e-29	1.53504618073449	1	0.577	5.24345808090149e-26	6.9221554892052e-71	1.33678498576577	0.632	0.172	1.38443109784104e-67	2.62172904045074e-29	1.38443109784106e-70	Gngt2	14710	19
8.28943289633888e-34	1.47999829488963	0.974	0.551	1.65788657926778e-30	2.05453449016074e-69	1.45500650882837	0.589	0.151	4.10906898032148e-66	8.28943289633888e-34	4.10906898032146e-69	Sned1	208777	19
2.88718439083031e-37	1.53445272455222	0.987	0.564	5.77436878166063e-34	1.01150467262278e-62	1.08539814988137	0.541	0.137	2.02300934524556e-59	2.88718439083031e-37	2.02300934524556e-62	Eng	13805	19
1.8898927557897e-35	1.41479523922002	0.974	0.705	3.7797855115794e-32	1.70977806899315e-62	1.27633354993621	0.568	0.15	3.4195561379863e-59	1.8898927557897e-35	3.41955613798635e-62	Ets1	23871	19
5.19983676081771e-10	1.5025269716783	0.769	0.526	1.03996735216354e-06	1.09484932370659e-55	1.48559093286421	0.676	0.235	2.18969864741319e-52	5.19983676081771e-10	2.1896986474132e-55	Tm4sf1	17112	19
2.51292079499532e-17	0.551965056686802	0.987	0.615	5.02584158999065e-14	5.96882945967392e-51	1.02480618579011	0.541	0.148	1.19376589193478e-47	2.51292079499532e-17	1.19376589193479e-50	Ptpn18	19253	19
3.11931701030652e-20	0.932210072117903	0.987	0.672	6.23863402061305e-17	1.71407969427773e-48	1.21476311744166	0.692	0.274	3.42815938855546e-45	3.11931701030652e-20	3.42815938855548e-48	Dennd4a	102442	19
5.45279606247834e-37	1.65883466767102	1	0.687	1.09055921249567e-33	2.35391622675461e-41	1.20877355992558	0.519	0.176	4.70783245350923e-38	5.45279606247834e-37	4.70783245350924e-41	Mgll	23945	19
2.46487464840828e-30	1.25408494542473	1	0.714	4.92974929681655e-27	2.62167817774782e-38	1.51835660240477	0.546	0.204	5.24335635549563e-35	2.46487464840828e-30	5.24335635549563e-38	Plk2	20620	19
6.87648145324733e-09	1.75796510626179	0.731	0.766	1.37529629064947e-05	1.99760876259597e-37	1.50399658118921	0.795	0.476	3.99521752519194e-34	6.87648145324733e-09	3.99521752519193e-37	Id1	15901	19
3.2853037576945e-26	1.51239106312341	0.987	0.707	6.570607515389e-23	2.09865693213485e-36	1.30964735480108	0.589	0.249	4.19731386426969e-33	3.2853037576945e-26	4.19731386426971e-36	Ccnd1	12443	19
4.35222680681188e-30	2.09776194086185	0.974	0.551	8.70445361362376e-27	1.98454455543664e-32	1.02825718353745	0.746	0.395	3.96908911087328e-29	4.35222680681188e-30	3.96908911087327e-32	Lbp	16803	19
1.30655457987071e-27	1.78110463235333	0.987	0.76	2.61310915974142e-24	9.90351046824735e-32	0.95100456869079	0.741	0.373	1.98070209364947e-28	1.30655457987071e-27	1.98070209364947e-31	Prss23	76453	19
4.46605544712023e-29	1.98620835556644	1	0.816	8.93211089424045e-26	1.08006494056961e-06	0.658458415718658	0.524	0.372	0.00216012988113922	1.08006494056961e-06	8.93211089424046e-29	Tppp3	67971	19
1.10823994379588e-25	2.39713692624584	0.974	0.806	2.21647988759176e-22	7.21406634769786e-19	1.17674600938158	0.686	0.412	1.44281326953957e-15	7.21406634769786e-19	2.21647988759177e-25	Igfbp5	16011	19
2.00706736393518e-24	1.50265038776509	0.974	0.608	4.01413472787037e-21	1.15509873727039e-16	0.740943671186572	0.589	0.353	2.31019747454077e-13	1.15509873727039e-16	4.01413472787038e-24	Pdpn	14726	19
3.45304064569508e-22	2.00520721806482	0.987	0.811	6.90608129139016e-19	2.48958434096705e-23	1.3082971683538	0.746	0.464	4.9791686819341e-20	3.45304064569508e-22	4.97916868193411e-23	Cyr61	NA	19
3.05470291217324e-08	0.514852034345343	0.91	0.646	6.10940582434647e-05	3.51826210739226e-22	0.832096551953238	0.508	0.216	7.03652421478453e-19	3.05470291217324e-08	7.03652421478454e-22	Cd24a	12484	19
2.62579369375456e-16	1.789335173327	0.885	0.724	5.25158738750913e-13	7.5177310589069e-22	1.45063157340654	0.659	0.438	1.50354621178138e-18	2.62579369375456e-16	1.50354621178138e-21	Sgk1	20393	19
4.73986585320162e-18	0.999724124498123	0.974	0.667	9.47973170640324e-15	4.54567305238576e-14	0.746690249150066	0.611	0.395	9.09134610477153e-11	4.54567305238576e-14	9.47973170640329e-18	Col4a1	12826	19
2.8308374219017e-17	0.829684373774303	1	0.979	5.6616748438034e-14	7.61032091254623e-11	0.913877791720247	0.714	0.604	1.52206418250925e-07	7.61032091254623e-11	5.66167484380341e-17	Lars2	102436	19
5.4995978991833e-06	0.531416002408499	0.974	0.746	0.0109991957983666	1.38897763202844e-16	0.915889159260153	0.503	0.26	2.77795526405688e-13	5.4995978991833e-06	2.7779552640569e-16	Tgfbi	21810	19
0.00372627129667148	1.03973094577932	0.692	0.595	1	4.46686582526376e-13	0.867790303292722	0.692	0.482	8.93373165052751e-10	0.00372627129667148	8.93373165052549e-13	Hspb1	15507	19
1.86724437180359e-06	1.73232284638662	0.705	0.674	0.00373448874360719	1.75815855831657e-12	1.09880333750883	0.584	0.392	3.51631711663313e-09	1.86724437180359e-06	3.51631711663003e-12	Akap12	83397	19
0.000437626495465193	0.599991021970818	0.987	0.836	0.875252990930386	1.5168408212769e-06	0.701188437578144	0.681	0.608	0.00303368164255381	0.000437626495465193	3.03367934174773e-06	Mat2a	232087	19
1.18623961181778e-63	1.6978132007041	0.988	0.747	2.37247922363556e-60	1.36530362011974e-81	0.898790025743168	0.793	0.627	2.73060724023947e-78	1.18623961181778e-63	2.73060724023948e-81	Mgp	17313	2
2.38353813215121e-25	1.52797822055132	0.793	0.832	4.76707626430242e-22	7.43196695106199e-42	0.949294125829521	0.711	0.631	1.4863933902124e-38	2.38353813215121e-25	1.4863933902124e-41	Igfbp6	16012	2
5.61863849655801e-39	1.81244976588745	0.881	0.845	1.1237276993116e-35	5.49862213833009e-24	0.68223534212368	0.562	0.509	1.09972442766602e-20	5.49862213833009e-24	1.1237276993116e-38	Apod	11815	2
5.87479602157075e-29	0.899486021963056	0.942	0.981	1.17495920431415e-25	1.21803955743679e-19	1.08189845275185	0.335	0.654	2.43607911487359e-16	1.21803955743679e-19	1.17495920431415e-28	Lars2	102436	2
3.03208779733616e-25	1.3684225440162	0.888	0.812	6.06417559467231e-22	0.183036100182493	0.716974268594572	0.48	0.619	1	0.183036100182493	6.06417559467232e-25	Rbp1	19659	2
4.29717740508111e-25	0.806554296199957	0.933	0.917	8.59435481016221e-22	6.04249903268702e-14	0.463072336926717	0.62	0.58	1.2084998065374e-10	6.04249903268702e-14	8.59435481016222e-25	Gpx3	14778	2
0.27793383622105	0.774862879149196	0.505	0.546	1	5.53304576391491e-22	0.385978299162365	0.284	0.528	1.10660915278298e-18	0.27793383622105	1.10660915278299e-21	Nupr1	56312	2
0.00122917981406571	0.475079037806732	0.593	0.77	1	4.13664035471507e-20	0.330402812605507	0.34	0.597	8.27328070943014e-17	0.00122917981406571	8.27328070943016e-20	Serpine2	20720	2
7.60169797829806e-14	0.784396886813569	0.824	0.712	1.52033959565961e-10	0.462231490337378	0.547375911302344	0.462	0.558	1	0.462231490337378	1.52033959565955e-13	Bgn	12111	2
0.00976815604535118	0.389187056138232	0.726	0.737	1	0.0657164434610723	0.285030438803827	0.466	0.596	1	0.0657164434610723	0.019440895218176	Col1a1	12842	2
0.729223555144469	0.573033635437423	0.635	0.893	1	0.290480860861689	0.37465213260992	0.449	0.591	1	0.729223555144469	0.496582591196429	Nbl1	17965	2
8.16573503859791e-53	4.34621371409033	0.897	0.492	1.63314700771958e-49	6.53648105553564e-228	4.99912854238984	0.692	0.05	1.30729621110713e-224	8.16573503859791e-53	1.307296211107e-227	Tcaf3	403088	20
7.51041181725359e-58	2.97276981250429	0.929	0.44	1.50208236345072e-54	2.53381763239238e-156	2.16339342745124	0.692	0.069	5.06763526478475e-153	7.51041181725359e-58	5.06763526478484e-156	Glb1l3	70893	20
1.98232812813163e-60	2.42554799423197	0.944	0.539	3.96465625626326e-57	9.89260028926807e-147	2.2591944930462	0.7	0.079	1.97852005785361e-143	1.98232812813163e-60	1.97852005785362e-146	Atp6v1c2	68775	20
2.88262865426492e-70	2.5590858565397	1	0.481	5.76525730852985e-67	2.41786098162965e-141	2.32051185066692	0.677	0.08	4.8357219632593e-138	2.88262865426492e-70	4.83572196325943e-141	Lmo7	380928	20
7.63892962007655e-74	3.94004559247759	1	0.938	1.52778592401531e-70	1.12737771713525e-130	2.99718966740493	0.938	0.176	2.2547554342705e-127	7.63892962007655e-74	2.25475543427053e-130	Gm5615	NA	20
3.27426149673076e-72	2.77350660391854	1	0.739	6.54852299346151e-69	5.438817168395e-117	2.11333670531764	0.685	0.088	1.087763433679e-113	3.27426149673076e-72	1.08776343367902e-116	C1rb	667277	20
8.52373586382616e-69	2.27617676601189	0.984	0.492	1.70474717276523e-65	1.38662318503843e-102	2.13887039516987	0.654	0.106	2.77324637007687e-99	8.52373586382616e-69	2.77324637007684e-102	Limch1	77569	20
6.45563833297797e-72	2.02911405208021	1	0.609	1.29112766659559e-68	1.21525389284075e-98	1.65579755937643	0.585	0.074	2.43050778568151e-95	6.45563833297797e-72	2.43050778568152e-98	Gsdma	57911	20
1.35647781713541e-31	2.56571696775895	0.825	0.451	2.71295563427083e-28	2.37028869736605e-98	2.06603773673613	0.577	0.078	4.7405773947321e-95	1.35647781713541e-31	4.74057739473205e-98	Nkx3-1	18095	20
1.57609072037399e-15	1.75012195059401	0.778	0.655	3.15218144074798e-12	7.70436164591558e-91	2.13443027900241	0.738	0.144	1.54087232918312e-87	1.57609072037399e-15	1.54087232918312e-90	Ehf	13661	20
5.52235860946401e-34	1.834947161113	0.833	0.338	1.1044717218928e-30	1.92238353569888e-88	1.8093074176166	0.531	0.075	3.84476707139776e-85	5.52235860946401e-34	3.84476707139774e-88	Sel1l3	231238	20
6.53587041534953e-70	3.65674365420837	1	0.96	1.30717408306991e-66	9.06112928810013e-86	2.91148791521876	0.985	0.366	1.81222585762003e-82	6.53587041534953e-70	1.81222585762005e-85	Tgm4	331046	20
8.01868714835353e-70	1.9587662629616	1	0.645	1.60373742967071e-66	1.62997828398445e-81	1.5903176689987	0.538	0.08	3.2599565679689e-78	8.01868714835353e-70	3.25995656796888e-81	Egf	13645	20
4.93214451310784e-63	6.91660124815803	0.944	0.815	9.86428902621567e-60	3.92612527403593e-80	6.74933079511206	0.923	0.393	7.85225054807185e-77	4.93214451310784e-63	7.8522505480718e-80	Gm26917	NA	20
4.19680371327792e-69	3.70563541718491	1	0.976	8.39360742655583e-66	1.18065153828641e-76	2.85632279909188	1	0.516	2.36130307657282e-73	4.19680371327792e-69	2.36130307657284e-76	9530053A07Rik	319482	20
3.06613463125307e-43	1.09917622809366	0.921	0.572	6.13226926250615e-40	2.18774292940912e-73	1.57368377486016	0.508	0.082	4.37548585881824e-70	3.06613463125307e-43	4.37548585881823e-73	Casz1	69743	20
9.77454649963439e-42	1.76580741454165	0.929	0.755	1.95490929992688e-38	9.50337622884376e-71	1.21632871647721	0.615	0.107	1.90067524576875e-67	9.77454649963439e-42	1.90067524576873e-70	Gm37223	NA	20
1.96725303311315e-68	1.55301350143185	1	0.498	3.93450606622629e-65	1.04302266131145e-69	1.73607157743449	0.5	0.084	2.0860453226229e-66	1.96725303311315e-68	2.08604532262293e-69	Mlph	171531	20
8.36110417508025e-65	2.25885068797493	1	0.711	1.67222083501605e-61	3.8466737139348e-69	1.75891140955576	0.585	0.114	7.69334742786959e-66	8.36110417508025e-65	7.69334742786952e-69	Pgm2l1	70974	20
3.94755292352533e-66	2.1520251835343	1	0.851	7.89510584705067e-63	7.86254934396059e-46	2.22771962607224	0.523	0.14	1.57250986879212e-42	7.86254934396059e-46	7.8951058470506e-66	Yeats2	208146	20
8.33525199684618e-66	2.12984515208682	1	0.724	1.66705039936924e-62	3.99051756400702e-38	1.58405529147114	0.531	0.15	7.98103512801405e-35	3.99051756400702e-38	1.66705039936925e-65	Ren1	19701	20
4.88131072553753e-45	2.93608458487318	0.929	0.799	9.76262145107506e-42	3.36693867753175e-65	2.55457309359187	0.892	0.408	6.7338773550635e-62	4.88131072553753e-45	6.73387735506346e-65	Dnajc10	66861	20
5.83544604011899e-65	1.68313468405875	0.992	0.542	1.1670892080238e-61	2.97711653188152e-57	1.45753235985659	0.5	0.099	5.95423306376304e-54	2.97711653188152e-57	1.1670892080238e-64	Gpt2	108682	20
8.7359662716504e-65	2.92984331036423	1	0.983	1.74719325433008e-61	5.66214970879017e-59	2.00358291545477	0.9	0.398	1.13242994175803e-55	5.66214970879017e-59	1.7471932543301e-64	Pbsn	54192	20
1.63489736296933e-43	2.02339300844917	0.937	0.736	3.26979472593866e-40	1.24610730593359e-62	1.91005198891489	0.585	0.132	2.49221461186719e-59	1.63489736296933e-43	2.49221461186719e-62	Stat5a	20850	20
2.85280507946413e-62	1.85522411667417	0.992	0.623	5.70561015892827e-59	1.69665451583282e-55	1.55825666991708	0.523	0.109	3.39330903166564e-52	1.69665451583282e-55	5.70561015892834e-62	Tcaf2	232748	20
3.09997410371505e-25	1.85253695783853	0.825	0.557	6.1999482074301e-22	1.0397841450142e-56	1.84464285475717	0.554	0.128	2.07956829002839e-53	3.09997410371505e-25	2.0795682900284e-56	Arhgef5	54324	20
6.30124801289814e-44	1.2461031989493	0.921	0.695	1.26024960257963e-40	1.06117688484856e-56	0.839825901169785	0.546	0.102	2.12235376969712e-53	6.30124801289814e-44	2.1223537696971e-56	Mmp7	17393	20
1.74738226874517e-49	3.50247394108538	0.929	0.981	3.49476453749033e-46	8.17999490494981e-52	2.77544338002563	0.915	0.602	1.63599898098996e-48	1.74738226874517e-49	1.63599898098996e-51	Lars2	102436	20
6.20908788341821e-21	1.74638328088813	0.817	0.597	1.24181757668364e-17	3.29587948317286e-51	1.63535197335694	0.538	0.125	6.59175896634572e-48	6.20908788341821e-21	6.59175896634577e-51	Gata3	14462	20
7.73484297203845e-50	1.27214522390356	0.984	0.648	1.54696859440769e-46	1.72549929241865e-43	0.650841717775122	0.615	0.151	3.4509985848373e-40	1.72549929241865e-43	1.54696859440769e-49	Agr2	23795	20
1.18398936999864e-42	2.13794538876295	0.913	0.723	2.36797873999727e-39	9.39125818008911e-46	2.31456054540105	0.592	0.184	1.87825163601782e-42	1.18398936999864e-42	1.87825163601784e-45	Col4a6	94216	20
1.38148135778523e-44	2.21185043185798	1	0.846	2.76296271557046e-41	1.15111968590684e-45	1.30715152884995	0.923	0.618	2.30223937181368e-42	1.38148135778523e-44	2.30223937181368e-45	Prdx6	11758	20
6.33929408660502e-45	1.45577638966002	0.992	0.444	1.267858817321e-41	2.928148769472e-27	1.0343757378486	0.515	0.162	5.85629753894399e-24	2.928148769472e-27	1.26785881732101e-44	Epcam	17075	20
2.9791187599938e-30	1.87467355114673	0.881	0.539	5.9582375199876e-27	1.26271343173628e-44	1.31808670687099	0.685	0.187	2.52542686347256e-41	2.9791187599938e-30	2.52542686347257e-44	Krt18	16668	20
0.00537982363255439	1.27903360788492	0.452	0.695	1	1.73504991922158e-39	1.24260369380182	0.508	0.14	3.47009983844316e-36	0.00537982363255439	3.47009983844317e-39	Epb41	269587	20
0.307890781308946	1.90698140911022	0.54	0.763	1	6.38384400069485e-39	2.07399993108724	0.515	0.157	1.27676880013897e-35	0.307890781308946	1.27676880013897e-38	Syvn1	74126	20
1.08300061099616e-12	1.38664028712355	0.849	0.828	2.16600122199231e-09	9.86571265064491e-39	1.40649231400639	0.5	0.14	1.97314253012898e-35	1.08300061099616e-12	1.97314253012898e-38	Itpk1	217837	20
9.06612697531727e-35	2.10339315381498	1	0.879	1.81322539506345e-31	3.45328905857676e-38	1.83328377065482	0.823	0.499	6.90657811715353e-35	9.06612697531727e-35	6.90657811715359e-38	Man1a	17155	20
8.89614506118057e-35	1.68864702017603	0.944	0.75	1.77922901223611e-31	5.75368368703515e-38	1.33917226163581	0.569	0.174	1.15073673740703e-34	8.89614506118057e-35	1.15073673740704e-37	Prlr	19116	20
7.28425459012586e-38	2.21216179499241	0.976	0.641	1.45685091802517e-34	4.91968934150389e-18	1.6411815883195	0.515	0.262	9.83937868300778e-15	4.91968934150389e-18	1.45685091802517e-37	Creld2	76737	20
5.6254838018178e-32	1.55977587997659	0.968	0.658	1.12509676036356e-28	1.8116267761693e-19	1.53041036616912	0.523	0.273	3.6232535523386e-16	1.8116267761693e-19	1.12509676036355e-31	Usp16	74112	20
3.96562936181276e-05	1.87927426887817	0.675	0.751	0.0793125872362551	1.17265702158379e-26	2.27877205499955	0.654	0.356	2.34531404316757e-23	3.96562936181276e-05	2.34531404316758e-26	Chka	12660	20
0.00270892874850712	0.797364144767902	0.611	0.494	1	1.45996525108572e-26	1.0258513682187	0.5	0.159	2.91993050217143e-23	0.00270892874850712	2.91993050217144e-26	Krt19	16669	20
1.23136867641525e-21	1.69669402750847	0.968	0.818	2.4627373528305e-18	3.81769574922689e-18	1.00191610311575	0.685	0.451	7.63539149845379e-15	3.81769574922689e-18	2.4627373528305e-21	Akr1b3	11677	20
1.51712271900774e-18	0.865241867100174	0.889	0.686	3.03424543801548e-15	5.30584208000936e-21	0.680777163171933	0.562	0.204	1.06116841600187e-17	1.51712271900774e-18	1.06116841600188e-20	Spint2	20733	20
2.082283620286e-14	1.63178279838307	0.913	0.8	4.16456724057201e-11	2.37643682526692e-20	1.69670633295493	0.562	0.307	4.75287365053385e-17	2.082283620286e-14	4.75287365053387e-20	Gata2	14461	20
3.90880709539488e-08	1.09481401097874	0.897	0.815	7.81761419078976e-05	4.94340533409489e-20	1.17599339914556	0.546	0.264	9.88681066818978e-17	3.90880709539488e-08	9.8868106681898e-20	Abhd12	76192	20
3.32652985910973e-16	1.93264790062057	0.873	0.736	6.65305971821946e-13	3.16179171534607e-17	1.66380345646384	0.662	0.456	6.32358343069214e-14	3.32652985910973e-16	6.32358343069216e-17	H2afj	232440	20
0.361385931810363	1.32403130891823	0.643	0.777	1	3.64018923328319e-16	1.51679872829188	0.531	0.286	7.28037846656639e-13	0.361385931810363	7.28037846656642e-16	Cited2	17684	20
4.11495143168445e-16	1.1996163540674	0.849	0.853	8.22990286336891e-13	3.56212109563581e-11	1.14860324616478	0.815	0.793	7.12424219127163e-08	3.56212109563581e-11	8.22990286336894e-16	Hsp90b1	22027	20
1.04752029613786e-13	1.77906804104165	0.762	0.593	2.09504059227572e-10	2.18285581125428e-14	1.56001866190037	0.692	0.483	4.36571162250856e-11	1.04752029613786e-13	4.36571162250851e-14	Hspb1	15507	20
0.742030149338836	1.35146945696994	0.548	0.785	1	1.28701615781517e-13	1.58882608718991	0.5	0.309	2.57403231563034e-10	0.742030149338836	2.57403231563017e-13	Sel1l	20338	20
0.42077216973566	0.407401299493015	0.659	0.684	1	2.74155472912652e-13	0.962030129355721	0.515	0.288	5.48310945825304e-10	0.42077216973566	5.48310945825229e-13	Rnf149	67702	20
6.39344407435231e-10	1.02246836388708	1	0.783	1.27868881487046e-06	6.1177879605007e-09	0.526780782506651	0.731	0.669	1.22355759210014e-05	6.1177879605007e-09	1.2786888144617e-09	Pdia6	71853	20
7.14635188233691e-10	1.19878346563356	0.984	0.824	1.42927037646738e-06	7.66419099207218e-05	0.684724549528035	0.608	0.554	0.153283819841444	7.66419099207218e-05	1.42927037595668e-09	Ezr	22350	20
0.991108425070857	0.812266164901182	0.611	0.728	1	2.47497743005603e-08	0.945477296580776	0.585	0.44	4.94995486011207e-05	0.991108425070857	4.94995479885692e-08	Sgk1	20393	20
0.000138147553166305	1.42986266727175	0.762	0.748	0.276295106332611	4.66052297976773e-07	1.1025707052462	0.5	0.384	0.000932104595953545	0.000138147553166305	9.32104378748801e-07	Pdia4	12304	20
0.00111722507807689	0.882972417525856	0.667	0.787	1	3.29360969585117e-06	1.05980894270644	0.608	0.595	0.00658721939170235	0.00111722507807689	6.58720854383752e-06	Herpud1	64209	20
0.00299624639665514	0.722887720439338	0.778	0.765	1	0.000755790193211776	0.729630576150567	0.531	0.481	1	0.00299624639665514	0.0015110091676074	Id1	15901	20
0.977533009337057	0.844327522982185	0.659	0.747	1	0.00166684272764758	0.498590952469918	0.5	0.437	1	0.977533009337057	0.00333090709061645	Rcn1	19672	20
0.956560559755493	0.671355968299174	0.595	0.79	1	0.0207335283760367	0.541650210429306	0.577	0.622	1	0.956560559755493	0.0410371775531535	Dnajc3	100037258	20
1.88309720229662e-184	0.720881519849512	0.878	0.103	3.76619440459324e-181	0	0.942395558822062	0.535	0.006	0	1.88309720229662e-184	0	Flt3	14255	21
2.4432767081435e-113	0.999288216068635	0.917	0.273	4.88655341628700e-110	0	1.06050693505033	0.592	0.012	0	2.4432767081435e-113	0	H2-Ob	15002	21
3.28407421159104e-105	1.1186828545809	0.856	0.215	6.56814842318208e-102	0	1.52067100767052	0.634	0.004	0	3.28407421159104e-105	0	Clec9a	232414	21
3.53275844664712e-95	0.973510088104892	0.906	0.237	7.06551689329423e-92	0	1.2315959599845	0.592	0.012	0	3.53275844664712e-95	0	Hepacam2	101202	21
3.65205589479751e-50	1.78437288100589	0.829	0.34	7.30411178959502e-47	0	2.08782558068781	0.761	0.023	0	3.65205589479751e-50	0	Wdfy4	545030	21
1.97366068021815e-28	1.12266534775404	0.602	0.13	3.9473213604363e-25	0	1.53187503355074	0.634	0.001	0	1.97366068021815e-28	0	Xcr1	23832	21
0.0398500797944391	0.877400695512716	0.508	0.168	1	0	1.37450626849419	0.648	0.014	0	0.0398500797944391	0	H2-Oa	15001	21
4.19786569740516e-95	2.19298673394121	0.967	0.356	8.39573139481032e-92	2.02320328727658e-303	2.08843561738239	0.592	0.013	4.04640657455317e-300	4.19786569740516e-95	4.04640657455301e-303	Mki67	17345	21
1.75420632281097e-75	1.34955140250168	0.895	0.3	3.50841264562194e-72	1.83954464957683e-259	1.57606749501588	0.718	0.025	3.67908929915366e-256	1.75420632281097e-75	3.6790892991534e-259	Rnase6	78416	21
3.34684508240533e-78	1.27393096356098	0.862	0.272	6.69369016481065e-75	6.18867508772154e-258	1.36718825656879	0.648	0.02	1.23773501754431e-254	3.34684508240533e-78	1.23773501754431e-257	Jaml	270152	21
5.075883998729e-47	1.31208332005286	0.812	0.322	1.0151767997458e-43	1.68337816058619e-246	1.31788703383522	0.662	0.022	3.36675632117239e-243	5.075883998729e-47	3.36675632117207e-246	Pkib	18768	21
0.000321961144015391	0.932920089063053	0.558	0.249	0.643922288030781	3.21388179366726e-230	1.73162812394207	0.746	0.03	6.42776358733452e-227	0.000321961144015391	6.42776358733405e-230	Napsa	16541	21
1.2531069524526e-88	0.797169351640454	0.901	0.23	2.50621390490521e-85	1.33812009669228e-196	0.824458588335673	0.563	0.019	2.67624019338457e-193	1.2531069524526e-88	2.67624019338452e-196	Scimp	327957	21
2.22453754291462e-45	1.63206194584193	0.801	0.283	4.44907508582925e-42	3.84367071283582e-191	2.59287427099934	0.817	0.048	7.68734142567164e-188	2.22453754291462e-45	7.68734142567149e-191	Plbd1	66857	21
9.63107603556159e-44	1.19859561454978	0.84	0.346	1.92621520711232e-40	3.38407209020717e-183	2.11227021167631	0.887	0.057	6.76814418041434e-180	9.63107603556159e-44	6.76814418041423e-183	Mpeg1	17476	21
9.162719749076e-28	0.782993637664904	0.757	0.319	1.8325439498152e-24	2.35662690645439e-175	1.0592576382282	0.718	0.037	4.71325381290878e-172	9.162719749076e-28	4.7132538129088e-175	Clec12a	232413	21
6.68801516219604e-39	1.24144628547407	0.851	0.404	1.33760303243921e-35	2.69740134976466e-170	1.77625472929444	0.859	0.056	5.39480269952932e-167	6.68801516219604e-39	5.39480269952938e-170	Aif1	11629	21
1.83279518453668e-77	0.826384514939893	0.912	0.264	3.66559036907336e-74	1.03636924628514e-169	1.65441643404016	0.803	0.048	2.07273849257028e-166	1.83279518453668e-77	2.07273849257031e-169	Bcl2a1d	12047	21
1.42611150146873e-73	0.947995986056541	0.917	0.357	2.85222300293746e-70	1.31003333190524e-165	1.21896589820801	0.873	0.059	2.62006666381048e-162	1.42611150146873e-73	2.62006666381055e-165	Arhgap30	226652	21
1.72304110975188e-89	0.767302603738482	0.917	0.311	3.44608221950376e-86	3.48991502865904e-160	1.06254625385515	0.62	0.03	6.97983005731807e-157	1.72304110975188e-89	6.97983005731811e-160	Bcl2a1a	12044	21
6.10531728605852e-83	0.889163614790217	1	0.664	1.2210634572117e-79	8.0134629497114e-158	1.15464443603814	0.704	0.041	1.60269258994228e-154	6.10531728605852e-83	1.60269258994229e-157	Batf3	381319	21
3.58588681159748e-69	0.837965096644344	0.906	0.262	7.17177362319497e-66	5.17045012108397e-154	1.36926159897236	0.704	0.041	1.03409002421679e-150	3.58588681159748e-69	1.03409002421681e-153	Slamf7	75345	21
4.29777363085415e-38	0.614522641688211	0.862	0.312	8.5955472617083e-35	7.80271238826788e-153	1.10081777671012	0.732	0.043	1.56054247765358e-149	4.29777363085415e-38	1.56054247765354e-152	Cd300c2	140497	21
3.88650547038953e-62	1.03355397662156	0.912	0.357	7.77301094077906e-59	1.20398518685009e-151	1.41499634012924	0.859	0.063	2.40797037370017e-148	3.88650547038953e-62	2.40797037370021e-151	Cd48	12506	21
8.57730823605764e-30	0.715240731186103	0.768	0.3	1.71546164721153e-26	5.73860036113292e-151	0.935858132410129	0.606	0.031	1.14772007222658e-147	8.57730823605764e-30	1.14772007222655e-150	Phf11b	236451	21
1.57519513176954e-55	1.00936447941886	0.845	0.185	3.15039026353908e-52	1.50331247351914e-149	1.25485438835648	0.634	0.033	3.00662494703829e-146	1.57519513176954e-55	3.00662494703837e-149	Ccr2	12772	21
9.60768584679794e-52	1.21475385399955	0.906	0.378	1.92153716935959e-48	2.05443024165902e-149	1.44039027657569	0.887	0.067	4.10886048331804e-146	9.60768584679794e-52	4.10886048331803e-149	Pld4	104759	21
1.52073620310684e-25	0.67814735662091	0.757	0.281	3.04147240621368e-22	4.42573813595678e-149	1.24502575816761	0.803	0.054	8.85147627191356e-146	1.52073620310684e-25	8.85147627191352e-149	Cd86	12524	21
5.54373512222603e-28	0.716050817355409	0.762	0.255	1.10874702444521e-24	4.81416916967849e-149	1.49108599114223	0.845	0.062	9.62833833935698e-146	5.54373512222603e-28	9.62833833935713e-149	Spi1	20375	21
2.65736105463068e-61	0.482169188794948	0.901	0.3	5.31472210926136e-58	2.16171515277908e-148	0.726986214764987	0.563	0.026	4.32343030555815e-145	2.65736105463068e-61	4.32343030555819e-148	Cd180	17079	21
0.000620778594771519	1.18308904597047	0.591	0.494	1	5.39140098278373e-145	1.50098048950193	0.718	0.046	1.07828019655675e-141	0.000620778594771519	1.07828019655674e-144	Itgb7	16421	21
0.148359270364041	0.599421986405067	0.503	0.154	1	1.4774383462082e-143	0.750103754870499	0.549	0.026	2.9548766924164e-140	0.148359270364041	2.95487669241644e-143	P2ry10	78826	21
1.80676373991767e-64	0.9758183630699	0.978	0.526	3.61352747983534e-61	4.69781157246141e-142	1.5119025877584	0.887	0.075	9.39562314492283e-139	1.80676373991767e-64	9.39562314492284e-142	Irf5	27056	21
0.0896537300105323	0.623086819561312	0.519	0.211	1	2.50156904626057e-141	0.803559198633504	0.592	0.031	5.00313809252115e-138	0.0896537300105323	5.00313809252116e-141	Ciita	12265	21
2.54875608844095e-65	0.809099383288352	0.912	0.315	5.09751217688189e-62	1.98411320058633e-138	1.08798414151497	0.775	0.055	3.96822640117267e-135	2.54875608844095e-65	3.96822640117261e-138	Evi2a	14017	21
7.72625916493612e-51	1.69061540573737	0.901	0.509	1.54525183298722e-47	9.2727307347706e-138	2.72547979696544	0.915	0.086	1.85454614695412e-134	7.72625916493612e-51	1.85454614695417e-137	H2-DMa	14998	21
2.05519379453384e-30	0.667294285093511	0.768	0.3	4.11038758906768e-27	2.08970774269345e-134	1.04672370789904	0.746	0.052	4.17941548538691e-131	2.05519379453384e-30	4.17941548538683e-134	Runx3	12399	21
4.80500583915281e-30	0.538913322257923	0.812	0.386	9.61001167830561e-27	2.789702550175e-133	1.19479802278347	0.803	0.061	5.57940510035e-130	4.80500583915281e-30	5.57940510034996e-133	Itgb2	16414	21
3.88463791725954e-45	1.57063383238617	0.873	0.561	7.76927583451908e-42	1.21704770854449e-132	2.36521512431964	0.873	0.08	2.43409541708898e-129	3.88463791725954e-45	2.434095417089e-132	Alox5ap	11690	21
1.23674922280434e-60	0.466736319899429	0.912	0.395	2.47349844560868e-57	1.29073585375903e-131	1.1505556345554	0.549	0.029	2.58147170751806e-128	1.23674922280434e-60	2.58147170751807e-131	Adam8	11501	21
5.66832492657992e-54	1.74451359088767	0.901	0.472	1.13366498531598e-50	3.37685015970368e-130	2.53615952240698	0.901	0.088	6.75370031940736e-127	5.66832492657992e-54	6.75370031940743e-130	H2-DMb1	14999	21
1.89218268162162e-18	0.840927640601869	0.702	0.32	3.78436536324324e-15	4.63061131385709e-128	1.25031036030508	0.592	0.035	9.26122262771418e-125	1.89218268162162e-18	9.26122262771407e-128	Gm6377	622976	21
2.01623369477478e-33	0.627170341259616	0.762	0.206	4.03246738954955e-30	2.68169414863935e-127	0.917745842912844	0.62	0.038	5.3633882972787e-124	2.01623369477478e-33	5.36338829727878e-127	Ncf4	17972	21
1.90311793355192e-50	1.07641561507591	0.939	0.49	3.80623586710384e-47	8.31432170358084e-125	1.48318377707783	0.817	0.073	1.66286434071617e-121	1.90311793355192e-50	1.66286434071616e-124	BC028528	229600	21
7.80406448669796e-39	0.767856512540015	0.862	0.367	1.56081289733959e-35	5.45564963912009e-124	0.934007012954834	0.634	0.04	1.09112992782402e-120	7.80406448669796e-39	1.09112992782402e-123	Glipr1	73690	21
2.99379954534852e-25	0.600686579558712	0.779	0.414	5.98759909069704e-22	1.22125023903938e-123	1.26896737838343	0.761	0.059	2.44250047807876e-120	2.99379954534852e-25	2.44250047807878e-123	Gpr132	56696	21
7.04405258592757e-64	0.989567951452122	0.95	0.523	1.40881051718551e-60	1.15298828663544e-121	1.37979748867948	0.817	0.076	2.30597657327088e-118	7.04405258592757e-64	2.30597657327095e-121	Lmnb1	16906	21
1.03852327390027e-17	0.602756546103289	0.724	0.381	2.07704654780053e-14	1.9655186498994e-118	1.00614939780333	0.803	0.067	3.93103729979879e-115	1.03852327390027e-17	3.93103729979887e-118	Hcls1	15163	21
6.46951446597119e-16	0.467620095028378	0.713	0.373	1.29390289319424e-12	7.36801846052328e-118	0.851082240710475	0.634	0.043	1.47360369210466e-114	6.46951446597119e-16	1.4736036921047e-117	Myo1g	246177	21
4.6104164317285e-50	1.40511365988964	0.945	0.491	9.220832863457e-47	4.26848603977774e-117	2.32234434046327	0.915	0.097	8.53697207955547e-114	4.6104164317285e-50	8.53697207955572e-117	Coro1a	12721	21
3.15150054933467e-17	0.610350930814863	0.735	0.369	6.30300109866934e-14	1.48791850281342e-116	1.31811471751779	0.803	0.07	2.97583700562684e-113	3.15150054933467e-17	2.97583700562691e-116	Cyth4	72318	21
1.24374274394785e-50	1.11575322534475	0.912	0.536	2.48748548789571e-47	7.1959850354832e-113	1.78700792359074	0.648	0.05	1.43919700709664e-109	1.24374274394785e-50	1.43919700709663e-112	Pmaip1	58801	21
4.86090818988571e-10	1.14014068348975	0.685	0.561	9.72181637977143e-07	1.71946825057578e-112	2.13093529315924	0.775	0.072	3.43893650115156e-109	4.86090818988571e-10	3.43893650115149e-112	Cytip	227929	21
4.91930035264379e-45	0.927630981548352	0.928	0.564	9.83860070528758e-42	1.07382786135845e-110	1.13514113109359	0.831	0.078	2.14765572271691e-107	4.91930035264379e-45	2.14765572271692e-110	Selplg	20345	21
1.25551132616583e-31	1.03674817389847	0.862	0.595	2.51102265233167e-28	2.90122042449429e-109	2.12250575078613	0.873	0.089	5.80244084898859e-106	1.25551132616583e-31	5.80244084898853e-109	Cd83	12522	21
1.65598103707556e-29	0.899816440746553	0.796	0.391	3.31196207415112e-26	2.81954055285838e-108	1.45553936316696	0.761	0.07	5.63908110571677e-105	1.65598103707556e-29	5.63908110571681e-108	Tm6sf1	107769	21
7.40610205965763e-43	0.461412135307801	0.834	0.278	1.48122041193152e-39	1.10881571002005e-104	0.918058793587226	0.549	0.036	2.2176314200401e-101	7.40610205965763e-43	2.21763142004009e-104	Gpr183	321019	21
9.77123445390702e-23	0.604132073357237	0.779	0.392	1.9542468907814e-19	5.87946317811223e-101	0.936342133222653	0.704	0.061	1.17589263562245e-97	9.77123445390702e-23	1.17589263562245e-100	St8sia4	20452	21
0.0528361631036415	0.537275835125363	0.53	0.328	1	8.5616476311734e-101	1.0205131795321	0.62	0.048	1.71232952623468e-97	0.0528361631036415	1.71232952623469e-100	Csf2rb	12983	21
4.96987102844817e-30	0.813599092193949	0.785	0.324	9.93974205689634e-27	1.74104609807034e-98	1.11792250241171	0.775	0.075	3.48209219614068e-95	4.96987102844817e-30	3.48209219614068e-98	Rac2	19354	21
6.04488432630281e-40	0.430914577826095	0.867	0.37	1.20897686526056e-36	3.14388457119395e-98	0.809715525802131	0.62	0.049	6.28776914238791e-95	6.04488432630281e-40	6.28776914238789e-98	Itga4	16401	21
4.02539160783134e-30	0.640733308296458	0.801	0.407	8.05078321566269e-27	7.35234606841209e-98	0.816142771867107	0.62	0.049	1.47046921368242e-94	4.02539160783134e-30	1.4704692136824e-97	Rassf4	213391	21
1.39038876432364e-36	0.512978986332981	0.807	0.268	2.78077752864729e-33	8.63230201635061e-97	0.878460295256203	0.549	0.039	1.72646040327012e-93	1.39038876432364e-36	1.7264604032701e-96	Gpr65	14744	21
6.89149911016408e-31	0.34469346781374	0.934	0.715	1.37829982203282e-27	6.16876334996099e-96	1.66666265483672	0.859	0.098	1.2337526699922e-92	6.89149911016408e-31	1.2337526699922e-95	Plek	56193	21
7.27985452504485e-16	0.570879023549246	0.702	0.425	1.45597090500897e-12	6.26237075268262e-96	0.5973313482493	0.592	0.045	1.25247415053652e-92	7.27985452504485e-16	1.25247415053652e-95	Ncf1	17969	21
1.31007708298956e-21	0.822674063648539	0.773	0.334	2.62015416597911e-18	8.43488019850071e-95	1.10870911810564	0.69	0.062	1.68697603970014e-91	1.31007708298956e-21	1.68697603970013e-94	Ly86	17084	21
6.74268785864303e-28	0.583438785770739	0.917	0.543	1.34853757172861e-24	9.88187503772439e-95	1.56652722103608	0.901	0.101	1.97637500754488e-91	6.74268785864303e-28	1.97637500754489e-94	Tyrobp	22177	21
7.73371563484658e-42	0.747451563506575	0.961	0.577	1.54674312696932e-38	2.6074149965388e-94	1.39353143332345	0.901	0.105	5.21482999307761e-91	7.73371563484658e-42	5.21482999307765e-94	Ptprc	19264	21
8.5887861276503e-43	0.530628841345287	0.956	0.602	1.71775722553006e-39	4.75359794136433e-92	0.85456758355095	0.761	0.077	9.50719588272866e-89	8.5887861276503e-43	9.50719588272881e-92	Dock2	94176	21
1.57386482031934e-24	0.649203752274662	0.856	0.477	3.14772964063868e-21	5.04114183557961e-91	1.25660796082459	0.873	0.099	1.00822836711592e-87	1.57386482031934e-24	1.00822836711593e-90	Ctss	13040	21
6.45139884449777e-31	1.04162847730129	0.862	0.597	1.29027976889955e-27	3.35720896673502e-90	1.20272119755601	0.845	0.099	6.71441793347004e-87	6.45139884449777e-31	6.71441793347012e-90	Cd68	12514	21
2.98809962218268e-35	1.02645956256853	0.906	0.556	5.97619924436537e-32	5.21068747228175e-89	1.87972510786833	0.915	0.117	1.04213749445635e-85	2.98809962218268e-35	1.04213749445635e-88	Laptm5	16792	21
3.67700081974896e-63	0.692774832880337	1	0.687	7.35400163949792e-60	6.3287617881677e-89	1.21785022094692	0.873	0.109	1.26575235763354e-85	3.67700081974896e-63	1.26575235763353e-88	Adgre5	26364	21
5.97771822849203e-64	2.22486877698881	0.961	0.605	1.19554364569841e-60	2.06206143457253e-88	2.81602335888246	0.803	0.109	4.12412286914507e-85	5.97771822849203e-64	4.1241228691451e-88	Irf8	15900	21
5.40106059719338e-09	0.617839230175733	0.619	0.336	1.08021211943868e-05	5.13612275192441e-88	0.734858076327806	0.648	0.059	1.02722455038488e-84	5.40106059719338e-09	1.02722455038488e-87	Epsti1	108670	21
6.70530463644348e-63	0.576921724750553	1	0.517	1.3410609272887e-59	3.19582796267154e-84	1.11222329502268	0.662	0.065	6.39165592534309e-81	6.70530463644348e-63	6.39165592534303e-84	Nfkbid	243910	21
2.66131612079409e-61	0.924917878434427	0.95	0.67	5.32263224158819e-58	2.22625664878822e-82	1.33090418293968	0.761	0.095	4.45251329757643e-79	2.66131612079409e-61	4.45251329757647e-82	Unc119	22248	21
4.62633508572975e-20	0.408705277194911	0.773	0.383	9.2526701714595e-17	3.50600247124755e-81	0.713525799861784	0.592	0.053	7.0120049424951e-78	4.62633508572975e-20	7.01200494249507e-81	Fcgr2b	14130	21
3.94609457397766e-47	1.7269335005771	0.923	0.522	7.89218914795532e-44	5.7537904120455e-78	3.31147226356763	0.915	0.16	1.1507580824091e-74	3.94609457397766e-47	1.15075808240909e-77	H2-Aa	14960	21
2.47021047966571e-43	1.20387184199031	0.928	0.596	4.94042095933142e-40	5.42207085261237e-77	2.00136704780373	0.915	0.155	1.08441417052247e-73	2.47021047966571e-43	1.08441417052248e-76	Lcp1	18826	21
5.08211298288152e-47	1.84049636481191	0.895	0.493	1.0164225965763e-43	4.27470857065365e-76	3.44287532469057	0.93	0.174	8.5494171413073e-73	5.08211298288152e-47	8.5494171413072e-76	H2-Ab1	14961	21
3.01425197067213e-48	1.69011987743314	0.912	0.516	6.02850394134425e-45	7.54799839689803e-76	3.25548642807849	0.915	0.165	1.50959967937961e-72	3.01425197067213e-48	1.50959967937959e-75	H2-Eb1	14969	21
2.30143930389098e-17	0.833525859431428	0.796	0.481	4.60287860778196e-14	2.13547356361268e-75	2.10318566711285	0.662	0.073	4.27094712722536e-72	2.30143930389098e-17	4.27094712722534e-75	Il1b	16176	21
1.19028295488191e-59	0.483306815883424	0.989	0.484	2.38056590976383e-56	7.54618687264347e-75	0.658283704410985	0.577	0.054	1.50923737452869e-71	1.19028295488191e-59	1.50923737452868e-74	Cd36	12491	21
4.57288466414552e-25	0.778193295119288	0.862	0.567	9.14576932829105e-22	2.42990255328506e-72	1.25911707568066	0.873	0.128	4.85980510657013e-69	4.57288466414552e-25	4.8598051065701e-72	Arhgdib	11857	21
8.35157194564327e-44	0.537477422688107	0.867	0.525	1.67031438912865e-40	9.96527750860448e-72	0.691919455912668	0.535	0.05	1.99305550172089e-68	8.35157194564327e-44	1.9930555017209e-71	Tnni2	21953	21
4.69994197318719e-28	0.457347962744354	0.895	0.611	9.39988394637439e-25	1.89405605868713e-71	1.7076974024467	0.859	0.13	3.78811211737426e-68	4.69994197318719e-28	3.78811211737432e-71	Lyz2	17105	21
1.69700444568674e-42	0.925428690156236	0.939	0.766	3.39400889137348e-39	5.85527948823015e-71	1.32440987865213	0.93	0.166	1.17105589764603e-67	1.69700444568674e-42	1.17105589764602e-70	Fam49b	223601	21
1.21818185031824e-34	0.906714357139971	0.89	0.612	2.43636370063648e-31	2.29866611781327e-70	1.42337222808704	0.901	0.15	4.59733223562655e-67	1.21818185031824e-34	4.59733223562651e-70	Ptpn18	19253	21
2.26047881244253e-06	0.372378616090122	0.641	0.44	0.00452095762488506	1.57006918965869e-69	0.55854315853279	0.507	0.045	3.14013837931737e-66	2.26047881244253e-06	3.14013837931735e-69	Cd37	12493	21
5.1501191271005e-31	0.602637353315334	0.912	0.672	1.0300238254201e-27	1.34199707862044e-67	1.13098595542236	0.845	0.139	2.68399415724087e-64	5.1501191271005e-31	2.68399415724091e-67	Csf2ra	12982	21
3.47512915639692e-21	0.441979833414872	0.906	0.543	6.95025831279384e-18	1.41329173801628e-67	1.03574491603926	0.817	0.11	2.82658347603256e-64	3.47512915639692e-21	2.82658347603257e-67	Fcer1g	14127	21
9.41843381504275e-36	0.621956163552912	0.95	0.623	1.88368676300855e-32	8.48136871922738e-67	1.55960722982644	0.887	0.152	1.69627374384548e-63	9.41843381504275e-36	1.69627374384546e-66	Rel	19696	21
4.67284008585277e-49	0.600759611683706	0.961	0.603	9.34568017170555e-46	2.34572684598392e-66	1.09903524281125	0.803	0.12	4.69145369196784e-63	4.67284008585277e-49	4.69145369196788e-66	Gmfg	63986	21
3.00112406691365e-26	0.61678429018245	0.867	0.569	6.00224813382731e-23	5.96652835549576e-66	0.827996362390497	0.732	0.097	1.19330567109915e-62	3.00112406691365e-26	1.19330567109914e-65	Arl4c	320982	21
1.05524389661016e-60	0.898949703445032	0.906	0.32	2.11048779322033e-57	4.31309786151003e-65	0.849244053461335	0.507	0.049	8.62619572302006e-62	1.05524389661016e-60	8.62619572302015e-65	Slamf9	98365	21
1.22232077978807e-20	0.464617016620981	0.834	0.439	2.44464155957614e-17	4.79175398004701e-65	1.50078419113059	0.648	0.079	9.58350796009403e-62	1.22232077978807e-20	9.58350796009401e-65	Bcl2a1b	12045	21
8.49483889809742e-47	1.67334257104631	0.917	0.514	1.69896777961948e-43	2.16686808076434e-64	3.30245161168331	0.93	0.211	4.33373616152867e-61	8.49483889809742e-47	4.33373616152863e-64	Cd74	16149	21
1.30557619546499e-10	1.17418547086866	0.663	0.641	2.61115239092998e-07	2.58018991061956e-64	1.77682034909261	0.662	0.094	5.16037982123912e-61	1.30557619546499e-10	5.16037982123919e-64	Ahr	11622	21
3.02566888993401e-63	0.532386788565364	0.983	0.541	6.05133777986802e-60	1.17401110654849e-34	0.592340432907104	0.563	0.102	2.34802221309699e-31	1.17401110654849e-34	6.0513377798681e-63	Mcub	66815	21
1.41146318042604e-62	1.31317338670672	0.95	0.412	2.82292636085209e-59	4.90032331178894e-34	1.29302566214681	0.507	0.095	9.80064662357787e-31	4.90032331178894e-34	2.82292636085207e-62	Cks2	66197	21
5.76466562140123e-62	0.681496325069758	0.961	0.39	1.15293312428025e-58	8.76807579333477e-62	1.44255365595411	0.676	0.099	1.75361515866695e-58	8.76807579333477e-62	1.15293312428024e-61	Rab11fip1	75767	21
2.72982784102605e-54	2.13450074146159	0.989	0.855	5.45965568205210e-51	8.47552641287416e-62	2.73109691182848	0.859	0.193	1.69510528257483e-58	2.72982784102605e-54	1.69510528257482e-61	Naaa	67111	21
1.52579351071432e-36	1.25115363298416	0.856	0.691	3.05158702142863e-33	3.87514437246854e-61	1.77257600766905	0.887	0.194	7.75028874493708e-58	1.52579351071432e-36	7.75028874493715e-61	Psmb9	16912	21
1.58932695238149e-60	0.411110601801307	0.989	0.535	3.17865390476298e-57	7.69788648637775e-55	0.645913597959009	0.606	0.079	1.53957729727555e-51	7.69788648637775e-55	3.17865390476302e-60	H2-Q6	110557	21
5.25744798894611e-44	1.09269855127777	0.95	0.633	1.05148959778922e-40	7.07425100883499e-59	1.53364930103651	0.845	0.169	1.414850201767e-55	5.25744798894611e-44	1.414850201767e-58	Unc93b1	54445	21
0.941994615780875	0.475938219994846	0.53	0.391	1	3.59485816107986e-58	1.35315177548061	0.62	0.083	7.18971632215971e-55	0.941994615780875	7.18971632215982e-58	Traf1	22029	21
1.02734237246857e-24	0.380413406191174	0.884	0.633	2.05468474493714e-21	7.61712147004627e-57	0.662642236509514	0.606	0.076	1.52342429400925e-53	1.02734237246857e-24	1.52342429400925e-56	Ptpre	19267	21
5.81959121753519e-53	1.24298609689264	0.961	0.71	1.16391824350704e-49	3.16343402198743e-56	1.55026086464325	0.915	0.21	6.32686804397485e-53	5.81959121753519e-53	6.3268680439749e-56	Rgs10	67865	21
1.03652769658011e-55	1.23316778674444	0.994	0.878	2.07305539316023e-52	4.1996102467612e-37	1.85077422017729	1	0.589	8.3992204935224e-34	4.1996102467612e-37	2.07305539316024e-55	Sh3bgrl3	73723	21
1.32280387148592e-54	1.5599067022165	1	0.908	2.64560774297185e-51	2.70265331193484e-31	1.99815096944162	1	0.703	5.40530662386967e-28	2.70265331193484e-31	2.64560774297185e-54	Crip1	12925	21
7.17262273593487e-32	0.566687425181783	0.884	0.518	1.43452454718697e-28	2.25398409488225e-54	0.894616788496517	0.718	0.115	4.50796818976449e-51	7.17262273593487e-32	4.50796818976448e-54	Slc38a1	105727	21
1.90075460261379e-38	0.851051210356747	0.878	0.589	3.80150920522757e-35	7.31270962075843e-54	1.15473743242413	0.62	0.089	1.46254192415169e-50	1.90075460261379e-38	1.46254192415168e-53	Cbfa2t3	12398	21
9.58097511946235e-17	0.712628067326199	0.751	0.406	1.91619502389247e-13	1.52100330450299e-52	0.752893328047057	0.676	0.099	3.04200660900597e-49	9.58097511946235e-17	3.04200660900598e-52	Gatm	67092	21
2.93354998177656e-27	0.551594532998088	0.95	0.691	5.86709996355311e-24	2.41143504280302e-52	2.0237919570513	0.944	0.238	4.82287008560604e-49	2.93354998177656e-27	4.82287008560604e-52	Srgn	19073	21
1.09758393957505e-50	0.742870135825233	1	0.573	2.1951678791501e-47	1.56812610672285e-45	1.38791043583136	0.817	0.194	3.13625221344569e-42	1.56812610672285e-45	2.1951678791501e-50	Cd44	12505	21
4.03691456275593e-36	1.10657493787274	0.928	0.727	8.07382912551185e-33	1.34686985385575e-50	1.88847428755288	0.915	0.224	2.6937397077115e-47	4.03691456275593e-36	2.69373970771152e-50	Cd52	23833	21
2.21875883978504e-48	0.689964148549483	0.994	0.797	4.43751767957008e-45	1.09952671413984e-49	1.26212028619639	0.817	0.169	2.19905342827967e-46	2.21875883978504e-48	2.19905342827967e-49	Etv3	27049	21
1.16990166278446e-48	1.83540616721657	0.939	0.665	2.33980332556891e-45	1.08711527535455e-42	2.21078692737561	0.93	0.323	2.17423055070909e-39	1.08711527535455e-42	2.33980332556893e-48	Ckb	12709	21
5.39370188544226e-48	1.57377855267054	0.989	0.817	1.07874037708845e-44	2.28546731484596e-43	2.45969331260849	0.944	0.354	4.57093462969192e-40	2.28546731484596e-43	1.07874037708845e-47	Gm2a	14667	21
1.74134630822276e-41	1.39218392190411	0.95	0.675	3.48269261644552e-38	6.61801544010777e-48	1.24539508610432	0.817	0.176	1.32360308802155e-44	1.74134630822276e-41	1.32360308802156e-47	Smc4	70099	21
5.62133932487837e-38	0.570798952784859	0.934	0.626	1.12426786497567e-34	4.03897353561261e-47	0.673140170889052	0.761	0.136	8.07794707122521e-44	5.62133932487837e-38	8.07794707122527e-47	H2-Q7	15018	21
0.000488071090889079	0.734304130792568	0.602	0.532	0.976142181778158	1.04909576906739e-45	1.53752640516055	0.577	0.085	2.09819153813478e-42	0.000488071090889079	2.09819153813477e-45	Rgs1	50778	21
7.50997074083714e-42	0.609872188225957	1	0.723	1.50199414816743e-38	2.20392046602125e-45	1.01316936452848	0.873	0.198	4.40784093204249e-42	7.50997074083714e-42	4.4078409320425e-45	Rilpl2	80291	21
5.15037406732159e-33	1.04593454056982	0.895	0.758	1.03007481346432e-29	4.39736932418181e-45	1.42716934324544	0.93	0.268	8.79473864836363e-42	5.15037406732159e-33	8.7947386483637e-45	Cotl1	72042	21
7.62067292570703e-41	1.31117575227212	0.901	0.745	1.52413458514141e-37	4.89755154071566e-45	1.53950370341142	0.901	0.265	9.79510308143131e-42	7.62067292570703e-41	9.79510308143126e-45	Man2b1	17159	21
2.52269667742803e-41	1.21387879614475	0.945	0.664	5.04539335485605e-38	8.73445416014382e-44	2.0035002547019	0.958	0.357	1.74689083202876e-40	2.52269667742803e-41	1.74689083202877e-43	Psmb8	16913	21
1.00691361433524e-23	0.399322091652309	0.823	0.573	2.01382722867047e-20	5.80757621392988e-43	0.490304476937785	0.535	0.077	1.16151524278598e-39	1.00691361433524e-23	1.16151524278598e-42	Net1	56349	21
9.09229124904924e-42	0.339537724446166	0.978	0.616	1.81845824980985e-38	7.39436753892692e-27	0.484782586408085	0.662	0.157	1.47887350778538e-23	7.39436753892692e-27	1.81845824980985e-41	Tspan13	66109	21
7.49322062987495e-41	0.719731368580299	0.989	0.675	1.49864412597499e-37	7.57048497291215e-35	0.738027351803451	0.62	0.12	1.51409699458243e-31	7.57048497291215e-35	1.49864412597499e-40	Mef2c	17260	21
1.11322728312808e-38	2.05342022275074	0.862	0.784	2.22645456625616e-35	8.58152260675692e-34	2.26959704055123	0.93	0.356	1.71630452135138e-30	8.58152260675692e-34	2.22645456625615e-38	Hmgb2	97165	21
2.56820412771786e-17	0.658736976906501	0.823	0.717	5.13640825543573e-14	6.6274592156519e-38	1.2574089312792	0.859	0.253	1.32549184313038e-34	2.56820412771786e-17	1.32549184313037e-37	Syngr2	20973	21
4.76159640144882e-25	2.65024155963052	0.646	0.552	9.52319280289765e-22	2.45511961234122e-36	2.7157388038361	0.521	0.101	4.91023922468244e-33	4.76159640144882e-25	4.91023922468247e-36	Stmn1	16765	21
3.61482341231212e-34	0.787617541840205	0.912	0.688	7.22964682462425e-31	1.27960717573977e-35	0.797734376771512	0.746	0.181	2.55921435147954e-32	3.61482341231212e-34	2.55921435147955e-35	Pycard	66824	21
4.1463397031858e-08	0.789060919029889	0.724	0.641	8.29267940637161e-05	4.3901209349883e-35	1.98417482664158	0.549	0.097	8.7802418699766e-32	4.1463397031858e-08	8.78024186997659e-35	Ccl4	20303	21
1.02730518964736e-34	0.316866425810791	0.956	0.641	2.05461037929472e-31	1.1785944937818e-30	0.945562760259326	0.803	0.218	2.35718898756359e-27	1.1785944937818e-30	2.05461037929473e-34	Cd24a	12484	21
7.9509209763925e-10	0.636634108093973	0.746	0.583	1.5901841952785e-06	1.2821622796591e-31	1.11321337532067	0.775	0.208	2.56432455931821e-28	7.9509209763925e-10	2.56432455931821e-31	Cxcl16	66102	21
2.15840364286608e-23	0.713466240194419	0.89	0.589	4.31680728573215e-20	7.91390194793702e-31	1.70481383717689	0.93	0.376	1.5827803895874e-27	2.15840364286608e-23	1.58278038958741e-30	Lgals3	16854	21
2.19849145112515e-28	0.357272585362022	1	0.807	4.3969829022503e-25	4.46745779676979e-29	0.710003051251201	0.831	0.242	8.93491559353959e-26	2.19849145112515e-28	8.9349155935396e-29	Slc6a6	21366	21
1.40962062184051e-18	0.37639722719483	0.856	0.641	2.81924124368102e-15	1.70290077952223e-28	0.589051396231824	0.732	0.181	3.40580155904445e-25	1.40962062184051e-18	3.40580155904446e-28	Trf	22041	21
8.64870351391209e-20	0.47728685438385	0.928	0.718	1.72974070278242e-16	3.63392269459682e-28	1.4602550451294	0.761	0.233	7.26784538919364e-25	8.64870351391209e-20	7.26784538919363e-28	Rgs2	19735	21
4.25706703516334e-28	0.570801979107382	0.939	0.743	8.51413407032669e-25	4.97618552251665e-22	0.679216571400437	0.789	0.261	9.9523710450333e-19	4.97618552251665e-22	8.51413407032669e-28	Tgfbi	21810	21
2.04424467445978e-10	0.63960074205233	0.779	0.704	4.08848934891956e-07	1.49034770907325e-26	1.11431541909852	0.746	0.229	2.9806954181465e-23	2.04424467445978e-10	2.98069541814651e-26	Ctsc	13032	21
4.53979978163535e-21	1.05466519322294	0.878	0.703	9.0795995632707e-18	2.21015919360342e-25	1.11307724791102	0.606	0.164	4.42031838720684e-22	4.53979978163535e-21	4.42031838720684e-25	H2afx	15270	21
1.85606394529808e-12	0.412198023572498	0.812	0.683	3.71212789059616e-09	2.04425887611183e-24	1.26352690900399	0.789	0.267	4.08851775222365e-21	1.85606394529808e-12	4.08851775222365e-24	Basp1	70350	21
7.55496623203318e-14	0.443796076036265	0.801	0.656	1.51099324640664e-10	1.38429011687864e-22	0.856453379312437	0.606	0.169	2.76858023375728e-19	7.55496623203318e-14	2.76858023375727e-22	Avpi1	69534	21
3.69420792947977e-22	0.308808745889039	0.967	0.753	7.38841585895955e-19	4.63331238485828e-13	0.702572921040299	0.549	0.203	9.26662476971656e-10	4.63331238485828e-13	7.38841585895958e-22	Tnfaip3	21929	21
1.18985813082944e-16	0.432143780943031	0.884	0.643	2.37971626165888e-13	5.33583794496232e-19	1.27126584305493	0.718	0.278	1.06716758899246e-15	1.18985813082944e-16	1.06716758899247e-18	Nr4a2	18227	21
3.88730830718799e-12	0.377417769313486	0.812	0.619	7.77461661437598e-09	1.82079319526066e-16	0.340268646120928	0.676	0.232	3.64158639052132e-13	3.88730830718799e-12	3.64158639052133e-16	Plin2	11520	21
9.39842866499555e-15	0.278551842832163	0.989	0.675	1.87968573299911e-11	1.63711914650094e-10	0.37949102489489	0.845	0.411	3.27423829300187e-07	1.63711914650094e-10	1.87968573299909e-14	Nfkb1	18033	21
0.000378236685075373	0.49962690123559	0.735	0.709	0.756473370150746	1.27164814828326e-13	0.462659566107511	0.662	0.252	2.54329629656652e-10	0.000378236685075373	2.54329629656635e-13	Ccnd1	12443	21
0.00378321192261399	0.330240337725425	0.564	0.52	1	4.55437868552417e-12	0.290519016444444	0.592	0.215	9.10875737104834e-09	0.00378321192261399	9.10875737102757e-12	Mndal	100040462	21
3.58783610106575e-08	0.61273098367438	0.762	0.776	7.17567220213151e-05	1.43896649635908e-09	0.819259581740832	0.761	0.388	2.87793299271815e-06	3.58783610106575e-08	2.87793299064752e-09	Hexb	15212	21
0	3.4051639969641	0.965	0.117	0	5.01695176762033e-290	3.41698605799332	0.571	0.003	1.00339035352407e-286	5.01695176762033e-290	0	Cxcr2	12765	22
2.21454061104197e-237	4.77176310050524	0.987	0.096	4.42908122208394e-234	0	4.40495692816467	0.857	0.003	0	2.21454061104197e-237	0	Acod1	16365	22
3.68075288108433e-160	7.7812945019723	0.983	0.253	7.36150576216866e-157	0	8.23099781133217	0.786	0.004	0	3.68075288108433e-160	0	S100a9	20202	22
1.01325003622457e-157	7.18700655465349	0.987	0.291	2.02650007244914e-154	0	7.92673292526773	0.857	0.006	0	1.01325003622457e-157	0	S100a8	20201	22
3.86588949434363e-280	3.02578838899885	0.965	0.1	7.73177898868726e-277	2.30704489198879e-273	3.07635331094527	0.571	0.003	4.61408978397758e-270	2.30704489198879e-273	7.73177898868697e-280	Asprv1	67855	22
1.79657031053727e-07	3.39790764990838	0.576	0.123	0.000359314062107454	1.34948678425887e-238	4.16673500185611	0.857	0.008	2.69897356851773e-235	1.79657031053727e-07	2.69897356851758e-238	Clec4d	17474	22
1.62650481958162e-186	4.52456718567231	0.987	0.267	3.25300963916324e-183	1.8968229275881e-97	4.09569910650554	0.786	0.018	3.79364585517619e-94	1.8968229275881e-97	3.25300963916327e-186	Mmp9	17395	22
7.12038617064652e-162	2.85411411966163	0.983	0.136	1.4240772341293e-158	1.63840059080514e-68	3.26289546703272	0.5	0.011	3.27680118161028e-65	1.63840059080514e-68	1.42407723412932e-161	Clec4n	56620	22
2.03730770634064e-38	3.24761440683745	0.681	0.098	4.07461541268127e-35	4.92646833205022e-160	3.11279487097822	0.571	0.005	9.85293666410044e-157	2.03730770634064e-38	9.85293666410018e-160	Trem1	58217	22
9.35228894417452e-136	4.15424456605925	0.969	0.321	1.8704577888349e-132	3.50124173451705e-52	4.32044901009848	0.643	0.024	7.00248346903411e-49	3.50124173451705e-52	1.87045778883487e-135	Hcar2	80885	22
2.67011282206153e-132	4.19886939476297	0.961	0.249	5.34022564412306e-129	3.00817976471712e-95	4.50006870988395	0.714	0.016	6.01635952943423e-92	3.00817976471712e-95	5.34022564412305e-132	Slc7a11	26570	22
5.59642840886851e-128	4.05641871702241	0.956	0.164	1.1192856817737e-124	6.44365295291512e-71	3.89874837808411	0.714	0.021	1.28873059058302e-67	6.44365295291512e-71	1.1192856817737e-127	Il1rn	16181	22
5.85983826991058e-125	2.31883487306364	0.991	0.752	1.17196765398212e-121	4.2601090225803e-14	2.1141608866076	0.5	0.056	8.5202180451606e-11	4.2601090225803e-14	1.17196765398213e-124	H2-Q10	15007	22
4.28369731564938e-115	1.81894591180939	0.948	0.305	8.56739463129876e-112	4.20010643692935e-18	2.38527518829748	0.5	0.042	8.4002128738587e-15	4.20010643692935e-18	8.56739463129879e-115	Lrg1	76905	22
9.93838258273066e-113	2.77369808692528	0.991	0.377	1.98767651654613e-109	4.81839656403601e-20	2.62813680602459	0.643	0.066	9.63679312807201e-17	4.81839656403601e-20	1.98767651654611e-112	Itgb2	16414	22
1.11791564376902e-111	3.66917973183195	0.987	0.428	2.23583128753804e-108	3.61944060035841e-27	3.19667581277198	0.714	0.06	7.23888120071681e-24	3.61944060035841e-27	2.23583128753804e-111	Snx20	71607	22
2.85754430751594e-102	3.37900802888248	1	0.601	5.71508861503188e-99	1.69207258592088e-07	2.19318531542415	0.643	0.184	0.000338414517184175	1.69207258592088e-07	5.71508861503196e-102	Emilin2	246707	22
1.38595408019932e-101	2.54446759636434	0.996	0.244	2.77190816039863e-98	9.90753411714986e-24	2.4087600929653	0.714	0.067	1.98150682342997e-20	9.90753411714986e-24	2.77190816039865e-101	Spi1	20375	22
5.57770837611809e-97	2.46038803418054	0.917	0.221	1.11554167522362e-93	6.32078018089955e-24	2.08794228013444	0.5	0.032	1.26415603617991e-20	6.32078018089955e-24	1.11554167522361e-96	Cd300a	217303	22
1.24359980414996e-95	2.64599733533399	0.987	0.572	2.48719960829992e-92	2.05503009704357e-11	2.7091534371437	0.5	0.07	4.11006019408714e-08	2.05503009704357e-11	2.48719960829992e-95	Lst1	16988	22
5.28209217576015e-95	1.57632877035283	0.974	0.29	1.05641843515203e-91	6.49465642591235e-23	2.49251355456474	0.571	0.044	1.29893128518247e-19	6.49465642591235e-23	1.05641843515203e-94	Itgam	16409	22
3.30520618894846e-94	3.50091383758577	0.991	0.509	6.61041237789692e-91	2.0430278875328e-30	3.66287228080377	0.929	0.096	4.08605577506559e-27	2.0430278875328e-30	6.61041237789693e-94	Cd53	12508	22
4.16546612642112e-94	3.18895765120908	0.943	0.689	8.33093225284225e-91	7.15338556596779e-17	4.53486888101688	1	0.242	1.43067711319356e-13	7.15338556596779e-17	8.33093225284237e-94	Srgn	19073	22
7.18917318138489e-93	3.02509403147251	0.939	0.54	1.43783463627698e-89	2.73646282357638e-32	4.21850886135779	1	0.105	5.47292564715277e-29	2.73646282357638e-32	1.43783463627696e-92	Tyrobp	22177	22
2.60619313952508e-90	2.97960684052639	0.917	0.259	5.21238627905015e-87	1.7203801581595e-41	3.08939852710059	0.786	0.045	3.44076031631901e-38	1.7203801581595e-41	5.2123862790502e-90	Samsn1	67742	22
1.01597422391341e-88	2.34676261458753	0.956	0.348	2.03194844782681e-85	2.23873163170003e-22	2.72440157706616	0.571	0.045	4.47746326340005e-19	2.23873163170003e-22	2.03194844782682e-88	C5ar1	12273	22
5.29323534233151e-83	3.07673505985017	0.978	0.712	1.0586470684663e-79	2.03575824479424e-19	3.32861787164269	0.786	0.103	4.07151648958849e-16	2.03575824479424e-19	1.05864706846629e-82	Plek	56193	22
1.46070726167695e-82	3.34730448548023	0.987	0.431	2.9214145233539e-79	8.7544508059544e-16	2.95459322755938	0.643	0.082	1.75089016119088e-12	8.7544508059544e-16	2.92141452335395e-82	Bcl2a1b	12045	22
1.69411172882508e-82	2.19093767521793	0.974	0.369	3.38822345765016e-79	6.01533296725071e-22	2.4272854367451	0.643	0.059	1.20306659345014e-18	6.01533296725071e-22	3.38822345765013e-82	Syk	20963	22
5.32177877354847e-81	3.55999953248816	0.978	0.6	1.06435575470969e-77	1.05423932558033e-16	2.95594236689161	0.786	0.124	2.10847865116065e-13	1.05423932558033e-16	1.0643557547097e-80	Gmfg	63986	22
3.6124214390745e-77	2.01375221572095	0.943	0.305	7.224842878149e-74	1.02555428171023e-15	1.67558019546844	0.5	0.048	2.05110856342045e-12	1.02555428171023e-15	7.22484287814905e-77	Cd300c2	140497	22
3.96069003142304e-77	2.40822682217423	0.939	0.54	7.92138006284609e-74	1.67829634088493e-26	2.90218835695661	1	0.114	3.35659268176986e-23	1.67829634088493e-26	7.9213800628461e-77	Fcer1g	14127	22
2.83793479490847e-07	2.86239300918975	0.585	0.137	0.000567586958981695	5.75646604488584e-77	2.84454963529399	0.571	0.012	1.15129320897717e-73	2.83793479490847e-07	1.15129320897716e-76	Clec4e	56619	22
5.23971780345299e-75	2.73585601700352	0.952	0.519	1.0479435606906e-71	7.30734554897786e-16	3.12682312382597	0.643	0.084	1.46146910979557e-12	7.30734554897786e-16	1.04794356069059e-74	Ncf2	17970	22
1.8906589615265e-20	3.64150795821999	0.646	0.171	3.78131792305299e-17	2.32322877988877e-69	5.10977539359811	0.571	0.014	4.64645755977754e-66	1.8906589615265e-20	4.6464575597775e-69	Hdc	15186	22
3.59204206462291e-69	2.02281017589944	0.952	0.315	7.18408412924582e-66	1.19071385826448e-12	2.13931521026074	0.571	0.08	2.38142771652896e-09	1.19071385826448e-12	7.18408412924574e-69	Rac2	19354	22
8.86696538589716e-67	2.05904607528559	0.974	0.686	1.77339307717943e-63	8.56555380484589e-15	2.71899620075594	0.714	0.114	1.71311076096918e-11	8.56555380484589e-15	1.77339307717945e-66	Adgre5	26364	22
2.65622178890771e-64	2.50176624940472	0.869	0.392	5.31244357781542e-61	5.72654452647865e-24	2.80142467055969	0.5	0.032	1.14530890529573e-20	5.72654452647865e-24	5.31244357781541e-64	Adam8	11501	22
1.53886390748283e-59	2.59695245859629	0.921	0.41	3.07772781496566e-56	5.44596598613634e-23	3.47492236912772	0.714	0.068	1.08919319722727e-19	5.44596598613634e-23	3.07772781496564e-59	Ccl6	20305	22
9.35685864725979e-59	2.7317963069011	0.869	0.379	1.87137172945196e-55	2.40506927817581e-26	2.62124037659739	0.643	0.049	4.81013855635162e-23	2.40506927817581e-26	1.87137172945197e-58	Slc15a3	65221	22
1.05431291754711e-58	1.73316516577985	0.961	0.552	2.10862583509423e-55	5.89935434136827e-13	2.53660005310753	0.714	0.122	1.17987086827365e-09	5.89935434136827e-13	2.10862583509424e-58	Laptm5	16792	22
4.15524511392186e-58	3.48144058350737	0.926	0.667	8.31049022784372e-55	3.48579755186069e-05	3.0302474592161	0.643	0.281	0.0697159510372138	3.48579755186069e-05	8.31049022784381e-58	Dennd4a	102442	22
2.59912982103993e-55	1.51116426237452	0.943	0.561	5.19825964207985e-52	1.82458428851408e-09	2.22978305788636	0.5	0.083	3.64916857702816e-06	1.82458428851408e-09	5.19825964207986e-55	Selplg	20345	22
2.74486073537027e-55	1.74800565583323	0.956	0.537	5.48972147074055e-52	1.77872176570638e-20	3.64409946962198	0.643	0.06	3.55744353141276e-17	1.77872176570638e-20	5.48972147074058e-55	Ccl3	20302	22
7.12784206380939e-55	1.97316257719004	0.974	0.629	1.42556841276188e-51	8.89824548029622e-14	3.60753961018774	0.786	0.144	1.77964909605924e-10	8.89824548029622e-14	1.42556841276188e-54	Cd14	12475	22
3.59969439386803e-53	3.03105273366029	0.817	0.248	7.19938878773605e-50	6.87849656717757e-34	2.69937530647568	0.643	0.038	1.37569931343551e-30	6.87849656717757e-34	7.1993887877361e-53	Cxcr4	12767	22
2.30050773830614e-52	2.50061629557056	0.913	0.489	4.60101547661228e-49	4.86632723537184e-10	2.45973586550786	0.571	0.102	9.73265447074369e-07	4.86632723537184e-10	4.60101547661229e-52	Coro1a	12721	22
1.89747173411309e-51	1.46031581055226	0.978	0.619	3.79494346822619e-48	2.56495040250116e-06	1.48223074448773	0.571	0.157	0.00512990080500232	2.56495040250116e-06	3.79494346822617e-51	Rel	19696	22
8.99972501657366e-51	1.41710660885275	0.991	0.56	1.79994500331473e-47	8.30636600133185e-06	2.18481483995442	0.5	0.133	0.0166127320026637	8.30636600133185e-06	1.79994500331474e-50	Arhgdib	11857	22
5.29530840662136e-50	2.38309838250787	0.908	0.595	1.05906168132427e-46	7.11023583301862e-18	3.27777286160015	0.929	0.159	1.42204716660372e-14	7.11023583301862e-18	1.05906168132427e-49	Lcp1	18826	22
4.49020411726385e-49	2.5923967879001	0.908	0.641	8.98040823452771e-46	1.35150568250129e-09	2.55584860584644	0.786	0.221	2.70301136500257e-06	1.35150568250129e-09	8.98040823452773e-49	Cd24a	12484	22
1.16404135604373e-48	4.3439722302757	0.852	0.795	2.32808271208746e-45	3.39985333214741e-07	4.19876071821961	0.714	0.265	0.000679970666429481	3.39985333214741e-07	2.32808271208745e-48	G0s2	14373	22
1.40938263835262e-46	2.43448138991793	0.869	0.361	2.81876527670524e-43	1.36613497105672e-17	2.75564198705009	0.5	0.044	2.73226994211344e-14	1.36613497105672e-17	2.81876527670527e-46	Nlrp3	216799	22
1.59014625888812e-44	2.02415709392456	0.891	0.559	3.18029251777625e-41	3.17061659322738e-15	2.68897718046219	0.643	0.085	6.34123318645477e-12	3.17061659322738e-15	3.18029251777626e-44	Alox5ap	11690	22
1.67672582138935e-44	3.455409786508	0.76	0.673	3.3534516427787e-41	5.89296784573171e-13	4.03599446954454	0.929	0.292	1.17859356914634e-09	5.89296784573171e-13	3.35345164277869e-44	Msrb1	27361	22
2.01755910010114e-44	2.06879482554467	0.948	0.807	4.03511820020229e-41	0.000170918490136128	2.00568753332583	0.571	0.246	0.341836980272255	0.000170918490136128	4.03511820020231e-44	Slc6a6	21366	22
1.70606219048243e-43	2.5423920454657	0.908	0.633	3.41212438096487e-40	0.000700029831212056	1.73071270760405	0.643	0.313	1	0.000700029831212056	3.41212438096487e-43	Ifitm1	68713	22
7.68336620019133e-42	1.77565041047608	0.948	0.603	1.53667324003827e-38	0.000778362547736022	2.15298116214018	0.571	0.302	1	0.000778362547736022	1.53667324003828e-41	Csf1	12977	22
1.15137361803844e-39	2.1006959516578	0.821	0.478	2.30274723607689e-36	5.34527321413623e-25	4.59871571448032	0.786	0.076	1.06905464282725e-21	5.34527321413623e-25	2.30274723607689e-39	Il1b	16176	22
3.96187870455015e-37	2.67652178078404	0.869	0.677	7.9237574091003e-34	4.2677907071589e-10	3.25828053487807	0.857	0.29	8.53558141431779e-07	4.2677907071589e-10	7.92375740910029e-37	Rnf149	67702	22
1.76832484458075e-33	1.79081417619011	0.821	0.73	3.5366496891615e-30	1.50148452757685e-09	1.79766367628438	0.857	0.228	3.00296905515371e-06	1.50148452757685e-09	3.53664968916153e-33	Cd52	23833	22
6.16855459720884e-33	3.19024296458186	0.725	0.285	1.23371091944177e-29	2.19518726993971e-32	2.90825112592953	0.5	0.023	4.39037453987942e-29	2.19518726993971e-32	1.23371091944177e-32	AA467197	433470	22
0.00126665217582207	1.68983237139692	0.572	0.244	1	5.55939855236714e-30	3.05291161516726	0.571	0.033	1.11187971047343e-26	0.00126665217582207	1.11187971047343e-29	Ccr1	12768	22
7.57699217292259e-29	3.34854614997401	0.703	0.393	1.51539843458452e-25	5.32269270383465e-18	3.48655102274008	0.5	0.044	1.06453854076693e-14	5.32269270383465e-18	1.51539843458453e-28	Il1r2	16178	22
3.59386063714666e-27	1.02912290417604	0.917	0.742	7.18772127429333e-24	0.00419511169985034	1.81713964175644	0.5	0.264	1	0.00419511169985034	7.18772127429332e-27	Tgfbi	21810	22
2.4589278022407e-22	2.76332611418133	0.694	0.686	4.91785560448141e-19	5.33948831793641e-07	3.57233045317565	0.714	0.27	0.00106789766358728	5.33948831793641e-07	4.91785560448142e-22	Basp1	70350	22
1.70612982055523e-19	1.79646706516001	0.734	0.523	3.41225964111046e-16	2.92041478540621e-20	3.92118178446601	0.786	0.095	5.84082957081241e-17	1.70612982055523e-19	5.84082957081243e-20	Cxcl2	20310	22
2.45001470589123e-07	2.46620509398315	0.581	0.584	0.000490002941178246	2.14014143466993e-19	3.34569492856684	1	0.198	4.28028286933987e-16	2.45001470589123e-07	4.28028286933989e-19	Cd44	12505	22
6.38184298684739e-17	1.36030367995968	0.987	0.877	1.27636859736948e-13	0.00744652986651272	1.60809622700953	0.714	0.592	1	0.00744652986651272	1.27636859736948e-16	Sh3bgrl3	73723	22
3.67773034054227e-10	2.77783331652028	0.611	0.532	7.35546068108455e-07	6.80095813409997e-17	3.18335363619118	0.643	0.081	1.36019162681999e-13	3.67773034054227e-10	1.36019162682e-16	Lmnb1	16906	22
5.0939076150084e-12	3.05373274469618	0.646	0.551	1.01878152300168e-08	2.31522083401766e-16	2.65434408900859	0.5	0.048	4.63044166803533e-13	5.0939076150084e-12	4.63044166803535e-16	Cd274	60533	22
3.02810366885244e-14	2.96538587171885	0.664	0.573	6.05620733770487e-11	9.91798366886296e-13	3.81880274787113	0.571	0.085	1.98359673377259e-09	9.91798366886296e-13	6.05620733770477e-14	Ccrl2	54199	22
0.00251104944520754	2.0666997963214	0.572	0.766	1	5.81526970453934e-12	3.12268652846675	0.857	0.238	1.16305394090787e-08	0.00251104944520754	1.16305394090449e-11	Tpd52	21985	22
6.09514815051227e-12	1.40089893512442	1	0.72	1.21902963010245e-08	0.0108980953609663	1.09556909003955	0.643	0.466	1	0.0108980953609663	1.21902963009874e-11	Serp1	28146	22
0.00445223770872169	1.30131445414417	0.472	0.591	1	1.45890211545189e-11	2.50347796976117	0.643	0.11	2.91780423090377e-08	0.00445223770872169	2.91780423088249e-11	Ptprc	19264	22
0.00109738088164451	1.71286890506195	0.598	0.532	1	1.06575615933735e-08	2.34228477420793	0.5	0.09	2.13151231867471e-05	0.00109738088164451	2.13151230731634e-08	Neurl3	214854	22
3.35802456263081e-07	2.42782747031898	0.384	0.57	0.000671604912526162	1.05110267421715e-06	2.99760304579652	0.5	0.121	0.00210220534843431	1.05110267421715e-06	6.71604799762873e-07	Tnfaip2	21928	22
5.06583011473363e-07	0.671724366050476	0.48	0.839	0.00101316602294673	0.0114957145319347	1.09634700320182	0.714	0.554	1	0.0114957145319347	1.01316576632038e-06	Ezr	22350	22
6.55687050533916e-06	1.64822037384568	0.734	0.723	0.0131137410106783	1.54389626483865e-05	2.29079074393812	0.643	0.236	0.0308779252967731	1.54389626483865e-05	1.31136980181275e-05	Rgs2	19735	22
4.16612248001255e-05	1.51732053749494	0.751	0.592	0.083322449600251	0.000532245785650525	2.21787556212235	0.643	0.38	1	0.000532245785650525	8.33207139425991e-05	Lgals3	16854	22
0.00256726126220496	1.29655040202972	0.472	0.642	1	0.000400089419102821	1.97186406243765	0.5	0.191	0.800178838205642	0.00256726126220496	0.000800018766662364	Marcksl1	17357	22
0	1.20468550625148	0.961	0.001	0	0	0.937235334386185	0.519	0	0	0	0	Iglv3	404743	23
1.83705463387683e-225	1.385462199037	0.895	0.029	3.67410926775367e-222	0	1.13276479408121	0.675	0.001	0	1.83705463387683e-225	0	Pou2af1	18985	23
2.1150259346732e-147	1.09693222603199	0.961	0.072	4.23005186934641e-144	0	0.752134087451093	0.506	0.003	0	2.1150259346732e-147	0	Fcrla	98752	23
1.71720331344246e-109	1.77455364400119	0.908	0.051	3.43440662688492e-106	0	1.94575064345941	0.597	0.002	0	1.71720331344246e-109	0	Ms4a1	12482	23
3.22678217805441e-91	1.20834072746179	1	0.195	6.45356435610882e-88	0	1.24009601044802	0.545	0.004	0	3.22678217805441e-91	0	Tnfrsf17	21935	23
2.51126677418033e-82	0.80403993036246	0.75	0.038	5.02253354836067e-79	0	0.968042284914034	0.532	0	0	2.51126677418033e-82	0	Oosp1	170834	23
3.10097685215438e-63	2.25064362762226	0.987	0.195	6.20195370430876e-60	0	2.08408549815017	0.74	0.008	0	3.10097685215438e-63	0	Cd79b	15985	23
3.91715589405984e-62	4.06324814164203	0.961	0.138	7.83431178811968e-59	0	4.08853969026654	0.857	0.002	0	3.91715589405984e-62	0	Mzb1	69816	23
5.68497185791246e-52	3.91541918846666	1	0.65	1.13699437158249e-48	0	7.28452941579574	0.753	0.015	0	5.68497185791246e-52	0	Iglc3	110787	23
6.40430184148645e-51	8.38161514479632	1	0.59	1.28086036829729e-47	0	7.90826105430243	0.831	0.024	0	6.40430184148645e-51	0	Iglc1	110785	23
3.67704140429956e-43	7.80063212097169	0.961	0.69	7.35408280859913e-40	0	8.40669230766133	0.883	0.03	0	3.67704140429956e-43	0	Iglc2	110786	23
2.15301962064176e-39	2.69014552094136	0.908	0.173	4.30603924128352e-36	0	3.12226016021363	0.753	0.015	0	2.15301962064176e-39	0	Ly6d	17068	23
2.19181824741563e-36	2.67996700877773	0.855	0.277	4.38363649483126e-33	0	2.84052086180067	0.766	0.007	0	2.19181824741563e-36	0	Cd79a	12518	23
9.05101426266666e-30	1.48678960270521	0.776	0.145	1.81020285253333e-26	0	1.78836253093907	0.636	0.004	0	9.05101426266666e-30	0	Cacna1s	12292	23
6.04775938612896e-12	3.72143140081605	0.697	0.02	1.20955187722579e-08	0	2.25749702646908	0.623	0.001	0	6.04775938612896e-12	0	Iglv1	16142	23
0.114748846953375	2.32845008653992	0.553	0.238	1	0	2.16093848303832	0.532	0.009	0	0.114748846953375	0	Ly6c2	100041546	23
0.00188975732322651	0.700312317751405	0.618	0.243	1	2.1386245275846e-273	0.853642944960357	0.636	0.019	4.27724905516919e-270	0.00188975732322651	4.27724905516899e-273	Tnfrsf13b	57916	23
4.41445137854291e-48	8.84139831703708	1	0.213	8.82890275708582e-45	7.40719792926283e-237	8.23977908879249	0.805	0.041	1.48143958585257e-233	4.41445137854291e-48	1.48143958585254e-236	Jchain	16069	23
2.01604200305282e-54	0.781865283465614	0.961	0.198	4.03208400610564e-51	9.97541612390621e-216	1.05483562349048	0.649	0.025	1.99508322478124e-212	2.01604200305282e-54	1.99508322478128e-215	Ptprcap	19265	23
1.18693402305393e-50	1.37560849267823	1	0.29	2.37386804610785e-47	1.91722071955516e-201	1.69209009552547	0.636	0.027	3.83444143911032e-198	1.18693402305393e-50	3.83444143911031e-201	Cd69	12515	23
3.28475479060408e-56	0.386583387618254	0.961	0.154	6.56950958120816e-53	6.4458919706945e-131	0.670156115630513	0.506	0.026	1.2891783941389e-127	3.28475479060408e-56	1.28917839413887e-130	P2ry10	78826	23
7.29659006583626e-65	0.99038972707056	0.961	0.207	1.45931801316725e-61	3.10120804883064e-121	0.717821193403432	0.545	0.033	6.20241609766127e-118	7.29659006583626e-65	6.20241609766121e-121	Gimap1	16205	23
2.62593836143415e-46	1.22074165683914	0.974	0.482	5.2518767228683e-43	6.10223135375253e-121	1.16737649726541	0.597	0.043	1.22044627075051e-117	2.62593836143415e-46	1.22044627075054e-120	Eaf2	106389	23
5.53865298189981e-50	11.7550658789888	1	0.68	1.10773059637996e-46	1.56173985143052e-114	9.19654621268266	1	0.168	3.12347970286103e-111	5.53865298189981e-50	3.123479702861e-114	Ighm	16019	23
9.21911594551114e-08	0.468450516743849	0.776	0.562	0.000184382318910223	1.11459897668758e-107	1.38169645854564	0.753	0.072	2.22919795337515e-104	9.21911594551114e-08	2.22919795337513e-107	Cytip	227929	23
1.34884675015694e-35	0.85454660045249	0.974	0.271	2.69769350031388e-32	1.37548308693807e-100	0.908052597838378	0.558	0.042	2.75096617387614e-97	1.34884675015694e-35	2.75096617387615e-100	Slamf7	75345	23
2.33645719832417e-05	0.876967465875876	0.684	0.376	0.0467291439664834	2.68154980119737e-94	0.958153991186467	0.532	0.041	5.36309960239474e-91	2.33645719832417e-05	5.36309960239469e-94	Glipr1	73690	23
1.03061703074109e-48	0.741057318874232	1	0.425	2.06123406148218e-45	2.19112050562119e-93	0.792860903165855	0.506	0.036	4.38224101124239e-90	1.03061703074109e-48	4.38224101124237e-93	Ptpn22	19260	23
2.39749986712779e-26	0.534651233246114	0.974	0.462	4.79499973425559e-23	8.63608299663778e-84	0.6574393888682	0.506	0.041	1.72721659932756e-80	2.39749986712779e-26	1.72721659932753e-83	Cmah	12763	23
0.00473954903726654	0.439917741137756	0.618	0.375	1	3.30922974648633e-82	0.698253929522034	0.61	0.058	6.61845949297265e-79	0.00473954903726654	6.61845949297268e-82	Gimap6	231931	23
9.45734138423485e-48	9.75643925856111	1	0.434	1.89146827684697e-44	9.75723021170099e-81	10.0311490622901	0.922	0.199	1.9514460423402e-77	9.45734138423485e-48	1.95144604234018e-80	Igkc	16071	23
0.10163417234053	0.517383201008623	0.605	0.333	1	5.96561439407447e-68	1.04857383040994	0.636	0.076	1.19312287881489e-64	0.10163417234053	1.19312287881488e-67	Rac2	19354	23
2.39339052965553e-07	0.695250379790691	0.737	0.399	0.000478678105931105	2.03235656241791e-65	0.943514009053062	0.558	0.062	4.06471312483583e-62	2.39339052965553e-07	4.06471312483578e-65	St8sia4	20452	23
6.32884810173233e-21	1.03322193672996	0.961	0.681	1.26576962034647e-17	2.02732366964422e-62	1.78180190615341	0.74	0.118	4.05464733928844e-59	6.32884810173233e-21	4.0546473392884e-62	Mef2c	17260	23
1.63162308513518e-26	1.38910080367083	0.895	0.487	3.26324617027037e-23	3.50272300358975e-57	1.19820500062865	0.545	0.072	7.0054460071795e-54	1.63162308513518e-26	7.00544600717948e-57	Derl3	70377	23
0.277591146346573	0.34923150350773	0.487	0.623	1	1.35628600672172e-56	0.608988803880398	0.571	0.076	2.71257201344343e-53	0.277591146346573	2.71257201344342e-56	Ero1lb	67475	23
8.66675013605982e-35	1.7651750386971	0.947	0.645	1.73335002721196e-31	6.47802021208469e-56	1.70149280404419	0.636	0.109	1.29560404241694e-52	8.66675013605982e-35	1.29560404241694e-55	Trp53inp1	60599	23
5.03547256760828e-41	1.85217803847957	0.987	0.817	1.00709451352166e-37	1.03184207218088e-49	1.55076749764295	0.623	0.116	2.06368414436175e-46	5.03547256760828e-41	2.06368414436176e-49	Fam214a	235493	23
1.63007308142976e-22	0.470939413575166	0.987	0.692	3.26014616285952e-19	1.12094075977172e-47	0.726799496627814	0.662	0.11	2.24188151954344e-44	1.63007308142976e-22	2.24188151954344e-47	Adgre5	26364	23
0.00127112173768875	0.456190426655705	0.658	0.482	1	1.11826473084789e-34	0.556427429419497	0.61	0.125	2.23652946169578e-31	0.00127112173768875	2.23652946169577e-34	Blnk	17060	23
1.23300131964314e-23	1.31336404193819	0.987	0.726	2.46600263928629e-20	3.16085179048389e-33	1.7250073587494	0.896	0.463	6.32170358096777e-30	1.23300131964314e-23	6.32170358096775e-33	Serp1	28146	23
1.79080813923268e-09	0.77141807535948	0.921	0.731	3.58161627846535e-06	1.44052098861796e-30	0.962803247288313	0.792	0.224	2.88104197723593e-27	1.79080813923268e-09	2.88104197723593e-30	Cd52	23833	23
2.21469203163313e-14	0.314044168430921	0.908	0.453	4.42938406326627e-11	1.91807211325174e-30	0.794925974561557	0.636	0.148	3.83614422650348e-27	2.21469203163313e-14	3.83614422650348e-30	Fam107b	66540	23
8.55635991904253e-30	1.93815630633554	0.961	0.781	1.71127198380851e-26	6.35039167525229e-23	1.44111001574567	0.818	0.407	1.27007833505046e-19	6.35039167525229e-23	1.71127198380851e-29	Sec11c	66286	23
3.52852746342897e-21	1.40499632796966	0.895	0.553	7.05705492685795e-18	4.2486125130153e-29	1.40446982697939	0.649	0.203	8.49722502603061e-26	3.52852746342897e-21	8.49722502603063e-29	Edem1	192193	23
4.89144605498308e-29	2.70618793399648	0.961	0.769	9.78289210996615e-26	2.71376283136912e-20	2.06927745778505	0.74	0.467	5.42752566273825e-17	2.71376283136912e-20	9.78289210996623e-29	Txndc5	105245	23
1.6430502517193e-10	0.562423743585023	0.868	0.728	3.2861005034386e-07	4.89329926265212e-28	0.999677888464952	0.675	0.199	9.78659852530424e-25	1.6430502517193e-10	9.78659852530425e-28	Rilpl2	80291	23
1.09890784534274e-26	1.10070588758072	1	0.778	2.19781569068548e-23	7.9417188423335e-17	1.28581208346253	0.675	0.309	1.5883437684667e-13	7.9417188423335e-17	2.19781569068548e-26	Sel1l	20338	23
1.37527149433797e-16	1.09063925112971	0.974	0.535	2.75054298867594e-13	3.79250824520439e-24	1.69757406464038	0.766	0.348	7.58501649040878e-21	1.37527149433797e-16	7.58501649040882e-24	Odc1	18263	23
2.06657243653683e-19	0.499852541848985	0.908	0.628	4.13314487307367e-16	5.89863138443542e-23	0.620338345182054	0.558	0.147	1.17972627688708e-19	2.06657243653683e-19	1.17972627688709e-22	D10Wsu102e	28109	23
8.44925911308607e-23	0.80818103155505	0.947	0.549	1.68985182261721e-19	9.12744898437726e-21	0.688918614537216	0.584	0.174	1.82548979687545e-17	9.12744898437726e-21	1.68985182261722e-22	Sdc1	20969	23
3.57508640038124e-05	0.623901822396272	0.763	0.778	0.0715017280076248	7.38611156334876e-21	0.55030661010505	0.636	0.198	1.47722231266975e-17	3.57508640038124e-05	1.47722231266976e-20	Phgdh	236539	23
0.000216043056755303	0.340184973500195	0.711	0.625	0.432086113510606	1.21724158130373e-20	0.391312000056101	0.584	0.157	2.43448316260746e-17	0.000216043056755303	2.43448316260746e-20	Tspan13	66109	23
1.69578696759311e-09	0.420941562936993	0.974	0.668	3.39157393518621e-06	1.29985493486874e-19	0.841381433926467	0.792	0.358	2.59970986973749e-16	1.69578696759311e-09	2.5997098697375e-19	Psmb8	16913	23
4.21842087749401e-18	1.3104881302124	0.908	0.644	8.43684175498802e-15	1.55072688411405e-19	1.25511666705842	0.649	0.262	3.1014537682281e-16	4.21842087749401e-18	3.10145376822811e-19	Creld2	76737	23
3.85015236023848e-19	0.871932445633926	0.908	0.56	7.70030472047695e-16	3.48118316245841e-17	0.554783966281581	0.545	0.173	6.96236632491683e-14	3.48118316245841e-17	7.70030472047697e-19	Fkbp11	66120	23
1.47859374217042e-07	1.01488352742631	0.724	0.737	0.000295718748434085	1.22734728891204e-17	0.909898629045863	0.584	0.215	2.45469457782409e-14	1.47859374217042e-07	2.4546945778241e-17	Edem2	108687	23
5.11622124996108e-17	1.52165961358038	0.961	0.796	1.02324424999222e-13	3.09091597515612e-10	1.12090543395282	0.805	0.706	6.18183195031223e-07	3.09091597515612e-10	1.02324424999222e-16	Ssr4	20832	23
8.41913982195827e-13	0.348781734941574	0.961	0.587	1.68382796439165e-09	4.24889794946395e-16	0.837658796968996	0.61	0.231	8.49779589892791e-13	8.41913982195827e-13	8.49779589892794e-16	Rgcc	66214	23
1.00727007981267e-08	0.898787837182558	0.842	0.785	2.01454015962534e-05	4.09875474253449e-15	1.38408532386144	0.831	0.593	8.19750948506897e-12	1.00727007981267e-08	8.19750948506896e-15	Herpud1	64209	23
4.41107482179252e-06	0.708267285293067	0.697	0.61	0.00882214964358505	7.20514047450598e-15	0.86739567461101	0.597	0.247	1.4410280949012e-11	4.41107482179252e-06	1.44102809490118e-14	Sdf2l1	64136	23
3.88313901043533e-14	1.07078188319252	0.961	0.844	7.76627802087066e-11	9.90652681256248e-08	0.739788711660296	0.714	0.562	0.00019813053625125	9.90652681256248e-08	7.76627802087049e-14	Fkbp2	14227	23
3.28973288082193e-08	1.04551250470476	0.803	0.747	6.57946576164386e-05	7.75753333455498e-14	1.20086963205867	0.688	0.383	1.551506666911e-10	3.28973288082193e-08	1.55150666691093e-13	Pdia4	12304	23
1.11334855389556e-07	0.766261289427867	0.921	0.853	0.000222669710779111	2.58581798831952e-11	1.24931786650297	0.909	0.793	5.17163597663903e-08	1.11334855389556e-07	5.17163597657216e-11	Hsp90b1	22027	23
1.19519882494835e-07	0.66938801045964	0.855	0.719	0.000239039764989669	1.2701379740538e-08	0.815187905030643	0.792	0.589	2.54027594810761e-05	1.19519882494835e-07	2.5402759319751e-08	Manf	74840	23
8.08219754081591e-08	0.549543125577724	0.934	0.877	0.000161643950816318	2.14856728865446e-08	0.438957645144988	0.857	0.699	4.29713457730892e-05	8.08219754081591e-08	4.2971345311455e-08	Sec61b	66212	23
1.76154926312289e-07	0.631543205359095	0.974	0.638	0.000352309852624579	0.0131172710286328	0.603153794943142	0.519	0.343	1	0.0131172710286328	3.52309821594021e-07	Plac8	231507	23
5.12998656738264e-120	1.63979220925111	0.981	0.087	1.02599731347653e-116	0	1.86145276889814	0.598	0.003	0	5.12998656738264e-120	0	Cyp4a12a	277753	24
1.10107612596931e-75	1.91819512256831	1	0.146	2.20215225193861e-72	0	1.99341004895989	0.66	0.004	0	1.10107612596931e-75	0	Gm17689	NA	24
3.61969971243372e-50	2.22071533123853	1	0.331	7.23939942486744e-47	0	2.48552498602765	0.68	0.023	0	3.61969971243372e-50	0	Defb42	619548	24
5.5064709263227e-32	2.30408833076889	0.926	0.321	1.10129418526454e-28	0	2.47456204460123	0.856	0.036	0	5.5064709263227e-32	0	Elf5	13711	24
9.29594669917495e-10	1.0281858533173	0.667	0.095	1.85918933983499e-06	0	1.00123579926893	0.598	0.017	0	9.29594669917495e-10	0	Fgfbp1	14181	24
3.55571660577386e-78	1.41796907773588	1	0.158	7.11143321154773e-75	1.13513705748806e-307	1.36118656985203	0.567	0.016	2.27027411497612e-304	3.55571660577386e-78	2.27027411497606e-307	Gm5420	432436	24
7.90858025128984e-33	1.27382647775451	0.926	0.242	1.58171605025797e-29	8.77093843118561e-291	1.0540775402537	0.629	0.021	1.75418768623712e-287	7.90858025128984e-33	1.75418768623712e-290	Emx2	13797	24
8.23887406967733e-48	0.607448253609243	0.87	0.134	1.64777481393547e-44	1.71897512108928e-262	1.15024542540805	0.546	0.018	3.43795024217856e-259	8.23887406967733e-48	3.43795024217849e-262	Pou3f3	18993	24
3.73323679035737e-51	1.34006017899475	1	0.231	7.46647358071474e-48	7.43189895563135e-250	1.26049944466176	0.67	0.03	1.48637979112627e-246	3.73323679035737e-51	1.48637979112611e-249	Cwh43	231293	24
0.000169017219841935	0.869495814021196	0.63	0.209	0.338034439683869	2.36457719514633e-203	0.715162295123667	0.567	0.026	4.72915439029267e-200	0.000169017219841935	4.72915439029264e-203	Trpv6	64177	24
5.64689526271039e-11	0.926329337051666	0.759	0.25	1.12937905254208e-07	2.07045403002475e-199	0.766918686788692	0.536	0.024	4.14090806004951e-196	5.64689526271039e-11	4.14090806004945e-199	Crlf1	12931	24
8.11601735267221e-33	2.82726954231066	1	0.634	1.62320347053444e-29	2.19298304600311e-195	3.01588761845977	0.876	0.077	4.38596609200622e-192	8.11601735267221e-33	4.38596609200633e-195	Pfkfb3	170768	24
1.47759240052735e-35	4.43611264549026	1	0.766	2.9551848010547e-32	4.25717351244685e-194	4.35069263536694	0.979	0.104	8.5143470248937e-191	1.47759240052735e-35	8.51434702489384e-194	Cdo1	12583	24
6.72558966937315e-09	0.740920410526152	0.722	0.251	1.34511793387463e-05	4.76743643552604e-160	1.10101779195547	0.639	0.043	9.53487287105209e-157	6.72558966937315e-09	9.53487287105225e-160	Lrrc26	227618	24
7.98811117993472e-34	3.32872864503098	1	0.707	1.59762223598694e-30	9.33942976813368e-151	3.08238671378881	0.866	0.1	1.86788595362674e-147	7.98811117993472e-34	1.86788595362673e-150	Bpgm	12183	24
3.07801955671784e-32	1.17929000814608	1	0.717	6.15603911343569e-29	6.76224729120609e-145	1.14750018819504	0.691	0.054	1.35244945824122e-141	3.07801955671784e-32	1.3524494582412e-144	Wfdc15b	192201	24
3.26493612280782e-06	0.753143239934443	0.685	0.37	0.00652987224561563	5.26463361422791e-138	0.699805951426974	0.536	0.035	1.05292672284558e-134	3.26493612280782e-06	1.05292672284558e-137	Upb1	103149	24
1.39648881868537e-33	0.651288554970126	1	0.564	2.79297763737074e-30	4.42967114590494e-137	1.04352818891325	0.567	0.04	8.85934229180988e-134	1.39648881868537e-33	8.85934229180999e-137	Gm42031	105246807	24
3.16342147896727e-35	2.2159032318951	1	0.483	6.32684295793454e-32	8.5915094086227e-134	1.76842016533069	0.773	0.085	1.71830188172454e-130	3.16342147896727e-35	1.71830188172458e-133	Gm16136	105245924	24
7.53916489263309e-26	1.47414852362606	0.944	0.533	1.50783297852662e-22	2.67030361455619e-126	1.65948855565322	0.763	0.085	5.34060722911239e-123	7.53916489263309e-26	5.34060722911231e-126	Ces1d	104158	24
6.74017954993328e-61	0.445333197366293	1	0.172	1.34803590998666e-57	3.08839800782264e-121	0.702248554386262	0.526	0.038	6.17679601564528e-118	6.74017954993328e-61	6.17679601564523e-121	Mecom	14013	24
2.49502253816975e-38	1.51544098891843	1	0.359	4.99004507633951e-35	5.95648532406559e-121	1.17105919846401	0.691	0.071	1.19129706481312e-117	2.49502253816975e-38	1.19129706481309e-120	Ggt1	14598	24
6.77136360584513e-08	1.62377145711841	0.741	0.527	0.000135427272116903	7.04678418454115e-118	1.50707740575868	0.711	0.074	1.40935683690823e-114	6.77136360584513e-08	1.40935683690825e-117	Tcim	69068	24
3.58150173464765e-35	1.15146509454294	1	0.385	7.1630034692953e-32	6.61428504975498e-117	1.3511233376693	0.691	0.073	1.322857009951e-113	3.58150173464765e-35	1.32285700995103e-116	Pdzk1ip1	67182	24
3.51708233880211e-22	0.445610430164606	1	0.437	7.03416467760422e-19	1.47775632679793e-109	0.771639930234811	0.608	0.056	2.95551265359586e-106	3.51708233880211e-22	2.95551265359589e-109	Kcnn4	16534	24
2.32256123664623e-33	2.29656361736633	1	0.659	4.64512247329246e-30	1.60523155309244e-109	2.11672875839998	0.763	0.099	3.21046310618488e-106	2.32256123664623e-33	3.21046310618489e-109	Coro2a	107684	24
1.82715646342876e-32	0.441765769215924	1	0.445	3.65431292685753e-29	9.55178513487624e-109	0.450900531300599	0.515	0.041	1.91035702697525e-105	1.82715646342876e-32	1.91035702697525e-108	Cbs	12411	24
3.66035872117609e-18	2.46305893702683	0.852	0.417	7.32071744235218e-15	1.74755168078305e-108	2.43779561152562	0.794	0.111	3.4951033615661e-105	3.66035872117609e-18	3.49510336156608e-108	Lcn2	16819	24
5.3512104347833e-36	0.479523464298897	1	0.333	1.07024208695666e-32	9.98077806450964e-107	0.690371818366347	0.557	0.048	1.99615561290193e-103	5.3512104347833e-36	1.99615561290195e-106	Bmpr1b	12167	24
3.85113059843723e-24	0.497299504415507	0.889	0.224	7.70226119687446e-21	1.60349061014594e-105	0.608282921383972	0.557	0.049	3.20698122029188e-102	3.85113059843723e-24	3.20698122029185e-105	Bhlha15	17341	24
2.34086153106519e-28	2.75782203895137	1	0.399	4.68172306213039e-25	1.09776091894964e-103	3.10505764334635	0.918	0.17	2.19552183789928e-100	2.34086153106519e-28	2.19552183789931e-103	Clu	12759	24
3.6337938148423e-06	0.683637007609172	0.667	0.244	0.0072675876296846	5.72192612030442e-103	0.947747132180958	0.608	0.06	1.14438522406088e-99	3.6337938148423e-06	1.14438522406089e-102	Elf3	13710	24
8.70189140521036e-15	1.35641084007692	0.87	0.529	1.74037828104207e-11	2.28024053853231e-102	1.6413140238136	0.866	0.129	4.56048107706463e-99	8.70189140521036e-15	4.56048107706466e-102	Cldn3	12739	24
4.32348225700084e-11	0.899515222884294	0.815	0.561	8.64696451400169e-08	2.56381952690851e-99	0.823147615224002	0.66	0.073	5.12763905381702e-96	4.32348225700084e-11	5.12763905381698e-99	Hoxb6	15414	24
6.12092720966667e-27	1.14789203006431	0.981	0.627	1.22418544193333e-23	7.36801243420661e-99	1.20753234366275	0.711	0.093	1.47360248684132e-95	6.12092720966667e-27	1.47360248684132e-98	Sort1	20661	24
3.91332529730715e-32	1.20179350458419	1	0.512	7.82665059461431e-29	4.7473175149343e-98	1.33658135111821	0.732	0.093	9.4946350298686e-95	3.91332529730715e-32	9.4946350298687e-98	Shisa4	77552	24
1.66161577816801e-36	6.68413756356438	1	0.812	3.32323155633602e-33	2.44982726231834e-96	6.27103049585192	1	0.291	4.89965452463669e-93	1.66161577816801e-36	4.89965452463667e-96	Pate4	56872	24
2.92192723784995e-21	1.58498161112994	0.926	0.51	5.84385447569989e-18	1.0167487335054e-90	1.27498059331602	0.742	0.104	2.03349746701079e-87	2.92192723784995e-21	2.03349746701079e-90	Tspan8	216350	24
0.143240834229531	0.365338315487579	0.574	0.478	1	6.1648203775055e-89	0.680589745459874	0.567	0.059	1.2329640755011e-85	0.143240834229531	1.2329640755011e-88	Cited4	56222	24
3.6777720645355e-32	0.805733216381671	1	0.431	7.35554412907099e-29	4.52025298735068e-86	0.628024728688835	0.546	0.059	9.04050597470136e-83	3.6777720645355e-32	9.0405059747013e-86	Ildr1	106347	24
1.42729177753908e-14	1.58559470192112	0.833	0.56	2.85458355507816e-11	1.29744584438211e-85	1.28691481585913	0.629	0.077	2.59489168876423e-82	1.42729177753908e-14	2.59489168876423e-85	Spink8	78709	24
3.51177906941539e-24	1.26216753396723	1	0.688	7.02355813883078e-21	9.59794097860338e-84	1.53093758293473	0.825	0.138	1.91958819572068e-80	3.51177906941539e-24	1.91958819572067e-83	Epb41	269587	24
0.120764734273876	0.525959155732053	0.574	0.371	1	1.53325507056164e-82	0.501017805376612	0.515	0.053	3.06651014112329e-79	0.120764734273876	3.0665101411233e-82	Arhgap8	73167	24
5.34462607740445e-18	1.69385617742121	0.944	0.731	1.06892521548089e-14	2.77622386034636e-76	2.51377774592264	0.928	0.222	5.55244772069272e-73	5.34462607740445e-18	5.55244772069272e-76	Cd52	23833	24
6.07527573737043e-24	0.651787515410541	1	0.463	1.21505514747409e-20	2.65825396710366e-75	0.651599918795616	0.608	0.077	5.31650793420732e-72	6.07527573737043e-24	5.31650793420739e-75	Wnt4	22417	24
5.43026517297128e-29	0.260677874145204	0.981	0.337	1.08605303459426e-25	7.64070579964661e-74	0.335023873475802	0.536	0.061	1.52814115992932e-70	5.43026517297128e-29	1.52814115992931e-73	Bspry	192120	24
2.71794311465433e-25	2.38750547954786	0.944	0.705	5.43588622930867e-22	3.4862173177819e-73	2.7408255306029	0.887	0.261	6.97243463556381e-70	2.71794311465433e-25	6.9724346355638e-73	Suco	226551	24
6.11835102893921e-35	8.97978400216087	1	0.849	1.22367020578784e-31	3.98527407805801e-73	8.29910862733931	1	0.49	7.97054815611602e-70	6.11835102893921e-35	7.97054815611614e-73	Svs2	53878	24
9.32924385587028e-11	0.652534337928087	0.796	0.327	1.86584877117406e-07	2.68966776752683e-72	0.888155905303229	0.608	0.082	5.37933553505367e-69	9.32924385587028e-11	5.37933553505375e-72	Plet1	76509	24
6.37964493751113e-24	0.322778002692119	0.981	0.408	1.27592898750223e-20	9.74946818076431e-72	0.477166427741516	0.526	0.061	1.94989363615286e-68	6.37964493751113e-24	1.94989363615285e-71	Tspan15	70423	24
9.8191081298768e-17	0.433847259193692	0.833	0.192	1.96382162597536e-13	6.22688494533725e-69	0.622642539193171	0.515	0.062	1.24537698906745e-65	9.8191081298768e-17	1.24537698906746e-68	Crb3	224912	24
1.72380579043887e-28	0.270752642718722	1	0.504	3.44761158087773e-25	2.50642670724622e-67	0.679361606018508	0.608	0.084	5.01285341449243e-64	1.72380579043887e-28	5.01285341449243e-67	Mlph	171531	24
4.01909053737517e-17	1.25138866415587	0.889	0.543	8.03818107475035e-14	3.67190090507442e-67	1.36793987171859	0.732	0.145	7.34380181014883e-64	4.01909053737517e-17	7.34380181014883e-67	Sgms2	74442	24
2.92897420733916e-13	1.1372670266632	0.889	0.55	5.85794841467831e-10	1.60359816735206e-66	1.12997648305795	0.835	0.158	3.20719633470413e-63	2.92897420733916e-13	3.20719633470415e-66	Krt8	16691	24
2.23458641675236e-12	0.503737976574407	0.833	0.487	4.46917283350472e-09	2.04574733630944e-66	0.61328125303628	0.557	0.073	4.09149467261887e-63	2.23458641675236e-12	4.09149467261885e-66	Krtcap3	69815	24
5.83079152430097e-33	0.969332253693227	1	0.406	1.16615830486019e-29	1.19792713797536e-65	0.535092088691519	0.577	0.079	2.39585427595072e-62	5.83079152430097e-33	2.39585427595069e-65	Cldn8	54420	24
8.4225179184433e-08	1.01067143153798	0.759	0.493	0.000168450358368866	1.24988211323262e-65	0.960320561313515	0.68	0.108	2.49976422646524e-62	8.4225179184433e-08	2.49976422646525e-65	Cldn7	53624	24
3.22368544924866e-12	0.952219346677645	0.815	0.487	6.44737089849733e-09	6.86892473677725e-65	1.34376364546731	0.588	0.085	1.37378494735545e-61	3.22368544924866e-12	1.37378494735544e-64	Slco2a1	24059	24
4.06039632136578e-19	1.56840417693464	0.944	0.542	8.12079264273155e-16	1.45305285772576e-64	1.65170133133457	0.876	0.186	2.90610571545151e-61	4.06039632136578e-19	2.90610571545149e-64	Krt18	16668	24
4.76898014833153e-28	0.632054294368993	0.981	0.345	9.53796029666306e-25	1.50892607783654e-60	0.333039170618122	0.536	0.072	3.01785215567308e-57	4.76898014833153e-28	3.01785215567307e-60	St14	19143	24
9.24381072623594e-31	0.927742613961597	1	0.646	1.84876214524719e-27	4.92218958944946e-59	0.82968239446188	0.608	0.099	9.84437917889893e-56	9.24381072623594e-31	9.84437917889892e-59	Fam189a2	381217	24
5.8619893818641e-32	4.55409887411037	0.981	0.945	1.17239787637282e-28	1.5666918562363e-58	4.37766093179136	1	0.912	3.13338371247259e-55	5.8619893818641e-32	3.13338371247262e-58	Svs5	20944	24
7.94517794694709e-26	0.787661974983233	1	0.598	1.58903558938942e-22	9.01924441716908e-58	0.791376077493379	0.701	0.124	1.80384888343381e-54	7.94517794694709e-26	1.80384888343379e-57	Gata3	14462	24
1.9331927686609e-21	1.53318008057076	0.981	0.618	3.8663855373218e-18	1.39285526117166e-57	1.34834207716652	0.773	0.156	2.78571052234333e-54	1.9331927686609e-21	2.78571052234336e-57	Tspan1	66805	24
1.89491332157724e-25	2.62782547660896	1	0.724	3.78982664315447e-22	2.77458545853295e-55	2.30956424018322	0.969	0.437	5.5491709170659e-52	1.89491332157724e-25	5.54917091706594e-55	Sgk1	20393	24
1.47567324281227e-12	1.18930371784138	0.87	0.617	2.95134648562455e-09	2.92308111300814e-51	1.492590981572	0.814	0.225	5.84616222601627e-48	1.47567324281227e-12	5.84616222601632e-51	Qsox1	104009	24
3.02434119940382e-19	1.02776779091363	1	0.687	6.04868239880764e-16	4.58404007627031e-48	1.07672689220105	0.835	0.203	9.16808015254062e-45	3.02434119940382e-19	9.16808015254068e-48	Spint2	20733	24
1.99924356220966e-30	2.13342499637836	1	0.82	3.99848712441931e-27	5.41818929249366e-48	1.25836975164803	0.505	0.085	1.08363785849873e-44	1.99924356220966e-30	1.08363785849873e-47	Defb1	13214	24
0.328789038580331	0.525038223141602	0.537	0.509	1	1.34759770951027e-47	0.528489499959613	0.598	0.11	2.69519541902054e-44	0.328789038580331	2.69519541902055e-47	Enpp5	83965	24
1.78316124019588e-19	0.551869374877395	0.963	0.544	3.56632248039176e-16	1.1783720936785e-46	0.479610481080004	0.608	0.109	2.35674418735699e-43	1.78316124019588e-19	2.35674418735699e-46	Car2	12349	24
2.95603146871309e-20	0.467094393092968	0.981	0.501	5.91206293742617e-17	4.41445523224807e-46	0.312664373687976	0.505	0.081	8.82891046449614e-43	2.95603146871309e-20	8.82891046449621e-46	Rnf128	66889	24
1.12218888931353e-20	0.67298096641197	0.963	0.447	2.24437777862706e-17	5.02404946794159e-46	0.515370982119188	0.608	0.113	1.00480989358832e-42	1.12218888931353e-20	1.00480989358832e-45	Kcnk1	16525	24
1.65544369504751e-26	0.812059450329704	1	0.657	3.31088739009501e-23	5.92003988587379e-46	0.90592372000719	0.577	0.111	1.18400797717476e-42	1.65544369504751e-26	1.18400797717477e-45	Plau	18792	24
1.23863240416741e-20	1.00123898147943	1	0.631	2.47726480833481e-17	5.92929749013472e-46	0.81339721725947	0.67	0.14	1.18585949802694e-42	1.23863240416741e-20	1.18585949802695e-45	Ano1	101772	24
6.84396735096492e-28	2.22678487278951	0.981	0.76	1.36879347019298e-24	1.04573420364857e-42	1.6583471358439	0.979	0.555	2.09146840729713e-39	6.84396735096492e-28	2.09146840729714e-42	Serpine2	20720	24
1.32887995692021e-10	1.25842583588132	0.833	0.648	2.65775991384042e-07	3.13433493598619e-42	1.10637568377458	0.794	0.216	6.26866987197239e-39	1.32887995692021e-10	6.26866987197237e-42	Cd24a	12484	24
3.15393985039739e-16	0.825233073120277	0.963	0.743	6.30787970079479e-13	5.8321629082817e-40	0.903383499443795	0.773	0.205	1.16643258165634e-36	3.15393985039739e-16	1.16643258165635e-39	Atp1b1	11931	24
0.584925308830697	0.63207039353136	0.556	0.363	1	6.40791020683989e-40	0.324635146941166	0.505	0.091	1.28158204136798e-36	0.584925308830697	1.28158204136797e-39	Smim22	432995	24
1.10424676420417e-23	0.712712179616144	1	0.647	2.20849352840834e-20	6.93521085196022e-40	0.832415613923775	0.68	0.166	1.38704217039204e-36	1.10424676420417e-23	1.38704217039204e-39	Ptprf	19268	24
2.82062567047918e-21	0.611060553102451	1	0.754	5.64125134095835e-18	2.08019516751367e-39	0.505243050017794	0.557	0.112	4.16039033502734e-36	2.82062567047918e-21	4.16039033502737e-39	2310001H17Rik	76432	24
1.70667086898192e-13	0.472577456944124	0.907	0.656	3.41334173796384e-10	2.53546048846082e-37	0.260391508300452	0.67	0.147	5.07092097692165e-34	1.70667086898192e-13	5.07092097692167e-37	Ehf	13661	24
0.00299494297359226	0.72274190526742	0.667	0.52	1	3.13038032581067e-36	0.693318683368349	0.577	0.125	6.26076065162133e-33	0.00299494297359226	6.26076065162131e-36	Cldn4	12740	24
1.51979170594948e-05	0.273101343632525	0.778	0.452	0.0303958341189895	1.33199026752473e-35	0.592394929596106	0.691	0.162	2.66398053504946e-32	1.51979170594948e-05	2.66398053504949e-35	Epcam	17075	24
4.58996290777129e-11	0.375276533493073	0.926	0.833	9.17992581554257e-08	3.86171758421818e-35	0.790437254002505	1	0.672	7.72343516843636e-32	4.58996290777129e-11	7.72343516843636e-35	Svs4	20941	24
1.83129295793867e-21	1.0925124018362	1	0.683	3.66258591587734e-18	7.73221190639057e-34	0.941293308040556	0.732	0.256	1.54644238127811e-30	1.83129295793867e-21	1.54644238127811e-33	Gclm	14630	24
7.99571390872275e-18	0.55503620871466	0.963	0.613	1.59914278174455e-14	5.81346864468444e-32	0.51147338915819	0.515	0.11	1.16269372893689e-28	7.99571390872275e-18	1.16269372893688e-31	Ank	11732	24
5.30022313002804e-15	1.33903685508934	1	0.708	1.06004462600561e-11	1.24458427569378e-31	1.40291321124261	0.732	0.251	2.48916855138757e-28	5.30022313002804e-15	2.48916855138756e-31	Ccnd1	12443	24
1.30092673521989e-06	0.677970948743839	0.815	0.729	0.00260185347043979	1.73984967076727e-31	1.16919196500906	0.876	0.462	3.47969934153455e-28	1.30092673521989e-06	3.47969934153454e-31	Serp1	28146	24
7.71941194865418e-08	0.405021375828088	0.778	0.581	0.000154388238973084	1.99424144332802e-31	0.463594739284749	0.567	0.133	3.98848288665605e-28	7.71941194865418e-08	3.98848288665607e-31	Gmppb	331026	24
5.75373101764647e-20	0.657506056691762	1	0.752	1.15074620352929e-16	3.40142847491973e-31	0.560587859257612	0.649	0.174	6.80285694983945e-28	5.75373101764647e-20	6.8028569498395e-31	Prlr	19116	24
3.21803231693671e-22	0.393668250784225	1	0.517	6.43606463387343e-19	4.15751548160848e-31	0.354725106270773	0.567	0.132	8.31503096321696e-28	3.21803231693671e-22	8.31503096321697e-31	Chchd10	103172	24
3.93740224157449e-10	0.670518823667262	0.852	0.625	7.87480448314898e-07	4.22328095042813e-30	0.622854295354341	0.526	0.124	8.44656190085625e-27	3.93740224157449e-10	8.44656190085632e-30	Asns	27053	24
5.78291163607009e-21	0.481067911127676	1	0.675	1.15658232721402e-17	6.15158941841903e-30	0.72551074811197	0.66	0.203	1.23031788368381e-26	5.78291163607009e-21	1.23031788368381e-29	Slc31a2	20530	24
1.32529745182661e-15	0.381887233393058	0.963	0.777	2.65059490365321e-12	5.60115386817938e-29	0.707940535669035	0.67	0.196	1.12023077363588e-25	1.32529745182661e-15	1.12023077363587e-28	Wars	22375	24
3.35606943346744e-19	1.00088744041825	1	0.667	6.71213886693488e-16	2.94771755096667e-28	0.878773613859431	0.68	0.252	5.89543510193334e-25	3.35606943346744e-19	5.89543510193337e-28	Hacd2	70757	24
7.1262758824218e-14	0.40022690033625	0.87	0.485	1.42525517648436e-10	3.51477008732466e-28	0.550380080801528	0.546	0.132	7.02954017464931e-25	7.1262758824218e-14	7.02954017464933e-28	Cyb561	13056	24
2.16921068777562e-15	0.264060926046563	0.963	0.637	4.33842137555123e-12	3.12742163414682e-27	0.465396226367065	0.505	0.118	6.25484326829364e-24	2.16921068777562e-15	6.25484326829365e-27	Tmc4	353499	24
1.29889322924957e-14	1.15496895667725	0.907	0.675	2.59778645849913e-11	2.43526031605191e-26	0.835226508849843	0.68	0.256	4.87052063210382e-23	1.29889322924957e-14	4.87052063210382e-26	Pgp	67078	24
1.6860660805411e-10	1.10275313785794	0.833	0.658	3.3721321610822e-07	5.84146286144551e-26	1.12832895386726	0.753	0.357	1.1682925722891e-22	1.6860660805411e-10	1.16829257228911e-25	Nucb2	53322	24
5.88257758962875e-16	1.02837366209186	0.926	0.74	1.17651551792575e-12	1.09467889928098e-25	0.838230656691956	0.639	0.222	2.18935779856195e-22	5.88257758962875e-16	2.18935779856196e-25	Sord	20322	24
1.93597661923592e-10	0.90716658782731	0.907	0.798	3.87195323847185e-07	3.3161183720949e-25	1.03954469847778	0.835	0.473	6.6322367441898e-22	1.93597661923592e-10	6.63223674418982e-25	Atp1a1	11928	24
1.93691505333084e-12	0.970869035671893	1	0.936	3.87383010666169e-09	3.62964330645013e-25	1.4306308510375	0.969	0.88	7.25928661290026e-22	1.93691505333084e-12	7.25928661290027e-25	B2m	12010	24
1.04761863610363e-11	0.486871710445502	1	0.666	2.09523727220725e-08	4.08454137675123e-25	0.448538495215005	0.598	0.161	8.16908275350247e-22	1.04761863610363e-11	8.16908275350249e-25	Enah	13800	24
3.99784778099639e-17	0.934840587823068	0.981	0.737	7.99569556199278e-14	4.87496814133809e-25	0.708390417147125	0.701	0.282	9.74993628267617e-22	3.99784778099639e-17	9.74993628267622e-25	Phyh	16922	24
9.07302417994767e-25	0.479240144580736	1	0.673	1.81460483598953e-21	3.56420815457718e-20	0.481798259566193	0.505	0.145	7.12841630915435e-17	3.56420815457718e-20	1.81460483598953e-24	Gstt3	103140	24
1.77418702055707e-22	0.772046635463634	1	0.683	3.54837404111413e-19	2.27126699525012e-22	0.60274622871057	0.66	0.244	4.54253399050024e-19	2.27126699525012e-22	3.54837404111414e-22	Ptges	64292	24
3.57449736633827e-11	1.04795046224554	0.926	0.782	7.14899473267653e-08	7.89256220622219e-22	0.871084476914305	0.794	0.407	1.57851244124444e-18	3.57449736633827e-11	1.57851244124444e-21	Sec11c	66286	24
0.00639333918892764	0.263432905628456	0.685	0.696	1	1.95430076671115e-21	0.373975169278338	0.588	0.178	3.90860153342229e-18	0.00639333918892764	3.90860153342229e-21	Dcxr	67880	24
6.1775958183259e-18	0.262991535494229	1	0.672	1.23551916366518e-14	1.95291803114054e-20	0.46392340814059	0.546	0.169	3.90583606228109e-17	6.1775958183259e-18	3.9058360622811e-20	Iqgap2	544963	24
1.42766815437717e-19	0.675027076964471	1	0.785	2.85533630875433e-16	9.18906916931829e-17	0.281228932374785	0.608	0.218	1.83781383386366e-13	9.18906916931829e-17	2.85533630875434e-19	Stard10	56018	24
9.45687561746414e-05	0.524865312891526	0.704	0.676	0.189137512349283	7.61554043453361e-19	0.466642422637261	0.598	0.216	1.52310808690672e-15	9.45687561746414e-05	1.52310808690672e-18	Tpd52l1	21987	24
1.78373819764239e-10	0.474789813293043	0.981	0.768	3.56747639528478e-07	1.59787656130209e-18	0.515878396390366	0.588	0.197	3.19575312260418e-15	1.78373819764239e-10	3.19575312260419e-18	Clcn3	12725	24
6.47052932884706e-18	0.942233447234397	1	0.743	1.29410586576941e-14	1.37264945570839e-14	0.638175567566301	0.742	0.435	2.74529891141677e-11	1.37264945570839e-14	1.29410586576941e-17	Rcn1	19672	24
8.28526392805322e-07	0.290157759169305	0.778	0.554	0.00165705278561064	1.28168696740014e-16	0.321635690003249	0.629	0.224	2.56337393480028e-13	8.28526392805322e-07	2.56337393480028e-16	Nans	94181	24
1.17235425230474e-12	0.511809234897194	1	0.819	2.34470850460948e-09	1.78396093077584e-16	0.366984833220396	0.804	0.451	3.56792186155167e-13	1.17235425230474e-12	3.56792186155167e-16	Akr1b3	11677	24
2.47522758499692e-09	0.26723676620391	0.889	0.673	4.95045516999383e-06	1.97396353584515e-16	0.255854215439947	0.536	0.175	3.94792707169031e-13	2.47522758499692e-09	3.94792707169032e-16	Chid1	68038	24
9.70477313950064e-07	0.467825391536579	0.852	0.777	0.00194095462790013	1.72038386695002e-15	0.394181302427606	0.577	0.198	3.44076773390005e-12	9.70477313950064e-07	3.44076773390005e-15	Phgdh	236539	24
4.15495542984458e-15	1.29552512047554	1	0.782	8.30991085968917e-12	4.72362564362041e-10	0.793047127152628	0.773	0.567	9.44725128724082e-07	4.72362564362041e-10	8.30991085968914e-15	Glul	14645	24
1.18221444513065e-08	0.477852052025289	1	0.737	2.3644288902613e-05	5.51967590083179e-13	0.421804236758446	0.825	0.455	1.10393518016636e-09	1.18221444513065e-08	1.10393518016605e-12	H2afj	232440	24
1.30429353135804e-11	0.622727198951763	1	0.831	2.60858706271607e-08	7.52173174540142e-13	0.449461307135079	0.629	0.294	1.50434634908028e-09	1.30429353135804e-11	1.50434634907972e-12	Hpgd	15446	24
9.97338843109134e-08	0.46141730992014	0.926	0.878	0.000199467768621827	7.69711538899862e-13	0.512476717570594	0.866	0.698	1.53942307779972e-09	9.97338843109134e-08	1.53942307779913e-12	Sec61b	66212	24
2.22888795483382e-12	0.970691507692639	0.963	0.761	4.45777590966765e-09	1.15000648895443e-10	0.792700212206676	0.722	0.433	2.30001297790885e-07	1.15000648895443e-10	4.45777590966267e-12	Gstm5	14866	24
2.07747833589428e-11	0.652653343077554	1	0.796	4.15495667178857e-08	4.11823992862889e-12	0.447367856637956	0.845	0.705	8.23647985725777e-09	2.07747833589428e-11	8.23647985724081e-12	Ssr4	20832	24
[truncated: 685 more rows]
