# Supplementary material for: Hypoxia-mediated stabilization of HIF1A in prostatic intraepithelial neoplasia promotes cell plasticity and malignant progression
Source: Sci Adv. 2022 Jul 22;8(29):eabo2295. doi: 10.1126/sciadv.abo2295 (PMC9307253; doi:10.1126/sciadv.abo2295)
Supplement: Supplementary file 2 — Tables S1 to S12 [file sciadv.abo2295_tables_s1_to_s12.zip › sciadv.abo2295_table_s2.csv]

gene	p_val	avg_log2FC Pten(i)pe-/- vs PtenL2/L2	pct.1	pct.2	p_val_adj	NCBI_id
Hspa1b	2.87E-67	1.228884996	0.847	0.566	4.88E-63	15511
Dnaja1	1.55E-63	1.069822742	0.84	0.704	2.64E-59	15502
Hsp90aa1	2.58E-63	1.042721663	0.889	0.761	4.39E-59	15519
Hspa8	1.45E-61	0.71844989	0.959	0.89	2.47E-57	15481
Igkc	1.20E-53	1.114391304	0.516	0.243	2.04E-49	16071
Spink1	7.20E-51	0.693564127	0.949	0.793	1.22E-46	20730
Hspb1	1.83E-49	1.182817219	0.862	0.739	3.12E-45	15507
Hspa1a	7.72E-49	1.127655142	0.771	0.515	1.31E-44	193740
Nupr1	6.72E-48	2.341912357	0.536	0.282	1.14E-43	56312
Igha	3.62E-47	0.601922136	0.166	0.003	6.15E-43	238447
Dnajb1	1.35E-42	1.006111731	0.668	0.451	2.30E-38	81489
Cldn4	7.95E-40	1.497578982	0.658	0.492	1.35E-35	12740
Neat1	2.31E-38	0.952642541	0.671	0.458	3.93E-34	66961
Gm42418	4.67E-38	-0.518141878	0.998	0.999	7.95E-34	NA
Sprr1a	7.48E-36	1.833858197	0.252	0.064	1.27E-31	20753
Clu	3.33E-35	2.097641071	0.522	0.302	5.67E-31	12759
Tnfrsf12a	6.67E-35	0.964946671	0.358	0.157	1.13E-30	27279
Pbsn	1.01E-34	-0.781011478	0.56	0.836	1.71E-30	54192
Serinc3	1.02E-34	0.610456938	0.677	0.527	1.74E-30	26943
Ubc	2.88E-34	0.738714642	0.896	0.814	4.91E-30	22190
Gsn	1.30E-33	-1.433712042	0.529	0.771	2.21E-29	227753
Defb1	1.63E-32	-1.703829859	0.102	0.317	2.77E-28	13214
Rpl38	1.82E-32	-0.537742149	0.868	0.893	3.09E-28	67671
Dcn	6.52E-32	-1.160003871	0.27	0.528	1.11E-27	13179
Wfdc18	7.00E-32	1.980762158	0.132	0.01	1.19E-27	14038
Tgm4	1.88E-31	-0.706747888	0.558	0.81	3.20E-27	331046
Anxa1	2.78E-31	1.649177993	0.468	0.258	4.72E-27	16952
Arg1	5.86E-31	0.757735546	0.153	0.021	9.97E-27	11846
Gpx3	7.00E-31	-0.896886613	0.158	0.39	1.19E-26	14778
Pdia6	1.07E-30	-0.826010778	0.799	0.861	1.82E-26	71853
Wfdc2	3.42E-30	2.233473809	0.285	0.098	5.81E-26	67701
Gm5615	1.39E-29	-0.775367055	0.476	0.72	2.37E-25	NA
Ms4a5	1.68E-29	-1.10669393	0.244	0.475	2.86E-25	269063
Hsph1	1.88E-29	1.047676772	0.59	0.418	3.21E-25	15505
Reg3g	4.01E-29	2.261933671	0.135	0.015	6.82E-25	19695
Gpx2	4.54E-29	0.636004968	0.168	0.031	7.73E-25	14776
Tcim	5.47E-29	0.837661058	0.323	0.144	9.30E-25	69068
Rps21	2.66E-28	-0.49154197	0.887	0.911	4.52E-24	66481
Man1a	5.06E-28	-0.87868927	0.504	0.707	8.61E-24	17155
Epcam	6.90E-28	0.746605249	0.816	0.764	1.17E-23	17075
Gm10076	7.34E-28	-0.374545908	0.274	0.514	1.25E-23	100126819
Rps29	2.84E-27	-0.45903258	0.899	0.923	4.83E-23	20090
mt-Co2	2.63E-26	0.591343254	0.916	0.897	4.47E-22	NA
Rpl35	1.03E-25	-0.518875406	0.792	0.821	1.76E-21	66489
Fxyd3	1.43E-25	0.683716249	0.608	0.416	2.44E-21	17178
Atf3	1.94E-25	0.890744695	0.67	0.502	3.29E-21	11910
Itln1	2.80E-25	-0.793864853	0	0.111	4.76E-21	16429
Tcaf2	3.02E-25	-0.596577176	0.235	0.459	5.13E-21	232748
Mt1	3.27E-25	-0.717755671	0.89	0.954	5.56E-21	17748
Ly6e	3.41E-25	0.704541363	0.757	0.678	5.81E-21	17069
Krt8	3.55E-25	1.156046185	0.743	0.695	6.04E-21	16691
Gpt2	3.61E-25	-0.535849508	0.244	0.469	6.14E-21	108682
Cldn3	4.15E-25	0.769624211	0.713	0.621	7.07E-21	12739
Tsc22d2	4.63E-25	0.722699958	0.481	0.317	7.88E-21	72033
Lrg1	4.73E-25	0.773648712	0.235	0.085	8.05E-21	76905
Mt2	1.30E-24	-0.628014881	0.679	0.836	2.21E-20	17750
Gprc5a	1.38E-24	0.640814301	0.233	0.079	2.35E-20	232431
Defb50	1.84E-24	-2.268990944	0.304	0.536	3.12E-20	387334
Malat1	2.13E-24	0.699978232	0.83	0.803	3.62E-20	72289
Tacstd2	4.02E-24	0.940356563	0.291	0.121	6.84E-20	56753
Phlda1	9.60E-24	1.032979837	0.499	0.33	1.63E-19	21664
Slc12a2	1.22E-23	0.848481441	0.479	0.29	2.07E-19	20496
S100a11	1.29E-23	1.142581845	0.505	0.338	2.19E-19	20195
Sfn	1.55E-23	1.109686865	0.366	0.203	2.64E-19	55948
Rhou	1.73E-23	0.618829365	0.367	0.205	2.95E-19	69581
mt-Atp6	1.86E-23	0.527650529	0.935	0.927	3.16E-19	NA
Plaur	2.31E-23	1.120571992	0.207	0.066	3.93E-19	18793
Anxa3	2.92E-23	1.094276198	0.316	0.156	4.97E-19	11745
Klf5	3.26E-23	0.735312585	0.368	0.198	5.55E-19	12224
Hmgn2	3.28E-23	-0.477656862	0.255	0.471	5.58E-19	15331
Wdr83os	4.60E-23	-0.397693751	0.308	0.516	7.82E-19	414077
mt-Co3	6.92E-23	0.539354171	0.931	0.915	1.18E-18	NA
Rpl37a	7.23E-23	-0.436460973	0.884	0.902	1.23E-18	19981
Pnrc1	9.55E-23	0.637547029	0.701	0.604	1.62E-18	108767
9530053A07Rik	1.02E-22	-0.498452244	0.636	0.866	1.73E-18	319482
Msmb	1.36E-22	-3.450495864	0.023	0.148	2.31E-18	17695
Ifrd1	1.96E-22	0.986580057	0.519	0.376	3.34E-18	15982
Rps27	2.49E-22	-0.511495884	0.876	0.895	4.23E-18	57294
mt-Co1	7.18E-22	0.518110741	0.914	0.899	1.22E-17	NA
H2-D1	7.70E-22	0.735882554	0.779	0.711	1.31E-17	14964
Lsm6	9.97E-22	-0.477936566	0.273	0.473	1.70E-17	78651
Lgals3	1.55E-21	1.341662932	0.314	0.151	2.64E-17	16854
Rpl37	3.71E-21	-0.45893028	0.881	0.906	6.30E-17	67281
Lrrc26	4.89E-21	0.44444903	0.385	0.203	8.31E-17	227618
Btg2	6.32E-21	0.787209852	0.657	0.485	1.07E-16	12227
Zfand5	7.89E-21	0.710070845	0.532	0.405	1.34E-16	22682
Jund	7.99E-21	0.486008883	0.841	0.761	1.36E-16	16478
Crip1	1.03E-20	-0.266092152	0.143	0.33	1.76E-16	12925
Krt7	2.41E-20	0.761530822	0.244	0.099	4.09E-16	110310
Cbr2	4.16E-20	0.708106984	0.42	0.234	7.08E-16	12409
Spink5	4.56E-20	2.082395845	0.216	0.081	7.76E-16	72432
Atp12a	5.28E-20	-0.394504704	0.14	0.322	8.98E-16	192113
mt-Cytb	5.37E-20	0.408031926	0.909	0.869	9.13E-16	NA
Pglyrp1	7.38E-20	1.180299845	0.174	0.056	1.26E-15	21946
Krt18	9.49E-20	0.652316645	0.89	0.83	1.61E-15	16668
Derl3	2.37E-19	-0.31929143	0.242	0.446	4.02E-15	70377
Gcat	5.86E-19	-0.262581616	0.109	0.271	9.96E-15	26912
Ifit1	7.11E-19	0.876061997	0.148	0.043	1.21E-14	15957
Svs2	9.97E-19	-1.670246809	0.353	0.571	1.70E-14	53878
Noct	1.27E-18	0.455418068	0.243	0.114	2.16E-14	12457
Rpl10	1.76E-18	-0.38942449	0.897	0.924	3.00E-14	110954
Rpl35a	2.29E-18	-0.386898146	0.881	0.911	3.89E-14	57808
Rgs2	2.78E-18	0.918046426	0.345	0.197	4.73E-14	19735
C1rb	3.69E-18	-0.617635678	0.353	0.56	6.28E-14	667277
Spinkl	3.75E-18	-0.878950875	0.143	0.317	6.38E-14	77424
Inmt	4.59E-18	-0.700581826	0.032	0.144	7.80E-14	21743
Rps28	5.38E-18	-0.437851984	0.836	0.862	9.15E-14	54127
Smco4	6.00E-18	0.548657662	0.4	0.264	1.02E-13	170748
Gsdma	6.70E-18	-0.539783253	0.336	0.525	1.14E-13	57911
Aurkaip1	6.80E-18	-0.517236427	0.404	0.563	1.16E-13	66077
Rnase1	6.98E-18	-0.434643978	0.378	0.597	1.19E-13	19752
Nipal1	7.29E-18	0.380237158	0.125	0.031	1.24E-13	70701
Rpl39	7.72E-18	-0.411392667	0.831	0.878	1.31E-13	67248
Prdx6	1.28E-17	-0.469541149	0.9	0.943	2.17E-13	11758
Isoc2b	3.64E-17	-0.279420379	0.171	0.344	6.19E-13	67441
Atp6v1c2	4.31E-17	-0.425300259	0.365	0.586	7.32E-13	68775
Pdlim1	5.36E-17	0.414013389	0.32	0.183	9.13E-13	54132
Hsp90ab1	6.24E-17	0.355611006	0.968	0.931	1.06E-12	15516
Stat5a	1.22E-16	-0.266509115	0.204	0.392	2.07E-12	20850
mt-Nd4	1.35E-16	0.357505399	0.875	0.84	2.30E-12	NA
Timp2	1.58E-16	0.489756208	0.443	0.291	2.68E-12	21858
Pkm	1.67E-16	0.792673715	0.662	0.609	2.84E-12	18746
Cxcl17	1.95E-16	0.460127317	0.167	0.058	3.32E-12	232983
Phyh	2.04E-16	-0.53892829	0.49	0.651	3.47E-12	16922
Polr2l	2.17E-16	-0.250841616	0.13	0.288	3.70E-12	66491
Tuba1a	3.19E-16	-0.50954927	0.11	0.254	5.42E-12	22142
Lima1	3.47E-16	0.460917781	0.535	0.417	5.90E-12	65970
Rpl41	3.63E-16	-0.346178957	0.925	0.944	6.17E-12	67945
Herpud1	4.29E-16	0.687442963	0.757	0.677	7.31E-12	64209
Rps23	4.66E-16	-0.361521687	0.895	0.926	7.92E-12	66475
F3	4.92E-16	0.652001352	0.175	0.068	8.37E-12	14066
Elf3	5.43E-16	0.700558891	0.375	0.243	9.24E-12	13710
Gas1	6.19E-16	-0.615166316	0.029	0.127	1.05E-11	14451
Scand1	8.45E-16	-0.594133196	0.648	0.724	1.44E-11	19018
Sec61g	1.01E-15	-0.444790251	0.756	0.793	1.72E-11	20335
Spag9	1.87E-15	0.52216807	0.418	0.296	3.18E-11	70834
Rpl36	2.00E-15	-0.328632935	0.9	0.901	3.41E-11	54217
Edn1	2.25E-15	0.486228487	0.247	0.125	3.82E-11	13614
Scgb2b27	2.46E-15	0.902737542	0.125	0.036	4.18E-11	233099
Mgst1	3.68E-15	0.317019962	0.319	0.178	6.25E-11	56615
Pet100	3.76E-15	-0.254271739	0.268	0.453	6.39E-11	100503890
Clmn	3.79E-15	0.310927728	0.205	0.096	6.44E-11	94040
Satb1	4.42E-15	-0.262746995	0.17	0.333	7.52E-11	20230
Mug1	4.63E-15	0.354045323	0.131	0.04	7.88E-11	17836
H2-K1	5.25E-15	0.60389359	0.802	0.783	8.94E-11	14972
Btg1	5.34E-15	0.492929797	0.701	0.633	9.08E-11	12226
Spint1	5.38E-15	0.503728811	0.475	0.376	9.15E-11	20732
Tspan8	6.20E-15	0.656196342	0.452	0.322	1.05E-10	216350
Pate4	6.72E-15	-2.07931958	0.201	0.359	1.14E-10	56872
Qsox1	1.08E-14	0.679890567	0.362	0.243	1.84E-10	104009
Slc22a1	1.08E-14	-0.373844208	0.324	0.506	1.84E-10	20517
S100a14	1.68E-14	0.604693361	0.178	0.073	2.86E-10	66166
Plpp3	2.03E-14	-0.361344805	0.078	0.199	3.45E-10	67916
Gas6	3.16E-14	-0.371182323	0.246	0.422	5.37E-10	14456
Pmepa1	3.51E-14	0.521036193	0.184	0.081	5.96E-10	65112
Cxcl16	3.85E-14	0.456773451	0.252	0.139	6.55E-10	66102
Oasl2	4.00E-14	0.409593401	0.154	0.06	6.81E-10	23962
Ier5	4.45E-14	0.784338489	0.314	0.196	7.57E-10	15939
Akr1b3	4.49E-14	-0.509952458	0.668	0.768	7.64E-10	11677
Vim	5.74E-14	-0.690754647	0.108	0.234	9.76E-10	22352
Rps25	5.93E-14	-0.355954766	0.834	0.86	1.01E-09	75617
mt-Nd5	6.31E-14	0.311070357	0.74	0.622	1.07E-09	NA
Tmcc3	9.80E-14	0.598142725	0.256	0.149	1.67E-09	319880
Sbpl	9.91E-14	-3.67254519	0.125	0.235	1.69E-09	638345
Plac8	1.12E-13	-0.325155182	0.321	0.498	1.91E-09	231507
Gne	1.16E-13	0.457136357	0.346	0.234	1.98E-09	50798
Rps2	1.25E-13	0.378407598	0.901	0.857	2.13E-09	16898
Tgif1	1.29E-13	0.510043883	0.369	0.259	2.19E-09	21815
Ddx5	1.39E-13	0.356598713	0.809	0.758	2.37E-09	13207
Cyp2f2	1.43E-13	0.677920262	0.246	0.128	2.43E-09	13107
Sult1e1	1.66E-13	-0.55624794	0.035	0.127	2.82E-09	20860
Plk2	2.08E-13	0.522721658	0.242	0.132	3.53E-09	20620
Rpl36a	2.40E-13	-0.38063338	0.79	0.809	4.08E-09	19982
Gadd45gip1	2.44E-13	-0.286778857	0.249	0.407	4.16E-09	102060
Myh9	2.46E-13	0.521032421	0.518	0.423	4.19E-09	17886
Igfbp5	3.09E-13	-0.616835028	0.186	0.321	5.26E-09	16011
Rplp2	3.42E-13	-0.316827874	0.885	0.901	5.82E-09	67186
Hbegf	3.64E-13	0.866601858	0.382	0.266	6.20E-09	15200
Klf6	3.73E-13	0.560329333	0.608	0.489	6.34E-09	23849
Akap9	3.84E-13	0.301452263	0.52	0.381	6.53E-09	100986
Cd52	4.03E-13	-0.279493317	0.159	0.299	6.85E-09	23833
Cops9	4.59E-13	-0.320598001	0.449	0.6	7.81E-09	66915
Krt19	5.02E-13	0.653679373	0.811	0.782	8.54E-09	16669
Dgcr6	6.78E-13	-0.347168223	0.371	0.532	1.15E-08	13353
Id3	7.02E-13	-0.323954478	0.452	0.635	1.19E-08	15903
Ceacam1	7.22E-13	0.607433661	0.648	0.584	1.23E-08	26365
Atp1b1	7.68E-13	0.336149653	0.741	0.658	1.31E-08	11931
Rpl34	9.72E-13	-0.336452232	0.866	0.885	1.65E-08	68436
Sec61b	1.02E-12	-0.397979482	0.81	0.828	1.73E-08	66212
Thbs1	1.13E-12	0.888657662	0.182	0.086	1.92E-08	21825
Epha2	1.14E-12	0.297454691	0.125	0.044	1.95E-08	13836
Actg1	1.15E-12	0.562764099	0.897	0.878	1.96E-08	11465
Vcl	1.28E-12	0.350628592	0.342	0.23	2.18E-08	22330
Ctnnb1	1.42E-12	0.51531402	0.584	0.508	2.41E-08	12387
Tuft1	1.69E-12	0.436675029	0.242	0.143	2.88E-08	22156
Dpt	2.01E-12	-0.399771338	0.029	0.11	3.42E-08	56429
Eef1a1	2.09E-12	-0.265718701	0.971	0.974	3.55E-08	13627
Gm47283	2.33E-12	0.71685183	0.345	0.234	3.96E-08	NA
Ehd4	2.52E-12	0.450634113	0.387	0.291	4.29E-08	98878
Cxadr	2.62E-12	0.459758806	0.304	0.2	4.45E-08	13052
Rab11fip1	2.81E-12	0.571816055	0.437	0.343	4.78E-08	75767
Clec3b	2.86E-12	-0.467187606	0.024	0.102	4.87E-08	21922
Ly6a	3.21E-12	1.059364211	0.345	0.232	5.46E-08	110454
Matn2	3.45E-12	-0.433066776	0.04	0.127	5.87E-08	17181
Nktr	3.88E-12	0.353073673	0.568	0.444	6.60E-08	18087
Top1	4.85E-12	0.346075276	0.623	0.522	8.24E-08	21969
Pttg1	4.99E-12	0.266513305	0.245	0.142	8.48E-08	30939
Rps12	5.26E-12	-0.31929876	0.909	0.923	8.95E-08	20042
Ndufa3	6.66E-12	-0.344943583	0.431	0.569	1.13E-07	66091
Sparcl1	7.09E-12	-0.394746824	0.051	0.142	1.21E-07	13602
Cldn7	8.32E-12	0.574970145	0.603	0.546	1.42E-07	53624
Romo1	8.55E-12	-0.37965357	0.51	0.624	1.45E-07	67067
Rnase4	9.02E-12	-0.275451764	0.156	0.294	1.53E-07	58809
Errfi1	9.03E-12	0.625049583	0.434	0.33	1.54E-07	74155
Pnn	1.00E-11	0.368647466	0.474	0.358	1.71E-07	18949
Fgl1	1.02E-11	-0.268779203	0.353	0.539	1.74E-07	234199
Gdpd1	1.03E-11	0.510948359	0.416	0.33	1.76E-07	66569
Cst3	1.09E-11	-0.473574405	0.704	0.756	1.85E-07	13010
Slc38a2	1.11E-11	0.567807426	0.514	0.4	1.88E-07	67760
Pink1	1.11E-11	-0.268150461	0.264	0.423	1.90E-07	68943
Pigr	1.19E-11	1.693832392	0.495	0.443	2.03E-07	18703
Col4a6	1.41E-11	-0.289991984	0.132	0.261	2.40E-07	94216
Calr	1.51E-11	-0.441962308	0.83	0.844	2.57E-07	12317
2200002D01Rik	1.51E-11	0.271871713	0.184	0.089	2.58E-07	72275
Rps10	1.74E-11	-0.318819189	0.878	0.919	2.97E-07	67097
Gstm2	2.15E-11	-0.294319052	0.388	0.543	3.67E-07	14863
Ahr	2.21E-11	0.46650793	0.276	0.178	3.76E-07	11622
S100a10	2.25E-11	0.540591205	0.404	0.281	3.83E-07	20194
Fkbp2	2.42E-11	-0.425168599	0.722	0.77	4.12E-07	14227
A630095E13Rik	2.66E-11	-0.494040494	0.29	0.437	4.52E-07	NA
Cd44	2.69E-11	0.506489782	0.171	0.085	4.57E-07	12505
Iqgap1	2.78E-11	0.407244129	0.407	0.305	4.72E-07	29875
Lrrfip1	3.25E-11	0.406779829	0.411	0.317	5.53E-07	16978
Srrm2	3.39E-11	0.260310329	0.727	0.622	5.76E-07	75956
H2-T23	3.53E-11	0.450715832	0.551	0.475	6.00E-07	15040
Ndufb2	3.68E-11	-0.301319158	0.429	0.58	6.26E-07	68198
Glb1l3	4.24E-11	-0.269252155	0.329	0.503	7.22E-07	70893
Apod	4.76E-11	-0.741187833	0.076	0.173	8.10E-07	11815
Cxcl15	5.37E-11	0.285118797	0.155	0.066	9.14E-07	20309
Fbxo34	5.67E-11	0.299927156	0.181	0.093	9.65E-07	78938
Arc	5.81E-11	0.576639022	0.174	0.084	9.88E-07	11838
Rbm39	6.19E-11	0.274328298	0.712	0.616	1.05E-06	170791
Dnase1l2	7.60E-11	0.29498712	0.236	0.143	1.29E-06	66705
Rps26	7.96E-11	-0.362642951	0.878	0.886	1.35E-06	27370
Atp1a1	8.19E-11	0.38380658	0.542	0.457	1.39E-06	11928
Pgm2l1	8.87E-11	-0.381134403	0.324	0.466	1.51E-06	70974
Rps7	9.14E-11	-0.305439068	0.873	0.907	1.55E-06	20115
Filip1l	9.17E-11	0.283391738	0.211	0.118	1.56E-06	78749
Chd7	1.15E-10	0.334775528	0.21	0.118	1.95E-06	320790
2310001H17Rik	1.17E-10	-0.286750477	0.286	0.429	1.99E-06	76432
Sox4	1.24E-10	0.645600701	0.288	0.189	2.11E-06	20677
Ly6d	1.28E-10	0.687706948	0.114	0.042	2.18E-06	17068
Chka	1.36E-10	0.496462853	0.565	0.468	2.32E-06	12660
Igfbp6	1.56E-10	-0.495629385	0.066	0.157	2.65E-06	16012
Jchain	1.63E-10	0.373147367	0.135	0.058	2.77E-06	16069
Tmc4	1.73E-10	0.402215889	0.503	0.421	2.94E-06	353499
Tomm7	1.87E-10	-0.395603545	0.601	0.672	3.18E-06	66169
Spcs3	2.09E-10	-0.324777465	0.345	0.481	3.56E-06	76687
Bag3	2.14E-10	0.534012241	0.357	0.273	3.65E-06	29810
Myo5c	2.22E-10	0.427974563	0.435	0.331	3.78E-06	208943
Slc2a1	2.30E-10	0.404552623	0.269	0.18	3.91E-06	20525
Gstm1	2.44E-10	-0.535674214	0.432	0.562	4.15E-06	14862
Wars	2.74E-10	-0.380427573	0.409	0.537	4.66E-06	22375
Sdf2l1	2.83E-10	-0.489023071	0.513	0.608	4.82E-06	64136
Gsdmc3	3.42E-10	0.256231978	0.146	0.063	5.81E-06	270328
Polr2k	3.58E-10	-0.276469593	0.326	0.48	6.10E-06	17749
H2-Q7	4.02E-10	0.276416444	0.126	0.053	6.83E-06	15018
Anxa2	4.14E-10	0.748937621	0.412	0.306	7.04E-06	12306
Lcn2	4.27E-10	0.718281071	0.119	0.048	7.26E-06	16819
Slc4a7	4.50E-10	0.297707383	0.248	0.155	7.66E-06	218756
Golga4	5.33E-10	0.314483614	0.566	0.476	9.07E-06	54214
Clic1	5.39E-10	0.463035683	0.643	0.6	9.18E-06	114584
Nbl1	5.43E-10	-0.331105858	0.133	0.246	9.24E-06	17965
Pdia4	5.67E-10	-0.429019661	0.553	0.64	9.65E-06	12304
Rpl5	6.18E-10	-0.307391527	0.846	0.878	1.05E-05	100503670
Sox9	6.35E-10	0.467680492	0.445	0.363	1.08E-05	20682
H3f3b	7.74E-10	0.440344585	0.887	0.86	1.32E-05	15081
Bzw2	7.85E-10	0.339538279	0.42	0.338	1.34E-05	66912
Tpr	8.54E-10	0.38918613	0.524	0.438	1.45E-05	108989
Dusp10	8.83E-10	0.445383168	0.245	0.158	1.50E-05	63953
Bsg	9.18E-10	0.436109855	0.744	0.708	1.56E-05	12215
Rpl26	9.88E-10	-0.292962881	0.901	0.924	1.68E-05	19941
Ets2	9.95E-10	0.560034747	0.388	0.313	1.69E-05	23872
Krtcap2	1.10E-09	-0.418906544	0.72	0.736	1.88E-05	66059
Ndufa1	1.21E-09	-0.299656082	0.641	0.722	2.06E-05	54405
Rpl32	1.23E-09	-0.295439039	0.931	0.94	2.10E-05	19951
Runx1	1.24E-09	0.497071718	0.274	0.183	2.11E-05	12394
Cox7c	1.27E-09	-0.356734397	0.778	0.796	2.17E-05	12867
Atp5k	1.29E-09	-0.275830616	0.477	0.6	2.19E-05	11958
Sppl2a	1.31E-09	0.384398326	0.341	0.263	2.22E-05	66552
Rpl18a	1.35E-09	-0.296227832	0.899	0.908	2.29E-05	76808
Acrbp	1.36E-09	-0.349532261	0.229	0.362	2.32E-05	54137
Tmed3	1.53E-09	-0.356569131	0.719	0.785	2.60E-05	66111
Rpl22	1.59E-09	-0.302212262	0.835	0.846	2.71E-05	19934
Mmgt2	1.76E-09	-0.261132	0.258	0.396	2.99E-05	216829
Cdh1	1.93E-09	0.486478503	0.501	0.441	3.28E-05	12550
Hk2	2.20E-09	0.257767818	0.247	0.158	3.75E-05	15277
Srgn	2.31E-09	0.276230857	0.113	0.046	3.94E-05	19073
Bcas3	2.34E-09	-0.285323243	0.112	0.212	3.98E-05	192197
Bckdha	2.34E-09	-0.252213826	0.38	0.515	3.99E-05	12039
Hspd1	2.46E-09	0.41279639	0.618	0.562	4.19E-05	15510
Itpk1	2.49E-09	-0.258690835	0.329	0.477	4.24E-05	217837
Uqcr11	2.66E-09	-0.357371956	0.678	0.723	4.53E-05	66594
Aplp2	2.90E-09	0.427286738	0.558	0.5	4.93E-05	11804
Rps14	2.95E-09	-0.262171461	0.902	0.931	5.02E-05	20044
Tnfrsf21	3.21E-09	0.270888857	0.278	0.187	5.46E-05	94185
Gars	3.36E-09	-0.253877589	0.327	0.465	5.72E-05	353172
Asns	3.85E-09	-0.371049412	0.356	0.479	6.55E-05	27053
Rpn1	3.87E-09	-0.371597831	0.538	0.629	6.59E-05	103963
Tes	3.95E-09	0.496073813	0.403	0.33	6.72E-05	21753
Ctsh	3.97E-09	0.449892012	0.414	0.335	6.76E-05	13036
Hsp90b1	3.99E-09	-0.482199398	0.846	0.833	6.78E-05	22027
Bace2	4.37E-09	0.36711163	0.263	0.175	7.43E-05	56175
Sdc4	4.90E-09	0.566452048	0.537	0.483	8.33E-05	20971
Tmem160	5.29E-09	-0.319074046	0.547	0.64	9.00E-05	69094
Ywhah	5.69E-09	0.412688663	0.509	0.453	9.68E-05	22629
Luzp1	6.16E-09	0.448433259	0.327	0.248	0.000104743	269593
Rcn1	6.38E-09	-0.329809172	0.581	0.671	0.000108453	19672
Vps37b	7.73E-09	0.361999513	0.307	0.223	0.000131424	330192
Eif5	7.94E-09	0.286104142	0.704	0.637	0.000135026	217869
Rps15	8.36E-09	-0.285608675	0.879	0.869	0.000142248	20054
Trib1	8.59E-09	0.379338128	0.401	0.307	0.000146144	211770
Sod1	8.92E-09	-0.286265494	0.509	0.611	0.000151714	20655
C1s2	9.87E-09	-0.352227235	0.171	0.284	0.000167904	317677
Cox6a1	1.00E-08	-0.373294729	0.582	0.657	0.000170134	12861
Nrip1	1.03E-08	0.329720734	0.429	0.338	0.000176031	268903
Gng5	1.04E-08	-0.376302232	0.787	0.799	0.000176979	14707
Baz1a	1.04E-08	0.313324387	0.189	0.114	0.000177166	217578
Nfia	1.22E-08	-0.287243381	0.274	0.409	0.000207384	18027
Cmas	1.23E-08	0.371706254	0.437	0.377	0.000208697	12764
Lgals3bp	1.28E-08	0.445317291	0.266	0.188	0.000218309	19039
AW112010	1.32E-08	0.457556582	0.119	0.054	0.000224729	107350
Ssr4	1.33E-08	-0.26275744	0.811	0.836	0.00022625	20832
Ost4	1.35E-08	-0.343764576	0.644	0.686	0.000229302	67695
Lamc2	1.38E-08	0.419378847	0.24	0.159	0.000235001	16782
Ift20	1.39E-08	-0.375972086	0.659	0.707	0.000236582	55978
Serpine2	1.41E-08	-0.274880509	0.282	0.423	0.000240329	20720
Lrp1	1.47E-08	-0.260171224	0.046	0.116	0.000250397	16971
Kctd14	1.53E-08	0.288908259	0.105	0.046	0.000260726	233529
Rnf149	1.57E-08	-0.410211065	0.566	0.653	0.000267885	67702
Tst	1.58E-08	-0.431471488	0.605	0.682	0.000268936	22117
Cast	1.68E-08	0.32096963	0.325	0.243	0.00028517	12380
Cdkn1a	1.75E-08	0.472345664	0.238	0.154	0.000298043	12575
Suco	2.07E-08	0.403749086	0.455	0.389	0.000352712	226551
Jun	2.29E-08	0.487227442	0.759	0.65	0.000389006	16476
Parm1	2.30E-08	0.291453532	0.212	0.134	0.000390964	231440
Tmem147	2.70E-08	-0.301487993	0.38	0.501	0.000459933	69804
Ankrd11	2.70E-08	0.361400945	0.449	0.36	0.000460111	77087
Rsrp1	2.74E-08	0.359619409	0.665	0.566	0.000465459	27981
Nfil3	2.78E-08	0.288581344	0.326	0.244	0.000473504	18030
Serf2	2.80E-08	-0.268959549	0.846	0.84	0.000475656	378702
Fam107b	2.81E-08	0.709050577	0.221	0.143	0.000477762	66540
Mmp7	2.83E-08	-0.274645796	0.482	0.604	0.000480705	17393
Cacybp	3.16E-08	0.372197622	0.486	0.417	0.000536933	12301
Serp1	3.55E-08	-0.360219167	0.667	0.727	0.000603052	28146
Pla2g12a	3.70E-08	-0.312831414	0.475	0.583	0.000629887	66350
Ppib	4.00E-08	-0.28065631	0.802	0.828	0.000680572	19035
Mgat4a	4.68E-08	0.261611334	0.158	0.087	0.000796268	269181
Cd14	5.31E-08	0.428713462	0.176	0.103	0.000902788	12475
Rassf1	5.44E-08	0.275413826	0.359	0.282	0.000924762	56289
Lmo7	5.49E-08	0.526214656	0.516	0.45	0.000933625	380928
Creg1	5.51E-08	-0.307519058	0.489	0.587	0.000936972	433375
Sf3b1	6.05E-08	0.293339356	0.596	0.517	0.00102935	81898
Creld2	6.18E-08	-0.437843139	0.519	0.608	0.001050681	76737
Cd74	6.33E-08	0.251280952	0.227	0.143	0.001076549	16149
Net1	7.15E-08	0.346193171	0.188	0.114	0.001217025	56349
Stip1	7.22E-08	0.361706853	0.435	0.38	0.001227848	20867
Rtn4	7.51E-08	0.391841667	0.459	0.405	0.00127733	68585
Mat2a	7.75E-08	0.451019866	0.543	0.482	0.001317863	232087
Uqcrq	7.84E-08	-0.334525533	0.705	0.742	0.001334155	22272
Npepps	9.05E-08	0.334356577	0.363	0.293	0.001539879	19155
Kif5b	1.03E-07	0.313988616	0.63	0.572	0.001758384	16573
Cox8a	1.22E-07	-0.31414595	0.82	0.809	0.002075	12868
Galnt3	1.47E-07	0.25102402	0.214	0.142	0.002494146	14425
Sbp	1.54E-07	-0.437485805	0.935	0.923	0.002611062	20234
Arpc1b	1.67E-07	0.454703576	0.63	0.593	0.002848811	11867
Nectin2	1.71E-07	0.414381232	0.329	0.263	0.002907158	19294
Ddit4	1.72E-07	0.651227099	0.33	0.257	0.002928594	74747
Cebpb	1.85E-07	0.524994825	0.43	0.363	0.00314162	12608
Prpf38b	1.86E-07	0.305194316	0.39	0.318	0.003157159	66921
Akap13	2.05E-07	0.414895857	0.469	0.395	0.003486189	75547
Shisa5	2.11E-07	0.324751463	0.41	0.352	0.00359289	66940
Efemp1	2.20E-07	-0.521224439	0.093	0.172	0.003744972	216616
Plet1	2.20E-07	0.378617807	0.537	0.492	0.003749331	76509
Mgp	2.34E-07	-0.321715994	0.171	0.27	0.00397856	17313
Rps15a	2.35E-07	-0.257540644	0.832	0.869	0.003994601	267019
Rasd1	2.41E-07	0.534608614	0.315	0.237	0.004091372	19416
Chmp2b	3.08E-07	0.319076095	0.403	0.347	0.005245961	68942
Pvr	3.30E-07	0.259433327	0.177	0.11	0.00561483	52118
Mfge8	3.42E-07	0.345491423	0.222	0.147	0.005825757	17304
Sgk1	3.64E-07	0.51572743	0.558	0.512	0.006194869	20393
9530003J23Rik	3.74E-07	-0.418684304	0.256	0.368	0.006361006	77397
Ctsl	3.96E-07	0.629735179	0.553	0.514	0.006742404	13039
Sdc1	4.04E-07	0.251979173	0.165	0.098	0.006870922	20969
Mmp15	4.12E-07	0.496791929	0.337	0.277	0.007014555	17388
Tsc22d1	4.28E-07	0.435863897	0.42	0.365	0.00727372	21807
Tpm1	4.29E-07	0.544490841	0.391	0.339	0.007291795	22003
Ddit3	4.30E-07	0.710864271	0.369	0.304	0.007317565	13198
Clcn4	4.48E-07	0.256444415	0.325	0.262	0.007624893	12727
Ndufa2	4.51E-07	-0.300401803	0.643	0.687	0.007678741	17991
Aldoa	4.86E-07	0.516635201	0.704	0.675	0.008270134	11674
Tnfaip8	4.86E-07	0.411029948	0.186	0.118	0.008275035	106869
Irf7	4.97E-07	0.339451862	0.203	0.134	0.00845364	54123
Sde2	5.19E-07	0.27767206	0.287	0.22	0.008833033	208768
Cox7a2l	6.00E-07	-0.340366061	0.751	0.76	0.010202316	20463
Socs3	6.22E-07	-0.396134341	0.188	0.286	0.010574542	12702
Ndufb3	6.23E-07	-0.325935408	0.531	0.628	0.01058891	66495
Erp29	6.44E-07	-0.287543641	0.61	0.682	0.010948049	67397
Gpr155	7.47E-07	0.292348742	0.254	0.188	0.012699471	68526
Psmb8	7.49E-07	0.400219762	0.31	0.244	0.012741875	16913
Isg15	7.49E-07	0.87537918	0.175	0.11	0.012746623	100038882
Pgap2	7.82E-07	0.401956778	0.627	0.6	0.013294559	233575
Glo1	9.88E-07	-0.299837514	0.37	0.475	0.016800489	109801
Lars2	1.05E-06	0.311201142	0.566	0.722	0.017878656	102436
Coq10b	1.06E-06	0.332471805	0.311	0.246	0.018053858	67876
Mprip	1.21E-06	0.419788924	0.391	0.324	0.020535304	26936
Aldh2	1.21E-06	-0.267275679	0.614	0.691	0.020562931	11669
Rap1a	1.35E-06	-0.264233506	0.505	0.593	0.022954525	109905
Gapdh	1.50E-06	0.47763387	0.732	0.698	0.025439592	14433
Gm26917	1.50E-06	0.619716942	0.44	0.358	0.025542613	NA
Flnb	1.51E-06	0.36881134	0.235	0.172	0.025630095	286940
Ugcg	1.58E-06	0.336956718	0.31	0.246	0.026840978	22234
Dnajc10	1.68E-06	-0.301835854	0.763	0.791	0.028597423	66861
Atp5e	1.79E-06	-0.309540318	0.743	0.753	0.030525933	67126
Nucb2	1.83E-06	0.258318978	0.422	0.34	0.031199357	53322
Lgals1	1.94E-06	-0.469696947	0.07	0.135	0.032928455	16852
Actn4	2.00E-06	0.352251719	0.502	0.456	0.033964809	60595
Pnisr	2.47E-06	0.29059165	0.455	0.372	0.042063904	66625
Vmp1	2.50E-06	0.267748364	0.527	0.486	0.042466296	75909
Rabac1	2.58E-06	-0.270410189	0.754	0.759	0.043909705	14470
Fth1	2.64E-06	-0.281986953	0.923	0.909	0.044895534	14319
Nufip2	2.66E-06	0.364040069	0.37	0.313	0.045309412	68564
Fgfbp1	2.80E-06	0.321124393	0.138	0.08	0.047560203	14181
Srp14	2.85E-06	-0.384444044	0.707	0.724	0.04847647	20813
Atp5h	2.95E-06	-0.298288153	0.764	0.765	0.050219876	71679
Mcee	3.01E-06	-0.250928472	0.451	0.55	0.051181048	73724
Por	3.53E-06	0.31851669	0.393	0.345	0.060015781	18984
Ltbp4	3.91E-06	-0.314158143	0.068	0.13	0.06649073	108075
Rpl23a	4.13E-06	-0.262294133	0.81	0.814	0.07022104	268449
Phgdh	4.50E-06	-0.250205527	0.526	0.617	0.076489264	236539
Kcnq1ot1	4.57E-06	0.333713021	0.359	0.281	0.077689214	63830
Cxcl2	4.60E-06	0.537631772	0.104	0.054	0.078272369	20310
Stard10	4.76E-06	-0.330090414	0.581	0.649	0.080911718	56018
Slk	4.92E-06	0.353639028	0.344	0.278	0.083624506	20874
H3f3a	5.11E-06	0.250188938	0.782	0.755	0.086890832	15078
Cyr61	5.36E-06	0.4194361	0.357	0.28	0.091091503	NA
Tax1bp1	5.55E-06	0.274867391	0.604	0.564	0.094486309	52440
Actb	5.59E-06	0.514029761	0.852	0.85	0.095021061	11461
Rhpn2	5.60E-06	0.304670011	0.267	0.21	0.09527071	52428
Gsta4	6.23E-06	0.315174145	0.262	0.187	0.105925555	14860
Fosl2	6.35E-06	0.285223174	0.296	0.232	0.10807951	14284
Atp5l	8.66E-06	-0.312648791	0.727	0.749	0.147322685	27425
Capns1	9.39E-06	0.253958261	0.596	0.555	0.15974773	12336
Eif1a	1.02E-05	0.337337915	0.413	0.369	0.173452231	13664
C3	1.03E-05	-0.258984217	0.097	0.164	0.175404473	12266
Oser1	1.04E-05	0.279445914	0.326	0.271	0.176860601	66680
Hnrnpu	1.12E-05	0.324278343	0.604	0.575	0.191132891	51810
Cmtm8	1.15E-05	0.281735108	0.36	0.316	0.196358558	70031
Sat1	1.16E-05	0.527541141	0.645	0.62	0.197297875	20229
H2-Ab1	1.33E-05	0.252521411	0.165	0.106	0.225551603	14961
Ncor1	1.36E-05	0.257857383	0.535	0.484	0.231790489	20185
Oat	1.48E-05	-0.307799108	0.491	0.561	0.251439954	18242
Tspan1	1.48E-05	0.269164727	0.795	0.786	0.252176032	66805
Rbbp7	1.56E-05	-0.251536873	0.54	0.613	0.265054817	245688
Srsf2	1.67E-05	0.321019338	0.608	0.542	0.28439029	20382
Elf1	1.68E-05	0.275807523	0.407	0.357	0.285264631	13709
Gpi1	1.74E-05	0.325226398	0.599	0.584	0.295618671	14751
Minos1	1.76E-05	-0.290461849	0.676	0.701	0.298581746	NA
Snhg11	1.80E-05	0.315475903	0.201	0.139	0.30566372	319317
Egf	1.87E-05	-0.273782812	0.455	0.553	0.31814737	13645
Sfpq	1.91E-05	0.254199656	0.573	0.521	0.32516864	71514
Ndufa7	2.09E-05	-0.265266465	0.72	0.725	0.355323925	66416
Foxq1	2.09E-05	0.489274467	0.256	0.195	0.356302246	15220
Wnt4	2.14E-05	0.251376867	0.216	0.149	0.363326263	22417
Hist1h2bc	2.18E-05	0.417072709	0.553	0.525	0.371238813	NA
Ccnl1	2.33E-05	0.253733273	0.491	0.425	0.395638089	56706
Cd2ap	2.33E-05	0.277012789	0.523	0.492	0.396915151	12488
Csrnp1	2.45E-05	0.250304853	0.253	0.193	0.416118563	215418
Tmem123	2.50E-05	-0.254962411	0.425	0.515	0.425449627	71929
Tra2a	2.66E-05	0.374311609	0.484	0.43	0.452452717	101214
Manf	2.72E-05	-0.298909165	0.773	0.77	0.462608631	74840
Gadd45a	2.86E-05	0.337837783	0.277	0.225	0.486579917	13197
Igfbp4	2.93E-05	-0.316593693	0.057	0.108	0.49842964	16010
Sertad1	3.08E-05	0.347927819	0.318	0.263	0.524674122	55942
Tma7	3.12E-05	-0.307384588	0.611	0.651	0.531386033	66167
Lpin2	3.78E-05	0.294080315	0.22	0.163	0.642532979	64898
Klf2	3.81E-05	-0.469240304	0.266	0.344	0.648573739	16598
Ndufb8	3.89E-05	-0.284104775	0.566	0.624	0.661093619	67264
Pfkl	4.05E-05	0.3721121	0.29	0.247	0.689539603	18641
Mrpl57	4.14E-05	-0.250311506	0.46	0.541	0.703854202	67840
Chordc1	4.50E-05	0.396526891	0.333	0.289	0.765510722	66917
Baiap2	4.71E-05	0.313202834	0.42	0.372	0.801727565	108100
Myl12a	4.76E-05	0.269622046	0.589	0.562	0.810139819	67268
Plscr1	4.99E-05	0.29819468	0.382	0.348	0.848500611	22038
Sltm	5.13E-05	0.314101014	0.408	0.36	0.872985959	66660
Zcchc6	6.84E-05	0.276866223	0.322	0.273	1	NA
Srrm1	7.65E-05	0.269247051	0.562	0.523	1	51796
Asrgl1	8.64E-05	0.513399713	0.276	0.23	1	66514
BB123696	9.80E-05	0.453388854	0.18	0.127	1	105404
Pik3c2a	0.000100905	0.258130564	0.242	0.196	1	18704
Ppig	0.000104899	0.27341622	0.447	0.407	1	228005
Rock2	0.00011153	0.319422145	0.352	0.304	1	19878
Cd164	0.000116818	0.274870032	0.44	0.417	1	53599
Ly6c1	0.000120276	0.389106147	0.152	0.101	1	17067
Ndufs5	0.000125674	-0.310775031	0.557	0.616	1	595136
Srp9	0.000131174	-0.258904672	0.74	0.738	1	27058
Efnb2	0.0001388	0.265076569	0.222	0.169	1	13642
Pgam1	0.000146907	0.36246867	0.54	0.539	1	18648
Ldha	0.000151612	0.384347517	0.699	0.692	1	16828
Wfdc3	0.000163292	-0.995109249	0.108	0.164	1	71856
Dhrs3	0.000163515	0.264979818	0.289	0.243	1	20148
Nipal2	0.000167568	0.291057467	0.359	0.322	1	223473
Brd2	0.000171951	0.323781374	0.531	0.479	1	14312
Sptlc2	0.000201593	0.2560981	0.276	0.234	1	20773
Psca	0.000202604	0.897944414	0.133	0.085	1	72373
Maged1	0.00022711	-0.294945237	0.525	0.595	1	94275
Arl4a	0.000231585	0.306617204	0.316	0.27	1	11861
Atp2a2	0.000240914	0.408088496	0.52	0.496	1	11938
Tpi1	0.000254749	0.3514569	0.631	0.621	1	21991
Ldlr	0.000269248	0.264263582	0.154	0.109	1	16835
Nfkbia	0.000277405	0.519023811	0.431	0.405	1	18035
Mtdh	0.000295858	0.259533414	0.541	0.504	1	67154
Srpk2	0.000297405	0.286673407	0.303	0.268	1	20817
Park7	0.000307178	-0.25675141	0.699	0.698	1	57320
Pgk1	0.000341898	0.461641964	0.584	0.579	1	18655
Hopx	0.000347582	0.298964443	0.405	0.366	1	74318
Tagln2	0.000352661	0.313015478	0.449	0.427	1	21346
Vegfa	0.000379577	0.324776059	0.279	0.235	1	22339
Eif4a2	0.000387658	-0.259678742	0.657	0.691	1	13682
Wapl	0.000399516	0.277726741	0.442	0.407	1	218914
Abhd2	0.00041699	-0.257547934	0.356	0.45	1	54608
Bex3	0.000451907	-0.291022498	0.545	0.593	1	12070
Plekhg3	0.00045878	0.253246994	0.167	0.126	1	263406
Prpf4b	0.000553969	0.257693572	0.481	0.444	1	19134
Mme	0.00055826	-0.289953957	0.398	0.49	1	17380
Znrf1	0.000602791	0.268075653	0.243	0.203	1	170737
Irf6	0.000623518	0.29638138	0.348	0.322	1	54139
Cox7a2	0.000636429	-0.255989008	0.669	0.686	1	12866
Smg1	0.000646637	0.26566171	0.298	0.259	1	233789
Basp1	0.000647171	0.689003509	0.37	0.345	1	70350
Itpkc	0.000680126	0.253665495	0.166	0.124	1	233011
Svs5	0.000715925	-1.581914219	0.934	0.973	1	20944
Klf4	0.00073013	0.304380128	0.466	0.417	1	16600
Csta1	0.000731673	0.294718591	0.142	0.098	1	209294
Pfn1	0.000736535	0.267823003	0.678	0.667	1	18643
Shroom3	0.0007728	0.312199511	0.308	0.274	1	27428
Frmd4b	0.000784191	0.26575036	0.275	0.236	1	232288
Ptp4a1	0.000805999	0.266350284	0.401	0.373	1	19243
Srek1	0.000823459	0.262394315	0.404	0.361	1	218543
Mafk	0.000902925	0.323429666	0.32	0.286	1	17135
Dsp	0.001036861	0.292684134	0.356	0.328	1	109620
Tapbp	0.001119737	0.264734594	0.42	0.398	1	21356
Apoc1	0.001163957	-0.255938372	0.07	0.114	1	11812
Tesc	0.001167278	0.363714613	0.142	0.101	1	57816
Pabpc1	0.0015107	-0.269089247	0.82	0.811	1	18458
Itga6	0.001518862	0.284708555	0.311	0.275	1	16403
Zfand2a	0.001615032	0.264834711	0.134	0.098	1	100494
Myo6	0.001643794	0.346716109	0.269	0.236	1	17920
S100a16	0.00185011	0.313933086	0.343	0.308	1	67860
Lmna	0.001879432	0.274888441	0.585	0.591	1	16905
Efhd2	0.00193079	0.314664494	0.258	0.227	1	27984
Eif4e	0.002081933	0.278575161	0.363	0.334	1	13684
Gtpbp4	0.002235581	0.252412604	0.292	0.262	1	69237
Fam46a	0.002449219	0.320882159	0.345	0.313	1	NA
Ctla2a	0.002452922	-0.304602917	0.074	0.114	1	13024
Ier3	0.00287603	0.329155141	0.387	0.36	1	15937
Lamtor2	0.002971699	-0.255625855	0.657	0.677	1	83409
Chd1	0.004014589	0.256176848	0.21	0.18	1	12648
Hspe1	0.004209658	0.260204564	0.781	0.727	1	15528
Fam162a	0.004222297	0.351207215	0.514	0.514	1	70186
Smdt1	0.004379414	-0.270033175	0.692	0.697	1	69029
Map2k3	0.004623557	0.361130468	0.333	0.321	1	26397
Rhob	0.004635249	0.35466673	0.481	0.46	1	11852
Plat	0.005042107	0.325556041	0.138	0.103	1	18791
Snrnp48	0.005054347	0.266108018	0.289	0.261	1	67797
Prr15l	0.005858089	0.296552902	0.369	0.351	1	217138
Glul	0.005876899	0.269779828	0.497	0.488	1	14645
Raph1	0.006197906	0.252431752	0.22	0.189	1	77300
Sbno2	0.007114207	0.251089081	0.295	0.263	1	216161
Cebpd	0.007831002	-0.37110157	0.271	0.33	1	12609
Arih1	0.008164344	0.266084662	0.331	0.309	1	23806
Afdn	0.00952258	0.307665714	0.347	0.329	1	17356
Palld	0.010029533	0.281983142	0.179	0.149	1	72333
Itgav	0.010418482	0.282543638	0.256	0.23	1	16410
Dmxl1	0.011319944	0.263432537	0.285	0.254	1	240283
Ifitm3	0.012672429	0.310331045	0.385	0.351	1	66141
Arid5b	0.01276089	0.458536158	0.3	0.291	1	71371
Ccnl2	0.013802938	0.279295941	0.421	0.4	1	56036
Higd1a	0.013861821	0.272085497	0.466	0.477	1	56295
Enah	0.013976905	0.256460149	0.403	0.386	1	13800
Krt15	0.016460019	0.279551978	0.126	0.096	1	16665
Clic4	0.016600564	0.288207736	0.322	0.304	1	29876
Krt23	0.017408305	0.51439232	0.208	0.188	1	94179
Svs4	0.018014327	-1.281992922	0.684	0.769	1	20941
Cd9	0.018740777	0.298730178	0.575	0.566	1	12527
Tubb2a	0.018743716	0.267671821	0.312	0.297	1	22151
Cdk8	0.019619374	0.289790331	0.298	0.281	1	264064
Skil	0.026503304	0.268086835	0.265	0.253	1	20482
Ctsb	0.030349815	0.313464652	0.409	0.409	1	13030
Cyp51	0.0320546	0.268803695	0.179	0.158	1	13121
Lama5	0.036761747	0.253191638	0.212	0.188	1	16776
Avpi1	0.039806119	0.299234801	0.259	0.249	1	69534
Ndel1	0.047103492	0.25547037	0.33	0.318	1	83431
Slc5a3	0.054954892	0.427558246	0.231	0.222	1	53881
Wasl	0.058459817	0.270204435	0.353	0.363	1	73178
Gm17056	0.065387944	0.309686207	0.153	0.135	1	NA
Tmem176a	0.086214337	0.312530296	0.452	0.463	1	66058
Pum1	0.087575079	0.256695011	0.334	0.334	1	80912
Cwc22	0.098711996	0.29484136	0.278	0.272	1	80744
Gon4l	0.100013799	0.267426305	0.198	0.186	1	76022
Dnaja4	0.107157206	0.450109561	0.332	0.327	1	58233
Smad7	0.109347059	0.35962595	0.336	0.33	1	17131
Mxd1	0.110810372	0.314000871	0.181	0.17	1	17119
Mif	0.123970815	0.327139947	0.568	0.589	1	17319
Rnf213	0.13912049	0.272985211	0.178	0.164	1	672511
S100a6	0.150282032	0.601214155	0.37	0.375	1	20200
Emp1	0.163533062	0.33445206	0.18	0.168	1	13730
Slc39a4	0.233037414	0.380377297	0.124	0.117	1	72027
Ahsa2	0.276285307	0.300872538	0.278	0.286	1	268390
Syvn1	0.339112461	0.449590601	0.345	0.362	1	74126
Bnip3	0.354259611	0.382548606	0.263	0.279	1	12176
S100a1	0.365375892	0.305125506	0.304	0.323	1	20193
Gsto1	0.404835135	0.325156495	0.28	0.333	1	14873
Ubr5	0.506997714	0.268592599	0.247	0.259	1	70790
Clec2d	0.705952366	0.255543734	0.411	0.465	1	93694
