# Supplementary material for: Hypoxia-mediated stabilization of HIF1A in prostatic intraepithelial neoplasia promotes cell plasticity and malignant progression
Source: Sci Adv. 2022 Jul 22;8(29):eabo2295. doi: 10.1126/sciadv.abo2295 (PMC9307253; doi:10.1126/sciadv.abo2295)
Supplement: Supplementary file 2 — Tables S1 to S12 [file sciadv.abo2295_tables_s1_to_s12.zip › sciadv.abo2295_table_s3.csv]

ID	Description	GeneRatio	BgRatio	pvalue	p.adjust	qvalue	geneID	Count
mmu04612	Antigen processing and presentation	14/198	90/8917	9.18995754719574e-09	2.21477976887417e-06	1.71223419563542e-06	Hspa1b/Hsp90aa1/Hspa8/Hspa1a/H2-D1/Hsp90ab1/H2-K1/H2-T23/H2-Q7/Cd74/Ctsl/H2-Ab1/Tapbp/Ctsb	14
mmu05132	Salmonella infection	22/198	253/8917	3.84588533164005e-08	4.63429182462626e-06	3.58274580894889e-06	Hsp90aa1/Hsp90ab1/Actg1/Ctnnb1/S100a10/Anxa2/Jun/Cd14/Kif5b/Arpc1b/Gapdh/Flnb/Actb/Myl12a/Pik3c2a/Rock2/Nfkbia/Pfn1/Myo6/Map2k3/Rhob/Tubb2a	22
mmu04520	Adherens junction	11/198	71/8917	3.92012658711217e-07	3.14916835831344e-05	2.43460493304861e-05	Actg1/Vcl/Ctnnb1/Iqgap1/Cdh1/Lmo7/Nectin2/Actn4/Actb/Baiap2/Afdn	11
mmu05205	Proteoglycans in cancer	18/198	205/8917	6.18115664764804e-07	3.72414688020795e-05	2.87911770166764e-05	Plaur/Ddx5/Hbegf/Thbs1/Actg1/Ctnnb1/Cd44/Iqgap1/Sdc4/Cdkn1a/Ctsl/Sdc1/Flnb/Actb/Wnt4/Rock2/Vegfa/Itgav	18
mmu05418	Fluid shear stress and atherosclerosis	15/198	148/8917	9.09622182679915e-07	4.38437892051719e-05	3.38953950177568e-05	Hsp90aa1/Hsp90ab1/Edn1/Mgst1/Actg1/Ctnnb1/Sdc4/Jun/Ctsl/Sdc1/Actb/Gsta4/Vegfa/Plat/Itgav	15
mmu00010	Glycolysis / Gluconeogenesis	10/198	67/8917	1.91476248485392e-06	7.6909626474966e-05	5.94584140033587e-05	Pkm/Hk2/Aldoa/Gapdh/Gpi1/Pfkl/Pgam1/Ldha/Tpi1/Pgk1	10
mmu04514	Cell adhesion molecules	15/198	174/8917	6.95090338088738e-06	0.00023930967354198	0.000185009007280762	Cldn4/Cldn3/H2-D1/H2-K1/Cldn7/H2-T23/H2-Q7/Cdh1/Sdc4/Nectin2/Pvr/Sdc1/H2-Ab1/Itga6/Itgav	15
mmu01230	Biosynthesis of amino acids	10/198	79/8917	8.82595950148768e-06	0.000265882029982316	0.000205551951547805	Arg1/Pkm/Mat2a/Aldoa/Gapdh/Pfkl/Pgam1/Tpi1/Pgk1/Glul	10
mmu04510	Focal adhesion	15/198	201/8917	3.89328468624415e-05	0.00103304535674073	0.000798641747731421	Thbs1/Actg1/Vcl/Ctnnb1/Lamc2/Jun/Flnb/Actn4/Actb/Myl12a/Rock2/Vegfa/Itga6/Itgav/Lama5	15
mmu04066	HIF-1 signaling pathway	11/198	114/8917	4.28649525618559e-05	0.00103304535674073	0.000798641747731421	Edn1/Slc2a1/Hk2/Cdkn1a/Aldoa/Gapdh/Pfkl/Ldha/Pgk1/Vegfa/Eif4e	11
mmu04670	Leukocyte transendothelial migration	11/198	118/8917	5.90007725772445e-05	0.00129265329010145	0.000999343229298783	Cldn4/Cldn3/Actg1/Vcl/Ctnnb1/Cldn7/Actn4/Actb/Myl12a/Rock2/Afdn	11
mmu04919	Thyroid hormone signaling pathway	11/198	120/8917	6.88592081520079e-05	0.00138292243038616	0.00106912981078117	Atp1b1/Actg1/Ctnnb1/Atp1a1/Slc2a1/Actb/Ncor1/Wnt4/Pfkl/Atp2a2/Itgav	11
mmu04530	Tight junction	13/198	167/8917	8.39374107229831e-05	0.0015298878646633	0.00118274798884212	Cldn4/Cldn3/Myh9/Actg1/Cldn7/Runx1/Jun/Arpc1b/Actn4/Actb/Myl12a/Rock2/Afdn	13
mmu05417	Lipid and atherosclerosis	15/198	216/8917	8.88731539638431e-05	0.0015298878646633	0.00118274798884212	Hspa1b/Hsp90aa1/Hspa8/Hspa1a/Hsp90ab1/Hspd1/Jun/Cd14/Ddit3/Irf7/Cxcl2/Rock2/Ldlr/Nfkbia/Map2k3	15
mmu05145	Toxoplasmosis	10/198	110/8917	0.00015825852059775	0.00254268689760384	0.00196573741374047	Hspa1b/Hspa8/Hspa1a/Lamc2/H2-Ab1/Ldlr/Nfkbia/Itga6/Map2k3/Lama5	10
mmu04915	Estrogen signaling pathway	11/198	134/8917	0.000186129193364074	0.00280357097504636	0.00216742547535797	Hspa1b/Hsp90aa1/Hspa8/Hspa1a/Krt18/Hsp90ab1/Hbegf/Krt19/Jun/Krt15/Krt23	11
mmu05219	Bladder cancer	6/198	41/8917	0.000261353976468542	0.00370507696052462	0.00286437485046018	Hbegf/Thbs1/Cdh1/Cdkn1a/Rassf1/Vegfa	6
mmu05412	Arrhythmogenic right ventricular cardiomyopathy	8/198	77/8917	0.000290711274836149	0.00389230095752844	0.00300911670444435	Actg1/Ctnnb1/Actb/Atp2a2/Dsp/Itga6/Lmna/Itgav	8
mmu05134	Legionellosis	7/198	61/8917	0.00037838422774685	0.00456013744397947	0.00352541746051263	Hspa1b/Hspa8/Hspa1a/Hspd1/Cd14/Cxcl2/Nfkbia	7
mmu04810	Regulation of actin cytoskeleton	14/198	220/8917	0.000378434642653898	0.00456013744397947	0.00352541746051263	Myh9/Actg1/Vcl/Iqgap1/Arpc1b/Actn4/Actb/Baiap2/Myl12a/Rock2/Pfn1/Itga6/Itgav/Enah	14
mmu05169	Epstein-Barr virus infection	14/198	231/8917	0.000617658665609695	0.0070883684958065	0.00547997913849203	H2-D1/H2-K1/Cd44/H2-T23/H2-Q7/Cdkn1a/Jun/Irf7/Isg15/H2-Ab1/Gadd45a/Nfkbia/Tapbp/Map2k3	14
mmu04512	ECM-receptor interaction	8/198	88/8917	0.000721427199839841	0.00726395693327185	0.00561572560466965	Thbs1/Cd44/Sdc4/Lamc2/Sdc1/Itga6/Itgav/Lama5	8
mmu05416	Viral myocarditis	8/198	88/8917	0.000721427199839841	0.00726395693327185	0.00561572560466965	H2-D1/H2-K1/Actg1/Cxadr/H2-T23/H2-Q7/Actb/H2-Ab1	8
mmu04145	Phagosome	12/198	182/8917	0.000723381603313379	0.00726395693327185	0.00561572560466965	H2-D1/H2-K1/Thbs1/Actg1/H2-T23/H2-Q7/Cd14/Ctsl/Actb/H2-Ab1/Itgav/Tubb2a	12
mmu04210	Apoptosis	10/198	136/8917	0.000871418013431502	0.00804583429275175	0.00622019073953728	Actg1/Ctsh/Jun/Ctsl/Ddit3/Actb/Gadd45a/Nfkbia/Lmna/Ctsb	10
mmu04657	IL-17 signaling pathway	8/198	91/8917	0.00090140052242447	0.00804583429275175	0.00622019073953728	Hsp90aa1/Jund/Hsp90ab1/Lcn2/Jun/Cebpb/Cxcl2/Nfkbia	8
mmu05410	Hypertrophic cardiomyopathy	8/198	91/8917	0.00090140052242447	0.00804583429275175	0.00622019073953728	Edn1/Actg1/Tpm1/Actb/Atp2a2/Itga6/Lmna/Itgav	8
mmu05216	Thyroid cancer	5/198	37/8917	0.00125514302329246	0.0108031953076243	0.00835189154596859	Ctnnb1/Tpr/Cdh1/Cdkn1a/Gadd45a	5
mmu05202	Transcriptional misregulation in cancer	13/198	223/8917	0.00137529448953228	0.0112684804303811	0.0087116009442125	Nupr1/Spint1/Ddx5/H3f3b/Runx1/Cdkn1a/Cd14/Cebpb/Ddit3/H3f3a/Ncor1/Gadd45a/Plat	13
mmu05100	Bacterial invasion of epithelial cells	7/198	76/8917	0.00143332042593395	0.0112684804303811	0.0087116009442125	Actg1/Vcl/Ctnnb1/Cdh1/Arpc1b/Actb/Cd2ap	7
mmu01200	Carbon metabolism	9/198	121/8917	0.00144947258648055	0.0112684804303811	0.0087116009442125	Pkm/Hk2/Aldoa/Gapdh/Gpi1/Pfkl/Pgam1/Tpi1/Pgk1	9
mmu05146	Amoebiasis	8/198	107/8917	0.00255834050394088	0.0192675019203047	0.0148956009604452	Hspb1/Arg1/Vcl/Lamc2/Cd14/Actn4/Cxcl2/Lama5	8
mmu03040	Spliceosome	9/198	134/8917	0.00292528190124838	0.021363422369723	0.0165159456625507	Hspa1b/Hspa8/Hspa1a/Ddx5/Sf3b1/Prpf38b/Hnrnpu/Srsf2/Tra2a	9
mmu04144	Endocytosis	14/198	273/8917	0.00301975451182937	0.0214047305103199	0.0165478807614179	Hspa1b/Hspa8/Hspa1a/H2-D1/H2-K1/Ehd4/Rab11fip1/H2-T23/H2-Q7/Vps37b/Kif5b/Arpc1b/Chmp2b/Ldlr	14
mmu05160	Hepatitis C	10/198	165/8917	0.00367795289698998	0.0253253328049881	0.019578877075706	Cldn4/Cldn3/Ifit1/Ctnnb1/Cldn7/Ywhah/Cdkn1a/Irf7/Ldlr/Nfkbia	10
mmu05230	Central carbon metabolism in cancer	6/198	69/8917	0.00416997258410838	0.0271950953000871	0.0210243802931444	Pkm/Slc2a1/Hk2/Pfkl/Pgam1/Ldha	6
mmu05167	Kaposi sarcoma-associated herpesvirus infection	12/198	224/8917	0.00417518060623743	0.0271950953000871	0.0210243802931444	Ubc/H2-D1/H2-K1/Ctnnb1/H2-T23/H2-Q7/Cdkn1a/Jun/Irf7/Cxcl2/Nfkbia/Vegfa	12
mmu04940	Type I diabetes mellitus	6/198	70/8917	0.00447851082556395	0.0279937591724871	0.0216418229898677	H2-D1/H2-K1/H2-T23/H2-Q7/Hspd1/H2-Ab1	6
mmu05222	Small cell lung cancer	7/198	93/8917	0.0045301104055062	0.0279937591724871	0.0216418229898677	Lamc2/Cdkn1a/Gadd45a/Nfkbia/Itga6/Itgav/Lama5	7
mmu05414	Dilated cardiomyopathy	7/198	94/8917	0.0048048294604105	0.0289490974989733	0.02238038985507	Actg1/Tpm1/Actb/Atp2a2/Itga6/Lmna/Itgav	7
mmu04141	Protein processing in endoplasmic reticulum	10/198	172/8917	0.00493391734839496	0.0290018068527606	0.0224211391698565	Hspa1b/Dnaja1/Hsp90aa1/Hspa8/Hspa1a/Dnajb1/Hsph1/Hsp90ab1/Herpud1/Ddit3	10
mmu04010	MAPK signaling pathway	14/198	294/8917	0.0058175312414228	0.0333815483138784	0.0258070934769883	Hspa1b/Hspa8/Hspb1/Hspa1a/Jund/Epha2/Dusp10/Jun/Cd14/Ddit3/Flnb/Gadd45a/Vegfa/Map2k3	14
mmu05215	Prostate cancer	7/198	99/8917	0.00637095210876452	0.0357069641444709	0.0276048598103138	Hsp90aa1/Hsp90ab1/Spint1/Ctnnb1/Cdkn1a/Nfkbia/Plat	7
mmu05165	Human papillomavirus infection	16/198	362/8917	0.00667003434549491	0.0365335972105517	0.0282439253385789	H2-D1/Pkm/H2-K1/Oasl2/Thbs1/Ctnnb1/H2-T23/H2-Q7/Lamc2/Cdkn1a/Isg15/Wnt4/Vegfa/Itga6/Itgav/Lama5	16
mmu00051	Fructose and mannose metabolism	4/198	36/8917	0.00796988073703117	0.042482044014224	0.0328426372156263	Hk2/Aldoa/Pfkl/Tpi1	4
mmu04015	Rap1 signaling pathway	11/198	214/8917	0.00810860591142864	0.042482044014224	0.0328426372156263	Thbs1/Epha2/Actg1/Ctnnb1/Cdh1/Actb/Vegfa/Pfn1/Map2k3/Afdn/Enah	11
mmu04659	Th17 cell differentiation	7/198	105/8917	0.00871933739117282	0.0447097938568649	0.0345648985047613	Hsp90aa1/Hsp90ab1/Ahr/Runx1/Jun/H2-Ab1/Nfkbia	7
mmu04960	Aldosterone-regulated sodium reabsorption	4/198	38/8917	0.009650161062724	0.0484518503357601	0.037457862019784	Sfn/Atp1b1/Atp1a1/Sgk1	4
mmu05135	Yersinia infection	8/198	134/8917	0.00986695822084745	0.0485293251270252	0.0375177573596133	Actg1/Jun/Arpc1b/Actb/Baiap2/Rock2/Nfkbia/Map2k3	8
mmu05163	Human cytomegalovirus infection	12/198	256/8917	0.0116529503755491	0.0561672208101464	0.0434225729783617	H2-D1/H2-K1/Ctnnb1/H2-T23/H2-Q7/Cdkn1a/Akap13/Rock2/Nfkbia/Vegfa/Tapbp/Itgav	12
mmu05330	Allograft rejection	5/198	63/8917	0.0127347048561547	0.0590204590448707	0.0456283959420926	H2-D1/H2-K1/H2-T23/H2-Q7/H2-Ab1	5
mmu05332	Graft-versus-host disease	5/198	63/8917	0.0127347048561547	0.0590204590448707	0.0456283959420926	H2-D1/H2-K1/H2-T23/H2-Q7/H2-Ab1	5
mmu05203	Viral carcinogenesis	11/198	229/8917	0.0130597631201917	0.0593849606031359	0.0459101901146759	H2-D1/Pkm/H2-K1/H2-T23/H2-Q7/Ywhah/Cdkn1a/Jun/Irf7/Actn4/Nfkbia	11
mmu04115	p53 signaling pathway	5/198	72/8917	0.0216279067663542	0.0965245468646549	0.0746226022932689	Sfn/Thbs1/Cdkn1a/Shisa5/Gadd45a	5
mmu05166	Human T-cell leukemia virus 1 infection	11/198	250/8917	0.0234843480841585	0.102904143423313	0.0795546337013599	H2-D1/H2-K1/Pttg1/H2-T23/Slc2a1/H2-Q7/Ets2/Cdkn1a/Jun/H2-Ab1/Nfkbia	11
mmu00520	Amino sugar and nucleotide sugar metabolism	4/198	51/8917	0.0261707929274068	0.112627876705447	0.0870719990253948	Gne/Hk2/Cmas/Gpi1	4
mmu04151	PI3K-Akt signaling pathway	14/198	359/8917	0.0288522100259277	0.121989168706115	0.0943091629656362	Hsp90aa1/Hsp90ab1/Thbs1/Epha2/Ywhah/Lamc2/Cdkn1a/Ddit4/Sgk1/Vegfa/Itga6/Eif4e/Itgav/Lama5	14
mmu05320	Autoimmune thyroid disease	5/198	79/8917	0.0308094916659237	0.128018749853235	0.0989705993624046	H2-D1/H2-K1/H2-T23/H2-Q7/H2-Ab1	5
mmu00030	Pentose phosphate pathway	3/198	33/8917	0.0361056247575883	0.147482297738624	0.114017762392384	Aldoa/Gpi1/Pfkl	3
mmu04936	Alcoholic liver disease	7/198	141/8917	0.0374388974561165	0.150379571448735	0.116257628942677	Ctnnb1/Cd14/Cxcl2/Tra2a/Lpin2/Nfkbia/Map2k3	7
mmu05213	Endometrial cancer	4/198	58/8917	0.0394678456895406	0.152777846643543	0.118111722454279	Ctnnb1/Cdh1/Cdkn1a/Gadd45a	4
mmu04668	TNF signaling pathway	6/198	113/8917	0.039708500501245	0.152777846643543	0.118111722454279	Edn1/Jun/Cebpb/Cxcl2/Nfkbia/Map2k3	6
mmu05225	Hepatocellular carcinoma	8/198	174/8917	0.0399377773383536	0.152777846643543	0.118111722454279	Mgst1/Actg1/Ctnnb1/Cdkn1a/Actb/Gsta4/Wnt4/Gadd45a	8
mmu05323	Rheumatoid arthritis	5/198	87/8917	0.0439225475192096	0.165395843002023	0.127866626824015	Jun/Ctsl/Cxcl2/H2-Ab1/Vegfa	5
mmu05217	Basal cell carcinoma	4/198	63/8917	0.050938070095224	0.188862690660754	0.146008719139346	Ctnnb1/Cdkn1a/Wnt4/Gadd45a	4
mmu04024	cAMP signaling pathway	9/198	218/8917	0.0538247397036854	0.196541852554366	0.151945437441026	Edn1/Atp1b1/Atp1a1/Sox9/Jun/Rock2/Atp2a2/Nfkbia/Afdn	9
mmu04640	Hematopoietic cell lineage	5/198	94/8917	0.0577727591327626	0.207809476880534	0.160656376535726	Cd44/Cd14/H2-Ab1/Itga6/Cd9	5
mmu04390	Hippo signaling pathway	7/198	157/8917	0.0603853024684913	0.214012616101565	0.165451989735649	Actg1/Ctnnb1/Cdh1/Ywhah/Rassf1/Actb/Wnt4	7
mmu05207	Chemical carcinogenesis - receptor activation	9/198	225/8917	0.0631727896707424	0.220490425773753	0.170459949167741	Hsp90aa1/Klf5/Hsp90ab1/Mgst1/Ahr/Jun/Gsta4/Vegfa/Klf4	9
mmu05211	Renal cell carcinoma	4/198	68/8917	0.0640428622579365	0.220490425773753	0.170459949167741	Slc2a1/Cdkn1a/Jun/Vegfa	4
mmu04620	Toll-like receptor signaling pathway	5/198	100/8917	0.071423889945024	0.240182790520616	0.18568400926905	Jun/Cd14/Irf7/Nfkbia/Map2k3	5
mmu00220	Arginine biosynthesis	2/198	20/8917	0.0717558544293957	0.240182790520616	0.18568400926905	Arg1/Glul	2
mmu05223	Non-small cell lung cancer	4/198	72/8917	0.0756774537308667	0.249839265056697	0.193149377222255	Cdkn1a/Rassf1/Kif5b/Gadd45a	4
mmu00980	Metabolism of xenobiotics by cytochrome P450	4/198	73/8917	0.0787420370509444	0.256443661206454	0.198255199971794	Cbr2/Mgst1/Cyp2f2/Gsta4	4
mmu04922	Glucagon signaling pathway	5/198	104/8917	0.0814272000994798	0.261652736319662	0.20228230761555	Pkm/Slc2a1/Pfkl/Pgam1/Ldha	5
mmu04964	Proximal tubule bicarbonate reclamation	2/198	22/8917	0.0847866632692963	0.266208839296979	0.205804606051825	Atp1b1/Atp1a1	2
mmu04971	Gastric acid secretion	4/198	75/8917	0.0850542764558812	0.266208839296979	0.205804606051825	Atp1b1/Actg1/Atp1a1/Actb	4
mmu05220	Chronic myeloid leukemia	4/198	76/8917	0.0883006404102601	0.272826337677855	0.210920558064994	Runx1/Cdkn1a/Gadd45a/Nfkbia	4
mmu04973	Carbohydrate digestion and absorption	3/198	48/8917	0.0902249530614292	0.275243211238031	0.212789029871725	Atp1b1/Atp1a1/Hk2	3
mmu04928	Parathyroid hormone synthesis, secretion and action	5/198	108/8917	0.0921377825278809	0.277565069865241	0.214584046150459	Jund/Hbegf/Cdkn1a/Akap13/Mmp15	5
mmu05162	Measles	6/198	146/8917	0.10621749429123	0.31602982869366	0.244320942034409	Hspa1b/Hspa8/Hspa1a/Jun/Irf7/Nfkbia	6
mmu04218	Cellular senescence	7/198	184/8917	0.115255913959719	0.337807670037435	0.261157272752243	H2-D1/H2-K1/H2-T23/H2-Q7/Cdkn1a/Gadd45a/Map2k3	7
mmu03018	RNA degradation	4/198	84/8917	0.116340400884262	0.337807670037435	0.261157272752243	Btg2/Btg1/Hspd1/Pfkl	4
mmu04921	Oxytocin signaling pathway	6/198	153/8917	0.125060222200266	0.358803732741241	0.277389214654726	Rgs2/Actg1/Cdkn1a/Jun/Actb/Rock2	6
mmu04260	Cardiac muscle contraction	4/198	87/8917	0.127749055975131	0.362206146941253	0.280019602570875	Atp1b1/Atp1a1/Tpm1/Atp2a2	4
mmu05210	Colorectal cancer	4/198	88/8917	0.131653093763112	0.368934832522208	0.285221512803804	Ctnnb1/Cdkn1a/Jun/Gadd45a	4
mmu05150	Staphylococcus aureus infection	5/198	124/8917	0.141625977290445	0.392320235942497	0.30330064102128	Krt18/Krt19/H2-Ab1/Krt15/Krt23	5
mmu04110	Cell cycle	5/198	125/8917	0.14504644603352	0.397229471523618	0.307095944353266	Sfn/Pttg1/Ywhah/Cdkn1a/Gadd45a	5
mmu04934	Cushing syndrome	6/198	162/8917	0.151504240727244	0.402253109484422	0.310979691542881	Ctnnb1/Ahr/Cdkn1a/Rasd1/Wnt4/Ldlr	6
mmu01522	Endocrine resistance	4/198	93/8917	0.151888103581255	0.402253109484422	0.310979691542881	Hbegf/Cdkn1a/Jun/Ncor1	4
mmu04610	Complement and coagulation cascades	4/198	93/8917	0.151888103581255	0.402253109484422	0.310979691542881	Clu/Plaur/F3/Plat	4
mmu00052	Galactose metabolism	2/198	32/8917	0.158122276628908	0.411151322649167	0.317858851753232	Hk2/Pfkl	2
mmu04213	Longevity regulating pathway - multiple species	3/198	62/8917	0.158660053968351	0.411151322649167	0.317858851753232	Hspa1b/Hspa8/Hspa1a	3
mmu05170	Human immunodeficiency virus 1 infection	8/198	240/8917	0.164977837615508	0.4229750943121	0.32699974532973	H2-D1/H2-K1/H2-T23/H2-Q7/Jun/Nfkbia/Tapbp/Map2k3	8
mmu00500	Starch and sucrose metabolism	2/198	34/8917	0.173933260693525	0.441241219233047	0.341121187177329	Hk2/Gpi1	2
mmu04976	Bile secretion	4/198	100/8917	0.182032082301277	0.456976373277165	0.353285949203137	Atp1b1/Atp1a1/Slc2a1/Ldlr	4
mmu04933	AGE-RAGE signaling pathway in diabetic complications	4/198	101/8917	0.18649288584592	0.459598728538819	0.355313277795899	F3/Edn1/Jun/Vegfa	4
mmu05164	Influenza A	6/198	173/8917	0.186890769281346	0.459598728538819	0.355313277795899	Dnajb1/Actg1/Irf7/Actb/H2-Ab1/Nfkbia	6
mmu04621	NOD-like receptor signaling pathway	7/198	211/8917	0.189171440589085	0.460508254363327	0.356016427264944	Hsp90aa1/Hsp90ab1/Jun/Irf7/Cxcl2/Nfkbia/Ctsb	7
mmu04137	Mitophagy - animal	3/198	68/8917	0.191742386467612	0.462099151386946	0.357246341102815	Ubc/Jun/Tax1bp1	3
mmu04622	RIG-I-like receptor signaling pathway	3/198	70/8917	0.203136223076983	0.478909274803065	0.370242156104575	Irf7/Isg15/Nfkbia	3
mmu05140	Leishmaniasis	3/198	70/8917	0.203136223076983	0.478909274803065	0.370242156104575	Jun/H2-Ab1/Nfkbia	3
mmu04064	NF-kappa B signaling pathway	4/198	105/8917	0.204679067654422	0.478909274803065	0.370242156104575	Cd14/Cxcl2/Gadd45a/Nfkbia	4
mmu00250	Alanine, aspartate and glutamate metabolism	2/198	39/8917	0.214402483205868	0.479062946315718	0.370360958715362	Asrgl1/Glul	2
mmu04360	Axon guidance	6/198	181/8917	0.214472669663059	0.479062946315718	0.370360958715362	Epha2/Wnt4/Myl12a/Rock2/Efnb2/Enah	6
mmu00480	Glutathione metabolism	3/198	72/8917	0.21468380996721	0.479062946315718	0.370360958715362	Gpx2/Mgst1/Gsta4	3
mmu00562	Inositol phosphate metabolism	3/198	72/8917	0.21468380996721	0.479062946315718	0.370360958715362	Pik3c2a/Tpi1/Itpkc	3
mmu05218	Melanoma	3/198	72/8917	0.21468380996721	0.479062946315718	0.370360958715362	Cdh1/Cdkn1a/Gadd45a	3
mmu05208	Chemical carcinogenesis - reactive oxygen species	7/198	222/8917	0.223812957965821	0.494852503392321	0.382567779429748	Mgst1/Cyp2f2/Ahr/Jun/Gsta4/Nfkbia/Vegfa	7
mmu04918	Thyroid hormone synthesis	3/198	74/8917	0.226367999949384	0.495516212002543	0.38308088894715	Gpx2/Atp1b1/Atp1a1	3
mmu05224	Breast cancer	5/198	147/8917	0.228225309262582	0.495516212002543	0.38308088894715	Ctnnb1/Cdkn1a/Jun/Wnt4/Gadd45a	5
mmu05212	Pancreatic cancer	3/198	76/8917	0.238172048392491	0.512495211273127	0.396207260953673	Cdkn1a/Gadd45a/Vegfa	3
mmu05226	Gastric cancer	5/198	150/8917	0.240537945419019	0.513005706601625	0.396601922116129	Ctnnb1/Cdh1/Cdkn1a/Wnt4/Gadd45a	5
mmu04972	Pancreatic secretion	4/198	114/8917	0.247306013643477	0.518371582336081	0.40075025146751	Slc12a2/Atp1b1/Atp1a1/Atp2a2	4
mmu04672	Intestinal immune network for IgA production	2/198	43/8917	0.247355734309748	0.518371582336081	0.40075025146751	Pigr/H2-Ab1	2
mmu00620	Pyruvate metabolism	2/198	44/8917	0.255630754544909	0.531094929701061	0.410586602127485	Pkm/Ldha	2
mmu01524	Platinum drug resistance	3/198	80/8917	0.262074943144363	0.539829583741808	0.417339315668487	Mgst1/Cdkn1a/Gsta4	3
mmu04150	mTOR signaling pathway	5/198	156/8917	0.265677401740294	0.542612320503483	0.419490634326781	Ddit4/Sgk1/Wnt4/Lpin2/Eif4e	5
mmu04012	ErbB signaling pathway	3/198	84/8917	0.286267689858237	0.579752212233908	0.448203282661724	Hbegf/Cdkn1a/Jun	3
mmu04930	Type II diabetes mellitus	2/198	48/8917	0.288742791091703	0.579891772109169	0.44831117564238	Pkm/Hk2	2
mmu05161	Hepatitis B	5/198	163/8917	0.295710785239586	0.580024680744694	0.448413926585765	Cdkn1a/Jun/Irf7/Nfkbia/Map2k3	5
mmu04611	Platelet activation	4/198	124/8917	0.296657841506206	0.580024680744694	0.448413926585765	Actg1/Actb/Myl12a/Rock2	4
mmu04911	Insulin secretion	3/198	86/8917	0.298435935320922	0.580024680744694	0.448413926585765	Atp1b1/Atp1a1/Slc2a1	3
mmu04970	Salivary secretion	3/198	86/8917	0.298435935320922	0.580024680744694	0.448413926585765	Slc12a2/Atp1b1/Atp1a1	3
mmu05014	Amyotrophic lateral sclerosis	10/198	369/8917	0.304221121530219	0.583851705957104	0.451372578966619	Gpx2/Actg1/Tpr/Kif5b/Chmp2b/Ddit3/Actb/Pfn1/Map2k3/Tubb2a	10
mmu00600	Sphingolipid metabolism	2/198	50/8917	0.305250269504544	0.583851705957104	0.451372578966619	Ugcg/Sptlc2	2
mmu04658	Th1 and Th2 cell differentiation	3/198	88/8917	0.310633500057596	0.584215152140131	0.451653557234345	Jun/H2-Ab1/Nfkbia	3
mmu05235	PD-L1 expression and PD-1 checkpoint pathway in cancer	3/198	88/8917	0.310633500057596	0.584215152140131	0.451653557234345	Jun/Nfkbia/Map2k3	3
mmu04380	Osteoclast differentiation	4/198	128/8917	0.316761343278893	0.584215152140131	0.451653557234345	Jund/Jun/Fosl2/Nfkbia	4
mmu04310	Wnt signaling pathway	5/198	168/8917	0.317508404898072	0.584215152140131	0.451653557234345	Ctnnb1/Jun/Cacybp/Wnt4/Rock2	5
mmu00910	Nitrogen metabolism	1/198	17/8917	0.317560933320984	0.584215152140131	0.451653557234345	Glul	1
mmu04926	Relaxin signaling pathway	4/198	129/8917	0.321807217619737	0.585008666061606	0.452267018532013	Edn1/Jun/Nfkbia/Vegfa	4
mmu04912	GnRH signaling pathway	3/198	90/8917	0.322847106166778	0.585008666061606	0.452267018532013	Hbegf/Jun/Map2k3	3
mmu00270	Cysteine and methionine metabolism	2/198	53/8917	0.329870893094129	0.588175254379452	0.454715090741048	Mat2a/Ldha	2
mmu04068	FoxO signaling pathway	4/198	131/8917	0.331916326122844	0.588175254379452	0.454715090741048	Plk2/Cdkn1a/Sgk1/Gadd45a	4
mmu04142	Lysosome	4/198	131/8917	0.331916326122844	0.588175254379452	0.454715090741048	Ctsh/Ctsl/Cd164/Ctsb	4
mmu00330	Arginine and proline metabolism	2/198	54/8917	0.338027656203159	0.588633688746275	0.455069503857134	Arg1/Sat1	2
mmu04978	Mineral absorption	2/198	54/8917	0.338027656203159	0.588633688746275	0.455069503857134	Atp1b1/Atp1a1	2
mmu04022	cGMP-PKG signaling pathway	5/198	173/8917	0.33950241799059	0.588633688746275	0.455069503857134	Rgs2/Atp1b1/Atp1a1/Rock2/Atp2a2	5
mmu05206	MicroRNAs in cancer	8/198	303/8917	0.359592602656219	0.614903050028768	0.475378204215296	Thbs1/Cd44/Sox4/Cdkn1a/Rassf1/Ddit4/Tpm1/Vegfa	8
mmu00100	Steroid biosynthesis	1/198	20/8917	0.362107103754798	0.614903050028768	0.475378204215296	Cyp51	1
mmu05144	Malaria	2/198	57/8917	0.362308021178776	0.614903050028768	0.475378204215296	Thbs1/Sdc1	2
mmu04370	VEGF signaling pathway	2/198	58/8917	0.370329646524177	0.620033744206637	0.479344715984166	Hspb1/Vegfa	2
mmu05152	Tuberculosis	5/198	180/8917	0.370476594048779	0.620033744206637	0.479344715984166	Hspd1/Cd14/Cd74/Cebpb/H2-Ab1	5
mmu04140	Autophagy - animal	4/198	140/8917	0.377515076647471	0.623158448438633	0.481760407834191	Ddit4/Ctsl/Vmp1/Ctsb	4
mmu04550	Signaling pathways regulating pluripotency of stem cells	4/198	140/8917	0.377515076647471	0.623158448438633	0.481760407834191	Ctnnb1/Wnt4/Klf4/Skil	4
mmu04916	Melanogenesis	3/198	100/8917	0.383729030265955	0.627775547866977	0.485329862295064	Edn1/Ctnnb1/Wnt4	3
mmu05020	Prion disease	7/198	268/8917	0.385521913212916	0.627775547866977	0.485329862295064	Hspa1b/Hspa8/Hspa1a/Stip1/Kif5b/Ddit3/Tubb2a	7
mmu04961	Endocrine and other factor-regulated calcium reabsorption	2/198	61/8917	0.394146764105745	0.635903308426039	0.491613389785582	Atp1b1/Atp1a1	2
mmu04925	Aldosterone synthesis and secretion	3/198	102/8917	0.39579044092907	0.635903308426039	0.491613389785582	Atp1b1/Atp1a1/Ldlr	3
mmu03015	mRNA surveillance pathway	3/198	103/8917	0.401798567138583	0.637375745970975	0.49275172324465	Pnn/Srrm1/Smg1	3
mmu05321	Inflammatory bowel disease	2/198	62/8917	0.401996321110325	0.637375745970975	0.49275172324465	Jun/H2-Ab1	2
mmu04623	Cytosolic DNA-sensing pathway	2/198	63/8917	0.409797965961089	0.64549875684067	0.499031578776146	Irf7/Nfkbia	2
mmu05322	Systemic lupus erythematosus	4/198	148/8917	0.41783341223378	0.653882158106111	0.505512740706624	H3f3b/Actn4/H3f3a/H2-Ab1	4
mmu04062	Chemokine signaling pathway	5/198	192/8917	0.423541439637512	0.658538625500906	0.509112630328283	Cxcl16/Cxcl15/Cxcl2/Rock2/Nfkbia	5
mmu05310	Asthma	1/198	25/8917	0.43001247218238	0.6624718475349	0.512153382894419	H2-Ab1	1
mmu04974	Protein digestion and absorption	3/198	108/8917	0.431568796941823	0.6624718475349	0.512153382894419	Atp1b1/Slc38a2/Atp1a1	3
mmu04261	Adrenergic signaling in cardiomyocytes	4/198	152/8917	0.43778848132802	0.667765974683879	0.516246243804527	Atp1b1/Atp1a1/Tpm1/Atp2a2	4
mmu05168	Herpes simplex virus 1 infection	11/198	459/8917	0.441778027335108	0.669613236401013	0.517674351792877	H2-D1/H2-K1/H2-T23/H2-Q7/Cd74/Nectin2/Irf7/H2-Ab1/Srsf2/Nfkbia/Tapbp	11
mmu04392	Hippo signaling pathway - multiple species	1/198	27/8917	0.455115311801255	0.681851576604941	0.52713574605405	Rassf1	1
mmu05031	Amphetamine addiction	2/198	69/8917	0.455510804287948	0.681851576604941	0.52713574605405	Arc/Jun	2
mmu05221	Acute myeloid leukemia	2/198	70/8917	0.462933586088271	0.688685149674527	0.532418744234074	Runx1/Cd14	2
mmu00982	Drug metabolism - cytochrome P450	2/198	71/8917	0.470297113845689	0.691107344126896	0.534291329593626	Mgst1/Gsta4	2
mmu04920	Adipocytokine signaling pathway	2/198	71/8917	0.470297113845689	0.691107344126896	0.534291329593626	Slc2a1/Nfkbia	2
mmu05010	Alzheimer disease	9/198	383/8917	0.479748776465057	0.696978386292442	0.538830200365854	Ctnnb1/Bace2/Rtn4/Kif5b/Ddit3/Gapdh/Wnt4/Atp2a2/Tubb2a	9
mmu04613	Neutrophil extracellular trap formation	5/198	205/8917	0.480076398857035	0.696978386292442	0.538830200365854	Actg1/H3f3b/Clcn4/H3f3a/Actb	5
mmu03013	Nucleocytoplasmic transport	3/198	118/8917	0.489367216789362	0.705817530162023	0.545663694425324	Pnn/Tpr/Srrm1	3
mmu05214	Glioma	2/198	74/8917	0.492022178702157	0.705817530162023	0.545663694425324	Cdkn1a/Gadd45a	2
mmu00640	Propanoate metabolism	1/198	31/8917	0.502068327351203	0.706723515333107	0.546364106634462	Ldha	1
mmu04114	Oocyte meiosis	3/198	121/8917	0.506156206176079	0.706723515333107	0.546364106634462	Pttg1/Ywhah/Slk	3
mmu04650	Natural killer cell mediated cytotoxicity	3/198	121/8917	0.506156206176079	0.706723515333107	0.546364106634462	H2-D1/H2-K1/H2-T23	3
mmu04924	Renin secretion	2/198	76/8917	0.506192220775495	0.706723515333107	0.546364106634462	Edn1/Ctsb	2
mmu00512	Mucin type O-glycan biosynthesis	1/198	32/8917	0.513163361245471	0.706723515333107	0.546364106634462	Galnt3	1
mmu00630	Glyoxylate and dicarboxylate metabolism	1/198	32/8917	0.513163361245471	0.706723515333107	0.546364106634462	Glul	1
mmu05133	Pertussis	2/198	77/8917	0.513180975864289	0.706723515333107	0.546364106634462	Jun/Cd14	2
mmu01521	EGFR tyrosine kinase inhibitor resistance	2/198	79/8917	0.526962809153154	0.721579755715399	0.557849385287729	Vegfa/Eif4e	2
mmu04662	B cell receptor signaling pathway	2/198	81/8917	0.540480227147501	0.735315904484741	0.568468727205937	Jun/Nfkbia	2
mmu04217	Necroptosis	4/198	174/8917	0.543096394183751	0.735315904484741	0.568468727205937	Hsp90aa1/Hsp90ab1/Chmp2b/Glul	4
mmu05204	Chemical carcinogenesis - DNA adducts	2/198	84/8917	0.560253240285787	0.75430743524511	0.583150976363331	Mgst1/Gsta4	2
mmu00590	Arachidonic acid metabolism	2/198	86/8917	0.573096254472284	0.76731220737678	0.593204894980084	Gpx2/Cbr2	2
mmu04014	Ras signaling pathway	5/198	232/8917	0.590437528164217	0.773165506010974	0.59773004832471	Epha2/Ets2/Rassf1/Vegfa/Afdn	5
mmu04727	GABAergic synapse	2/198	89/8917	0.591848389159385	0.773165506010974	0.59773004832471	Slc38a2/Glul	2
mmu00260	Glycine, serine and threonine metabolism	1/198	40/8917	0.593508790921287	0.773165506010974	0.59773004832471	Pgam1	1
mmu00513	Various types of N-glycan biosynthesis	1/198	40/8917	0.593508790921287	0.773165506010974	0.59773004832471	Mgat4a	1
mmu04216	Ferroptosis	1/198	40/8917	0.593508790921287	0.773165506010974	0.59773004832471	Sat1	1
mmu05022	Pathways of neurodegeneration - multiple diseases	10/198	471/8917	0.604591377204007	0.781947125843489	0.604519070863934	Ubc/Gpx2/Ctnnb1/Kif5b/Chmp2b/Ddit3/Wnt4/Atp2a2/Map2k3/Tubb2a	10
mmu00983	Drug metabolism - other enzymes	2/198	92/8917	0.609983650035585	0.781947125843489	0.604519070863934	Mgst1/Gsta4	2
mmu04914	Progesterone-mediated oocyte maturation	2/198	92/8917	0.609983650035585	0.781947125843489	0.604519070863934	Hsp90aa1/Hsp90ab1	2
mmu00514	Other types of O-glycan biosynthesis	1/198	43/8917	0.620109691501698	0.790721881756133	0.61130278694403	Galnt3	1
mmu04270	Vascular smooth muscle contraction	3/198	144/8917	0.62440173884511	0.791770082314858	0.612113145096003	Edn1/Myh9/Rock2	3
mmu04350	TGF-beta signaling pathway	2/198	95/8917	0.627502430382315	0.791770082314858	0.612113145096003	Tgif1/Thbs1	2
mmu04070	Phosphatidylinositol signaling system	2/198	96/8917	0.633205470771006	0.792461016589922	0.612647302626845	Pik3c2a/Itpkc	2
mmu04060	Cytokine-cytokine receptor interaction	6/198	292/8917	0.634626457269107	0.792461016589922	0.612647302626845	Tnfrsf12a/Cxcl17/Cxcl16/Cxcl15/Tnfrsf21/Cxcl2	6
mmu00564	Glycerophospholipid metabolism	2/198	98/8917	0.644407679114887	0.79423595193236	0.614019495488219	Chka/Lpin2	2
mmu05231	Choline metabolism in cancer	2/198	98/8917	0.644407679114887	0.79423595193236	0.614019495488219	Chka/Jun	2
mmu05171	Coronavirus disease - COVID-19	5/198	247/8917	0.645934633106816	0.79423595193236	0.614019495488219	Rps2/Hbegf/Jun/Isg15/Nfkbia	5
mmu03050	Proteasome	1/198	47/8917	0.652902099305865	0.796884450160939	0.616067035066548	Psmb8	1
mmu00565	Ether lipid metabolism	1/198	48/8917	0.6606501696934	0.796884450160939	0.616067035066548	Gdpd1	1
mmu05030	Cocaine addiction	1/198	48/8917	0.6606501696934	0.796884450160939	0.616067035066548	Jun	1
mmu04979	Cholesterol metabolism	1/198	49/8917	0.668226138393446	0.796884450160939	0.616067035066548	Ldlr	1
mmu01240	Biosynthesis of cofactors	3/198	154/8917	0.669413581285071	0.796884450160939	0.616067035066548	Pkm/Mat2a/Dhrs3	3
mmu04660	T cell receptor signaling pathway	2/198	103/8917	0.671234619845107	0.796884450160939	0.616067035066548	Jun/Nfkbia	2
mmu05142	Chagas disease	2/198	103/8917	0.671234619845107	0.796884450160939	0.616067035066548	Jun/Nfkbia	2
mmu00510	N-Glycan biosynthesis	1/198	50/8917	0.675633809187097	0.798175235363188	0.617064934087287	Mgat4a	1
mmu04931	Insulin resistance	2/198	110/8917	0.706024092546207	0.830008811237248	0.641675298488722	Slc2a1/Nfkbia	2
mmu04625	C-type lectin receptor signaling pathway	2/198	112/8917	0.715386646994108	0.836932921968835	0.647028290842908	Jun/Nfkbia	2
mmu04724	Glutamatergic synapse	2/198	113/8917	0.719973874715755	0.838230453171483	0.648031405159871	Slc38a2/Glul	2
mmu00561	Glycerolipid metabolism	1/198	62/8917	0.75267431681347	0.869996419236256	0.6725895007854	Lpin2	1
mmu04722	Neurotrophin signaling pathway	2/198	121/8917	0.754478222491193	0.869996419236256	0.6725895007854	Jun/Nfkbia	2
mmu04913	Ovarian steroidogenesis	1/198	63/8917	0.758204580536896	0.870130018616152	0.672692785739502	Ldlr	1
mmu04071	Sphingolipid signaling pathway	2/198	124/8917	0.766445757326467	0.875419087752031	0.676781736327187	Rock2/Sptlc2	2
mmu00970	Aminoacyl-tRNA biosynthesis	1/198	66/8917	0.774067923889637	0.875823331724894	0.677094255144382	Lars2	1
mmu04664	Fc epsilon RI signaling pathway	1/198	66/8917	0.774067923889637	0.875823331724894	0.677094255144382	Map2k3	1
mmu04927	Cortisol synthesis and secretion	1/198	72/8917	0.802754446223684	0.904036549251906	0.698905740194747	Ldlr	1
mmu04371	Apelin signaling pathway	2/198	137/8917	0.812633872026334	0.9109058751551	0.704216378696015	Cdh1/Plat	2
mmu04910	Insulin signaling pathway	2/198	139/8917	0.818972421239483	0.913760895919979	0.706423579724116	Hk2/Eif4e	2
mmu05012	Parkinson disease	4/198	264/8917	0.84317332367319	0.936427516153174	0.723947020568298	Ubc/Kif5b/Ddit3/Tubb2a	4
mmu05415	Diabetic cardiomyopathy	3/198	211/8917	0.85246229533826	0.942395726055939	0.728561011189785	Slc2a1/Gapdh/Atp2a2	3
mmu04540	Gap junction	1/198	86/8917	0.856367900440874	0.942395726055939	0.728561011189785	Tubb2a	1
mmu04932	Non-alcoholic fatty liver disease	2/198	156/8917	0.86555788425103	0.943183538580212	0.729170064768279	Jun/Ddit3	2
mmu03320	PPAR signaling pathway	1/198	89/8917	0.865815085774374	0.943183538580212	0.729170064768279	Ubc	1
mmu04211	Longevity regulating pathway	1/198	90/8917	0.86882467039339	0.943183538580212	0.729170064768279	Eif4e	1
mmu04666	Fc gamma R-mediated phagocytosis	1/198	92/8917	0.874643828509426	0.945242881931711	0.730762131914885	Arpc1b	1
mmu04061	Viral protein interaction with cytokine and cytokine receptor	1/198	95/8917	0.882894421798705	0.946675824182374	0.73186993177672	Cxcl2	1
mmu00830	Retinol metabolism	1/198	97/8917	0.888092333183234	0.946675824182374	0.73186993177672	Dhrs3	1
mmu04713	Circadian entrainment	1/198	98/8917	0.890604546111773	0.946675824182374	0.73186993177672	Rasd1	1
mmu04714	Thermogenesis	3/198	231/8917	0.891682207839829	0.946675824182374	0.73186993177672	Actg1/Actb/Map2k3	3
mmu04020	Calcium signaling pathway	3/198	240/8917	0.906084868537098	0.957747602269476	0.740429463208986	Atp2a2/Vegfa/Itpkc	3
mmu04935	Growth hormone synthesis, secretion and action	1/198	116/8917	0.92733664594617	0.975930705995751	0.754486721822441	Map2k3	1
mmu03008	Ribosome biogenesis in eukaryotes	1/198	121/8917	0.935152447559719	0.977719561606751	0.755869676367744	Gtpbp4	1
mmu04152	AMPK signaling pathway	1/198	126/8917	0.942131354738297	0.977719561606751	0.755869676367744	Pfkl	1
mmu04750	Inflammatory mediator regulation of TRP channels	1/198	127/8917	0.943434732256419	0.977719561606751	0.755869676367744	Map2k3	1
mmu05034	Alcoholism	2/198	205/8917	0.945264140474577	0.977719561606751	0.755869676367744	H3f3b/H3f3a	2
mmu04728	Dopaminergic synapse	1/198	135/8917	0.952863091618455	0.9782813993842	0.75630403009829	Kif5b	1
mmu00230	Purine metabolism	1/198	136/8917	0.95392584587256	0.9782813993842	0.75630403009829	Pkm	1
mmu05017	Spinocerebellar ataxia	1/198	141/8917	0.958892446167398	0.978803574754806	0.756707721037784	Atp2a2	1
mmu04120	Ubiquitin mediated proteolysis	1/198	147/8917	0.964153970571552	0.978803574754806	0.756707721037784	Ubc	1
mmu05016	Huntington disease	3/198	302/8917	0.966619297890638	0.978803574754806	0.756707721037784	Gpx2/Kif5b/Tubb2a	3
mmu04630	JAK-STAT signaling pathway	1/198	168/8917	0.977821385155619	0.986003990889138	0.76227432359632	Cdkn1a	1
mmu03010	Ribosome	1/198	179/8917	0.982760901970069	0.986855739061611	0.762932805476765	Rps2	1
mmu04080	Neuroactive ligand-receptor interaction	1/198	360/8917	0.999739521081732	0.999739521081732	0.772893187296207	Edn1	1
