# Supplementary material for: Hypoxia-mediated stabilization of HIF1A in prostatic intraepithelial neoplasia promotes cell plasticity and malignant progression
Source: Sci Adv. 2022 Jul 22;8(29):eabo2295. doi: 10.1126/sciadv.abo2295 (PMC9307253; doi:10.1126/sciadv.abo2295)
Supplement: Supplementary file 2 — Tables S1 to S12 [file sciadv.abo2295_tables_s1_to_s12.zip › sciadv.abo2295_table_s4.csv]

	p_val	avg_log2FC	pct.1	pct.2	p_val_adj	gene	NCBI_id	cluster
1	3.40638981284636e-14	9.05726802522861	0.618	0.052	5.79426907165165e-10	Igha	238447	B-cells
2	1.09125823755306e-10	4.06047087163677	0.513	0.052	1.85623026207776e-06	Slpi	20568	B-cells
3	2.05924370607639e-07	0.867988399276396	0.303	0	0.00350277354403594	Vpreb3	22364	B-cells
4	1.37887586979668e-05	0.944873674794797	0.934	0.805	0.234546785452415	Spink1	20730	B-cells
5	3.2975208239247e-05	0.509188336859784	0.487	0.208	0.560908292149592	Epcam	17075	B-cells
6	4.77774093036481e-05	0.674064109712362	0.776	0.597	0.812693732255054	Serinc3	26943	B-cells
7	0.000159022203715804	1.0318089945941	0.421	0.182	1	Ccr10	12777	B-cells
8	0.000184409731418466	0.378919351473848	0.276	0.065	1	Ggta1	14594	B-cells
9	0.00018477228097558	1.53852623937375	0.711	0.623	1	Bst2	69550	B-cells
10	0.000296189207230494	0.588222802338765	0.855	0.818	1	Sec11c	66286	B-cells
11	0.000371568880664517	0.832517891700818	0.658	0.481	1	Hspd1	15510	B-cells
12	0.000544059667825417	0.662294178607934	0.5	0.26	1	Hsph1	15505	B-cells
13	0.000567535455887559	0.212786158241829	0.145	0	1	Igkv3-1	108004	B-cells
14	0.000626676632291537	0.645236247420977	0.724	0.584	1	Edem2	108687	B-cells
15	0.000638489778237826	0.730644283750042	0.921	0.909	1	Hspa8	15481	B-cells
16	0.000829975757608808	1.24130666645991	0.684	0.597	1	Tmem176a	66058	B-cells
17	0.00112652228485679	0.890564886440326	0.763	0.623	1	Dnaja1	15502	B-cells
18	0.00117309836862537	0.776677419958925	0.658	0.571	1	Tmem176b	65963	B-cells
19	0.00153088589678622	0.939141891721054	0.776	0.649	1	Hspe1	15528	B-cells
20	0.00271211540081188	0.724604564647491	0.75	0.558	1	Ssr2	66256	B-cells
21	0.00371253847491692	0.745347682106684	0.684	0.61	1	Lman1	70361	B-cells
22	0.00537527970009991	0.552688980734948	0.75	0.727	1	Rrbp1	81910	B-cells
23	0.00553576920567597	0.458110756696147	0.658	0.532	1	Ndufs5	595136	B-cells
24	0.00577944019041649	0.663612203503297	0.658	0.519	1	Mif	17319	B-cells
25	0.00701612765240973	0.488496370557755	0.947	0.857	1	Hspa5	14828	B-cells
26	0.00714000455635455	0.240055349911524	0.184	0.052	1	Kdelr3	105785	B-cells
27	0.00777538559009154	0.303106099696019	0.118	0.013	1	Prc1	233406	B-cells
28	0.00797779825717974	2.18857648829174	0.645	0.623	1	Iglv1	16142	B-cells
29	0.00874857552060155	0.50717797490216	0.763	0.727	1	Srp9	27058	B-cells
30	0.00942801200085225	1.8605398138165	0.487	0.299	1	Hspa1a	193740	B-cells
31	0.0111973272721044	0.368642081045201	0.566	0.403	1	Ptpn1	19246	B-cells
32	0.0113336664920748	0.244648701503597	0.197	0.065	1	Gtf2f1	98053	B-cells
33	0.0117340476497224	0.476225203374379	0.829	0.779	1	Spcs2	66624	B-cells
34	0.0122000996309004	1.16041389349682	0.868	0.753	1	Hsp90aa1	15519	B-cells
35	0.01369761545053	0.416033293583602	0.974	0.922	1	Igkc	16071	B-cells
36	0.0138838173985809	0.338702046007414	0.75	0.649	1	Dnajc3	100037258	B-cells
37	0.0142037454792396	0.317567020238862	0.382	0.234	1	Pld3	18807	B-cells
38	0.0144113678204526	0.522881897010291	0.908	0.857	1	Hsp90ab1	15516	B-cells
39	0.0161641549626305	0.479893834366135	0.895	0.857	1	Rps2	16898	B-cells
40	0.016181838186044	0.435341904443414	0.855	0.779	1	Srgn	19073	B-cells
41	0.0169555334122604	0.283418513934566	0.171	0.052	1	Sema4d	20354	B-cells
42	0.0178755608453519	0.434184648691607	0.829	0.805	1	Ssr4	20832	B-cells
43	0.0189233534923009	0.487975589109397	0.461	0.338	1	Gusb	110006	B-cells
44	0.0194020657502819	0.454913402727026	0.224	0.091	1	Atp1b1	11931	B-cells
45	0.0204450285065625	0.384828677893413	0.382	0.234	1	Eci1	13177	B-cells
46	0.0210553531625419	0.621490277907597	0.934	0.753	1	Ly6d	17068	B-cells
47	0.0216805418640351	0.475814608443895	0.395	0.26	1	Sdc4	20971	B-cells
48	0.0241190079680337	0.272139643553584	0.566	0.455	1	Bet1	12068	B-cells
49	0.0244854262447662	0.428604844699615	0.684	0.623	1	Eif3m	98221	B-cells
50	0.024500963372336	0.83999230508831	0.763	0.675	1	Emp3	13732	B-cells
51	0.0264454377221494	0.415984118567957	0.684	0.623	1	Ubxn4	67812	B-cells
52	0.0264584211348057	0.56306118023637	0.526	0.455	1	Lrrc59	98238	B-cells
53	0.027122915816553	0.209026411101792	0.224	0.442	1	Lrpap1	16976	B-cells
54	0.0272965023686559	0.207604712570706	0.184	0.377	1	Zcchc11	NA	B-cells
55	0.0274315239448875	0.482224179646326	0.526	0.429	1	Chchd10	103172	B-cells
56	0.0276136080558451	0.248864884547565	0.395	0.299	1	Tmem33	67878	B-cells
57	0.0279620064397454	0.239893710527716	0.382	0.247	1	Hist1h2bc	NA	B-cells
58	0.0304772095405803	0.370644996351418	0.289	0.156	1	Gimap9	317758	B-cells
59	0.0306367210610633	0.452744928106419	0.684	0.597	1	Tmem160	69094	B-cells
60	0.0328130261979078	0.224877356981959	0.25	0.13	1	Uchl5	56207	B-cells
61	0.0350360537349356	0.494360403363576	0.408	0.312	1	Tpst2	22022	B-cells
62	0.0360097192590293	0.319037253677184	0.276	0.143	1	Cd38	12494	B-cells
63	0.0371860673879803	0.589518591482342	0.171	0.065	1	Gpr171	229323	B-cells
64	0.0383040556994442	0.20228631962675	0.197	0.403	1	Ifi203	15950	B-cells
65	0.0383547728865412	0.458436317050332	0.421	0.325	1	Dnajc1	13418	B-cells
66	0.0393307826449249	0.332896551780777	0.737	0.675	1	Tmed9	67511	B-cells
67	0.0412175328670128	0.740371740570756	0.605	0.532	1	Glipr1	73690	B-cells
68	0.0422527753953899	0.390796391662057	0.566	0.481	1	Nans	94181	B-cells
69	0.0430856112930577	0.353745725149769	0.105	0.026	1	Nup43	69912	B-cells
70	0.0448738338542758	0.216471366506213	0.105	0.026	1	Atp2b4	381290	B-cells
71	0.0457866834483224	0.391663095111116	0.579	0.506	1	Snx3	54198	B-cells
72	0.0459131021551626	0.311418200860277	0.789	0.701	1	H2-Ab1	14961	B-cells
73	0.0459789653887951	0.279640603642723	0.605	0.545	1	Erlec1	66753	B-cells
74	0.048231349772999	0.267028422461759	0.053	0.156	1	Arhgap21	71435	B-cells
75	0.0485237477216773	0.207492357181764	0.447	0.312	1	Slc38a1	105727	B-cells
76	0.0496770401996666	1.37833992966267	0.368	0.26	1	Irf8	15900	B-cells
77	0.0536677613964898	0.202378551060049	0.355	0.221	1	Nfil3	18030	B-cells
78	0.0544036087272204	0.340808574949059	0.145	0.052	1	Rgs1	50778	B-cells
79	0.054651267370765	0.229474223542849	0.118	0.039	1	Emilin1	100952	B-cells
80	0.0546894131611025	0.414809146405863	0.5	0.377	1	Sbno2	216161	B-cells
81	0.0568495829720162	0.396653073130229	0.474	0.39	1	Eloc	67923	B-cells
82	0.0573397539938025	0.273184666198571	0.5	0.416	1	Fkbp4	14228	B-cells
83	0.0596064330551343	0.483811899235287	0.224	0.13	1	P4ha1	18451	B-cells
84	0.0597065586746625	0.325627697890487	0.671	0.584	1	Tspan13	66109	B-cells
85	0.0597679960970991	0.292891682454587	0.118	0.039	1	Runx2	12393	B-cells
86	0.0622369318896085	0.243167009902301	0.882	0.805	1	Selenok	80795	B-cells
87	0.063752161386143	0.343346845619727	0.658	0.558	1	Pgls	66171	B-cells
88	0.0651780889319746	0.241636822510356	0.303	0.519	1	Plac8	231507	B-cells
89	0.0654864165763355	0.348253022769031	0.211	0.104	1	Adprm	66358	B-cells
90	0.0659770573663436	0.361874421447586	0.711	0.675	1	Cox5a	12858	B-cells
91	0.0662478592472673	0.245111992060823	0.553	0.455	1	Pgk1	18655	B-cells
92	0.066426233066051	0.347166075703273	0.118	0.039	1	Fyb	23880	B-cells
93	0.0683056456368475	0.604766529850102	0.842	0.753	1	Pdia6	71853	B-cells
94	0.0729350158709001	0.40832144354833	0.487	0.429	1	Psmc4	23996	B-cells
95	0.0730667662125723	0.241491470306326	0.211	0.377	1	Ebna1bp2	69072	B-cells
96	0.0750559891956067	0.291798800463863	0.921	0.857	1	Mzb1	69816	B-cells
97	0.0754303174021961	0.37587372713072	0.763	0.701	1	Rps27l	67941	B-cells
98	0.0774133746396505	0.330665848651124	0.487	0.403	1	Mgat2	217664	B-cells
99	0.0784705342266687	0.269577528602738	0.447	0.364	1	Tbc1d15	66687	B-cells
100	0.0805488730768187	0.409996651666419	0.237	0.143	1	Aggf1	66549	B-cells
101	0.0815247395549345	0.356240950742712	0.355	0.26	1	Leprotl1	68192	B-cells
102	0.0827611758198384	0.232034534724877	0.158	0.312	1	Mpdu1	24070	B-cells
103	0.0846733500715841	0.369242463546962	0.316	0.234	1	Armcx3	71703	B-cells
104	0.0861253389000047	0.287551145348742	0.474	0.364	1	Rala	56044	B-cells
105	0.0865104005890116	0.566267263654079	0.724	0.714	1	Tcf4	21413	B-cells
106	0.0873872445885236	0.317292853759119	0.447	0.338	1	Atg3	67841	B-cells
107	0.0900027392859096	0.534822017470089	0.921	0.922	1	Fth1	14319	B-cells
108	0.0920579076531005	0.273684306330477	0.539	0.442	1	Os9	216440	B-cells
109	0.0985939861074107	0.200638975891327	0.276	0.429	1	Map3k1	26401	B-cells
110	0.100620103102546	0.386329244748034	0.105	0.039	1	Parp2	11546	B-cells
111	0.102320468140325	0.230617398025331	0.105	0.039	1	Cpxm1	56264	B-cells
112	0.104043619137253	0.241214288438386	0.105	0.039	1	Slc25a33	70556	B-cells
113	0.104389325971452	0.36243993985358	0.513	0.442	1	Dnajb1	81489	B-cells
114	0.108354361510251	0.246416396381203	0.789	0.792	1	Manf	74840	B-cells
115	0.110609230500481	0.260412155197101	0.25	0.156	1	Timm50	66525	B-cells
116	0.110806123258433	0.306768164926736	0.158	0.078	1	Zfp655	72611	B-cells
117	0.114811342519869	0.62277510996615	0.5	0.429	1	Basp1	70350	B-cells
118	0.116765696202506	0.35920334302781	0.355	0.286	1	Sec23b	27054	B-cells
119	0.118083163026663	0.477959132512351	0.789	0.74	1	Txndc5	105245	B-cells
120	0.11944453131623	0.537798446191357	0.316	0.234	1	Taf15	70439	B-cells
121	0.121324610517779	0.43284924837108	0.395	0.338	1	Ybx3	56449	B-cells
122	0.121370570273211	0.436585864869329	0.513	0.442	1	Pycard	66824	B-cells
123	0.121410638724993	0.26301817486521	0.421	0.377	1	Mrps12	24030	B-cells
124	0.12195458681007	0.430728053943268	0.289	0.208	1	Chordc1	66917	B-cells
125	0.121955130078982	0.22138356404244	0.184	0.312	1	Sidt2	214597	B-cells
126	0.12468069002921	0.436621110746068	0.803	0.675	1	Xbp1	22433	B-cells
127	0.128266484202705	0.253642712928627	0.461	0.416	1	Csnk2b	13001	B-cells
128	0.130810321462452	0.214060803678049	0.474	0.403	1	Pon3	269823	B-cells
129	0.131071075136443	0.464815686216309	0.132	0.065	1	Fam241a	70617	B-cells
130	0.131667280775326	0.316528254619845	0.316	0.247	1	Ibtk	108837	B-cells
131	0.137141425231367	0.2934133985094	0.329	0.247	1	Pdcd6ip	18571	B-cells
132	0.138352563477729	0.238554779406456	0.211	0.364	1	Sp3	20687	B-cells
133	0.138376614092824	0.523918425244431	0.908	0.935	1	Sbp	20234	B-cells
134	0.139745125381943	0.203063894326195	0.618	0.571	1	Chmp2a	68953	B-cells
135	0.14076131406331	0.340268780356606	0.197	0.117	1	Hist1h4i	NA	B-cells
136	0.140894805379864	0.5400476690359	0.803	0.805	1	Ly6a	110454	B-cells
137	0.14695454400936	0.208486009601975	0.039	0.104	1	Zmym4	67785	B-cells
138	0.147640695473824	0.419328620081226	0.618	0.545	1	Tomm20	67952	B-cells
139	0.148095637798449	0.251955258876277	0.289	0.221	1	Scamp3	24045	B-cells
140	0.148557306303967	0.546529591695109	0.579	0.753	1	Psap	19156	B-cells
141	0.149577708262752	0.243008458646093	0.763	0.675	1	Atp5g1	11951	B-cells
142	0.152578946769826	0.279096657015085	0.763	0.714	1	Fkbp2	14227	B-cells
143	0.153578562139159	0.462796933146647	0.447	0.364	1	Hspa4	15525	B-cells
144	0.154095665714861	0.43019128583488	0.276	0.429	1	Nt5c	50773	B-cells
145	0.154994421661853	0.355813418713127	0.921	0.87	1	Rpl24	68193	B-cells
146	0.15688813964699	0.422647816789498	0.408	0.364	1	Rpl9-ps6	100042823	B-cells
147	0.158279305479162	0.271320609481017	0.132	0.065	1	Nmrk1	225994	B-cells
148	0.159733818586954	0.23876719160348	0.592	0.519	1	H2afj	NA	B-cells
149	0.160166414017339	0.240167784262597	0.145	0.078	1	Dcaf7	71833	B-cells
150	0.161155695707075	0.323037447750844	0.776	0.675	1	Clta	12757	B-cells
151	0.162904843119045	0.337476025599857	0.684	0.727	1	Ndufa1	54405	B-cells
152	0.165875739366767	0.252405665377331	0.526	0.519	1	Srp72	66661	B-cells
153	0.167481759036591	0.307962821920481	0.118	0.221	1	Nckap1l	105855	B-cells
154	0.170231272058173	0.281935777187357	0.197	0.338	1	Plekha2	83436	B-cells
155	0.170653255607486	0.366746735392096	0.5	0.442	1	Acbd6	72482	B-cells
156	0.173033469542908	0.549868940682971	0.461	0.39	1	Gspt1	14852	B-cells
157	0.174515319918992	0.293980696980157	0.395	0.325	1	Timm17a	21854	B-cells
158	0.174624222555056	0.405962903736446	0.487	0.506	1	Chmp4b	75608	B-cells
159	0.174631994277381	0.242879414378063	0.434	0.39	1	Sar1b	66397	B-cells
160	0.175228065237105	1.12038831056026	0.132	0.234	1	Tyrobp	22177	B-cells
161	0.175394105127241	0.54422650458988	0.329	0.26	1	Ctsl	13039	B-cells
162	0.177171844999714	0.255551774186556	0.224	0.351	1	Supt20	56790	B-cells
163	0.178575594644122	0.492559942336964	0.408	0.351	1	Acadl	11363	B-cells
164	0.179463967152036	0.226822810691432	0.105	0.052	1	Tom1	21968	B-cells
165	0.185415867696347	0.312348713853189	0.053	0.117	1	Lig3	16882	B-cells
166	0.18556420990215	0.206875054833808	0.184	0.299	1	Sptan1	20740	B-cells
167	0.186613203700111	0.224944665148222	0.079	0.156	1	Kidins220	77480	B-cells
168	0.188472681496932	0.29488577060836	0.289	0.234	1	Ahsa2	268390	B-cells
169	0.191043703543873	0.346050052394737	0.408	0.351	1	Ncf4	17972	B-cells
170	0.193640534171908	0.200987848919857	0.461	0.636	1	Grb2	14784	B-cells
171	0.194054244373381	0.391478331580679	0.618	0.597	1	Psmd8	57296	B-cells
172	0.195007751347617	0.263475514379201	0.724	0.61	1	Sec62	69276	B-cells
173	0.195652214623272	0.215176878189876	0.145	0.26	1	Cnot3	232791	B-cells
174	0.1961513789301	0.227383625577066	0.092	0.169	1	Cabin1	104248	B-cells
175	0.196274530076239	0.258518345204958	0.276	0.208	1	Cd28	12487	B-cells
176	0.198850183022841	0.347622476413411	0.461	0.429	1	Tkt	21881	B-cells
177	0.199724151261347	0.286006843865874	0.105	0.195	1	Nr4a3	18124	B-cells
178	0.199724151261347	0.209532076329703	0.105	0.195	1	Cks2	66197	B-cells
179	0.200901068761133	0.224646821708797	0.053	0.117	1	Cramp1l	NA	B-cells
180	0.202644820898278	0.246240893496367	0.303	0.468	1	Akirin1	68050	B-cells
181	0.204842634657326	0.261134301376477	0.829	0.818	1	Rabac1	14470	B-cells
182	0.20819424198696	0.307996578849134	0.382	0.325	1	Cd274	60533	B-cells
183	0.208475836492185	1.03508011310828	0.566	0.532	1	Ly6c2	100041546	B-cells
184	0.215867861556637	0.375339835082813	0.539	0.519	1	Cmtm7	102545	B-cells
185	0.218951322256163	0.241865334689567	0.118	0.065	1	2700097O09Rik	72658	B-cells
186	0.219076886957776	0.508743916652101	0.566	0.571	1	Sin3b	20467	B-cells
187	0.22386462812241	0.232760084177303	0.145	0.091	1	Cers6	241447	B-cells
188	0.224952522010656	0.278456900024822	0.145	0.247	1	Cdkn2d	12581	B-cells
189	0.22525404517028	0.444590327111767	0.447	0.442	1	Glrx3	30926	B-cells
190	0.225534433674316	0.339603009472504	0.526	0.416	1	H2-Aa	14960	B-cells
191	0.22713532309819	0.285191230767186	0.184	0.13	1	Rangap1	19387	B-cells
192	0.231403839780704	0.312771153270068	0.145	0.091	1	Irf7	54123	B-cells
193	0.231647451038295	0.396460394739583	0.5	0.442	1	Gpi1	14751	B-cells
194	0.234779449068785	0.344331715837006	0.513	0.494	1	Pkig	18769	B-cells
195	0.235170383939238	0.486284777387673	0.658	0.649	1	Atp6v0b	114143	B-cells
196	0.235282855007356	0.217409965125081	0.513	0.506	1	Mlec	109154	B-cells
197	0.235378530730793	0.804581066196972	0.408	0.364	1	Grn	14824	B-cells
198	0.235801102599347	0.278198236244916	0.118	0.065	1	Cd93	17064	B-cells
199	0.237598423221189	0.255711641249439	0.276	0.221	1	Tomm40	53333	B-cells
200	0.238299233676831	0.475336378122382	0.513	0.468	1	Birc2	11797	B-cells
201	0.241069183675635	0.48427254257784	0.579	0.506	1	Gnl3	30877	B-cells
202	0.241759822572802	0.262818035208797	0.421	0.416	1	Serpina3g	20715	B-cells
203	0.242352036136299	0.333537404620548	0.105	0.182	1	Hadh	15107	B-cells
204	0.242352036136299	0.515845019965441	0.171	0.117	1	Atp13a3	224088	B-cells
205	0.243695459934544	0.308344306402885	0.303	0.468	1	Grk2	110355	B-cells
206	0.245059279604586	0.233909661491644	0.539	0.494	1	Mrpl20	66448	B-cells
207	0.247727814585534	0.309611799286563	0.184	0.13	1	Hscb	100900	B-cells
208	0.249691987968084	0.314231491733274	0.145	0.091	1	Tsr3	68327	B-cells
209	0.251712335117831	0.252002160944532	0.75	0.74	1	Ube2d3	66105	B-cells
210	0.252384823997236	0.24746425218127	0.145	0.091	1	Atp6v1c1	66335	B-cells
211	0.255330866496589	0.39241588803326	0.263	0.403	1	Tuba1a	22142	B-cells
212	0.255897516879209	0.231680909674166	0.184	0.286	1	Etfa	110842	B-cells
213	0.257412999774046	0.322977376806134	0.368	0.325	1	Yipf6	77929	B-cells
214	0.257710297655504	0.200828613311119	0.158	0.26	1	Poldip3	73826	B-cells
215	0.258310324946762	0.307744365863367	0.632	0.649	1	Cox7b	66142	B-cells
216	0.258424582429363	0.215069976476255	0.224	0.325	1	Ssbp4	76900	B-cells
217	0.259628662348746	0.202725006377163	0.171	0.117	1	Bop1	12181	B-cells
218	0.26025245218504	0.270495101181266	0.171	0.273	1	Adss	11566	B-cells
219	0.261285319078698	0.260898664321005	0.132	0.078	1	Emb	13723	B-cells
220	0.265085225460185	0.420024471219773	0.408	0.494	1	Rnase6	78416	B-cells
221	0.265085225460185	0.423331181445989	0.461	0.442	1	Rnaseh2c	68209	B-cells
222	0.266083453190566	0.380282295976994	0.671	0.623	1	Atp6v0e	11974	B-cells
223	0.269038231142788	0.242011944722445	0.355	0.299	1	Gtf2b	229906	B-cells
224	0.270787073031461	0.237122203429644	0.145	0.221	1	Stk38	106504	B-cells
225	0.272612890439314	0.255837265630502	0.25	0.39	1	Bcl7c	12055	B-cells
226	0.274282057853238	0.200995106139083	0.158	0.104	1	Elovl1	54325	B-cells
227	0.274864320916532	0.250168316225773	0.053	0.104	1	Cpsf1	94230	B-cells
228	0.277166879266705	0.251507525654821	0.118	0.195	1	Upf2	326622	B-cells
229	0.278251763088899	0.209746236401591	0.303	0.429	1	Riok3	66878	B-cells
230	0.283354907615891	0.247311370902944	0.882	0.818	1	Naca	17938	B-cells
231	0.28458752673671	0.30470154557587	0.092	0.156	1	Klf9	16601	B-cells
232	0.284686935460537	0.260305547151663	0.211	0.169	1	Rae1	66679	B-cells
233	0.288009802765385	0.282292882324191	0.566	0.532	1	Tmed3	66111	B-cells
234	0.288034131930062	0.292826282822043	0.197	0.143	1	Zmynd8	228880	B-cells
235	0.288990358914976	0.298412081059161	0.461	0.429	1	Ldha	16828	B-cells
236	0.2891117446693	0.265348694026751	0.079	0.143	1	Spib	272382	B-cells
237	0.290572316217606	0.409415910080288	0.197	0.143	1	Ctse	13034	B-cells
238	0.293936934620807	0.308757463584503	0.171	0.117	1	Arid3b	56380	B-cells
239	0.298276933063077	0.308241194339954	0.132	0.208	1	Csf2rb	12983	B-cells
240	0.298423292490479	0.200027335798418	0.171	0.26	1	Cnn2	12798	B-cells
241	0.306428496220142	0.579553644026749	0.289	0.247	1	Gm47283	NA	B-cells
242	0.307719454399146	0.230909047698651	0.474	0.403	1	Pnisr	66625	B-cells
243	0.308286322281596	0.316934852087478	0.579	0.506	1	Gadd45b	17873	B-cells
244	0.308647493343285	0.597776799507577	0.211	0.325	1	Pld4	104759	B-cells
245	0.30939578361845	0.224283844955855	0.211	0.169	1	Fen1	14156	B-cells
246	0.309777360589002	0.278816621245708	0.618	0.688	1	Gnai2	14678	B-cells
247	0.310845643766917	0.291259088742972	0.263	0.208	1	Hes1	15205	B-cells
248	0.313769008452225	0.430544972116386	0.105	0.065	1	Alox5ap	11690	B-cells
249	0.316933128389155	0.27580267757367	0.645	0.662	1	Ndufb9	66218	B-cells
250	0.318857535594712	0.225716330993749	0.868	0.792	1	Rpl4	67891	B-cells
251	0.320461264120067	0.511554832243517	0.579	0.623	1	Ndufa6	67130	B-cells
252	0.322443073836059	0.401188853216282	0.434	0.416	1	Mvb12a	73711	B-cells
253	0.322876456617663	0.23833807841604	0.066	0.117	1	Patl1	225929	B-cells
254	0.322886606672757	0.220776281566043	0.355	0.338	1	Srprb	20818	B-cells
255	0.324712365965224	0.255813120842013	0.158	0.247	1	Klf3	16599	B-cells
256	0.325318286813424	0.21031766334882	0.368	0.312	1	Gng2	14702	B-cells
257	0.326706814717133	0.295788389333548	0.368	0.338	1	Pck2	74551	B-cells
258	0.327272088604478	0.205255841199835	0.158	0.247	1	Arhgap5	11855	B-cells
259	0.327285263456579	0.266346258685185	0.303	0.273	1	Ociad1	68095	B-cells
260	0.330490567108707	0.282876375548908	0.132	0.091	1	Clec12a	232413	B-cells
261	0.331894064428291	0.370495926813426	0.553	0.571	1	Tubb5	22154	B-cells
262	0.332558616464336	1.50191922275381	0.382	0.338	1	Hspa1b	15511	B-cells
263	0.33384633147192	0.35439693534176	0.184	0.143	1	Lag3	16768	B-cells
264	0.334382039763166	0.206348922774365	0.184	0.26	1	Mtss1	211401	B-cells
265	0.334442137041236	0.216324276358136	0.263	0.39	1	Gltp	56356	B-cells
266	0.339802867790874	0.22041139182996	0.184	0.286	1	Eif4g3	230861	B-cells
267	0.339817748955472	0.238635312206683	0.105	0.065	1	Prmt5	27374	B-cells
268	0.340613484142422	0.316445977290085	0.355	0.494	1	Dbnl	13169	B-cells
269	0.342847394773876	0.601184838597298	0.158	0.117	1	Isg15	100038882	B-cells
270	0.34734857215482	0.217214398007507	0.697	0.649	1	Dnajb11	67838	B-cells
271	0.349112682587353	0.255940812269413	0.092	0.156	1	Pex13	72129	B-cells
272	0.352400951697139	0.298029071395745	0.145	0.104	1	Nol8	70930	B-cells
273	0.354072238729142	0.56935514030202	0.184	0.143	1	Fmnl1	57778	B-cells
274	0.355916172527294	0.2120139305346	0.276	0.247	1	Dpp3	75221	B-cells
275	0.358277264502717	0.259804067090363	0.224	0.169	1	Cwc22	80744	B-cells
276	0.359036075772428	0.286024353040563	0.145	0.104	1	Pmvk	68603	B-cells
277	0.359843725772345	0.263118403732762	0.526	0.532	1	Bcas2	68183	B-cells
278	0.362382891159939	0.207953181812773	0.145	0.104	1	Leo1	235497	B-cells
279	0.363812861634646	0.215728844320386	0.158	0.234	1	Kpna4	16649	B-cells
280	0.36706004940353	0.311588637375082	0.263	0.234	1	0610012G03Rik	106264	B-cells
281	0.367499859318594	0.263418734004139	0.263	0.221	1	Mybbp1a	18432	B-cells
282	0.371841545452727	0.4135399709375	0.395	0.403	1	Pdap1	231887	B-cells
283	0.371966981618378	0.243855688893104	0.289	0.39	1	Raly	19383	B-cells
284	0.372011767863432	0.260813173572598	0.184	0.143	1	Traf4	22032	B-cells
285	0.373597560892505	0.27573869362929	0.079	0.13	1	Marf1	223989	B-cells
286	0.374710051094836	0.254672083472631	0.105	0.156	1	Ren1	19701	B-cells
287	0.374780745051248	0.226001860775803	0.105	0.169	1	Prkca	18750	B-cells
288	0.375267278833614	0.221103944952661	0.474	0.455	1	Phb2	12034	B-cells
289	0.379134517607052	0.321458342888957	0.132	0.091	1	Ahr	11622	B-cells
290	0.382184205737797	0.282146201611802	0.421	0.429	1	Dynlrb1	67068	B-cells
291	0.385404973817089	0.261057689825162	0.25	0.208	1	Lrrc58	320184	B-cells
292	0.386827977256015	0.318928824760414	0.355	0.351	1	Pla2g16	NA	B-cells
293	0.387134113259175	0.201418545464783	0.237	0.195	1	Gm11361	NA	B-cells
294	0.387808101284227	0.259576711686486	0.289	0.247	1	Fam174a	67698	B-cells
295	0.388804673023382	0.376209299666188	0.211	0.312	1	Ass1	11898	B-cells
296	0.389698379972391	0.288151252988501	0.711	0.688	1	Arpc1b	11867	B-cells
297	0.392124272416971	0.253280258525554	0.342	0.312	1	Tex261	21766	B-cells
298	0.393639731653763	0.317496657375226	0.184	0.143	1	Serpina3f	238393	B-cells
299	0.394345283002694	0.319573419242002	0.316	0.416	1	Nrd1	230598	B-cells
300	0.395571460001561	0.23971094385685	0.289	0.247	1	Upf3a	67031	B-cells
301	0.396177585278167	0.221740112280389	0.776	0.753	1	H2-T23	15040	B-cells
302	0.3971961894732	0.214220774393166	0.474	0.558	1	Dnajb6	23950	B-cells
303	0.397226689468288	0.244170631170998	0.197	0.273	1	Ppp4r2	232314	B-cells
304	0.399400209000733	0.279345146357137	0.592	0.61	1	Psmb3	26446	B-cells
305	0.40103303224231	0.354764508655208	0.408	0.403	1	Siah2	20439	B-cells
306	0.40302257559146	0.436933963525757	0.605	0.623	1	2410015M20Rik	NA	B-cells
307	0.403917547266938	0.440149872941279	0.263	0.234	1	Ahcyl2	74340	B-cells
308	0.409367163615608	0.2334298091674	0.092	0.143	1	Sptlc1	268656	B-cells
309	0.413150915537323	0.206619184135106	0.566	0.584	1	Uqcrfs1	66694	B-cells
310	0.415345025871937	0.225376781123327	0.289	0.26	1	Las1l	76130	B-cells
311	0.415687975401278	0.215194665950928	0.263	0.364	1	Zcchc6	NA	B-cells
312	0.416339000981996	0.261719480628201	0.145	0.208	1	Bcl7b	12054	B-cells
313	0.420313344889928	0.297794009322135	0.289	0.403	1	Tprgl	67808	B-cells
314	0.424301384976651	0.37736489617648	0.382	0.364	1	Cdk5rap3	80280	B-cells
315	0.428141584660065	0.244618701098268	0.118	0.169	1	1110059E24Rik	66206	B-cells
316	0.428191963469544	0.222751907023041	0.526	0.532	1	Zc3h15	69082	B-cells
317	0.431325864494119	0.228296681599622	0.171	0.143	1	Tmem189	NA	B-cells
318	0.432572768775346	0.225192888076952	0.184	0.26	1	Snrnp48	67797	B-cells
319	0.432649301376189	0.214315614970274	0.368	0.481	1	Stk24	223255	B-cells
320	0.432885803050884	0.273990765000839	0.316	0.429	1	Krit1	79264	B-cells
321	0.434501973770961	0.303218466390274	0.263	0.26	1	Fuca2	66848	B-cells
322	0.435386826098764	0.200408861980732	0.566	0.571	1	Saraf	67887	B-cells
323	0.436032963316609	0.294005301067578	0.342	0.481	1	Mrpl33	66845	B-cells
324	0.44296912592646	0.270266801509694	0.513	0.532	1	Timm13	30055	B-cells
325	0.445494997350082	0.207670679662611	0.118	0.182	1	Asxl2	75302	B-cells
326	0.447419978102283	0.208115928351472	0.184	0.26	1	Ankrd33b	67434	B-cells
327	0.448000121224373	0.229765715708378	0.171	0.234	1	Carhsp1	52502	B-cells
328	0.449776892121366	0.302079761485808	0.513	0.558	1	Vdac2	22334	B-cells
329	0.451288890503794	0.276725161866842	0.092	0.143	1	AW549877	106064	B-cells
330	0.455216783250594	0.210827822062985	0.092	0.143	1	Rps6ka1	20111	B-cells
331	0.459615906215831	0.315067616809761	0.382	0.338	1	Fut8	53618	B-cells
332	0.459620606197414	0.319812153541202	0.118	0.182	1	Nrros	224109	B-cells
333	0.461575300357214	0.407598266200949	0.513	0.494	1	Mpc1	55951	B-cells
334	0.465321569764232	0.283597743800699	0.487	0.636	1	Rac2	19354	B-cells
335	0.467887958639963	0.210328780619193	0.105	0.078	1	E4f1	13560	B-cells
336	0.468539051940573	0.424622939704179	0.118	0.091	1	Rnaset2b	68195	B-cells
337	0.472372566539043	0.252254748665012	0.105	0.078	1	Vcl	22330	B-cells
338	0.474811520711045	0.238147344456777	0.632	0.662	1	Tmbim4	68212	B-cells
339	0.478076223270651	0.21597617371536	0.526	0.649	1	Rpl13a	22121	B-cells
340	0.481270716550908	0.209457408154042	0.197	0.273	1	Aph1a	226548	B-cells
341	0.48127953984993	0.253388530458947	0.118	0.091	1	Tesk1	21754	B-cells
342	0.4822596319082	0.206353424259215	0.118	0.169	1	Galnt11	231050	B-cells
343	0.482837605257186	0.247280567481712	0.066	0.104	1	Eef2k	13631	B-cells
344	0.482882927225267	0.263234224048181	0.158	0.221	1	Ccdc28b	66264	B-cells
345	0.484909959266093	0.568136812572164	0.342	0.351	1	Cd164	53599	B-cells
346	0.485967360501457	0.261391773186187	0.105	0.078	1	Phkg2	68961	B-cells
347	0.494206310557668	0.25826615694467	0.118	0.091	1	Fam136a	66488	B-cells
348	0.494509199555735	0.234726964490305	0.132	0.182	1	Nudcd3	209586	B-cells
349	0.495961245727984	0.258129626675079	0.329	0.299	1	Sirt2	64383	B-cells
350	0.498556143879663	0.700860962223011	0.118	0.091	1	Ccl4	20303	B-cells
351	0.499900625311532	0.294668482353717	0.408	0.416	1	Snf8	27681	B-cells
352	0.500371567356927	0.367427205819575	0.461	0.506	1	Ifnar2	15976	B-cells
353	0.507946542710259	0.282372813650825	0.395	0.403	1	Ssbp1	381760	B-cells
354	0.508646718385455	0.270038051193653	0.382	0.403	1	Il10rb	16155	B-cells
355	0.511302233789575	0.295852350639747	0.75	0.74	1	Eif2s2	67204	B-cells
356	0.514185871336972	0.401263750222768	0.474	0.481	1	Prdx5	54683	B-cells
357	0.514500657990405	0.236531164284773	0.382	0.494	1	Cfdp1	23837	B-cells
358	0.51586267332248	0.362982838548159	0.184	0.156	1	Fam46a	NA	B-cells
359	0.519150034017786	0.211441166964583	0.474	0.455	1	Ghitm	66092	B-cells
360	0.522156783963886	0.302571296724665	0.079	0.117	1	Upb1	103149	B-cells
361	0.522427976884148	0.202419430981563	0.316	0.403	1	Elavl1	15568	B-cells
362	0.52419601563294	0.327075576081851	0.158	0.13	1	Snx18	170625	B-cells
363	0.527203202149808	0.202907107199128	0.145	0.117	1	Tulp4	68842	B-cells
364	0.529372226247517	0.337459069464112	0.224	0.208	1	Mdm2	17246	B-cells
365	0.529805609955996	0.37556777723752	0.118	0.156	1	Igfbp7	29817	B-cells
366	0.530142938705765	0.354673496374998	0.211	0.286	1	Ly86	17084	B-cells
367	0.530309832842678	0.207049761049471	0.263	0.351	1	Ppp6c	67857	B-cells
368	0.531524158049167	0.2637039799922	0.224	0.299	1	Map4k1	26411	B-cells
369	0.531879062935855	0.327026937812472	0.776	0.727	1	Rap1a	109905	B-cells
370	0.532731676058053	0.363293571991888	0.211	0.182	1	Hist1h1e	NA	B-cells
371	0.534074861335362	0.202416255228247	0.118	0.091	1	Cped1	214642	B-cells
372	0.539232292337969	0.225899898500798	0.132	0.182	1	Kmt5a	67956	B-cells
373	0.539484308831006	0.29828870743315	0.145	0.117	1	Plekho1	67220	B-cells
374	0.539757536367646	0.307812404317901	0.224	0.312	1	Pkn1	320795	B-cells
375	0.54044187367675	0.373063185707917	0.171	0.156	1	Atad1	67979	B-cells
376	0.543562801255592	0.264774035666561	0.303	0.312	1	Psph	100678	B-cells
377	0.545188957327613	0.27619445593173	0.447	0.481	1	Rab10	19325	B-cells
378	0.54633136736322	0.598323891868231	0.132	0.104	1	Mpeg1	17476	B-cells
379	0.546669360740026	0.226226934067504	0.303	0.286	1	Nus1	52014	B-cells
380	0.547967267579593	0.239403665564668	0.171	0.156	1	Mysm1	320713	B-cells
381	0.549138569609384	0.368635902534315	0.474	0.468	1	Rnf187	108660	B-cells
382	0.551267246889599	0.37843432882937	0.184	0.169	1	Dpm2	13481	B-cells
383	0.553983386665972	0.214583982496451	0.263	0.351	1	Ndufv1	17995	B-cells
384	0.556158186254321	0.317216784599136	0.092	0.13	1	1810013L24Rik	69053	B-cells
385	0.556272114692277	0.328653636852017	0.145	0.195	1	Nomo1	211548	B-cells
386	0.556295070846583	0.39774486152868	0.408	0.429	1	Cct3	12462	B-cells
387	0.557131984331781	0.327723506605697	0.276	0.273	1	Pdrg1	68559	B-cells
388	0.557131984331781	0.266574350460175	0.237	0.312	1	Trp53	22059	B-cells
389	0.562696919910229	0.246393496994128	0.276	0.351	1	Zfp622	52521	B-cells
390	0.564001710259922	0.212419827668504	0.592	0.636	1	Cct5	12465	B-cells
391	0.567427108624422	0.287188011487143	0.224	0.286	1	Spinkl	77424	B-cells
392	0.569969059844138	0.248838935393749	0.224	0.208	1	Nip7	66164	B-cells
393	0.573269761884555	0.216653018734801	0.395	0.494	1	Spop	20747	B-cells
394	0.579727974914809	0.221860813034677	0.737	0.753	1	Pfn1	18643	B-cells
395	0.580727313262262	0.268186443279117	0.408	0.403	1	Itgb7	16421	B-cells
396	0.58157049587445	0.202735882239128	0.132	0.104	1	Ppp2r3c	59032	B-cells
397	0.581814975547286	0.303681840574187	0.329	0.312	1	Clec2d	93694	B-cells
398	0.582760444613466	0.222300576178357	0.316	0.338	1	Mtch2	56428	B-cells
399	0.584249704630201	0.208591867363464	0.118	0.169	1	Naa35	78689	B-cells
400	0.585895122454284	0.255993058339327	0.132	0.182	1	Cnpy3	72029	B-cells
401	0.587786066488429	0.216257250970242	0.908	0.922	1	Rps11	27207	B-cells
402	0.592337159962744	0.226616165430425	0.158	0.195	1	Tgfbr2	21813	B-cells
403	0.594394461070749	0.508315618206624	0.118	0.091	1	Ccl7	20306	B-cells
404	0.594394461070749	0.288795821172231	0.118	0.091	1	Socs1	12703	B-cells
405	0.595299761201325	0.250246117970152	0.447	0.442	1	Mrpl18	67681	B-cells
406	0.599156686572958	0.291261927339924	0.263	0.364	1	Spen	56381	B-cells
407	0.599248786234015	0.250743228792662	0.132	0.117	1	Itfg2	101142	B-cells
408	0.599248786234015	0.285297684141551	0.105	0.143	1	Kmt2b	75410	B-cells
409	0.599718561710501	0.430456495075041	0.263	0.351	1	Sf3b3	101943	B-cells
410	0.599952636305542	0.210834002220715	0.184	0.169	1	Api5	11800	B-cells
411	0.601385044645418	0.362832209199519	0.526	0.532	1	Cdk2ap2	52004	B-cells
412	0.602120798464118	0.232391070035811	0.605	0.61	1	Blnk	17060	B-cells
413	0.603432122645913	0.614020651624253	0.355	0.455	1	Ctsh	13036	B-cells
414	0.606586407505522	0.207170253155101	0.25	0.234	1	Fcgr2b	14130	B-cells
415	0.608273738007197	0.320233547712234	0.342	0.416	1	Prr13	66151	B-cells
416	0.609443098017818	0.232887037326054	0.197	0.26	1	Stx16	228960	B-cells
417	0.609966851839658	0.263939256081273	0.171	0.156	1	Rgs14	51791	B-cells
418	0.611908487018731	0.317364573702865	0.474	0.506	1	Srm	20810	B-cells
419	0.612568866875409	0.342902709936149	0.342	0.364	1	Slc38a10	72055	B-cells
420	0.613774214451256	0.234449234534957	0.184	0.247	1	Smad4	17128	B-cells
421	0.616900458456459	0.254101255732107	0.632	0.623	1	Hnrnpa0	77134	B-cells
422	0.616932699381715	0.225690584855523	0.118	0.156	1	Gpr137b	83924	B-cells
423	0.61693560799847	0.227675439725132	0.474	0.468	1	Prpf38b	66921	B-cells
424	0.621653018803067	0.310157244259763	0.237	0.221	1	Suz12	52615	B-cells
425	0.621851805648981	0.352658560185126	0.237	0.234	1	Grina	66168	B-cells
426	0.622116679752931	0.281487969017048	0.566	0.545	1	Fkbp11	66120	B-cells
427	0.6230655019689	0.294864461809398	0.105	0.091	1	Timm8a1	30058	B-cells
428	0.623691290085302	0.323486980459952	0.816	0.701	1	Mtdh	67154	B-cells
429	0.624902636926674	0.262818731570839	0.5	0.545	1	Arpp19	59046	B-cells
430	0.625820666705241	0.269797626793658	0.434	0.481	1	Cacybp	12301	B-cells
431	0.626156322868848	0.376708135161613	0.171	0.143	1	Fcer1g	14127	B-cells
432	0.639277293022667	0.250377792699616	0.237	0.221	1	Mrpl38	60441	B-cells
433	0.639660583561863	0.203229414434242	0.474	0.506	1	Ufm1	67890	B-cells
434	0.642688724953826	0.286213203194689	0.211	0.273	1	Cops5	26754	B-cells
435	0.643702926992375	0.250908702868641	0.171	0.234	1	Vps37a	52348	B-cells
436	0.646079157359097	0.293238124009069	0.855	0.792	1	Cd52	23833	B-cells
437	0.646616523344123	0.320915691903322	0.539	0.571	1	Sec11a	56529	B-cells
438	0.647043379887541	0.239966508902088	0.395	0.416	1	Denr	68184	B-cells
439	0.64705452220326	0.296515163569404	0.355	0.442	1	Psmd12	66997	B-cells
440	0.650302182866226	0.230127498657118	0.316	0.299	1	Frg1	14300	B-cells
441	0.652559244277764	0.383077907713274	0.303	0.325	1	Stip1	20867	B-cells
442	0.652566318677538	0.218498718215447	0.776	0.74	1	Ndufa4	17992	B-cells
443	0.652688505622181	0.227709297199229	0.092	0.117	1	Ehbp1l1	114601	B-cells
444	0.657384663617525	0.284806069408511	0.921	0.896	1	H2-K1	14972	B-cells
445	0.657635734216037	0.263110851932505	0.25	0.26	1	Naxd	69225	B-cells
446	0.657650206160313	0.322812239608162	0.092	0.117	1	Lzic	69151	B-cells
447	0.66051521641085	0.269462949291506	0.145	0.13	1	Ddx52	78394	B-cells
448	0.661864076152108	0.38621652250412	0.395	0.416	1	Atp6ap2	70495	B-cells
449	0.662737019861537	0.231693945829705	0.25	0.325	1	Hexa	15211	B-cells
450	0.663166138463918	0.347260115125788	0.316	0.338	1	Larp1b	214048	B-cells
451	0.669178402694526	0.351661898915813	0.395	0.429	1	Ube2a	22209	B-cells
452	0.669249719957043	0.210671861660757	0.105	0.13	1	Itsn1	16443	B-cells
453	0.669377950917799	0.339551290245529	0.118	0.156	1	H2-DMb1	14999	B-cells
454	0.671860624428374	0.225705441629246	0.316	0.312	1	Icam1	15894	B-cells
455	0.672565345406935	0.207747961055921	0.237	0.286	1	Blvrb	233016	B-cells
456	0.674394810936598	0.238761817663174	0.158	0.195	1	Phf20	228829	B-cells
457	0.676426700998407	0.277490890015623	0.408	0.429	1	C1qbp	12261	B-cells
458	0.677829324432802	0.295758279526847	0.513	0.584	1	Srsf9	108014	B-cells
459	0.678863986592216	0.247142595609918	0.382	0.481	1	4933434E20Rik	99650	B-cells
460	0.67904649111452	0.268055935960636	0.145	0.182	1	Gabpb2	213054	B-cells
461	0.679384623460631	0.263992242096179	0.25	0.325	1	Raf1	110157	B-cells
462	0.680375935019273	0.397781224833963	0.289	0.351	1	Brd1	223770	B-cells
463	0.681196694396378	0.261096014576887	0.132	0.117	1	Mapk3	26417	B-cells
464	0.683202741781314	0.226043926065328	0.145	0.182	1	Trim11	94091	B-cells
465	0.6854152412548	0.278164549456778	0.276	0.286	1	Tssc4	56844	B-cells
466	0.687241198355023	0.228500983300161	0.145	0.13	1	Nipsnap3b	66536	B-cells
467	0.689366176598451	0.453929964217604	0.303	0.39	1	Rab8a	17274	B-cells
468	0.695127746891179	0.31766364073926	0.566	0.571	1	Tmem50a	71817	B-cells
469	0.695595203239697	0.496162139978372	0.329	0.351	1	Wdr26	226757	B-cells
470	0.695728794932954	0.364102948556695	0.171	0.156	1	Tsc22d1	21807	B-cells
471	0.697043007973662	0.262125782379957	0.342	0.325	1	Mast4	328329	B-cells
472	0.698080518763233	0.373551510125534	0.118	0.104	1	Arl13b	68146	B-cells
473	0.70125813252047	0.205054786447701	0.197	0.247	1	Cldnd1	224250	B-cells
474	0.705280781839291	0.466917842124349	0.118	0.156	1	Pex7	18634	B-cells
475	0.710727337328576	0.317348289828876	0.171	0.169	1	Trim28	21849	B-cells
476	0.716723051803144	0.218306480416772	0.171	0.208	1	Hook3	320191	B-cells
477	0.717727214843564	0.438550371229807	0.276	0.351	1	Nrbp1	192292	B-cells
478	0.71809387924691	0.218768271104012	0.408	0.519	1	Ier3ip1	66191	B-cells
479	0.718315197187727	0.292358203000523	0.092	0.117	1	Sergef	27414	B-cells
480	0.720517777630967	0.324928700151777	0.395	0.429	1	Ddx46	212880	B-cells
481	0.721099228152643	0.50411041917488	0.355	0.364	1	Nono	53610	B-cells
482	0.722541794015768	0.248067138635575	0.132	0.169	1	Tob1	22057	B-cells
483	0.722786805329238	0.273453096370499	0.382	0.416	1	Copa	12847	B-cells
484	0.722899610363932	0.419488207192457	0.342	0.351	1	Itgal	16408	B-cells
485	0.723487599665661	0.213907403192634	0.145	0.13	1	Ss18	268996	B-cells
486	0.726584742373955	0.235298035350105	0.237	0.221	1	Luc7l	66978	B-cells
487	0.730310684993227	0.271793874058877	0.211	0.247	1	H1f0	14958	B-cells
488	0.733031467978469	0.219507291638816	0.118	0.104	1	Slc43a3	58207	B-cells
489	0.734496923380392	0.449976146845032	0.25	0.247	1	Hspb1	15507	B-cells
490	0.738961706597544	0.23441482336936	0.092	0.117	1	Slc39a13	68427	B-cells
491	0.74077564637354	0.216503582871872	0.171	0.208	1	Gbf1	107338	B-cells
492	0.743572550465484	0.270929984883948	0.671	0.74	1	Arpc3	56378	B-cells
493	0.749357061744449	0.391540960283629	0.092	0.117	1	Pknox1	18771	B-cells
494	0.749514178025928	0.202314633753666	0.224	0.286	1	Zbtb7a	16969	B-cells
495	0.752169849698286	0.224986481062115	0.158	0.195	1	Gramd1a	52857	B-cells
496	0.753374128583192	0.215149952899145	0.145	0.169	1	Itpr3	16440	B-cells
497	0.757756361004037	0.340279795360655	0.158	0.156	1	Ndufaf4	68493	B-cells
498	0.758860924710888	0.209422406397899	0.382	0.364	1	Smap1	98366	B-cells
499	0.760521602312624	0.233933711783651	0.184	0.169	1	Hacd2	70757	B-cells
500	0.762465764738859	0.446155520963147	0.132	0.169	1	Timm22	56322	B-cells
501	0.762652189565743	0.297355025449319	0.145	0.143	1	Npc1	18145	B-cells
502	0.762785842511676	0.302062988588164	0.513	0.597	1	Atp6v1g1	66290	B-cells
503	0.763349227124634	0.232485408847725	0.5	0.519	1	Rab21	216344	B-cells
504	0.767484161202346	0.285271244404873	0.526	0.519	1	Ckap4	216197	B-cells
505	0.768294064012298	0.24805927229697	0.276	0.286	1	Hmox2	15369	B-cells
506	0.770283205080536	0.543288917774898	0.092	0.117	1	Ncf1	17969	B-cells
507	0.776373187710585	0.226635176822609	0.197	0.234	1	Arhgap17	70497	B-cells
508	0.778995221075784	0.215705320466534	0.434	0.481	1	Srrm1	51796	B-cells
509	0.782040161149879	0.466832968141644	0.289	0.312	1	Arid5b	71371	B-cells
510	0.782040161149879	0.224349785335388	0.289	0.312	1	Txndc15	69672	B-cells
511	0.782398970111444	0.273458244350359	0.276	0.286	1	Polr2a	20020	B-cells
512	0.785546005881861	0.298041844739646	0.145	0.143	1	Rnpep	215615	B-cells
513	0.786500056325907	0.215582775609565	0.461	0.481	1	Eif4h	22384	B-cells
514	0.789571777409078	0.393030466641996	0.263	0.286	1	Ahsa1	217737	B-cells
515	0.791557617897256	0.354673921272431	0.697	0.714	1	Eif3h	68135	B-cells
516	0.793083778542476	0.392252549632094	0.158	0.156	1	Slc6a6	21366	B-cells
517	0.797476859816772	0.232766441522275	0.447	0.532	1	Rpl10-ps3	100043346	B-cells
518	0.799744304261635	0.212202515689527	0.395	0.403	1	Mrpl43	94067	B-cells
519	0.80055145190596	0.425290202845498	0.237	0.286	1	Tubb2a	22151	B-cells
520	0.800814106402746	0.250819099567752	0.303	0.364	1	Itgb2	16414	B-cells
521	0.801745045311514	0.380412491823057	0.105	0.13	1	Slc35e1	270066	B-cells
522	0.801753329934056	0.422275163397668	0.211	0.221	1	Myo1g	246177	B-cells
523	0.802441152046112	0.302382242924321	0.237	0.247	1	Fdx1	14148	B-cells
524	0.803792029520137	0.323929093325038	0.368	0.442	1	Ppp1cc	19047	B-cells
525	0.803996624500712	0.326714084967478	0.145	0.143	1	Them6	223626	B-cells
526	0.807300820468944	0.241519570508053	0.105	0.104	1	Lrrc41	230654	B-cells
527	0.807787351192776	0.22531245410605	0.368	0.455	1	Pfdn2	18637	B-cells
528	0.81118771157543	0.324973154153298	0.158	0.195	1	Dok3	27261	B-cells
529	0.812626593634958	0.41369732993778	0.105	0.104	1	Dmac2	66349	B-cells
530	0.81529444324347	0.221214573685857	0.118	0.143	1	Hat1	107435	B-cells
531	0.821904374046009	0.213196855186546	0.276	0.273	1	Aldh2	11669	B-cells
532	0.823314375440943	0.312232317263861	0.184	0.234	1	Ncoa4	27057	B-cells
533	0.829242618416582	0.328566381262611	0.184	0.221	1	Cdk2ap1	13445	B-cells
534	0.830960930049949	0.216864163261536	0.329	0.403	1	Cd48	12506	B-cells
535	0.834241082264627	0.271115809044715	0.368	0.416	1	Ccnl2	56036	B-cells
536	0.8346949980561	0.420416412797853	0.132	0.13	1	Irf3	54131	B-cells
537	0.834777046542226	0.205053589893912	0.224	0.247	1	Slc48a1	67739	B-cells
538	0.835318583981514	0.202845942899387	0.197	0.221	1	Mrpl16	94063	B-cells
539	0.83637565284942	0.433263217258796	0.25	0.299	1	Stag1	20842	B-cells
540	0.837230930216153	0.330023132236758	0.118	0.117	1	Cxxc5	67393	B-cells
541	0.838574598080018	0.213607134970649	0.434	0.468	1	Psmd4	19185	B-cells
542	0.838610300150219	0.360316180499662	0.211	0.26	1	Bag5	70369	B-cells
543	0.840940860927159	0.236642527082966	0.237	0.286	1	Zc3h12d	237256	B-cells
544	0.84232929544868	0.268028318122116	0.118	0.117	1	Txlng	353170	B-cells
545	0.844675979682065	0.376728357488287	0.211	0.247	1	Anxa2	12306	B-cells
546	0.845347234621105	0.214773083754305	0.368	0.442	1	Ttc19	72795	B-cells
547	0.84685866612463	0.213233653163556	0.145	0.169	1	Mtx1	17827	B-cells
548	0.84685866612463	0.325945432973845	0.158	0.156	1	Ccdc88c	68339	B-cells
549	0.847420172892595	0.246114017804909	0.158	0.182	1	Mllt10	17354	B-cells
550	0.850136652868869	0.360457772485911	0.105	0.104	1	Capn15	50817	B-cells
551	0.850836963967374	0.29158518144456	0.224	0.221	1	Nifk	67949	B-cells
552	0.851664704872427	0.211652502251717	0.355	0.364	1	Brd4	57261	B-cells
553	0.853954101894963	0.210394986207814	0.303	0.325	1	March5	NA	B-cells
554	0.857833743603498	0.303685875666192	0.224	0.247	1	Neu1	18010	B-cells
555	0.858157839073273	0.320779374512355	0.342	0.403	1	Arl6ip1	54208	B-cells
556	0.859960754048387	0.364501543279901	0.289	0.325	1	Adipor2	68465	B-cells
557	0.864756264148807	0.301626898421628	0.816	0.792	1	Rpl31	114641	B-cells
558	0.866218205103244	0.213495133039107	0.461	0.519	1	Dap	223453	B-cells
559	0.869841558426112	0.277982610365697	0.105	0.117	1	Thbd	21824	B-cells
560	0.872679162393317	0.24460640153391	0.355	0.351	1	Laptm5	16792	B-cells
561	0.873892280678175	0.298032239353118	0.224	0.234	1	Erbin	59079	B-cells
562	0.875753483471532	0.267041401409029	0.289	0.299	1	Tspan31	67125	B-cells
563	0.881876221887792	0.282771020371838	0.303	0.325	1	Snx20	71607	B-cells
564	0.883336836490602	0.213459049829122	0.118	0.117	1	Pdcd2	18567	B-cells
565	0.884481892031066	0.418888397642129	0.421	0.494	1	Dnaja2	56445	B-cells
566	0.894522871305656	0.367881557363228	0.171	0.195	1	Utp18	217109	B-cells
567	0.896709072779561	0.248132823537542	0.421	0.481	1	Esd	13885	B-cells
568	0.897694592759704	0.200131094431022	0.145	0.143	1	Ltb	16994	B-cells
569	0.899140017678906	0.329961631578003	0.421	0.455	1	Ube2k	53323	B-cells
570	0.899524772491372	0.335963473337404	0.487	0.532	1	Selplg	20345	B-cells
571	0.901182010882927	0.25643101670215	0.526	0.584	1	Sept7	NA	B-cells
572	0.901273845635817	0.214341699059332	0.342	0.403	1	Aamp	227290	B-cells
573	0.903061527242373	0.302744913455358	0.355	0.351	1	Kras	16653	B-cells
574	0.904184476716141	0.254216017467922	0.303	0.351	1	Prdm1	12142	B-cells
575	0.904614890452511	0.344691536764808	0.408	0.494	1	Ddx24	27225	B-cells
576	0.905117748024007	0.225507042108249	0.211	0.221	1	Taf12	66464	B-cells
577	0.906826236748782	0.266408710247702	0.105	0.117	1	Med16	216154	B-cells
578	0.907896670726851	0.274371682274541	0.25	0.273	1	Vdac1	22333	B-cells
579	0.908291879287873	0.204103727392002	0.579	0.61	1	Taldo1	21351	B-cells
580	0.908665439744735	0.404512771125952	0.184	0.195	1	Slc9a3r1	26941	B-cells
581	0.908691951995785	0.200040032115181	0.671	0.727	1	Srsf3	20383	B-cells
582	0.909258729223965	0.591126388889313	0.632	0.649	1	Lgals1	16852	B-cells
583	0.909908882508317	0.373605368444788	0.092	0.104	1	Pltp	18830	B-cells
584	0.910165176607938	0.221966201030947	0.211	0.234	1	Asna1	NA	B-cells
585	0.91551778426	0.25106753326331	0.092	0.104	1	Xrcc6	14375	B-cells
586	0.917805792726725	0.207658825342171	0.605	0.636	1	Snrpd2	107686	B-cells
587	0.918577681100676	0.211665397910746	0.421	0.468	1	Sec63	140740	B-cells
588	0.920642001760057	0.205604179601443	0.105	0.104	1	Bhlhe41	79362	B-cells
589	0.922743694206727	0.207233003699576	0.105	0.117	1	Larp7	28036	B-cells
590	0.922949739878044	0.319306805559554	0.355	0.39	1	Lamtor5	68576	B-cells
591	0.925363096901117	0.259515973201594	0.342	0.429	1	Nsmce4a	67872	B-cells
592	0.92776541019095	0.219129446886271	0.461	0.494	1	Ptges3	56351	B-cells
593	0.927979956796231	0.203726459478715	0.526	0.545	1	Cers2	76893	B-cells
594	0.930304708437473	0.253481066216937	0.276	0.286	1	Ddt	13202	B-cells
595	0.931534190232083	0.208255346973305	0.316	0.325	1	Nhp2	52530	B-cells
596	0.931558894496906	0.278010187225711	0.105	0.104	1	Cog1	16834	B-cells
597	0.931980607498715	0.224199747800236	0.368	0.403	1	Degs1	13244	B-cells
598	0.93360683067935	0.204836992298155	0.5	0.532	1	Akr1a1	58810	B-cells
599	0.934008117706455	0.227174167689515	0.118	0.13	1	Tdp2	56196	B-cells
600	0.934346709723587	0.213170516158227	0.171	0.182	1	Stard3nl	76205	B-cells
601	0.934646092703422	0.28566899229118	0.342	0.403	1	Cetn3	12626	B-cells
602	0.935182813813901	0.323739085697579	0.421	0.506	1	Pitpna	18738	B-cells
603	0.937251542201565	0.205388714466869	0.276	0.325	1	Lrrfip1	16978	B-cells
604	0.938539511572768	0.359513848242136	0.421	0.519	1	Rab7	19349	B-cells
605	0.939442941643886	0.211377921620174	0.382	0.429	1	Psma6	26443	B-cells
606	0.943517051932879	0.363608588327535	0.158	0.169	1	Cdkn1a	12575	B-cells
607	0.944074023280812	0.259395425454843	0.132	0.143	1	Rev3l	19714	B-cells
608	0.944911679886896	0.253854831403588	0.237	0.273	1	Ifi211	381308	B-cells
609	0.94859581911376	0.239333939453725	0.329	0.364	1	Tram2	170829	B-cells
610	0.951070154832254	0.234744704334977	0.184	0.195	1	Mrpl22	216767	B-cells
611	0.953200432912704	0.201300172933385	0.145	0.156	1	Mapk1ip1l	218975	B-cells
612	0.956994832404233	0.362439375749945	0.421	0.481	1	Eif3d	55944	B-cells
613	0.958648031972413	0.416647030070956	0.132	0.143	1	5430427O19Rik	NA	B-cells
614	0.959571639814076	0.29056850898057	0.184	0.195	1	Afg3l1	114896	B-cells
615	0.960240163635789	0.312077399999349	0.276	0.312	1	Sbds	66711	B-cells
616	0.96295132152811	0.232938725335233	0.395	0.468	1	Ptms	69202	B-cells
617	0.963809718163666	0.292770690650352	0.382	0.416	1	Rps27rt	100043813	B-cells
618	0.969514820224434	0.243119711775533	0.118	0.13	1	Uimc1	20184	B-cells
619	0.971987860626473	0.243319359288882	0.697	0.714	1	Hmgb1	15289	B-cells
620	0.983414959508801	0.221906246233968	0.197	0.208	1	Sirt1	93759	B-cells
621	0.984754588520423	0.263249109316075	0.118	0.13	1	Gabpb1	14391	B-cells
622	0.984754627425158	0.250410185609739	0.118	0.13	1	H2-Oa	15001	B-cells
623	0.993523374616041	0.203162628021948	0.171	0.195	1	Tbc1d20	67231	B-cells
624	0.993613908975664	0.276045176889655	0.184	0.195	1	Lpgat1	226856	B-cells
625	0.996737647142081	0.228439665252481	0.382	0.442	1	Ndufa5	68202	B-cells
626	0.997952244057853	0.287793330083919	0.197	0.221	1	BC017643	NA	B-cells
627	1	0.20988673168531	0.184	0.208	1	Stx4a	20909	B-cells
628	1.45598843077955e-23	1.47029469677979	0.898	0.618	2.47663632075602e-19	Tnfrsf12a	27279	Basal
629	8.93396113224092e-21	1.44469586727828	0.959	0.84	1.51966678859418e-16	Sfn	55948	Basal
630	2.0068937699793e-19	0.815741600210889	0.98	0.973	3.41372630273478e-15	Actg1	11465	Basal
631	1.05485627704441e-18	0.984100187034525	0.925	0.711	1.79431052725254e-14	Spink1	20730	Basal
632	2.46678579746269e-17	0.679121574436807	0.959	0.889	4.19600264148403e-13	Rps2	16898	Basal
633	1.98427506369995e-15	1.75536976180967	0.551	0.218	3.37525188335362e-11	Plaur	18793	Basal
634	3.76994781878219e-15	1.05927395763885	0.857	0.662	6.4126812397485e-11	Epcam	17075	Basal
635	8.40501609104332e-15	0.791697096696478	0.993	0.969	1.42969323708647e-10	Actb	11461	Basal
636	6.87365544033803e-13	0.567470722417709	0.98	0.924	1.1692087904015e-08	Hsp90ab1	15516	Basal
637	1.77329567909755e-12	0.835803202331854	0.912	0.813	3.01637595014493e-08	Top1	21969	Basal
638	1.80764365213966e-12	1.16696332755427	0.469	0.178	3.07480185228957e-08	Pmepa1	65112	Basal
639	2.00497973502919e-11	0.628626796583166	0.959	0.911	3.41047052928465e-07	Hspa8	15481	Basal
640	6.77691394655294e-11	0.528775332145936	0.177	0	1.15275306230865e-06	Igha	238447	Basal
641	4.28354681863793e-10	2.26370023546593	0.449	0.187	7.28631313850312e-06	Sprr1a	20753	Basal
642	8.70443669214096e-10	0.870919768288127	0.918	0.827	1.48062468133318e-05	Sdc4	20971	Basal
643	1.08704996123225e-09	0.5047099507341	0.966	0.867	1.84907198405606e-05	Hsp90aa1	15519	Basal
644	1.12876601311937e-09	0.471450479853352	0.952	0.889	1.92003098831606e-05	Rpl15	66480	Basal
645	1.45413591517538e-09	1.36169314786894	0.599	0.418	2.47348519171332e-05	Fam107b	66540	Basal
646	2.26871049712648e-09	1.15585372138789	0.571	0.356	3.85907655561215e-05	Fosl1	14283	Basal
647	4.2510932021298e-09	0.33229058497421	0.98	0.982	7.2311095368228e-05	Tpt1	22070	Basal
648	8.44877541351054e-09	2.01029164624736	0.497	0.271	0.000143713669783814	Lgals3	16854	Basal
649	8.8042188418313e-09	0.957678635271773	0.823	0.787	0.00014975976249955	S100a11	20195	Basal
650	1.5614415944153e-08	0.815669731981993	0.231	0.044	0.000265601215210043	Gjb4	14621	Basal
651	2.36052023534561e-08	1.09536641108081	0.156	0.009	0.000401524492032288	Ivl	16447	Basal
652	2.43459302797532e-08	1.35103050604734	0.286	0.08	0.000414124274058602	Aqp3	11828	Basal
653	2.83981283563625e-08	0.424110026296575	0.959	0.938	0.000483052163341726	Eif1	20918	Basal
654	6.64893806122966e-08	0.704256111036025	0.714	0.529	0.00113098436421516	Klf5	12224	Basal
655	8.21189110068161e-08	0.965661847034813	0.422	0.204	0.00139684267622594	Noct	12457	Basal
656	1.82834348218057e-07	0.557090538369157	0.816	0.698	0.00311001226318914	Eif2s2	67204	Basal
657	2.71300918544726e-07	0.419884066924682	0.98	0.964	0.00461482862444578	Tmsb4x	19241	Basal
658	3.87967093481743e-07	0.369628167999964	0.932	0.831	0.00659932026012445	Rpl4	67891	Basal
659	4.06050627681137e-07	0.796363986609968	0.912	0.836	0.00690692117685614	Lmna	16905	Basal
660	4.13801463449974e-07	1.41414263073201	0.544	0.364	0.00703876289328405	F3	14066	Basal
661	4.44421090706098e-07	0.677138953047872	0.109	0	0.00755960275291073	Krt6a	16687	Basal
662	5.85935250359265e-07	0.35199730633278	0.959	0.933	0.0099667586086111	Rpl8	26961	Basal
663	8.81664652990237e-07	0.808258718847387	0.265	0.093	0.0149971157473639	Tbc1d1	57915	Basal
664	8.8740478647493e-07	0.641361162663519	0.912	0.818	0.0150947554179386	S100a10	20194	Basal
665	9.69662160020561e-07	0.715804591759236	0.51	0.311	0.0164939533419497	Baz1a	217578	Basal
666	1.1492807314737e-06	0.317480477292521	0.98	0.987	0.0195492652423677	Eef1a1	13627	Basal
667	1.17111418283759e-06	0.339050599961274	0.959	0.951	0.0199206522500673	Rplp0	11837	Basal
668	1.32814269419501e-06	0.670065797084306	0.864	0.809	0.0225917072282572	Anxa2	12306	Basal
669	1.77322655350881e-06	0.738107807729549	0.776	0.72	0.0301625836751848	Sfr1	67788	Basal
670	2.13590479942155e-06	1.24862332622869	0.347	0.156	0.0363317406381606	Clu	12759	Basal
671	4.29371880718704e-06	0.607987953708569	0.66	0.56	0.0730361569102516	Actr3	74117	Basal
672	6.70711800655408e-06	1.04512322033919	0.667	0.582	0.114088077291485	Sgk1	20393	Basal
673	9.51155854178971e-06	0.395500189885953	0.939	0.853	0.161791610795843	Npm1	18148	Basal
674	9.81354173847496e-06	0.377523076874203	0.939	0.871	0.166928344971459	Rack1	14694	Basal
675	1.14857600949896e-05	1.14413503996987	0.422	0.271	0.195372779215773	Igkc	16071	Basal
676	1.23702177887405e-05	0.598535186599592	0.864	0.831	0.210417404586476	Ctsl	13039	Basal
677	1.30570827393835e-05	0.481767894797188	0.844	0.773	0.222100977396912	Txn1	22166	Basal
678	1.62728998758371e-05	0.572782777526	0.939	0.884	0.27680202688799	Hspa5	14828	Basal
679	1.67952779237094e-05	0.878115309017087	0.49	0.316	0.285687677482297	Igfbp7	29817	Basal
680	1.7981445626974e-05	0.503822733898439	0.184	0.053	0.305864390114828	Itga2	16398	Basal
681	1.88213506721775e-05	0.389964619019261	0.918	0.858	0.320151174933739	Eif4a1	13681	Basal
682	2.05066023014356e-05	0.53407521583185	0.728	0.702	0.34881730514742	Arf1	11840	Basal
683	2.36111680013857e-05	0.713072835283373	0.735	0.667	0.401625967703571	Cstb	13014	Basal
684	2.49064482592521e-05	0.746134878042763	0.578	0.484	0.423658684889879	Tgif1	21815	Basal
685	2.65728073931336e-05	0.691886495015703	0.599	0.529	0.452003453757203	Rap1b	215449	Basal
686	3.04868373264696e-05	0.669912946453149	0.68	0.6	0.518581102923249	Mast4	328329	Basal
687	3.42942561896075e-05	0.464567912265798	0.837	0.764	0.583345297785223	Arpc2	76709	Basal
688	4.20757095114037e-05	1.2097684423667	0.619	0.533	0.715707818788977	Anxa1	16952	Basal
689	4.55581839830648e-05	0.699175458881569	0.905	0.853	0.774944709551931	S100a6	20200	Basal
690	4.61061485273165e-05	0.382108144250151	0.816	0.747	0.784265586449653	Ier5	15939	Basal
691	4.86520166763487e-05	0.409209959284673	0.884	0.809	0.827570803664692	Ncl	17975	Basal
692	5.1218420014969e-05	0.796511115468808	0.388	0.24	0.871225324454622	Cxcl16	66102	Basal
693	5.77654970915479e-05	0.791227674661453	0.619	0.507	0.982591105527229	Pqlc1	NA	Basal
694	5.85969000995913e-05	0.771672691350429	0.932	0.898	0.996733270694048	Cldn4	12740	Basal
695	6.44569229347554e-05	0.630452936570729	0.939	0.84	1	Hbegf	15200	Basal
696	7.00120367646376e-05	0.279023964283541	0.946	0.92	1	Rpl7	19989	Basal
697	7.2018562472965e-05	1.19928813702851	0.361	0.204	1	Ly6d	17068	Basal
698	8.00927600650592e-05	0.622858003907195	0.673	0.551	1	Lamc2	16782	Basal
699	8.16377306165411e-05	0.27856881382921	0.932	0.942	1	Rps3	27050	Basal
700	8.69358284918625e-05	0.66340421050439	0.503	0.391	1	Pim1	18712	Basal
701	8.9794077535804e-05	0.476095299114992	0.898	0.831	1	Cd9	12527	Basal
702	9.59260068047926e-05	0.571025589590827	0.728	0.693	1	Tuba1c	22146	Basal
703	0.000107238519037795	0.913356534117683	0.347	0.191	1	Gsta4	14860	Basal
704	0.000111157258195882	0.335373716281933	0.803	0.711	1	Rheb	19744	Basal
705	0.000117596918810816	0.555949606846126	0.823	0.791	1	H2afz	NA	Basal
706	0.000127413729186091	0.542890026485622	0.946	0.911	1	Hspb1	15507	Basal
707	0.000130775835213638	0.250397892944821	0.952	0.907	1	Rpl14	67115	Basal
708	0.000136003147077587	0.645909811642784	0.449	0.307	1	Wfdc2	67701	Basal
709	0.000183492039786603	0.351631901098686	0.639	0.573	1	Cct7	12468	Basal
710	0.000184588790661474	0.594976657281134	0.558	0.462	1	Dusp7	235584	Basal
711	0.000207972173635078	0.721703863769499	0.272	0.138	1	Sgms2	74442	Basal
712	0.000225901736424246	0.262722998785644	0.986	0.956	1	Rpl13	270106	Basal
713	0.000261225883608139	0.537797360024395	0.639	0.569	1	Iqgap1	29875	Basal
714	0.000262936879924813	0.678204392114647	0.544	0.502	1	Ube2n	93765	Basal
715	0.000277150130080911	0.684956602369462	0.599	0.538	1	Tagln2	21346	Basal
716	0.000283675060773726	0.244717665936364	0.952	0.933	1	Rpl9	20005	Basal
717	0.000299819902849116	0.594503520980564	0.755	0.711	1	Atp1b1	11931	Basal
718	0.000315824735826268	0.349776718156621	0.871	0.773	1	Atp5b	11947	Basal
719	0.000323654497394709	0.477753536720141	0.939	0.84	1	Ifitm3	66141	Basal
720	0.000325634975683425	0.484587545422367	0.701	0.644	1	Ldha	16828	Basal
721	0.000340920042236954	0.206397371910555	0.932	0.938	1	Rps27a	78294	Basal
722	0.000345035106877047	0.425043018480921	0.844	0.773	1	Eif5a	276770	Basal
723	0.000372642631755986	0.801627147944435	0.537	0.484	1	Arid5b	71371	Basal
724	0.0003801495886646	0.264113889174525	0.939	0.902	1	Rpl12	269261	Basal
725	0.000419445206304883	0.33502315099877	0.932	0.867	1	Chchd2	14004	Basal
726	0.000446492179506514	0.645982654096251	0.68	0.578	1	Ly6a	110454	Basal
727	0.000449711227807491	0.655670385707829	0.558	0.467	1	Smad7	17131	Basal
728	0.000462882696144906	0.348616409114775	0.776	0.724	1	Sub1	20024	Basal
729	0.000504897172740319	0.527978225285136	0.612	0.556	1	Map2k3	26397	Basal
730	0.000508567487963581	0.247212907433418	0.946	0.916	1	Rps7	20115	Basal
731	0.000518528124345906	0.661253302565775	0.816	0.756	1	Krt8	16691	Basal
732	0.00052248102453878	0.539117637206838	0.769	0.707	1	Pfn1	18643	Basal
733	0.000530291347619157	0.450245914871507	0.701	0.684	1	Ran	19384	Basal
734	0.000531503927060862	0.703884474452226	0.395	0.249	1	Tcim	69068	Basal
735	0.000548048978258664	0.877124252532429	0.517	0.471	1	Slc2a1	20525	Basal
736	0.000573567582948834	0.545780313681008	0.66	0.6	1	Cdh1	12550	Basal
737	0.000618140468687171	0.74679174513283	0.422	0.329	1	Rap2b	74012	Basal
738	0.000629431712126263	0.665201800826667	0.408	0.267	1	Foxq1	15220	Basal
739	0.000676812299972999	0.242006171828565	0.952	0.951	1	Rps4x	20102	Basal
740	0.000683502348031689	0.278578606112165	0.83	0.711	1	Slc25a5	11740	Basal
741	0.000706019644538885	0.212898520101436	0.959	0.92	1	Rpl18a	76808	Basal
742	0.000708387598619463	0.337486031567495	0.816	0.733	1	Hnrnpf	98758	Basal
743	0.000730455540167697	0.64479943126569	0.456	0.333	1	Fhl2	14200	Basal
744	0.000733230735035557	0.50140630690962	0.653	0.582	1	Cct2	12461	Basal
745	0.000748032822499104	0.366989808531262	0.701	0.649	1	Spint2	20733	Basal
746	0.000849276144751945	0.799884697353087	0.571	0.471	1	Tacstd2	56753	Basal
747	0.000858660063549662	0.222475696572455	0.966	0.951	1	Rps24	20088	Basal
748	0.000910494308048863	1.02295467249801	0.646	0.622	1	Krt14	16664	Basal
749	0.000914934502594056	0.592135596041231	0.612	0.578	1	Rbms1	56878	Basal
750	0.000926410660713737	0.407312504925641	0.116	0.031	1	Serpinb8	20725	Basal
751	0.000946981091398687	0.574587757543736	0.429	0.28	1	Cyp2f2	13107	Basal
752	0.001016930800626	0.598482678535267	0.238	0.116	1	Tspan8	216350	Basal
753	0.00111861975789291	0.238820906479011	0.959	0.933	1	Rpl26	19941	Basal
754	0.00116578626115307	0.348116447934527	0.116	0.031	1	Lypd3	72434	Basal
755	0.00119443290316842	1.36224403354206	0.401	0.293	1	Krt19	16669	Basal
756	0.00120855261467302	0.2795652396202	0.857	0.787	1	Gng5	14707	Basal
757	0.00127857181098532	0.451454850738087	0.639	0.609	1	Raly	19383	Basal
758	0.00128319631891169	0.795171735127923	0.925	0.884	1	Krt15	16665	Basal
759	0.00134842693486112	0.591508161183993	0.224	0.111	1	Tspan1	66805	Basal
760	0.00136457687026562	0.498290515583685	0.667	0.667	1	Nop58	55989	Basal
761	0.00142658476782037	0.631067395425827	0.163	0.062	1	Krt4	16682	Basal
762	0.001502503780505	0.413772685841935	0.721	0.662	1	Serinc3	26943	Basal
763	0.00152468685068631	0.427790616640106	0.626	0.578	1	Epha2	13836	Basal
764	0.00153434267644273	0.498904523866416	0.15	0.058	1	Hs3st1	15476	Basal
765	0.00153830516650925	0.437140003806925	0.381	0.253	1	Meis2	17536	Basal
766	0.00156756506935846	0.349829765734843	0.878	0.787	1	Myl12a	67268	Basal
767	0.00161800986600278	0.431226849168601	0.803	0.804	1	H2-K1	14972	Basal
768	0.00162811058100158	0.233320476397118	0.932	0.916	1	Rps6	20104	Basal
769	0.00168026829492159	0.410877104984723	0.857	0.8	1	Tubb4b	227613	Basal
770	0.00175934631151981	0.448024041836404	0.694	0.68	1	Clic1	114584	Basal
771	0.0018109351860147	0.211745021751143	0.912	0.911	1	Rps13	68052	Basal
772	0.00188220710977919	0.540839705751699	0.551	0.516	1	Rnh1	107702	Basal
773	0.00193483581873699	0.358738269095138	0.633	0.627	1	Ctnna1	12385	Basal
774	0.00201091657218925	0.360738249340269	0.68	0.68	1	Pcbp1	23983	Basal
775	0.0021150578432482	0.665279335996137	0.456	0.4	1	Arl6ip5	65106	Basal
776	0.00213497131223503	0.205653673781097	0.959	0.96	1	Rplp1	56040	Basal
777	0.00227529218977676	0.699467416069659	0.592	0.573	1	Rtn4	68585	Basal
778	0.00228492808658968	0.595608089975611	0.469	0.413	1	Lrrfip1	16978	Basal
779	0.00231863453069959	0.38476247123621	0.905	0.844	1	Dstn	56431	Basal
780	0.00235210835327544	0.448841002921198	0.497	0.396	1	Tpm2	22004	Basal
781	0.00240939191455237	0.679490094964458	0.252	0.147	1	Gprc5a	232431	Basal
782	0.00241833029205647	0.50175524482464	0.612	0.551	1	Eif1a	13664	Basal
783	0.00243417259203335	0.516733404890569	0.415	0.36	1	Kpna4	16649	Basal
784	0.00247245376052693	0.552955292623801	0.367	0.258	1	Ehd4	98878	Basal
785	0.00252445610019992	0.650787643433344	0.551	0.471	1	Emp1	13730	Basal
786	0.00252697052018224	0.201496358258057	0.946	0.951	1	Rpl27a	26451	Basal
787	0.00261678197539764	0.225608773555593	0.939	0.929	1	Rps5	20103	Basal
788	0.00262896172093224	0.507416512093148	0.524	0.507	1	Eif6	16418	Basal
789	0.00288311039642536	0.553475502972167	0.551	0.533	1	Tnfaip8	106869	Basal
790	0.0028993356237971	0.575092032814663	0.184	0.089	1	Srxn1	76650	Basal
791	0.00297256441605746	0.372984308554293	0.667	0.684	1	Gm10073	100042734	Basal
792	0.00311429690545495	0.26567804755545	0.871	0.809	1	Btf3	218490	Basal
793	0.00312447474349114	0.476626541807235	0.871	0.867	1	Tpm1	22003	Basal
794	0.00321481994273174	0.539690223649832	0.639	0.649	1	F11r	16456	Basal
795	0.00343563795608864	0.552833491032648	0.408	0.324	1	Ahr	11622	Basal
796	0.00349006328631562	0.200095825572392	0.959	0.951	1	Rps9	76846	Basal
797	0.00349563092607753	0.254581209145588	0.238	0.12	1	Dapl1	76747	Basal
798	0.00356594527295741	1.1073735699147	0.102	0.031	1	Psca	72373	Basal
799	0.00364026577941199	0.239370166953512	0.946	0.938	1	Rpl17	319195	Basal
800	0.00373575486286435	0.509522039488906	0.531	0.453	1	Manf	74840	Basal
801	0.00374304587046487	0.262882386643519	0.898	0.858	1	Calm1	12313	Basal
802	0.00402517151485788	0.270263122736936	0.129	0.049	1	Gch1	14528	Basal
803	0.0041958961357207	0.282563603462722	0.912	0.827	1	Dynll1	56455	Basal
804	0.00423399581430388	0.749880393663108	0.673	0.587	1	Thbs1	21825	Basal
805	0.0048637694780748	0.541363203148457	0.66	0.667	1	S100a16	67860	Basal
806	0.00488645496635473	0.421180315413944	0.571	0.556	1	Cct8	12469	Basal
807	0.00493663766390258	0.213045239515425	0.959	0.924	1	Rpl18	19899	Basal
808	0.00504653994902225	0.33593208550254	0.823	0.764	1	Hnrnpa0	77134	Basal
809	0.00505456886261004	0.442927164569244	0.68	0.644	1	Clic4	29876	Basal
810	0.00519396605016331	0.220778314768754	0.966	0.933	1	Ddx5	13207	Basal
811	0.00520842248673609	0.315809648439397	0.776	0.742	1	Selenok	80795	Basal
812	0.00545720114959349	0.421750474777287	0.646	0.613	1	Runx1	12394	Basal
813	0.0060847354269655	0.600081649313143	0.177	0.089	1	Prss22	70835	Basal
814	0.00608911048768558	0.306520586364741	0.748	0.671	1	Eif3e	16341	Basal
815	0.00621412824442669	0.642988752465523	0.429	0.387	1	Pttg1ip	108705	Basal
816	0.00632297943282825	0.275954399551191	0.925	0.844	1	Naca	17938	Basal
817	0.00676717932880115	0.420472987237234	0.313	0.218	1	Fam110c	104943	Basal
818	0.00680749005457142	0.290670022611482	0.755	0.764	1	H2-D1	14964	Basal
819	0.00696501443660162	0.310799285638706	0.823	0.76	1	Gapdh	14433	Basal
820	0.00762694206545037	0.644210316373469	0.803	0.742	1	Phlda1	21664	Basal
821	0.00783155439340611	0.201705880306998	0.918	0.889	1	Rpl5	100503670	Basal
822	0.00794174216845129	0.338237174077975	0.653	0.671	1	Ptp4a2	19244	Basal
823	0.00804310401255298	0.215874917536442	0.959	0.938	1	Rpl19	19921	Basal
824	0.0083367527371103	0.329156993203862	0.864	0.818	1	Cfl1	12631	Basal
825	0.00835188138227131	0.522986538582589	0.469	0.409	1	Wee1	22390	Basal
826	0.00854686064121191	0.514626188156053	0.592	0.631	1	Gm9493	102638448	Basal
827	0.00881333269266458	0.414634892837861	0.565	0.547	1	Cast	12380	Basal
828	0.0097473825574717	0.214995832276525	0.939	0.951	1	Rps16	20055	Basal
829	0.00978199957546987	0.451553934181744	0.673	0.662	1	Capns1	12336	Basal
830	0.00982863587570831	0.406809824705012	0.571	0.569	1	Psmd8	57296	Basal
831	0.00993698425457016	0.563855757255504	0.272	0.191	1	Map7d1	245877	Basal
832	0.0100367036346834	0.378455298312401	0.667	0.653	1	Etf1	225363	Basal
833	0.0101778135570235	0.252855378498209	0.912	0.827	1	Rpl29	19944	Basal
834	0.0102214564874523	0.218920335894039	0.735	0.693	1	Set	56086	Basal
835	0.0104423004905779	0.405810126734727	0.673	0.662	1	Itgb1	16412	Basal
836	0.0104848246950604	0.401171680508804	0.503	0.498	1	Zc3h15	69082	Basal
837	0.0110687477181297	0.255415993879801	0.905	0.844	1	Calm2	12314	Basal
838	0.0117914084825971	0.44658119585541	0.265	0.173	1	Acsl3	74205	Basal
839	0.0119198521018873	0.907551953354665	0.17	0.089	1	Tm4sf1	17112	Basal
840	0.0119821752341364	0.399488186731531	0.204	0.124	1	Ocln	18260	Basal
841	0.0120165793294095	0.516186351640003	0.626	0.582	1	Anxa3	11745	Basal
842	0.0124145016589759	0.328254482474885	0.694	0.662	1	Snrpb	20638	Basal
843	0.012945821469439	0.294015204894932	0.748	0.747	1	Ube2s	77891	Basal
844	0.0129703786406398	0.352797549843901	0.109	0.044	1	Jchain	16069	Basal
845	0.0129799180812942	0.332452724789379	0.51	0.524	1	Rpl9-ps6	100042823	Basal
846	0.0134266095109139	0.297619004402313	0.605	0.636	1	Arpc3	56378	Basal
847	0.0135090798347927	0.31870355574002	0.857	0.831	1	Dst	13518	Basal
848	0.013770350914169	0.339255247788891	0.19	0.111	1	Zfp948	381066	Basal
849	0.0140037630399022	0.379224599802265	0.537	0.511	1	Cct3	12462	Basal
850	0.0141197606837562	0.618053988478164	0.279	0.204	1	Msn	17698	Basal
851	0.0143291158782594	0.578089741237412	0.435	0.404	1	Gtpbp4	69237	Basal
852	0.0146347388698253	0.228269904737253	0.503	0.467	1	Hnrnpm	76936	Basal
853	0.0149297567205916	0.444589766656305	0.497	0.489	1	Sqstm1	18412	Basal
854	0.015212800233022	0.434020677141287	0.524	0.48	1	Vcl	22330	Basal
855	0.0152874310338876	0.423171078917932	0.449	0.4	1	Arl4a	11861	Basal
856	0.0157022526624678	0.311956901877983	0.265	0.173	1	Tubb6	67951	Basal
857	0.0163164044866037	0.305741794905932	0.129	0.062	1	Ckmt1	12716	Basal
858	0.016334401712724	0.464711444300449	0.537	0.556	1	Ubxn4	67812	Basal
859	0.0165432435516756	0.395734860196308	0.673	0.698	1	Actn4	60595	Basal
860	0.0167438132790728	0.277046689764724	0.816	0.769	1	Serbp1	66870	Basal
861	0.0171504190026952	1.551530012781	0.15	0.08	1	H2-Aa	14960	Basal
862	0.017501797669635	0.375586763961606	0.612	0.533	1	Gm20186	100504344	Basal
863	0.0177973961811953	0.507809581964345	0.415	0.364	1	Tjp2	21873	Basal
864	0.0178626935644536	0.480798099875097	0.238	0.164	1	Larp7	28036	Basal
865	0.0180607846446278	0.335368058913294	0.646	0.662	1	Csde1	229663	Basal
866	0.0182324436589076	0.237180159160891	0.891	0.8	1	Eef1g	67160	Basal
867	0.0183374504501026	0.248889651281235	0.667	0.671	1	Cct4	12464	Basal
868	0.0183891937640685	0.335004087626493	0.551	0.533	1	Saraf	67887	Basal
869	0.0185371614759142	1.91754738933322	0.224	0.142	1	Cd74	16149	Basal
870	0.0187265021285498	0.287915311975652	0.483	0.467	1	Gspt1	14852	Basal
871	0.0194009651600454	0.527263226024818	0.592	0.569	1	Cdkn1a	12575	Basal
872	0.0194482219029761	0.387747099801054	0.224	0.142	1	Iffo2	212632	Basal
873	0.0204292797282223	0.545708162610131	0.259	0.182	1	Ceacam1	26365	Basal
874	0.0207809439248652	0.366172782470014	0.68	0.676	1	Ets2	23872	Basal
875	0.0215229943141168	0.884435586829996	0.156	0.089	1	Nupr1	56312	Basal
876	0.0216526635266704	0.439294845882708	0.279	0.213	1	Vps37b	330192	Basal
877	0.0216531019643117	0.532518089286966	0.68	0.64	1	Tpm3	59069	Basal
878	0.0226630231758006	0.282037289412794	0.66	0.644	1	Tpm4	326618	Basal
879	0.022848773948832	0.417944169326317	0.49	0.476	1	Rab10	19325	Basal
880	0.0228702459917579	0.469582771726185	0.483	0.489	1	Pitpna	18738	Basal
881	0.0232694790184756	0.306415935829701	0.102	0.044	1	Schip1	30953	Basal
882	0.0244692279393001	0.734863642805218	0.571	0.591	1	Gsto1	14873	Basal
883	0.0248962949619354	0.247125587166033	0.66	0.627	1	Tspo	12257	Basal
884	0.0268885816004248	0.271260179777961	0.592	0.569	1	Esd	13885	Basal
885	0.027117455882762	1.23735340659119	0.483	0.471	1	Krt17	16667	Basal
886	0.0273917647479514	0.263949153823399	0.823	0.809	1	Arf4	11843	Basal
887	0.0291775448427684	0.661908648838795	0.286	0.227	1	Ppa1	67895	Basal
888	0.0296167273294822	1.25099625937996	0.15	0.084	1	H2-Ab1	14961	Basal
889	0.0298187235992634	0.246174418348938	0.639	0.636	1	Ppp2ca	19052	Basal
890	0.0302785087297768	0.520282082214173	0.735	0.769	1	Krt18	16668	Basal
891	0.0309172776095634	0.412987560000846	0.265	0.2	1	Tcerg1	56070	Basal
892	0.0309856664015358	0.362217985258785	0.463	0.431	1	Med13	327987	Basal
893	0.0316884313658884	0.475521106478092	0.49	0.484	1	Ndfip2	76273	Basal
894	0.0320799218452874	0.481704709056791	0.395	0.36	1	Ets1	23871	Basal
895	0.0323675619313799	0.222233404563322	0.102	0.049	1	Stn1	108689	Basal
896	0.0332190158011207	0.445698270385977	0.306	0.249	1	Acer3	66190	Basal
897	0.0347949029845955	0.25679384950558	0.823	0.76	1	Ybx1	22608	Basal
898	0.0356316586893117	0.304040103617372	0.735	0.711	1	Dad1	13135	Basal
899	0.0358871077614109	0.371161261400393	0.211	0.147	1	Mboat1	218121	Basal
900	0.0363269068350678	0.304319692928645	0.129	0.071	1	1810032O08Rik	NA	Basal
901	0.0369047322829884	0.351139463666243	0.626	0.618	1	Psmb4	19172	Basal
902	0.0372642688406424	0.563250517575199	0.388	0.369	1	4930523C07Rik	67647	Basal
903	0.0378073640385382	0.261226874953046	0.796	0.773	1	Cd63	12512	Basal
904	0.038698402281616	0.32956293756977	0.619	0.636	1	Cct5	12465	Basal
905	0.0393127276865875	0.214641473321382	0.66	0.64	1	Eif3m	98221	Basal
906	0.039899095135091	0.399051192736693	0.156	0.098	1	Agr2	23795	Basal
907	0.0414601314956768	0.463123423189089	0.531	0.542	1	Myc	17869	Basal
908	0.042831550224956	0.22153931764055	0.245	0.182	1	Lmo1	109594	Basal
909	0.043515506622979	0.350814581314128	0.184	0.12	1	Anxa8	11752	Basal
910	0.0444153982475926	0.223586473729812	0.612	0.573	1	Sumo1	22218	Basal
911	0.0448172918536903	0.366486390990457	0.442	0.44	1	Pdcd10	56426	Basal
912	0.0452482561568208	0.353008159717108	0.422	0.409	1	Ppp4r2	232314	Basal
913	0.0454830558957247	0.303219115264612	0.891	0.809	1	Errfi1	74155	Basal
914	0.0458033628700739	0.393846921465056	0.558	0.564	1	Rassf1	56289	Basal
915	0.0459151724501542	0.222135193156767	0.19	0.316	1	Pacsin2	23970	Basal
916	0.0492808767229161	0.304817375245745	0.816	0.769	1	Krt5	110308	Basal
917	0.0501060204874741	0.493677399280228	0.463	0.471	1	Suco	226551	Basal
918	0.0518174864812756	0.313124403443516	0.408	0.387	1	Sowahc	268301	Basal
919	0.0521918767707506	0.526046262782849	0.408	0.391	1	Pdlim1	54132	Basal
920	0.053118516014007	0.281650045454698	0.755	0.733	1	Ctnnb1	12387	Basal
921	0.0584624931935087	0.365655399691176	0.558	0.596	1	Bzw1	66882	Basal
922	0.0594121838603621	0.345802825103349	0.252	0.204	1	Shroom3	27428	Basal
923	0.0602187764619951	1.46920846072042	0.122	0.071	1	H2-Eb1	14969	Basal
924	0.0607274862639551	0.259934137661653	0.735	0.702	1	Arpc1b	11867	Basal
925	0.0613552259590484	0.202734428044322	0.728	0.733	1	Eif3k	73830	Basal
926	0.0614633734809571	0.320996393908015	0.354	0.311	1	Amd1	11702	Basal
927	0.0620631158870876	0.392863768856845	0.565	0.578	1	Bcl10	12042	Basal
928	0.0662362445497228	0.299814168949044	0.156	0.107	1	Pard6b	58220	Basal
929	0.0686111294751782	0.596110663148821	0.66	0.667	1	Nrip1	268903	Basal
930	0.0694274354039239	0.335926996040063	0.306	0.267	1	Brix1	67832	Basal
931	0.0700283593242737	0.2123505942873	0.782	0.764	1	Ywhae	22627	Basal
932	0.0700291759344184	0.205657144954106	0.871	0.827	1	Hspa1b	15511	Basal
933	0.0705022280753674	0.477261914267505	0.422	0.436	1	Dph3	105638	Basal
934	0.0710795725864536	0.682983398581177	0.435	0.444	1	Plscr1	22038	Basal
935	0.072127960613229	0.421218019035372	0.238	0.191	1	Flnb	286940	Basal
936	0.0757275412270821	0.472518189246505	0.449	0.458	1	Vasp	22323	Basal
937	0.0771424786803082	0.71733965058896	0.429	0.449	1	Krt7	110310	Basal
938	0.0780661458812117	0.341568122298891	0.701	0.684	1	Maff	17133	Basal
939	0.0785160543456384	0.371428282149751	0.361	0.324	1	Rnf4	19822	Basal
940	0.0785610133856287	0.243432391767778	0.544	0.551	1	Dek	110052	Basal
941	0.0832394485171176	0.36074499392618	0.259	0.227	1	Gm11361	NA	Basal
942	0.0859788904822877	0.495076583120732	0.245	0.2	1	Bach1	12013	Basal
943	0.0868234658819517	0.272370183045719	0.49	0.484	1	Cltb	74325	Basal
944	0.0876348288663103	0.348449423431078	0.565	0.573	1	Tcp1	21454	Basal
945	0.0878382126830228	0.354044215034843	0.224	0.178	1	Nup50	18141	Basal
946	0.0886016138909571	0.83219736259282	0.136	0.084	1	Grp	225642	Basal
947	0.0911827256847489	0.468624137364126	0.374	0.36	1	Reep3	28193	Basal
948	0.0916928088297577	0.225445352139568	0.707	0.711	1	Hsp90b1	22027	Basal
949	0.0916972181474542	0.368039503186932	0.204	0.151	1	Dennd2c	329727	Basal
950	0.0929919761659915	0.68015694715431	0.306	0.276	1	S100a14	66166	Basal
951	0.093334703275444	0.305453931064295	0.844	0.867	1	Eif5	217869	Basal
952	0.0939126011401653	0.436169508672416	0.374	0.369	1	Cyth2	19158	Basal
953	0.0946018552505063	0.500552817181458	0.442	0.471	1	Jup	16480	Basal
954	0.0954264725117603	0.294187268740806	0.497	0.502	1	Arid4b	94246	Basal
955	0.0960488370840571	0.317163574793386	0.551	0.582	1	Ptges3	56351	Basal
956	0.0989193309657536	0.244407837255308	0.646	0.667	1	Prdx2	21672	Basal
957	0.0993880784608969	0.324718319368705	0.544	0.551	1	Serpinb5	20724	Basal
958	0.101943073368787	0.365944896670566	0.429	0.431	1	Strap	20901	Basal
959	0.102317284816118	0.432586023208673	0.517	0.556	1	Gpi1	14751	Basal
960	0.103033636201423	0.429719435557971	0.497	0.498	1	Llph	66225	Basal
961	0.103553212117848	0.203845896160244	0.122	0.076	1	Fam84a	NA	Basal
962	0.103632642921261	0.45276859608809	0.327	0.298	1	Pon2	330260	Basal
963	0.103985722119316	0.344328631233096	0.796	0.822	1	Ezr	22350	Basal
964	0.104442918238853	0.291945189207433	0.578	0.573	1	Bag3	29810	Basal
965	0.104653598652912	0.431968172789421	0.442	0.431	1	Efhd2	27984	Basal
966	0.104981442559826	0.663176662429393	0.422	0.387	1	Cldn7	53624	Basal
967	0.105663958117299	0.330031208643364	0.456	0.444	1	Ndrg1	17988	Basal
968	0.105887456074593	0.359834461592549	0.156	0.111	1	Hmox1	15368	Basal
969	0.106051192148107	0.302527082783957	0.333	0.307	1	Tmem11	216821	Basal
970	0.106425411430368	0.328252579267359	0.245	0.204	1	Rabggtb	19352	Basal
971	0.106922912914762	0.206001733802342	0.252	0.369	1	Irx5	54352	Basal
972	0.107175586277976	0.311136122106804	0.531	0.52	1	Arl1	104303	Basal
973	0.107871602595774	0.240092073570622	0.435	0.409	1	Fxr1	14359	Basal
974	0.10835055298159	0.203127005451767	0.884	0.871	1	Cebpb	12608	Basal
975	0.108622309236979	0.546889507215661	0.32	0.298	1	Cnot4	53621	Basal
976	0.109186862765334	0.258112007760983	0.415	0.404	1	Rela	19697	Basal
977	0.110765253267461	0.368986759912881	0.633	0.636	1	Dsp	109620	Basal
978	0.110909366673231	0.249025085680054	0.714	0.711	1	Aldoa	11674	Basal
979	0.112218613756757	0.976701348615816	0.279	0.24	1	Plet1	76509	Basal
980	0.115830246018795	0.316900501845295	0.599	0.613	1	U2af1	108121	Basal
981	0.118412999213803	0.219026548052398	0.143	0.098	1	Sphk1	20698	Basal
982	0.118870353340669	0.377052498864445	0.633	0.676	1	Kdm6b	216850	Basal
983	0.120577445253676	0.342222392919229	0.544	0.596	1	Pfdn2	18637	Basal
984	0.12212518759691	0.299318051215119	0.102	0.058	1	Gsdmc2	331063	Basal
985	0.124959918642264	0.28574276693223	0.197	0.156	1	Fam83h	105732	Basal
986	0.124989670919442	0.310774300501289	0.633	0.662	1	B2m	12010	Basal
987	0.125045204805917	0.223342514753445	0.687	0.671	1	Tsc22d2	72033	Basal
988	0.125094070357695	0.258241478719705	0.293	0.244	1	Ecm1	13601	Basal
989	0.1255957096474	0.202839836768625	0.707	0.729	1	Rhoa	11848	Basal
990	0.125738468558028	0.237775479196488	0.667	0.693	1	Coq10b	67876	Basal
991	0.126261242096636	0.211688668010997	0.408	0.382	1	Cpe	12876	Basal
992	0.126351881457589	0.201013959971554	0.476	0.476	1	Eprs	107508	Basal
993	0.128042264119799	0.213327725092827	0.531	0.578	1	Sh3glb1	54673	Basal
994	0.12844396360225	0.208972507374335	0.136	0.093	1	Grwd1	101612	Basal
995	0.128998147846829	0.251160010216388	0.626	0.644	1	Psma7	26444	Basal
996	0.129036745590169	0.290228390234989	0.177	0.133	1	Gcnt2	14538	Basal
997	0.130689319853349	0.364456286588191	0.32	0.298	1	Lmo7	380928	Basal
998	0.130972450284738	0.203349772600258	0.17	0.276	1	Cadm1	54725	Basal
999	0.131390931372675	0.633720898661108	0.231	0.196	1	Itgb6	16420	Basal
1000	0.131396543409581	0.336098733293395	0.517	0.493	1	Mfge8	17304	Basal
1001	0.131539776358246	0.604193525236163	0.34	0.347	1	Urah	76974	Basal
1002	0.13322451899646	0.215693204295609	0.204	0.32	1	Wdr45b	66840	Basal
1003	0.134052438857494	0.407672740622132	0.347	0.338	1	Fam96b	NA	Basal
1004	0.134610483459718	0.404519489653549	0.231	0.196	1	Myo1e	71602	Basal
1005	0.135371733640334	0.33742705988883	0.299	0.271	1	Sae1	56459	Basal
1006	0.136576724044705	0.518548103222273	0.408	0.387	1	Cdc42ep3	260409	Basal
1007	0.140342060956175	0.389777594174147	0.347	0.333	1	Ago2	239528	Basal
1008	0.143961586726344	0.281041785040005	0.19	0.156	1	Hopx	74318	Basal
1009	0.147923206389207	0.219912142741308	0.224	0.347	1	Ptpn11	19247	Basal
1010	0.150270410638925	0.380711869466869	0.429	0.462	1	Eif1ax	66235	Basal
1011	0.151286775425002	0.202042139761766	0.136	0.093	1	Nebl	74103	Basal
1012	0.153013512933521	0.231186517813756	0.245	0.378	1	Cers2	76893	Basal
1013	0.154786305251286	0.489420514286069	0.435	0.476	1	Pgk1	18655	Basal
1014	0.155548597746842	0.388034979586236	0.435	0.458	1	Ube2h	22214	Basal
1015	0.155688348559597	0.339658716786794	0.367	0.36	1	S100a13	20196	Basal
1016	0.156164295452246	0.347789464239709	0.293	0.276	1	Akirin1	68050	Basal
1017	0.157031506311846	0.201024233764867	0.163	0.253	1	Mef2d	17261	Basal
1018	0.157179748654214	0.264412395855381	0.667	0.707	1	Hnrnpab	15384	Basal
1019	0.158925305207567	0.308414911337796	0.163	0.12	1	Clca3a2	80797	Basal
1020	0.163333413928926	0.241625515721707	0.075	0.129	1	Smurf1	75788	Basal
1021	0.163520754368927	0.291969500812923	0.49	0.52	1	Prmt1	15469	Basal
1022	0.164990190441316	0.234157680941821	0.68	0.711	1	Rpl27	19942	Basal
1023	0.166690723431942	0.203123827368935	0.401	0.418	1	Elavl1	15568	Basal
1024	0.167210027662353	0.216527293378375	0.796	0.796	1	Map1lc3a	66734	Basal
1025	0.169286043197274	0.292754481708613	0.347	0.333	1	Gm47283	NA	Basal
1026	0.170329453516193	0.382010903042116	0.415	0.436	1	Cldnd1	224250	Basal
1027	0.171228755484273	0.401906106483171	0.497	0.524	1	Txnrd1	50493	Basal
1028	0.173474055451493	0.419360582115097	0.197	0.164	1	Dusp14	56405	Basal
1029	0.174241639823827	0.347931875886103	0.347	0.347	1	Arcn1	213827	Basal
1030	0.17531944491221	0.424460245020947	0.408	0.436	1	Cggbp1	106143	Basal
1031	0.178807487879941	0.3359955303521	0.286	0.271	1	Rnf19b	75234	Basal
1032	0.178888353666221	0.210254392570094	0.095	0.156	1	Sqor	59010	Basal
1033	0.18075155419327	0.2092866719356	0.347	0.338	1	Naa50	72117	Basal
1034	0.181960608954209	0.246604289587247	0.163	0.249	1	Sipa1l1	217692	Basal
1035	0.182474508490777	0.406603630497484	0.388	0.364	1	Elf3	13710	Basal
1036	0.183097652296003	0.215024043425799	0.122	0.084	1	Isg15	100038882	Basal
1037	0.183629144902172	0.244408115507254	0.565	0.6	1	Syne2	319565	Basal
1038	0.18386147047122	0.47718893806475	0.163	0.129	1	Nrg1	211323	Basal
1039	0.183885333789977	0.259541620262554	0.565	0.618	1	Mdh2	17448	Basal
1040	0.188029457348695	0.344601186429055	0.646	0.631	1	Dusp6	67603	Basal
1041	0.190932455772827	0.313380859422802	0.469	0.538	1	Rpl10-ps3	100043346	Basal
1042	0.191998383536473	0.423804001035968	0.122	0.084	1	Tagln	21345	Basal
1043	0.192876415934049	0.281239166434498	0.415	0.418	1	Fkbp1a	14225	Basal
1044	0.196344395456091	1.06339800591155	0.925	0.978	1	Svs5	20944	Basal
1045	0.197646487684122	0.203071218528591	0.109	0.173	1	Wdr46	57315	Basal
1046	0.20129129918639	0.604417348783298	0.408	0.422	1	Avpi1	69534	Basal
1047	0.203024882640715	0.358996249738819	0.231	0.204	1	Acot9	56360	Basal
1048	0.205287775446638	0.250235219826011	0.639	0.698	1	Polr1d	20018	Basal
1049	0.206951274298424	0.515158330216634	0.408	0.4	1	Gm12840	NA	Basal
1050	0.2072741075198	0.259381112511574	0.401	0.542	1	Lcn2	16819	Basal
1051	0.210329423341738	0.485250445914969	0.571	0.578	1	Lgals7	16858	Basal
1052	0.211297603213558	0.331675703677663	0.388	0.387	1	Eif2s1	13665	Basal
1053	0.218485833734822	0.397240701119588	0.51	0.582	1	Matr3	17184	Basal
1054	0.218972505993241	0.257393622230527	0.156	0.236	1	Retreg2	227298	Basal
1055	0.222299270495363	0.220041979069775	0.81	0.818	1	Zfand5	22682	Basal
1056	0.224625237677782	0.319687504337735	0.367	0.364	1	Psmb7	19177	Basal
1057	0.225102152949764	0.459771840706482	0.435	0.462	1	Nme1	18102	Basal
1058	0.226440352486478	0.278106437470978	0.19	0.16	1	Galnt3	14425	Basal
1059	0.230189950677386	0.365052574592423	0.224	0.204	1	Lmnb1	16906	Basal
1060	0.23040298506554	0.345868339775587	0.381	0.396	1	Col17a1	12821	Basal
1061	0.230596377860245	0.23645676739758	0.32	0.307	1	Ccdc59	52713	Basal
1062	0.230757897822464	0.217571554277455	0.483	0.524	1	Pak2	224105	Basal
1063	0.230791794923489	0.22980195190423	0.211	0.173	1	Rcan1	54720	Basal
1064	0.233624874542674	0.312849890728908	0.476	0.538	1	Hsd17b10	15108	Basal
1065	0.235302395750241	0.575786489421996	0.68	0.68	1	Hspa1a	193740	Basal
1066	0.238027090739579	0.21618666633235	0.66	0.72	1	Srsf7	225027	Basal
1067	0.240457063692365	0.216866752875368	0.776	0.796	1	Hspe1	15528	Basal
1068	0.240952096825844	0.240220171331783	0.306	0.431	1	Cldn1	12737	Basal
1069	0.242941889707058	0.248687795645705	0.599	0.653	1	Ppp1r14b	18938	Basal
1070	0.244922722257627	0.264787916212029	0.422	0.44	1	Snx3	54198	Basal
1071	0.249592709793238	0.318223895425072	0.252	0.236	1	Agpat5	52123	Basal
1072	0.257423053116815	0.23828082626399	0.469	0.476	1	Cxadr	13052	Basal
1073	0.258169527703835	0.291788019774595	0.354	0.364	1	Atg3	67841	Basal
1074	0.258226940212479	0.209938891989182	0.524	0.591	1	Atp6v1f	66144	Basal
1075	0.258821505754503	0.299595329364425	0.32	0.458	1	Enah	13800	Basal
1076	0.262124272996521	0.276998831546866	0.177	0.147	1	Lactb	80907	Basal
1077	0.266235798290543	0.289144792333055	0.544	0.587	1	Srp14	20813	Basal
1078	0.268612487691063	0.335178079264794	0.197	0.173	1	Abl2	11352	Basal
1079	0.269782530987622	0.353959773920904	0.177	0.151	1	Cdc42ep4	56699	Basal
1080	0.274040490659677	0.336738840252173	0.415	0.462	1	Yrdc	230734	Basal
1081	0.274498963285087	0.247194857359562	0.204	0.289	1	Braf	109880	Basal
1082	0.276542218679953	0.317777482241161	0.585	0.667	1	Mprip	26936	Basal
1083	0.277942350083448	0.352417254643326	0.347	0.364	1	Smap1	98366	Basal
1084	0.278230411250709	0.317748454562572	0.279	0.276	1	Uchl3	50933	Basal
1085	0.281179128351182	0.406181126911279	0.204	0.187	1	Cystm1	66060	Basal
1086	0.281392981315022	0.274857952999751	0.388	0.396	1	Nectin2	19294	Basal
1087	0.282177197178965	0.201882040753404	0.551	0.587	1	Pafah1b1	18472	Basal
1088	0.283264366696386	0.229463169122818	0.354	0.356	1	Arl4d	80981	Basal
1089	0.285453833144937	0.220571918725403	0.204	0.178	1	Zfp655	72611	Basal
1090	0.289107128274117	0.202925425852812	0.313	0.311	1	Capn2	12334	Basal
1091	0.289869753424934	0.207790453592631	0.347	0.369	1	Atp6v1e1	11973	Basal
1092	0.295960316725156	0.260757168759349	0.286	0.276	1	Smndc1	76479	Basal
1093	0.301847354512363	0.247835014950754	0.51	0.573	1	Spcs2	66624	Basal
1094	0.301855642891595	0.248477355088296	0.456	0.48	1	Lsm8	76522	Basal
1095	0.304941124288714	0.252640419513469	0.429	0.44	1	Akap13	75547	Basal
1096	0.306528245043992	0.25828610900665	0.082	0.124	1	Gramd1a	52857	Basal
1097	0.308533094510473	0.267456870643096	0.51	0.564	1	Rac1	19353	Basal
1098	0.311000302273879	0.222441881189994	0.565	0.662	1	Kif5b	16573	Basal
1099	0.312706690263621	0.297015500809868	0.361	0.484	1	Adm	11535	Basal
1100	0.313992130160854	0.221212638229746	0.102	0.151	1	Eml2	72205	Basal
1101	0.315182575827473	0.287653796709447	0.422	0.476	1	Pdcd6ip	18571	Basal
1102	0.318427986248727	0.258091900914578	0.272	0.267	1	Ube2q2	109161	Basal
1103	0.320903494253703	0.210435790744898	0.456	0.511	1	Sde2	208768	Basal
1104	0.32156837087678	0.215799078252698	0.129	0.107	1	Arsb	11881	Basal
1105	0.32234958142358	0.214500002174654	0.34	0.338	1	Nipa2	93790	Basal
1106	0.327563905290523	0.213479820705927	0.279	0.404	1	Rab11a	53869	Basal
1107	0.330396006073594	0.24525548988919	0.231	0.222	1	Plekhb2	226971	Basal
1108	0.332409303645798	0.219112188643026	0.673	0.724	1	Tax1bp1	52440	Basal
1109	0.335560279279915	0.308529693525949	0.361	0.382	1	Arpc1a	56443	Basal
1110	0.341145202666877	0.228344154254005	0.068	0.102	1	Paqr3	231474	Basal
1111	0.343620137521146	0.247120080014025	0.197	0.178	1	Alcam	11658	Basal
1112	0.345215226716879	0.245945295345168	0.116	0.093	1	Desi2	78825	Basal
1113	0.345848515475052	0.269417400294249	0.197	0.178	1	Opa3	403187	Basal
1114	0.348578761294777	0.212273196065224	0.218	0.196	1	Prkab2	108097	Basal
1115	0.349024290533135	0.205670271324027	0.605	0.689	1	Hspd1	15510	Basal
1116	0.351042488265255	0.421412772277203	0.259	0.262	1	Wdr43	72515	Basal
1117	0.353688954268074	0.276917190181297	0.15	0.124	1	Cd3eap	70333	Basal
1118	0.355066317346216	0.201688088735076	0.51	0.56	1	Senp6	215351	Basal
1119	0.355534363705776	0.219040550687595	0.102	0.08	1	Tspan13	66109	Basal
1120	0.35626611034379	0.397585854087724	0.265	0.271	1	Lrrc59	98238	Basal
1121	0.357137094879012	0.208588839046434	0.612	0.68	1	Pkm	18746	Basal
1122	0.357322515077871	0.225601440482686	0.503	0.511	1	Plk2	20620	Basal
1123	0.35979141365917	0.298932488534145	0.218	0.209	1	Tesk1	21754	Basal
1124	0.369936842655275	0.281098989315518	0.313	0.316	1	Abi1	11308	Basal
1125	0.3736482229344	0.259876798078648	0.497	0.56	1	Hectd1	207304	Basal
1126	0.373885908631797	0.222811459107089	0.116	0.16	1	Mpdz	17475	Basal
1127	0.376557922538484	0.201845941425648	0.721	0.778	1	Purb	19291	Basal
1128	0.380747760132647	0.22296488660904	0.136	0.182	1	Celsr2	53883	Basal
1129	0.384424670071115	0.210271551148796	0.163	0.138	1	Fblim1	74202	Basal
1130	0.386512101994275	0.204286785054194	0.816	0.844	1	Ifrd1	15982	Basal
1131	0.387225840031315	0.26188985505385	0.163	0.147	1	AI837181	107242	Basal
1132	0.388233704046013	0.236078436897291	0.415	0.453	1	Tbcb	66411	Basal
1133	0.392565460394758	0.263986638586399	0.374	0.409	1	Kmt5a	67956	Basal
1134	0.393576777976532	0.319164861749051	0.272	0.378	1	Nav2	78286	Basal
1135	0.393860189249416	0.224271523662483	0.51	0.569	1	Rbbp7	245688	Basal
1136	0.397259541481441	0.237552793539908	0.19	0.178	1	Desi1	28075	Basal
1137	0.400156572105159	0.264833408967982	0.218	0.2	1	Rsrc1	66880	Basal
1138	0.401258800950987	0.255273512352018	0.293	0.298	1	Zbtb16	235320	Basal
1139	0.404247618414268	0.202380415598327	0.286	0.373	1	Tead1	21676	Basal
1140	0.404477846990711	0.20323457493655	0.367	0.409	1	March5	NA	Basal
1141	0.406038253368926	0.253618162165149	0.122	0.102	1	Fer	14158	Basal
1142	0.413081016185215	0.248390838859871	0.19	0.173	1	Cdh13	12554	Basal
1143	0.414351260432554	0.226138988976212	0.156	0.142	1	Serinc2	230779	Basal
1144	0.416666947207081	0.205092805302506	0.15	0.133	1	Riok2	67045	Basal
1145	0.419377090278722	0.342752270389402	0.32	0.316	1	Trip11	109181	Basal
1146	0.419782778717953	0.201003157068197	0.211	0.276	1	Ctgf	NA	Basal
1147	0.421649160423563	0.257765255486331	0.401	0.462	1	Npm3	18150	Basal
1148	0.422259258907002	0.205570077707796	0.218	0.293	1	Carhsp1	52502	Basal
1149	0.422777714946968	0.235238827958124	0.435	0.498	1	Vps28	66914	Basal
1150	0.424185166809719	0.342165085510286	0.422	0.471	1	Ubap2l	74383	Basal
1151	0.424581972570346	0.203618044896553	0.395	0.444	1	Mapkapk2	17164	Basal
1152	0.427977307705487	0.431355216981115	0.347	0.369	1	Oser1	66680	Basal
1153	0.431350138839108	0.324654531856694	0.143	0.129	1	Ccny	67974	Basal
1154	0.433837772951066	0.226613675578438	0.211	0.2	1	Csrp2	13008	Basal
1155	0.435650499801051	0.408257873169657	0.245	0.253	1	Snrpa1	68981	Basal
1156	0.435820636473454	0.255982689886409	0.265	0.258	1	Znrf1	170737	Basal
1157	0.438149729891261	0.248947348392262	0.551	0.649	1	Eif4h	22384	Basal
1158	0.438626990236772	0.268916530860268	0.122	0.107	1	Baiap2l1	66898	Basal
1159	0.441238158243413	0.472184115034785	0.204	0.271	1	Fhl1	14199	Basal
1160	0.441613502817099	0.259989773890382	0.197	0.182	1	Pi4k2a	84095	Basal
1161	0.442486328348126	0.213055743750233	0.156	0.213	1	Ctsh	13036	Basal
1162	0.443235166048228	0.337352978332306	0.156	0.142	1	Il13ra1	16164	Basal
1163	0.447517972301054	0.358890018158753	0.293	0.307	1	Tgfb1	21803	Basal
1164	0.461441462026432	0.250500854028106	0.252	0.253	1	Mex3c	240396	Basal
1165	0.463519194822009	0.242400920267597	0.469	0.502	1	Ehf	13661	Basal
1166	0.465324825586908	0.2270478521253	0.095	0.129	1	Zfp830	66983	Basal
1167	0.467609788928086	0.229644266367776	0.19	0.258	1	Cachd1	320508	Basal
1168	0.47167059028328	0.260052807449746	0.109	0.093	1	Hmgxb3	106894	Basal
1169	0.471968385870197	0.22512050074461	0.17	0.156	1	Fbxo34	78938	Basal
1170	0.47443337409706	0.210362466904617	0.354	0.467	1	Golph3	66629	Basal
1171	0.477493076746865	0.272171993829138	0.456	0.533	1	Chmp4b	75608	Basal
1172	0.478619311614553	0.309743853904834	0.415	0.476	1	Mbd2	17191	Basal
1173	0.480373587165765	0.480610169524211	0.395	0.427	1	Hsph1	15505	Basal
1174	0.480770863303841	0.35355070230404	0.224	0.222	1	Snai2	20583	Basal
1175	0.480873554344654	0.248746871754223	0.327	0.36	1	Zfr	22763	Basal
1176	0.484053988575573	0.226126065485474	0.381	0.413	1	Psmd6	66413	Basal
1177	0.486965579158943	0.299049288369222	0.163	0.151	1	Gse1	382034	Basal
1178	0.487815135183802	0.204989116732777	0.327	0.356	1	Ctnnd1	12388	Basal
1179	0.488014015907343	0.25873174503238	0.374	0.444	1	Wdr89	72338	Basal
1180	0.489308003708515	0.252318335090651	0.456	0.542	1	Ube2d2a	56550	Basal
1181	0.490485775087788	0.316251623190919	0.204	0.204	1	Rbpj	19664	Basal
1182	0.492336522137451	0.240919104051941	0.367	0.418	1	Wasf2	242687	Basal
1183	0.494509426955653	0.208897826318135	0.265	0.276	1	Zdhhc5	228136	Basal
1184	0.496307426387669	0.30332385362285	0.224	0.227	1	Ahsa2	268390	Basal
1185	0.496759559493398	0.416485016973452	0.252	0.262	1	Slc12a2	20496	Basal
1186	0.498066870872663	0.217863728656981	0.551	0.636	1	Srsf11	69207	Basal
1187	0.49875730949878	0.234815501868355	0.422	0.458	1	Pdlim5	56376	Basal
1188	0.498942842564245	0.411363955699287	0.17	0.156	1	Rgcc	66214	Basal
1189	0.503154792770145	0.533561256588375	0.313	0.32	1	Ugcg	22234	Basal
1190	0.504668812073193	0.23975551011723	0.422	0.556	1	Aamp	227290	Basal
1191	0.506970994729689	0.209511248332184	0.272	0.347	1	Actr2	66713	Basal
1192	0.507555887471556	0.317696270014807	0.401	0.453	1	Arf6	11845	Basal
1193	0.510787077266968	0.215959189159838	0.347	0.4	1	Ghitm	66092	Basal
1194	0.52717308749889	0.210591280919657	0.374	0.431	1	Pa2g4	18813	Basal
1195	0.527800232434144	0.231314583454193	0.435	0.524	1	Trir	68544	Basal
1196	0.530016897021096	0.228343101946476	0.374	0.418	1	Psmd12	66997	Basal
1197	0.532358160590266	0.220231915022161	0.122	0.111	1	Sh3pxd2b	268396	Basal
1198	0.532752723398354	0.205431511369608	0.122	0.16	1	Maip1	68115	Basal
1199	0.533851560427465	0.294108224180439	0.347	0.396	1	Rab5a	271457	Basal
1200	0.536965896294739	0.211475190149912	0.218	0.284	1	Ikzf2	22779	Basal
1201	0.538630199658224	0.301540390845585	0.347	0.413	1	Rps12-ps3	100034727	Basal
1202	0.545051878893332	0.373683493521575	0.109	0.098	1	Cd52	23833	Basal
1203	0.547733296888232	0.20981831829969	0.306	0.404	1	Mlf2	30853	Basal
1204	0.548897752273896	0.210871031518005	0.265	0.276	1	Ptpn13	19249	Basal
1205	0.553365840901832	0.350120083660643	0.333	0.369	1	Txndc9	98258	Basal
1206	0.554031454520282	0.223717530116608	0.694	0.729	1	Arc	11838	Basal
1207	0.555286549445307	0.786392349351662	0.129	0.12	1	Cd14	12475	Basal
1208	0.558079232589409	0.207453522024573	0.177	0.173	1	Cask	12361	Basal
1209	0.55963420621147	0.348218732811547	0.211	0.213	1	Pik3c2a	18704	Basal
1210	0.561259804824918	0.240839239212906	0.435	0.502	1	Zbtb7a	16969	Basal
1211	0.561284487705883	0.238491268093586	0.184	0.182	1	Timm10	30059	Basal
1212	0.574742420245722	0.229389365591257	0.401	0.462	1	Psmd4	19185	Basal
1213	0.577403814898544	0.230625189198677	0.184	0.231	1	Shh	20423	Basal
1214	0.578190802791895	0.269403627530298	0.238	0.289	1	Tpp2	22019	Basal
1215	0.580772040141844	0.216784388280415	0.537	0.604	1	Snrpf	69878	Basal
1216	0.583320464283557	0.339355391915439	0.306	0.409	1	Itga3	16400	Basal
1217	0.588732500255357	0.212816461976767	0.177	0.169	1	Pxdc1	66895	Basal
1218	0.58878378232419	0.206405881854104	0.156	0.191	1	Bicd1	12121	Basal
1219	0.590859152496342	0.324008753951513	0.381	0.44	1	Rnf11	29864	Basal
1220	0.594426994940306	0.330458685910552	0.224	0.231	1	Kras	16653	Basal
1221	0.598750459394247	0.224030556055611	0.503	0.551	1	Tinagl1	94242	Basal
1222	0.5991103933511	0.264664695087993	0.395	0.436	1	Lrrc58	320184	Basal
1223	0.601630942133983	0.20849149798239	0.476	0.551	1	Hdgf	15191	Basal
1224	0.601943078276821	0.241594032069333	0.32	0.356	1	Jmjd6	107817	Basal
1225	0.603541034000014	0.34616121130967	0.197	0.204	1	Axin1	12005	Basal
1226	0.604960237550868	0.206645030891782	0.184	0.182	1	Rnft1	76892	Basal
1227	0.606783848189952	0.262528703944908	0.306	0.307	1	Gm17056	NA	Basal
1228	0.613822175510358	0.233869923584247	0.442	0.529	1	Marcksl1	17357	Basal
1229	0.615285082891146	0.248563430166042	0.306	0.333	1	Nars	70223	Basal
1230	0.617155455015717	0.260918560677351	0.102	0.093	1	Ralgapb	228850	Basal
1231	0.618230502693411	0.204050486197503	0.272	0.329	1	BC005561	NA	Basal
1232	0.61874020510822	0.34594970209058	0.381	0.444	1	Rhoc	11853	Basal
1233	0.61952771792179	0.286824974663021	0.32	0.356	1	Tbc1d10a	103724	Basal
1234	0.62067216744182	0.239594061372164	0.252	0.329	1	Vps4b	20479	Basal
1235	0.622294247352438	0.349448486911039	0.435	0.498	1	Arhgef5	54324	Basal
1236	0.622704028687146	0.218843449339969	0.551	0.604	1	Pdcl3	68833	Basal
1237	0.624839523548637	0.208476284694	0.537	0.689	1	Azin1	54375	Basal
1238	0.630104621354961	0.203223476886182	0.415	0.484	1	Rab7	19349	Basal
1239	0.633796040459454	0.372115678444583	0.197	0.204	1	Fam83g	69640	Basal
1240	0.636170509121306	0.257385018463232	0.156	0.16	1	Farsa	66590	Basal
1241	0.6365276715186	0.259710499974288	0.293	0.311	1	Fam133b	68152	Basal
1242	0.6372536949022	0.288736296875185	0.136	0.124	1	Svs6	20945	Basal
1243	0.637265758190591	0.477499555663195	0.306	0.342	1	Cdcp1	109332	Basal
1244	0.639073041555018	0.222795818503751	0.163	0.16	1	Wipf2	68524	Basal
1245	0.639503802287161	0.222429110858147	0.429	0.467	1	Psma1	26440	Basal
1246	0.639678196425259	0.277519236003602	0.408	0.471	1	Srpr	67398	Basal
1247	0.642387745254029	0.341806924904561	0.245	0.253	1	Pawr	114774	Basal
1248	0.643165183161101	0.264501216218776	0.401	0.476	1	Kcmf1	74287	Basal
1249	0.644156536884291	0.271633283581527	0.354	0.418	1	Ppp1r11	76497	Basal
1250	0.654426320942189	0.269601622966591	0.347	0.396	1	Hprt	15452	Basal
1251	0.655046661155849	0.243764288578061	0.34	0.436	1	Irf2bpl	238330	Basal
1252	0.658678690210736	0.220597498103937	0.218	0.284	1	Mtch2	56428	Basal
1253	0.659068538368178	0.213703875453709	0.354	0.458	1	Rsl1d1	66409	Basal
1254	0.662860749443788	0.250035641154081	0.435	0.507	1	Tuba4a	22145	Basal
1255	0.665495624017723	0.240523713233092	0.211	0.227	1	Ctnnbl1	66642	Basal
1256	0.665558314048488	0.216402898370518	0.347	0.404	1	Chmp2b	68942	Basal
1257	0.673539711405116	0.366573196125332	0.265	0.289	1	Far1	67420	Basal
1258	0.674469256192231	0.31555211216984	0.197	0.209	1	Ckap4	216197	Basal
1259	0.678906599724431	0.320721529719697	0.408	0.476	1	Phlda3	27280	Basal
1260	0.686970653198552	0.20738998427302	0.129	0.129	1	Nudt5	53893	Basal
1261	0.692490492941286	0.309953807848099	0.231	0.244	1	Phc2	54383	Basal
1262	0.693173213651043	0.270409961135332	0.129	0.16	1	Rgmb	68799	Basal
1263	0.693784657551244	0.268453207076249	0.259	0.324	1	Lama3	16774	Basal
1264	0.694467010879658	0.219034109727352	0.429	0.502	1	Cd151	12476	Basal
1265	0.695041439907956	0.456128521788438	0.17	0.164	1	Cald1	109624	Basal
1266	0.696520959334904	0.535370178469659	0.218	0.267	1	Ldlr	16835	Basal
1267	0.702367045977836	0.213550514883495	0.401	0.471	1	Ywhah	22629	Basal
1268	0.703261435429269	0.336289504346199	0.299	0.356	1	Ppp2cb	19053	Basal
1269	0.703495576303832	0.290441190050102	0.435	0.507	1	Ctsb	13030	Basal
1270	0.704231875549451	0.242233820755424	0.122	0.12	1	Ctnnbip1	67087	Basal
1271	0.707375099526457	0.219430412758093	0.177	0.182	1	Clec2d	93694	Basal
1272	0.709988948269113	0.253149844071177	0.143	0.147	1	Ypel5	383295	Basal
1273	0.710386529739789	0.258696143878052	0.15	0.182	1	Dctn4	67665	Basal
1274	0.710406760219674	0.205415116473648	0.313	0.373	1	Ostc	66357	Basal
1275	0.715403475741408	0.207026469187307	0.51	0.591	1	Ccnd2	12444	Basal
1276	0.718658149112371	0.232717686816406	0.224	0.284	1	Zwint	52696	Basal
1277	0.720380498530426	0.204180420019051	0.143	0.178	1	Mak16	67920	Basal
1278	0.724093098616201	0.207021411431895	0.327	0.382	1	Psmc4	23996	Basal
1279	0.725631013049895	0.301515720072233	0.129	0.156	1	Aen	68048	Basal
1280	0.725913872078278	0.227158331929155	0.374	0.427	1	Kcnk1	16525	Basal
1281	0.726129517685776	0.25952406410739	0.177	0.178	1	Med4	67381	Basal
1282	0.727522151979181	0.200925418853548	0.367	0.427	1	Lsr	54135	Basal
1283	0.728557292344117	0.268554989156728	0.469	0.507	1	Igfbp5	16011	Basal
1284	0.729848744673896	0.211603258214714	0.211	0.227	1	Zfp800	627049	Basal
1285	0.730679701211266	0.215862028597522	0.333	0.413	1	Rad23b	19359	Basal
1286	0.731000904773231	0.233214042148066	0.381	0.431	1	Zfp91	109910	Basal
1287	0.731323570732006	0.319406080676496	0.32	0.413	1	Mob4	19070	Basal
1288	0.734507221027591	0.214803922214652	0.129	0.151	1	Piezo1	234839	Basal
1289	0.735062427231939	0.228196842932106	0.109	0.107	1	Lad1	16763	Basal
1290	0.73968081275488	0.204972828388363	0.211	0.253	1	Rnf34	80751	Basal
1291	0.740797648558527	0.296829878927042	0.422	0.524	1	Smg1	233789	Basal
1292	0.741533297890522	0.230476398277873	0.265	0.333	1	Tm9sf2	68059	Basal
1293	0.74256430789241	0.248250755994088	0.898	0.964	1	Mt1	17748	Basal
1294	0.744748472631636	0.256310885625317	0.395	0.453	1	Srsf10	14105	Basal
1295	0.752501157659202	0.270331915321523	0.224	0.276	1	Pard6g	93737	Basal
1296	0.754578045629738	0.201371512094338	0.272	0.333	1	Siah2	20439	Basal
1297	0.757285939821084	0.211707178010858	0.32	0.378	1	Sarnp	66118	Basal
1298	0.760754689637212	0.283842920857858	0.211	0.231	1	Lrrfip2	71268	Basal
1299	0.764354456494545	0.261170372544384	0.245	0.302	1	Rnpep	215615	Basal
1300	0.765309599003275	0.200875749268844	0.19	0.231	1	Pds5a	71521	Basal
1301	0.769707665072899	0.286196148770123	0.714	0.804	1	Ahnak	66395	Basal
1302	0.771127813536692	0.323884218310145	0.15	0.151	1	Zbtb21	114565	Basal
1303	0.772748295614378	0.2530468737891	0.286	0.36	1	Camk2d	108058	Basal
1304	0.774989199195748	0.221703764372719	0.415	0.489	1	Fbl	14113	Basal
1305	0.784381909486179	0.206614871929201	0.429	0.498	1	Sbno1	243272	Basal
1306	0.785988888770127	0.316955072827088	0.422	0.529	1	Itgav	16410	Basal
1307	0.788979108129688	0.222569770757543	0.245	0.298	1	Ppp6c	67857	Basal
1308	0.790431895651654	0.279432323752302	0.32	0.387	1	Kdelr1	68137	Basal
1309	0.790567582748408	0.266622549442736	0.122	0.147	1	Mterf3	66410	Basal
1310	0.799281280266377	0.229787722481984	0.252	0.276	1	Uap1	107652	Basal
1311	0.799615784992429	0.228054304474176	0.15	0.16	1	Cep290	216274	Basal
1312	0.803422826203174	0.20565602331796	0.347	0.409	1	Rsu1	20163	Basal
1313	0.803598489173044	0.318726245567371	0.333	0.4	1	Irf6	54139	Basal
1314	0.806321379869914	0.242402959147845	0.388	0.498	1	N4bp2l2	381695	Basal
1315	0.80906389678793	0.286554692766735	0.306	0.347	1	Nmd3	97112	Basal
1316	0.811923001406663	0.20072334497061	0.34	0.427	1	Pls3	102866	Basal
1317	0.818573787235304	0.230167801430596	0.19	0.222	1	Crem	12916	Basal
1318	0.822301199790247	0.225022549786506	0.122	0.142	1	Chmp1b	67064	Basal
1319	0.825540130991721	0.271003831589014	0.286	0.329	1	Rab5c	19345	Basal
1320	0.832804666204662	0.227417615522571	0.476	0.573	1	Eif5b	226982	Basal
1321	0.839934149518609	0.250116104187267	0.19	0.218	1	Cmtm6	67213	Basal
1322	0.840461499729072	0.214283059535224	0.483	0.556	1	Mgst3	66447	Basal
1323	0.843152622533368	0.328932357494563	0.327	0.396	1	Tmpo	21917	Basal
1324	0.849701845679745	0.271107088432849	0.177	0.187	1	Irx3	16373	Basal
1325	0.853871170882146	0.260978761775322	0.429	0.511	1	Chic2	74277	Basal
1326	0.855500241990023	0.21495291532401	0.347	0.413	1	Pcmt1	18537	Basal
1327	0.856774260457686	0.220121489840752	0.19	0.231	1	Map4k5	399510	Basal
1328	0.857488095243549	0.309344126492183	0.32	0.369	1	Fermt2	218952	Basal
1329	0.860405523572877	0.241949041464874	0.51	0.591	1	Hif1a	15251	Basal
1330	0.862070662437546	0.209345510486975	0.231	0.28	1	Oxr1	170719	Basal
1331	0.871718288984929	0.345720334958398	0.177	0.191	1	Galnt11	231050	Basal
1332	0.890603636323022	0.346622898442716	0.286	0.329	1	Ptpn2	19255	Basal
1333	0.891415177414337	0.288820650835014	0.19	0.209	1	Map2k4	26398	Basal
1334	0.897680478070711	0.22580651628431	0.333	0.396	1	Acadl	11363	Basal
1335	0.899816628688551	0.2190464046681	0.17	0.182	1	AA986860	212439	Basal
1336	0.899857777135443	0.318313677023393	0.429	0.52	1	Rdx	19684	Basal
1337	0.902080150370499	0.269917968297994	0.388	0.493	1	Nsd3	234135	Basal
1338	0.903115356467293	0.244288913578128	0.238	0.298	1	Slirp	380773	Basal
1339	0.904294911564346	0.239792946185701	0.129	0.147	1	Ltv1	353258	Basal
1340	0.904657989621576	0.268928058120056	0.129	0.138	1	Tsr1	104662	Basal
1341	0.907918908337363	0.223254295474805	0.218	0.244	1	Nip7	66164	Basal
1342	0.91055927899302	0.254872380501277	0.313	0.364	1	Rab20	19332	Basal
1343	0.91138204318637	0.247992237361751	0.102	0.107	1	Rffl	67338	Basal
1344	0.91367453181006	0.24285373125393	0.286	0.342	1	Npepps	19155	Basal
1345	0.916755593688175	0.214878190934665	0.286	0.338	1	Dhx9	13211	Basal
1346	0.919363334233493	0.220509721264656	0.163	0.178	1	Rnf217	268291	Basal
1347	0.925592600999467	0.310524978601531	0.218	0.271	1	Rpl36a-ps1	100043787	Basal
1348	0.928483678238012	0.20665450798935	0.34	0.422	1	Lman2	66890	Basal
1349	0.929776376112448	0.200483125941984	0.211	0.244	1	Oaz2	18247	Basal
1350	0.93501258995032	0.223926778467131	0.354	0.44	1	Ufm1	67890	Basal
1351	0.935533950300603	0.306706127291812	0.388	0.476	1	Tmbim1	69660	Basal
1352	0.935593548146813	0.252685035087092	0.422	0.52	1	Tecr	106529	Basal
1353	0.936780669848785	0.213977525023903	0.361	0.453	1	Sar1a	20224	Basal
1354	0.939594283691854	0.226928569840975	0.218	0.244	1	Rrs1	59014	Basal
1355	0.941674360099525	0.222313516681792	0.17	0.191	1	Dnajc15	66148	Basal
1356	0.943925283170372	0.337733936818356	0.197	0.222	1	Dll1	13388	Basal
1357	0.946548302303408	0.226549428987423	0.116	0.124	1	Sowahb	78088	Basal
1358	0.949258580870652	0.379486642054163	0.347	0.409	1	Ubr5	70790	Basal
1359	0.956149100164949	0.218480961773432	0.204	0.244	1	Gsr	14782	Basal
1360	0.956821611457629	0.470225724311626	0.17	0.191	1	Fgfbp1	14181	Basal
1361	0.961826562022465	0.270880591761659	0.299	0.347	1	Stk40	74178	Basal
1362	0.967781283538349	0.40013271150488	0.231	0.276	1	Thoc6	386612	Basal
1363	0.968247278174448	0.315193176706988	0.245	0.284	1	Aggf1	66549	Basal
1364	0.969177823692566	0.463180095427321	0.252	0.298	1	Zfp703	353310	Basal
1365	0.96982240723926	0.309512656228316	0.136	0.151	1	4931406P16Rik	NA	Basal
1366	0.970817667922957	0.211787397657446	0.17	0.191	1	Sorcs2	81840	Basal
1367	0.972402856678591	0.222360456771927	0.32	0.378	1	Pole4	66979	Basal
1368	0.973682151225681	0.247194212403955	0.129	0.142	1	Cep83	77048	Basal
1369	0.973817819590777	0.206696005903516	0.224	0.253	1	Rc3h1	381305	Basal
1370	0.977430718824209	0.253092716247089	0.211	0.236	1	Fxyd4	108017	Basal
1371	0.978004330428568	0.242084504129447	0.163	0.182	1	Ptprk	19272	Basal
1372	0.980494077502068	0.232576514048376	0.177	0.2	1	Ak6	102216272	Basal
1373	0.982424398240465	0.249266980202333	0.143	0.16	1	Ctsc	13032	Basal
1374	0.993038510166744	0.236019108849978	0.252	0.298	1	Mrpl48	52443	Basal
1375	0.993559452044394	0.243683383296835	0.32	0.378	1	Setbp1	240427	Basal
1376	0.994249409412491	0.255280977107163	0.279	0.333	1	Fam168b	214469	Basal
1377	0.996831267667701	0.342193915304062	0.218	0.249	1	Mphosph10	67973	Basal
1378	0.997252217212578	0.237371426646346	0.32	0.387	1	Lsm12	268490	Basal
1379	1	0.296185948651573	0.272	0.342	1	Rpl27-ps3	621100	Basal
1380	3.37462118151043e-23	0.898889869708248	0.879	0.68	5.74023062974924e-19	Spink1	20730	endo
1381	2.13619920641916e-22	0.905934791832932	0.945	0.857	3.633674850119e-18	Nfkbia	18035	endo
1382	7.19322198323168e-22	1.51520986275173	0.912	0.811	1.22356705934771e-17	Tm4sf1	17112	endo
1383	2.96593434993985e-21	0.683230726304145	0.945	0.89	5.04505432924769e-17	Rps2	16898	endo
1384	1.45584672608752e-18	1.21518740727931	0.485	0.212	2.47639528107488e-14	Igkc	16071	endo
1385	6.91423749680609e-18	0.869957828892147	0.809	0.691	1.17611179820672e-13	Clic1	114584	endo
1386	1.47968712764277e-15	0.352022640539207	0.982	0.982	2.51694780412035e-11	Tpt1	22070	endo
1387	3.99599203470961e-15	0.587178176770111	0.941	0.928	6.79718245104105e-11	Rplp0	11837	endo
1388	4.0915568906017e-15	1.70393133161859	0.518	0.266	6.9597382709135e-11	Selp	20344	endo
1389	2.81329186571677e-14	0.682799643395368	0.147	0.003	4.78540946358422e-10	Igha	238447	endo
1390	2.88900888966962e-14	1.2047962664844	0.636	0.404	4.91420412132803e-10	Lrg1	76905	endo
1391	4.2856187427721e-14	1.31891937481248	0.548	0.297	7.28983748145534e-10	Clu	12759	endo
1392	1.00931966357328e-13	0.906653602455024	0.805	0.67	1.71685274773815e-09	Clic4	29876	endo
1393	1.26815507743411e-13	0.547719829983021	0.971	0.944	2.15713178671543e-09	Hspa8	15481	endo
1394	2.34355626291623e-13	0.980740006732735	0.684	0.527	3.98638920322051e-09	Pdlim1	54132	endo
1395	3.9888849918089e-13	1.24274721370852	0.577	0.289	6.78509337106693e-09	Fabp4	11770	endo
1396	4.70939587862986e-13	0.468323747523281	0.967	0.946	8.01068238954939e-09	Hsp90ab1	15516	endo
1397	1.28305445473968e-12	0.833019852896102	0.864	0.826	2.1824756275122e-08	Emp1	13730	endo
1398	1.42473814748847e-12	0.498975972189973	0.912	0.88	2.42347958887789e-08	Eef2	13629	endo
1399	3.38983119389334e-12	0.493936650569713	0.952	0.923	5.76610286081257e-08	Rps3	27050	endo
1400	6.19259152573057e-12	0.938128903707114	0.676	0.517	1.05335981852677e-07	Arid5b	71371	endo
1401	1.09155941511537e-11	0.666407259526542	0.787	0.685	1.85674256511125e-07	Top1	21969	endo
1402	1.91270640164834e-11	0.314068992614411	0.985	0.962	3.25351358920382e-07	Eef1a1	13627	endo
1403	3.97118214017224e-11	0.928556989965906	0.364	0.169	6.75498082043299e-07	Noct	12457	endo
1404	5.53092651100566e-11	1.19101723117571	0.548	0.35	9.40810599522062e-07	Hbegf	15200	endo
1405	6.80147434198588e-11	0.530488915032688	0.879	0.803	1.1569307855718e-06	Eef1b2	55949	endo
1406	1.54173860017699e-10	0.840441714945097	0.544	0.335	2.62249735890106e-06	Adamts9	101401	endo
1407	1.79403051547719e-10	0.388882976541415	0.949	0.887	3.05164590682671e-06	Rpl15	66480	endo
1408	2.98700812321609e-10	0.395910785733261	0.949	0.893	5.08090081759058e-06	Rpl3	27367	endo
1409	3.71161796347098e-10	0.358468325945565	0.949	0.923	6.31346215586414e-06	Rps4x	20102	endo
1410	4.84099890281264e-10	0.833032531314126	0.64	0.542	8.2345391336843e-06	Eif2s2	67204	endo
1411	6.48458477944864e-10	0.388497477939926	0.967	0.893	1.10302787098421e-05	Rpl7	19989	endo
1412	8.51251383641231e-10	1.36276792098152	0.489	0.332	1.44797860357373e-05	Uap1	107652	endo
1413	1.21345427801442e-09	0.374528168592281	0.967	0.923	2.06408572690252e-05	Rps11	27207	endo
1414	1.23415383764696e-09	0.568256801365563	0.75	0.629	2.09929567783749e-05	Rap1b	215449	endo
1415	1.32025215230107e-09	0.872880004798777	0.669	0.512	2.24574891106412e-05	Rcan1	54720	endo
1416	1.48498387707289e-09	0.358514174196706	0.963	0.921	2.52595757490099e-05	Rpl32	19951	endo
1417	1.56136298860423e-09	0.407691273079651	0.96	0.926	2.6558784436158e-05	Ifitm3	66141	endo
1418	2.29505555218484e-09	1.24169879917019	0.316	0.133	3.90388949426641e-05	Sele	20339	endo
1419	2.81771149571674e-09	0.630457332088789	0.853	0.801	4.79292725421418e-05	Lmna	16905	endo
1420	4.36179720101875e-09	0.335046153960766	0.967	0.936	7.41941703893289e-05	Rpl18a	76808	endo
1421	4.56610328483215e-09	0.634137536903139	0.64	0.46	7.76694168749948e-05	Grrp1	NA	endo
1422	4.61280770353992e-09	0.622813672970959	0.938	0.934	7.84638590372141e-05	Actg1	11465	endo
1423	5.11394209464949e-09	0.96067331687562	0.548	0.396	8.69881550299878e-05	Smad7	17131	endo
1424	5.40438159245203e-09	1.40770492174264	0.353	0.174	9.19285308876091e-05	Ackr1	13349	endo
1425	5.92653579340759e-09	0.336760464433955	0.978	0.939	0.000100810373845863	Rps20	67427	endo
1426	6.0376785067709e-09	0.851453388471304	0.496	0.292	0.000102700911400173	Vwf	22371	endo
1427	6.61595993561037e-09	0.361866421903112	0.949	0.885	0.000112537478504732	Rpl18	19899	endo
1428	7.06600615372477e-09	0.335511806082093	0.938	0.921	0.000120192764674858	Rpl6	19988	endo
1429	8.95340809934048e-09	0.618840011011777	0.879	0.857	0.000152297471769782	Hspa5	14828	endo
1430	1.08732633881123e-08	0.35508742169763	0.945	0.91	0.00018495421023179	Rps9	76846	endo
1431	1.38228294056701e-08	0.353178544177005	0.949	0.921	0.000235126328190448	Rpl8	26961	endo
1432	1.7266065679471e-08	0.325422547559936	0.952	0.931	0.000293695777207802	Rps27a	78294	endo
1433	1.83413727896377e-08	0.691706720830395	0.636	0.448	0.000311986751151738	Tmem176b	65963	endo
1434	2.5432325594551e-08	0.355500564578999	0.893	0.859	0.000432603858363312	Rack1	14694	endo
1435	3.82908024901793e-08	0.282046389425565	0.967	0.941	0.00065132655035795	Rps24	20088	endo
1436	4.81931125089512e-08	0.297235045085288	0.967	0.951	0.00081976484377726	Rpl23	65019	endo
1437	5.53305110969334e-08	0.79743464799108	0.533	0.35	0.000941171993758837	Adamts4	240913	endo
1438	8.29231885038388e-08	0.702514039170894	0.776	0.691	0.0014105234364503	Ctla2a	13024	endo
1439	1.1408494807018e-07	0.420555076255021	0.908	0.87	0.00194058496667377	Chchd2	14004	endo
1440	1.23935817988265e-07	1.07005368490924	0.316	0.164	0.00210814826398038	Hmox1	15368	endo
1441	1.31579538250748e-07	0.256661738940218	0.967	0.957	0.00223816794564522	Rpl13	270106	endo
1442	1.51267549383964e-07	0.415301949275834	0.919	0.893	0.00257306101502123	Rpsa	16785	endo
1443	1.66130266680723e-07	0.324915418931593	0.967	0.923	0.00282587583623911	Rps18	20084	endo
1444	2.14330911181606e-07	0.765667053505659	0.305	0.161	0.00364576879919911	Rab20	19332	endo
1445	2.37734652042578e-07	0.344862315091666	0.897	0.854	0.00404386643124425	Rpl29	19944	endo
1446	2.57670048983802e-07	0.697228778885805	0.522	0.343	0.00438296753321447	Tmem252	226040	endo
1447	2.73118123649966e-07	0.605527535735908	0.765	0.598	0.00464573928328592	Gadd45g	23882	endo
1448	2.98005373093916e-07	0.297416439233723	0.952	0.903	0.00506907139632751	H2-D1	14964	endo
1449	3.61129473685435e-07	0.3432338741341	0.952	0.89	0.00614281234738924	Rps6	20104	endo
1450	3.94542713621822e-07	0.627151768433094	0.529	0.358	0.00671117155870718	Jam2	67374	endo
1451	4.02941534874954e-07	0.391266070537314	0.904	0.859	0.00685403550822297	Ifitm2	80876	endo
1452	4.51360535361656e-07	0.526710889939476	0.757	0.606	0.00767764270650176	Cdkn1a	12575	endo
1453	4.57735205098629e-07	0.685918146719595	0.548	0.442	0.00778607583872768	Map2k3	26397	endo
1454	1.00306202019362e-06	0.608578819049003	0.562	0.465	0.0170620849634935	Tiparp	99929	endo
1455	1.04025483514711e-06	0.734083331677689	0.43	0.312	0.0176947347458523	Tmem33	67878	endo
1456	1.08223549310247e-06	0.277910808543607	0.989	0.957	0.018408825737673	Ptma	19231	endo
1457	1.19895768776589e-06	0.331999852040202	0.912	0.87	0.0203942702688978	Rpl10a	19896	endo
1458	1.25737762557019e-06	0.673834482766403	0.305	0.174	0.0213879934109489	Jak2	16452	endo
1459	1.34982921905966e-06	0.56280953862279	0.662	0.496	0.0229605950162048	Plvap	84094	endo
1460	1.4278927363858e-06	0.474793594773084	0.165	0.056	0.0242884554459224	Tmem51	214359	endo
1461	1.6378889912628e-06	0.541720076935248	0.662	0.609	0.0278604917413803	Ldha	16828	endo
1462	1.95338858862551e-06	0.762046989348657	0.224	0.102	0.0332271398925199	Ehd3	57440	endo
1463	1.96838829632855e-06	0.605033585805502	0.871	0.813	0.0334822849205487	Hspb1	15507	endo
1464	2.01089429379629e-06	0.692938134039156	0.713	0.575	0.0342053119374748	Apoe	11816	endo
1465	2.04396126892988e-06	0.692676108210794	0.551	0.407	0.0347677811844972	Cd93	17064	endo
1466	2.13843002335692e-06	0.720815840342052	0.574	0.432	0.0363746946973012	Tmem176a	66058	endo
1467	2.38882782051726e-06	0.738367857293927	0.419	0.294	0.0406339612269987	Adgrg1	14766	endo
1468	2.40261139307036e-06	0.464849105387506	0.562	0.473	0.0408684197961268	Nfe2l2	18024	endo
1469	2.46378882181703e-06	0.506114073973426	0.151	0.049	0.0419090478591077	Timp1	21857	endo
1470	2.96875518867872e-06	0.580195365498087	0.728	0.683	0.0504985257594249	H2afz	NA	endo
1471	3.78973619293827e-06	1.03688900107004	0.283	0.146	0.06446341264188	Tagln	21345	endo
1472	4.47373631065311e-06	0.573930469417108	0.765	0.647	0.0760982546442094	Sbno2	216161	endo
1473	4.73748222298578e-06	0.483541581636347	0.772	0.724	0.0805845726129881	Arpc1b	11867	endo
1474	5.17251695379724e-06	0.768259942904527	0.412	0.281	0.0879845133840911	Mndal	100040462	endo
1475	5.89845469913662e-06	0.444931019968691	0.93	0.916	0.100332714432314	Vim	22352	endo
1476	7.34712153821906e-06	0.225283174998595	0.963	0.946	0.124974537365106	Rps14	20044	endo
1477	8.42775791940538e-06	0.902468119534698	0.121	0.033	0.143356162209085	Csf3	12985	endo
1478	9.1636201145719e-06	0.259368162597822	0.949	0.921	0.155873178148868	Rpl26	19941	endo
1479	9.28412993651867e-06	1.24111856150676	0.349	0.22	0.157923050220183	Vcam1	22329	endo
1480	9.56031620541222e-06	0.538396990975788	0.202	0.092	0.162620978654062	Mctp1	78771	endo
1481	1.04495200764327e-05	0.326087893337656	0.853	0.831	0.17774633650012	Btf3	218490	endo
1482	1.09049104492368e-05	0.280336494047655	0.938	0.913	0.185492526741518	Rpl10	110954	endo
1483	1.10121638311487e-05	0.43785286347662	0.776	0.788	0.18731690676784	Gapdh	14433	endo
1484	1.10467025856307e-05	0.539320565429181	0.651	0.517	0.187904410981578	Sparcl1	13602	endo
1485	1.11675903779812e-05	0.483697665562872	0.798	0.757	0.189960712329459	Msn	17698	endo
1486	1.25665127365072e-05	0.767759562151564	0.445	0.35	0.213756381647987	Mustn1	66175	endo
1487	1.37060694543129e-05	0.482963782076363	0.496	0.399	0.233140241417863	Eif1a	13664	endo
1488	1.44309881722691e-05	0.780060378249007	0.371	0.253	0.245471108810297	Upp1	22271	endo
1489	1.50614748420855e-05	0.292992110586584	0.956	0.905	0.256195687063875	Rps15a	267019	endo
1490	1.5148693956546e-05	0.244338773624905	0.941	0.908	0.257679284200847	Rps5	20103	endo
1491	2.22077531260462e-05	0.504338961793927	0.721	0.655	0.377753880674046	Tsc22d1	21807	endo
1492	2.23918874222798e-05	0.751013974301458	0.331	0.225	0.380886005052979	Stom	13830	endo
1493	2.24889400951749e-05	0.241079054484356	0.952	0.913	0.382536871018925	Rps13	68052	endo
1494	2.35868199803468e-05	0.479621307532722	0.603	0.517	0.401211807865698	Tmod3	50875	endo
1495	2.48476193417166e-05	0.533878254513402	0.379	0.263	0.422658005002599	Tgif1	21815	endo
1496	2.51519129618553e-05	0.259246539914214	0.96	0.923	0.427834039481159	Rpl28	19943	endo
1497	2.72748230837106e-05	0.43804664639125	0.654	0.496	0.463944740653917	Sparc	20692	endo
1498	3.27586041972292e-05	0.607390896285893	0.404	0.292	0.557223857394868	Tspan7	21912	endo
1499	3.58077905929397e-05	0.383464357356661	0.798	0.76	0.609090517985903	Npm1	18148	endo
1500	3.64493613779398e-05	0.549048342150886	0.559	0.483	0.620003637038756	Lrrfip1	16978	endo
1501	3.97488206865297e-05	0.641244752844008	0.379	0.271	0.676127439877869	Tnfrsf12a	27279	endo
1502	4.04480757333545e-05	0.21916119543032	0.963	0.928	0.688021768224361	Rpl9	20005	endo
1503	4.09141082187504e-05	0.443032533297977	0.61	0.527	0.695948980800945	Ankrd11	77087	endo
1504	4.31492943541079e-05	0.561900740494535	0.651	0.609	0.733969496963376	Jak1	16451	endo
1505	4.83793633469073e-05	0.374306633273847	0.632	0.45	0.822932970530894	Flt1	14254	endo
1506	4.85802485161874e-05	0.738510721458442	0.423	0.332	0.826350027260347	Plaur	18793	endo
1507	4.90294722225097e-05	0.250010982750155	0.963	0.926	0.83399132250489	Rps16	20055	endo
1508	5.48737090168212e-05	0.394716121604467	0.581	0.453	0.933401790376128	Cd34	12490	endo
1509	5.49301549080313e-05	0.257309951273529	0.915	0.834	0.934361934985612	Rpl7a	27176	endo
1510	6.14929270756459e-05	0.352445687635405	0.662	0.537	1	Ehd4	98878	endo
1511	6.18749851828855e-05	0.556951457472524	0.57	0.499	1	Csrp2	13008	endo
1512	6.80683310569557e-05	0.731328893934439	0.368	0.271	1	Tubb6	67951	endo
1513	7.57011350908963e-05	0.42669990995137	0.599	0.448	1	Srgn	19073	endo
1514	7.59147339588859e-05	0.247985950440381	0.772	0.662	1	Igfbp7	29817	endo
1515	7.99814873234714e-05	0.532996708051293	0.474	0.384	1	Lgmn	19141	endo
1516	8.7764061185021e-05	0.246519124343822	0.971	0.936	1	Fau	14109	endo
1517	9.06778100812694e-05	0.247638097632708	0.952	0.918	1	Rps7	20115	endo
1518	0.000110215742615834	0.260176388307267	0.974	0.931	1	Eif1	20918	endo
1519	0.00011136216532046	0.568908880307288	0.496	0.379	1	Slco2a1	24059	endo
1520	0.000119523000035167	0.468471416698669	0.636	0.583	1	Luzp1	269593	endo
1521	0.000122883965652367	0.360295845870747	0.691	0.647	1	Eif3e	16341	endo
1522	0.000124358816960317	0.374602336091217	0.75	0.632	1	Aqp1	11826	endo
1523	0.000166617953392586	0.638633018449131	0.471	0.402	1	Lrrc32	434215	endo
1524	0.000174271999031306	0.478774596794778	0.588	0.437	1	Mgp	17313	endo
1525	0.000175094410391414	0.208762382297768	0.963	0.923	1	Rpl19	19921	endo
1526	0.00018351905646812	0.455070812736704	0.243	0.146	1	Tnfaip8l1	66443	endo
1527	0.000189800224604292	0.219804089922442	0.96	0.931	1	Rps8	20116	endo
1528	0.000193999888946088	0.48724983759596	0.857	0.839	1	Dnaja1	15502	endo
1529	0.000196644629305245	0.670127649255562	0.368	0.276	1	Snai1	20613	endo
1530	0.000207016249984166	0.245726836912964	0.879	0.839	1	Naca	17938	endo
1531	0.0002085311419697	0.410726630997229	0.577	0.501	1	Tinagl1	94242	endo
1532	0.00024375092779108	0.950243600251201	0.46	0.371	1	Dusp2	13537	endo
1533	0.000273319193803963	0.717686780081385	0.335	0.24	1	Avpi1	69534	endo
1534	0.000305152355704451	0.217165075036342	0.993	0.98	1	Tmsb4x	19241	endo
1535	0.000325613040544244	0.487026566678383	0.195	0.107	1	Baz1a	217578	endo
1536	0.000366993640388906	0.531916713441109	0.533	0.483	1	Litaf	56722	endo
1537	0.000369214244440744	0.419071241285167	0.717	0.708	1	Eif5a	276770	endo
1538	0.000378833958369901	0.309309729551874	0.103	0.036	1	Cmah	12763	endo
1539	0.000384316743895785	0.48446553659389	0.386	0.302	1	Ckap4	216197	endo
1540	0.000415068501099686	0.370848729710985	0.761	0.747	1	Tagln2	21346	endo
1541	0.00042371955443983	0.232231040141939	0.857	0.862	1	Rpl4	67891	endo
1542	0.000442063238634528	0.527796675735705	0.504	0.442	1	Hif1a	15251	endo
1543	0.000542656743209802	0.66251677770934	0.449	0.35	1	Ifi203	15950	endo
1544	0.000570639048922865	0.458470118660447	0.485	0.391	1	Fbln2	14115	endo
1545	0.000581054401760657	0.571167892873661	0.474	0.407	1	Nedd9	18003	endo
1546	0.00058957194966152	0.385508879394447	0.537	0.455	1	Tnfrsf1a	21937	endo
1547	0.00059557019931303	0.395035026520407	0.713	0.703	1	Hnrnpa0	77134	endo
1548	0.000655644424195665	0.355799420178307	0.688	0.693	1	Ctsl	13039	endo
1549	0.000678760873902604	0.221548788866981	0.945	0.928	1	Rps10	67097	endo
1550	0.00069589569245923	0.435307892691717	0.228	0.143	1	Atp8b1	54670	endo
1551	0.000720114377451161	0.326250415951994	0.743	0.714	1	Hnrnpf	98758	endo
1552	0.000736038190655257	0.236860454345056	0.805	0.785	1	Ecscr	68545	endo
1553	0.000767436850320104	0.397889156242776	0.482	0.363	1	Tcim	69068	endo
1554	0.000810547376253011	0.359011174736872	0.765	0.762	1	Bsg	12215	endo
1555	0.000812380770323304	0.343550060464769	0.228	0.138	1	Pttg1	30939	endo
1556	0.000823518782574492	0.200412860975984	0.941	0.898	1	Rpl24	68193	endo
1557	0.000935087001050335	0.515788499171175	0.305	0.21	1	Csf2rb	12983	endo
1558	0.000935944689581357	0.205848436219273	0.945	0.905	1	Rpl11	67025	endo
1559	0.000936466137693158	0.37513786344118	0.548	0.483	1	Atp1a1	11928	endo
1560	0.000970567699507991	0.789329603571277	0.254	0.161	1	Il6	16193	endo
1561	0.00104337567105293	0.5175416224094	0.515	0.458	1	Elf1	13709	endo
1562	0.00108867816020219	0.47068651951817	0.393	0.309	1	Prnp	19122	endo
1563	0.00113606080502206	0.229040569457909	0.25	0.156	1	Pdia5	72599	endo
1564	0.00119300268894469	0.321538917774614	0.618	0.588	1	Sept7	NA	endo
1565	0.00127999473763361	0.524938504657937	0.493	0.425	1	Mast4	328329	endo
1566	0.0013082228702546	0.636275593617693	0.368	0.302	1	Tmem173	NA	endo
1567	0.00134701658903486	0.266188124461279	0.882	0.824	1	Gnai2	14678	endo
1568	0.00134736599164391	0.570362620620897	0.901	0.89	1	Hsp90aa1	15519	endo
1569	0.0013772910003798	0.877305481912835	0.39	0.307	1	Procr	19124	endo
1570	0.00151883220038485	0.379172809472925	0.699	0.693	1	Arpc2	76709	endo
1571	0.00157282286568621	0.289766936031437	0.798	0.785	1	Gabarap	56486	endo
1572	0.00158464131161426	0.557891369765673	0.537	0.504	1	Ifrd1	15982	endo
1573	0.0015870055555724	0.575431670590956	0.474	0.419	1	Anxa1	16952	endo
1574	0.00160689408428702	0.266596038331187	0.636	0.501	1	Esam	69524	endo
1575	0.00166952435918762	0.306269675412972	0.812	0.793	1	Eif4a1	13681	endo
1576	0.0017054123881962	0.372705004807451	0.706	0.698	1	Il6st	16195	endo
1577	0.0017858394070477	0.331993456826042	0.688	0.688	1	Eif3h	68135	endo
1578	0.00190632747211466	0.546799446466992	0.412	0.361	1	Tmem2	NA	endo
1579	0.00193078450842856	0.331079360448422	0.61	0.488	1	Ly6a	110454	endo
1580	0.00195246995990428	0.398062395565744	0.335	0.243	1	Clca3a1	12722	endo
1581	0.00200171688842547	0.415705154676052	0.757	0.757	1	Sat1	20229	endo
1582	0.00200406310304552	0.405652956132777	0.224	0.143	1	Slc39a14	213053	endo
1583	0.00203541172192691	0.392383991855056	0.346	0.263	1	Abracl	73112	endo
1584	0.00215240671567251	0.467057737238257	0.272	0.192	1	Ypel2	77864	endo
1585	0.00222220224482366	0.314878583195773	0.625	0.606	1	Cnn3	71994	endo
1586	0.00227546741596451	0.355290168231309	0.397	0.309	1	Entpd1	12495	endo
1587	0.00231170874441493	0.443682257417108	0.301	0.217	1	Arrdc3	105171	endo
1588	0.00231546266466577	0.295935441784503	0.842	0.813	1	Pecam1	18613	endo
1589	0.00244014005511189	0.479935983337954	0.614	0.535	1	Iigp1	60440	endo
1590	0.0025452641152893	0.399388783907828	0.147	0.079	1	Cxcl16	66102	endo
1591	0.00270808663408883	0.503381004256553	0.614	0.555	1	Rnd1	223881	endo
1592	0.00280876436889732	0.332109898018885	0.721	0.708	1	Myh9	17886	endo
1593	0.00292636543778054	0.380020607029994	0.64	0.598	1	Eif3k	73830	endo
1594	0.00296941522860978	0.564117432313867	0.184	0.115	1	Serpinb1a	66222	endo
1595	0.00299549655093537	0.22376082342799	0.941	0.903	1	Ddx5	13207	endo
1596	0.00314071603374028	0.205877445470323	0.93	0.887	1	Rpl5	100503670	endo
1597	0.00315354724880922	0.265698691536498	0.746	0.716	1	Cdc42	12540	endo
1598	0.00322438343880801	0.220567398180686	0.904	0.9	1	B2m	12010	endo
1599	0.00340019178775082	0.506190497352649	0.309	0.233	1	Ndst1	15531	endo
1600	0.00344761845129269	0.326874039779298	0.474	0.419	1	2010111I01Rik	NA	endo
1601	0.00386242457142155	0.30522099764666	0.357	0.266	1	C1qtnf9	239126	endo
1602	0.00387592257789108	0.51155377026232	0.423	0.361	1	Pxdc1	66895	endo
1603	0.00389719157522648	0.339729401741841	0.176	0.11	1	Fam241a	70617	endo
1604	0.00403124154560594	0.263179085327501	0.754	0.757	1	Anxa2	12306	endo
1605	0.0044942741485995	1.05334000924204	0.11	0.054	1	Ptgs2	19225	endo
1606	0.00450228805906201	0.495957159140936	0.349	0.281	1	Dennd5b	320560	endo
1607	0.0046537284214203	0.335537320442758	0.423	0.371	1	Dnaja2	56445	endo
1608	0.00474183909041905	0.474986355902748	0.243	0.179	1	Tuba1c	22146	endo
1609	0.00503744364254045	0.277680599592635	0.11	0.054	1	P2ry2	18442	endo
1610	0.00505029128812227	0.457900054842567	0.533	0.471	1	Cyyr1	224405	endo
1611	0.00554405866838573	0.256218045092688	0.21	0.141	1	Tmem47	192216	endo
1612	0.00556160191612225	0.536864907499452	0.36	0.304	1	Zfp703	353310	endo
1613	0.00585090233485225	0.227702429597699	0.765	0.703	1	Eef1g	67160	endo
1614	0.00585913077950809	0.484371457881625	0.456	0.432	1	Actr3	74117	endo
1615	0.00640727852205342	0.334439708247881	0.585	0.586	1	Pkm	18746	endo
1616	0.00640810568415672	0.319171607407155	0.577	0.575	1	Tax1bp1	52440	endo
1617	0.00656191781239038	0.415367934607982	0.342	0.286	1	Bvht	545261	endo
1618	0.00706703564580617	0.380804713619877	0.276	0.207	1	Plscr1	22038	endo
1619	0.00733520724899291	0.431248418325073	0.684	0.673	1	Pnp	18950	endo
1620	0.00744370532800543	0.464452882505839	0.235	0.164	1	Csf2rb2	12984	endo
1621	0.0075951223726528	0.214817580779019	0.835	0.824	1	Dynll1	56455	endo
1622	0.00800638777821378	0.389166211203851	0.279	0.202	1	Ch25h	12642	endo
1623	0.0080653020615756	0.431030973549028	0.504	0.481	1	Nop58	55989	endo
1624	0.00838762478399323	0.481856472067632	0.228	0.166	1	Gda	14544	endo
1625	0.00852710005770699	0.412689887585619	0.625	0.604	1	Icam1	15894	endo
1626	0.00883544970377772	0.461129662573043	0.364	0.307	1	Cdc42ep4	56699	endo
1627	0.00890665113477341	0.224002889518961	0.739	0.731	1	Eif3f	66085	endo
1628	0.00891785792546511	0.320713284773003	0.618	0.581	1	Trib1	211770	endo
1629	0.00897100641018982	0.288952260926429	0.695	0.714	1	Cdh5	12562	endo
1630	0.00904491085015574	0.31680149749587	0.967	0.941	1	Ubc	22190	endo
1631	0.0090994116345525	0.220458385163091	0.151	0.09	1	Casd1	213819	endo
1632	0.00992713494936019	0.485453939564453	0.254	0.187	1	Plcb1	18795	endo
1633	0.0103247804597488	0.334863180866912	0.629	0.642	1	Aldoa	11674	endo
1634	0.010628104301546	0.436731911526298	0.312	0.248	1	Lgals3	16854	endo
1635	0.01116211836481	0.319899213420966	0.346	0.276	1	Palmd	114301	endo
1636	0.011242965779164	0.406531842087917	0.5	0.478	1	Manf	74840	endo
1637	0.0114622487900086	0.367214630191328	0.261	0.192	1	Tm6sf1	107769	endo
1638	0.0117590199078913	0.31337040256076	0.706	0.703	1	Csnk1a1	93687	endo
1639	0.011989724009342	0.349498717854237	0.261	0.199	1	Il13ra1	16164	endo
1640	0.0127276063891684	0.405362058208607	0.441	0.368	1	Emp3	13732	endo
1641	0.0128311412736024	0.236530923895402	0.151	0.095	1	Lhx6	16874	endo
1642	0.0128650612735112	0.46662364574421	0.342	0.289	1	Lrrc8c	100604	endo
1643	0.0130534548217373	0.365306168463219	0.239	0.176	1	Shb	230126	endo
1644	0.0130940207841779	0.256309011407039	0.143	0.09	1	Edem1	192193	endo
1645	0.0132619225714558	0.302090922003613	0.838	0.813	1	Neat1	66961	endo
1646	0.0134607461508977	0.413603616248618	0.364	0.327	1	Man1a	17155	endo
1647	0.0134894958526106	0.345703393547441	0.463	0.407	1	Odc1	18263	endo
1648	0.0139886769624198	0.347615224919441	0.471	0.425	1	Socs2	216233	endo
1649	0.0146183035467615	0.380082786823097	0.511	0.46	1	Atp1b3	11933	endo
1650	0.0146876225421912	0.44479917061509	0.581	0.604	1	Sntb2	20650	endo
1651	0.0148162936716277	0.345797415675264	0.408	0.368	1	Etf1	225363	endo
1652	0.0151260923165421	0.383576395373153	0.456	0.427	1	Nsd3	234135	endo
1653	0.0155179675117385	0.33969955405689	0.169	0.11	1	Klk8	259277	endo
1654	0.0160155602088095	0.41087998386569	0.228	0.171	1	Lmo1	109594	endo
1655	0.0163436363383594	0.502737489808381	0.257	0.205	1	Il1r1	16177	endo
1656	0.0173738033880376	0.33515250038494	0.533	0.529	1	Picalm	233489	endo
1657	0.0180187456005039	0.325903172927989	0.188	0.125	1	Cd14	12475	endo
1658	0.018367887879871	0.383011326497132	0.188	0.13	1	Eva1a	232146	endo
1659	0.0186355528648163	0.33125472365782	0.301	0.238	1	Gch1	14528	endo
1660	0.0186962716557568	0.390322684303699	0.353	0.284	1	Insr	16337	endo
1661	0.0188087524483913	0.376200585629292	0.654	0.678	1	Rasip1	69903	endo
1662	0.0189820734985832	0.524112310589821	0.235	0.182	1	Mapk6	50772	endo
1663	0.0190385321393902	0.288709192835416	0.676	0.688	1	Eng	13805	endo
1664	0.0197206519431633	0.44194443933049	0.261	0.21	1	Slc2a1	20525	endo
1665	0.0197226092820776	0.531080235908039	0.312	0.271	1	Sde2	208768	endo
1666	0.0200472773240987	0.281415613482847	0.357	0.315	1	Tspan4	64540	endo
1667	0.0203762859193378	0.37889512363128	0.478	0.445	1	Dlc1	50768	endo
1668	0.0204198105031605	0.247105531705186	0.669	0.606	1	Slc3a2	17254	endo
1669	0.0204559644136089	0.433411409182608	0.408	0.358	1	Glul	14645	endo
1670	0.0211041175883735	0.352854601059947	0.349	0.292	1	Ctsh	13036	endo
1671	0.021552141319401	0.378304029275857	0.449	0.417	1	Klf10	21847	endo
1672	0.0217350516556642	0.348804145775751	0.283	0.212	1	Fabp5	16592	endo
1673	0.0223325273584745	0.349354223151976	0.195	0.141	1	Adarb1	110532	endo
1674	0.0226934808370098	0.278419244363897	0.294	0.235	1	AU021092	239691	endo
1675	0.0236024418593855	0.334463054518123	0.11	0.064	1	Bdkrb2	12062	endo
1676	0.0239309636533617	0.304484410298401	0.397	0.353	1	Hdgf	15191	endo
1677	0.0242968434475111	0.330339872624673	0.408	0.381	1	Eif4e	13684	endo
1678	0.0258264228287086	0.416249208054158	0.338	0.297	1	Yap1	22601	endo
1679	0.0271757206139471	0.467932685849201	0.283	0.233	1	Ehbp1l1	114601	endo
1680	0.0273902256280749	0.295312465643786	0.588	0.601	1	Iqgap1	29875	endo
1681	0.0279452824429372	0.298915373879945	0.136	0.087	1	Gprc5a	232431	endo
1682	0.0281092185747011	0.317219952419368	0.676	0.675	1	Spag9	70834	endo
1683	0.0281619950056683	0.242852767979608	0.151	0.1	1	Kcnb1	16500	endo
1684	0.0287672584909122	0.372138838038508	0.188	0.133	1	Spsb1	74646	endo
1685	0.0290771344623508	0.306965833026838	0.114	0.069	1	Cks2	66197	endo
1686	0.0302881728867331	0.388438368857042	0.526	0.529	1	Bmpr2	12168	endo
1687	0.0304452581462161	0.213128580078559	0.511	0.476	1	Itm2c	64294	endo
1688	0.0304794039418437	0.307857329317517	0.217	0.166	1	Dnajc21	78244	endo
1689	0.0305233909798512	0.226861049206314	0.566	0.598	1	Polr1d	20018	endo
1690	0.0311045204910819	0.335566078096754	0.294	0.251	1	Pfkl	18641	endo
1691	0.0311638285843847	0.358028302855436	0.294	0.243	1	Myc	17869	endo
1692	0.0311854633697346	0.274655958709728	0.14	0.092	1	Ankrd33b	67434	endo
1693	0.0318247323032403	0.449213393318351	0.29	0.243	1	N4bp1	80750	endo
1694	0.0318775535099099	0.25262962151833	0.739	0.729	1	Gimap6	231931	endo
1695	0.0320752840690381	0.328655766687093	0.261	0.212	1	Rtp4	67775	endo
1696	0.0322780271812652	0.214368494260692	0.857	0.847	1	Socs3	12702	endo
1697	0.0322982774393439	0.270564333155441	0.11	0.066	1	Hilpda	69573	endo
1698	0.0343278694380987	0.289251673390133	0.574	0.563	1	Gadd45b	17873	endo
1699	0.0343695821263198	0.266622152747094	0.566	0.581	1	Mbnl2	105559	endo
1700	0.0350556961463051	0.323437841562811	0.577	0.558	1	Rdx	19684	endo
1701	0.036107031825025	0.263549773116279	0.357	0.312	1	Adcy4	104110	endo
1702	0.0361196821585726	0.365375751317191	0.393	0.379	1	Ube2n	93765	endo
1703	0.0366312912472687	0.216193057344763	0.14	0.092	1	Metrnl	210029	endo
1704	0.037055669424326	0.262134312969195	0.25	0.207	1	Pdlim7	67399	endo
1705	0.0383032958326973	0.253833069483604	0.772	0.785	1	Map1lc3b	67443	endo
1706	0.0396263553011468	0.319719095721549	0.599	0.568	1	Pde4b	18578	endo
1707	0.0402345343586157	0.388408939342107	0.246	0.202	1	Trim30a	20128	endo
1708	0.0410295537047023	0.310719776567023	0.165	0.118	1	Fam167b	230766	endo
1709	0.0415618978559092	0.51716853964353	0.342	0.302	1	Mt2	17750	endo
1710	0.0430817352417377	0.478290040114745	0.438	0.437	1	Nfkb1	18033	endo
1711	0.0431482823914332	0.26586406783313	0.559	0.565	1	Pafah1b1	18472	endo
1712	0.043289331643263	0.268750918976736	0.103	0.064	1	Gatm	67092	endo
1713	0.0436934439685311	0.23175258537116	0.151	0.107	1	Hat1	107435	endo
1714	0.0439398915749694	0.408018889919181	0.316	0.299	1	Rpl9-ps6	100042823	endo
1715	0.0446527869380112	0.221646522801446	0.702	0.688	1	Ctsb	13030	endo
1716	0.0453702849213455	0.435999808276757	0.382	0.358	1	Pqlc1	NA	endo
1717	0.0460533598208651	0.231636456664663	0.577	0.591	1	Edf1	59022	endo
1718	0.0472924607180781	0.269807668983055	0.228	0.184	1	Ube2f	67921	endo
1719	0.049203799071306	0.26064429143115	0.147	0.105	1	Itga3	16400	endo
1720	0.0492791607586036	0.302448881946911	0.121	0.082	1	Zbtb16	235320	endo
1721	0.0528155255953203	0.329840657642366	0.154	0.113	1	Nup50	18141	endo
1722	0.0544102265241946	0.302285391407239	0.107	0.066	1	Plac8	231507	endo
1723	0.0549470209666337	0.251499196623031	0.871	0.864	1	Cst3	13010	endo
1724	0.0551880544248088	0.318026813336155	0.301	0.271	1	Nup98	269966	endo
1725	0.0562847382732828	0.645923289196133	0.246	0.199	1	Cd36	12491	endo
1726	0.0565459591407675	0.380198731106596	0.507	0.509	1	Bag3	29810	endo
1727	0.0566994346949299	0.300088547181223	0.375	0.348	1	Actn1	109711	endo
1728	0.0567227959832892	0.317006824513485	0.29	0.256	1	Rest	19712	endo
1729	0.0573890603675428	0.261955642403329	0.482	0.437	1	Ablim1	226251	endo
1730	0.0579653850538175	0.415480781502868	0.32	0.281	1	Ptn	19242	endo
1731	0.0582663908989516	0.282821158582208	0.449	0.435	1	Ube2d2a	56550	endo
1732	0.0584562327123491	0.231087132042528	0.699	0.714	1	Serpinb6a	20719	endo
1733	0.0597299762948442	0.327464940934351	0.331	0.299	1	Tes	21753	endo
1734	0.0605574056877631	0.337733491658271	0.353	0.338	1	Uqcrfs1	66694	endo
1735	0.0627314694497921	0.336294416372288	0.232	0.192	1	Il4ra	16190	endo
1736	0.0633020738617612	0.300846717008742	0.338	0.312	1	Hspa4	15525	endo
1737	0.063903359678451	0.218357068221875	0.21	0.166	1	Mrrf	67871	endo
1738	0.0653624987003917	0.336849847020408	0.18	0.141	1	Efhd2	27984	endo
1739	0.0654038240823179	0.237981378608786	0.471	0.45	1	Ndel1	83431	endo
1740	0.0673846713301079	0.222003285890574	0.673	0.708	1	Plec	18810	endo
1741	0.068210495362192	0.212707157701769	0.54	0.565	1	Pcbp1	23983	endo
1742	0.0701065013945025	0.410620031267581	0.221	0.187	1	Dot1l	208266	endo
1743	0.0701385033741266	0.257470089068629	0.136	0.097	1	Gjc1	14615	endo
1744	0.0709468072428354	0.231386909103148	0.699	0.76	1	Rac1	19353	endo
1745	0.0716157838416746	0.225873543110657	0.743	0.739	1	Ier5	15939	endo
1746	0.0717866836019445	0.219116555662801	0.592	0.621	1	Pdia3	14827	endo
1747	0.071979351496648	0.370900944396096	0.254	0.225	1	Naa50	72117	endo
1748	0.0728773210619257	0.416222190696921	0.202	0.159	1	Rasl11a	68895	endo
1749	0.0735970872024837	0.207512740504554	0.11	0.074	1	Ifi211	381308	endo
1750	0.0741121992774858	0.214621513285607	0.257	0.389	1	Gm11808	666586	endo
1751	0.0742598203209295	0.437400289137975	0.294	0.261	1	Rnf125	67664	endo
1752	0.0766477392050764	0.222945570326237	0.581	0.596	1	Sec62	69276	endo
1753	0.0770085463890396	0.20567512833205	0.71	0.688	1	Tgm2	21817	endo
1754	0.07853362137408	0.297001628059853	0.408	0.379	1	Rbp1	19659	endo
1755	0.0798953104143899	0.316793449835353	0.353	0.327	1	Zc3h15	69082	endo
1756	0.0807918942133416	0.307090544233054	0.305	0.276	1	Tpp2	22019	endo
1757	0.0809818383777077	0.255729155266389	0.327	0.304	1	Fbl	14113	endo
1758	0.0820961108252596	0.336770131718726	0.235	0.194	1	Acer3	66190	endo
1759	0.0842731606507312	0.349806076584776	0.331	0.309	1	Npepps	19155	endo
1760	0.0853805584992659	0.321131134068551	0.375	0.358	1	Nid1	18073	endo
1761	0.085953115520578	0.277602326733061	0.188	0.143	1	Ifi44	99899	endo
1762	0.0863077949344816	0.268692226799283	0.651	0.598	1	Slfn5	327978	endo
1763	0.0869664263527258	0.214713002890019	0.765	0.762	1	Ndrg1	17988	endo
1764	0.0882096139468973	0.251501125721997	0.301	0.266	1	Itgb4	192897	endo
1765	0.0911495731225385	0.230103340927034	0.798	0.834	1	Id1	15901	endo
1766	0.0916913096464872	0.394106651827511	0.39	0.353	1	Sox7	20680	endo
1767	0.0920016474839034	0.459658887262199	0.566	0.512	1	Isg15	100038882	endo
1768	0.0932667700465466	0.289924104728878	0.25	0.212	1	Ace	11421	endo
1769	0.0942170200133346	0.221633985179443	0.14	0.102	1	Spats2	72572	endo
1770	0.0959339656463668	0.232953078911699	0.607	0.614	1	Snx3	54198	endo
1771	0.09705602471812	0.215313631214034	0.607	0.632	1	Rtn4	68585	endo
1772	0.0971591909276576	0.311716467137788	0.415	0.402	1	Crk	12928	endo
1773	0.0975986676345028	0.309034217669187	0.386	0.348	1	Kitl	17311	endo
1774	0.0996558532269178	0.335864525900481	0.5	0.524	1	Hnrnpab	15384	endo
1775	0.100071390924495	0.289046136197112	0.463	0.476	1	Arl6ip5	65106	endo
1776	0.102664759051999	0.280886092927883	0.298	0.269	1	Pvr	52118	endo
1777	0.104087317606527	0.255587579521151	0.585	0.583	1	Fxyd5	18301	endo
1778	0.104504342927897	0.233093081337662	0.364	0.348	1	Txnrd1	50493	endo
1779	0.105032868930919	0.354212153246597	0.268	0.243	1	Larp1b	214048	endo
1780	0.105510477788181	0.298139351204527	0.507	0.519	1	Ssb	20823	endo
1781	0.106280316552488	0.22168982525599	0.592	0.601	1	Ybx3	56449	endo
1782	0.106481289773957	0.372253086376884	0.29	0.248	1	Bgn	12111	endo
1783	0.108242599299311	0.320010096667061	0.276	0.248	1	Cnih1	12793	endo
1784	0.110604453611052	0.327331936113484	0.474	0.494	1	Cltb	74325	endo
1785	0.110963104902552	0.314934954776022	0.246	0.22	1	Fam129b	NA	endo
1786	0.11531153966125	0.296330432532182	0.298	0.258	1	Gbp2	14469	endo
1787	0.115772283994037	0.209113789519605	0.574	0.619	1	Cox5a	12858	endo
1788	0.117779517104304	0.398101532630405	0.559	0.558	1	Thbd	21824	endo
1789	0.119901832378758	0.201788062308516	0.434	0.422	1	Arid5a	214855	endo
1790	0.120870288799099	0.319324924072714	0.574	0.609	1	Ets1	23871	endo
1791	0.124826112855839	0.230679268512463	0.485	0.491	1	Hdlbp	110611	endo
1792	0.124859097291906	0.226972090303692	0.221	0.189	1	Bcl3	12051	endo
1793	0.125065775786722	0.273068733175178	0.412	0.402	1	Ralb	64143	endo
1794	0.126387003913652	0.220799111049729	0.812	0.811	1	Uqcrh	66576	endo
1795	0.126395850777053	0.252161222975227	0.625	0.665	1	Prrc2c	226562	endo
1796	0.127821581836164	0.20245237563831	0.096	0.143	1	Stk38	106504	endo
1797	0.128546630298452	0.328170533698771	0.335	0.322	1	Sdf2	20316	endo
1798	0.13071598264202	0.200474042952728	0.651	0.696	1	Rrbp1	81910	endo
1799	0.130912652534865	0.21230205948916	0.165	0.13	1	Dtx3l	209200	endo
1800	0.131629286194822	0.320229754836888	0.224	0.192	1	4930523C07Rik	67647	endo
1801	0.13230758954993	0.231598765542135	0.162	0.13	1	Cd59a	12509	endo
1802	0.132470649546549	0.209748264942693	0.647	0.652	1	Mmrn2	105450	endo
1803	0.133532395609442	0.309015175201844	0.305	0.279	1	Pgm1	72157	endo
1804	0.134846666023605	0.277889235882764	0.32	0.425	1	Dab2	13132	endo
1805	0.137819917960346	0.28426600559562	0.46	0.483	1	Eloc	67923	endo
1806	0.137842737162383	0.441871520293601	0.268	0.238	1	Hs3st1	15476	endo
1807	0.138856099196075	0.206249453462061	0.562	0.598	1	Tomm20	67952	endo
1808	0.14036124513419	0.221835236960823	0.375	0.353	1	Swap70	20947	endo
1809	0.142764059473829	0.251208086675324	0.301	0.281	1	Riok3	66878	endo
1810	0.144192405968673	0.353202900741686	0.173	0.138	1	Pdgfa	18590	endo
1811	0.144864090971625	0.220295660787954	0.636	0.673	1	Wwtr1	97064	endo
1812	0.145140693665382	1.03142359136786	0.14	0.107	1	Cxcl10	15945	endo
1813	0.147740831871885	0.38072678287638	0.456	0.483	1	Gm10073	100042734	endo
1814	0.14830321986288	0.210689720929247	0.243	0.207	1	Filip1l	78749	endo
1815	0.152460591615035	0.260919603504704	0.566	0.624	1	Akr1a1	58810	endo
1816	0.152709794633977	0.287549964125061	0.445	0.437	1	Osmr	18414	endo
1817	0.156024261235072	0.352867121548681	0.412	0.425	1	Gnai3	14679	endo
1818	0.156724404498315	0.379049142185646	0.507	0.537	1	Hspe1	15528	endo
1819	0.157341457803714	0.532438833460822	0.382	0.389	1	Hsph1	15505	endo
1820	0.158696410697614	0.296152399514668	0.243	0.335	1	Spty2d1	101685	endo
1821	0.15881778763703	0.272111520809727	0.346	0.327	1	Syne2	319565	endo
1822	0.160475011796811	0.269061227885584	0.445	0.448	1	Ubxn4	67812	endo
1823	0.166802060684975	0.224284329937287	0.562	0.591	1	Fermt2	218952	endo
1824	0.166810062124247	0.359633814945526	0.254	0.235	1	Serpinb9	20723	endo
1825	0.167637403731526	0.318683069423072	0.397	0.396	1	Mafk	17135	endo
1826	0.171192304465522	0.270451748324507	0.169	0.141	1	Gcnt2	14538	endo
1827	0.172841691098329	0.31593869407913	0.412	0.414	1	Ptpn1	19246	endo
1828	0.174143112470407	0.254128283043795	0.129	0.102	1	Dach1	13134	endo
1829	0.177129878218706	0.246564321969302	0.132	0.105	1	Myo1d	338367	endo
1830	0.178050217556251	0.264898274607015	0.316	0.294	1	Lepr	16847	endo
1831	0.179412739979895	0.287785934975016	0.191	0.169	1	Rara	19401	endo
1832	0.183008377663131	0.276426621704764	0.46	0.46	1	Ugcg	22234	endo
1833	0.18304648732009	0.230488616266258	0.287	0.263	1	Stip1	20867	endo
1834	0.183584808206411	0.280899491155544	0.588	0.639	1	Atox1	11927	endo
1835	0.186758054570872	0.205986613259215	0.103	0.077	1	P4ha2	18452	endo
1836	0.187992265682528	0.245779258589937	0.382	0.379	1	Papola	18789	endo
1837	0.189721309970205	0.237528149293523	0.188	0.161	1	Pdzd8	107368	endo
1838	0.190984745151064	0.225522885514267	0.228	0.199	1	Myof	226101	endo
1839	0.192688012190507	0.303782277029255	0.232	0.215	1	Snap23	20619	endo
1840	0.193386837326845	0.236406129064666	0.25	0.228	1	Slc35e4	103710	endo
1841	0.196647249988088	0.296103406931197	0.533	0.552	1	Abca1	11303	endo
1842	0.197534818230129	0.212319728775732	0.221	0.194	1	Mrps6	121022	endo
1843	0.200806765304631	0.214071721533659	0.562	0.596	1	Nop53	68077	endo
1844	0.206494642427276	0.307447248238046	0.151	0.125	1	Zbtb1	268564	endo
1845	0.208105944997008	0.203525684376097	0.426	0.417	1	Lima1	65970	endo
1846	0.208534349070408	0.225784136826503	0.206	0.179	1	Col15a1	12819	endo
1847	0.209088858114976	0.302703688947832	0.375	0.386	1	Rps6ka3	110651	endo
1848	0.211250297459737	0.222286464615077	0.29	0.274	1	Pik3r1	18708	endo
1849	0.211823888583179	0.231574012639873	0.379	0.391	1	Rnh1	107702	endo
1850	0.21305650846212	0.236311122712575	0.5	0.532	1	Bzw1	66882	endo
1851	0.214851198847102	0.259887123649893	0.162	0.136	1	Zfp46	22704	endo
1852	0.21570162186755	0.276470549083708	0.18	0.159	1	Enah	13800	endo
1853	0.219254223707733	0.250306852319406	0.346	0.343	1	Cmip	74440	endo
1854	0.221270668994189	0.30053619817711	0.364	0.361	1	Bcl10	12042	endo
1855	0.224533457036672	0.244993977854685	0.279	0.271	1	Jpt1	15374	endo
1856	0.225631252525345	0.27935919220533	0.136	0.113	1	Cpeb2	231207	endo
1857	0.226546300817066	0.256268127754246	0.224	0.205	1	Tmem11	216821	endo
1858	0.230552712019609	0.277700387375292	0.449	0.463	1	Ppp1cb	19046	endo
1859	0.231637258531775	0.284550306476255	0.331	0.322	1	Hipk3	15259	endo
1860	0.232329646689411	0.253345735656557	0.202	0.182	1	St3gal1	20442	endo
1861	0.234616945133404	0.245823531060685	0.449	0.465	1	Ppp1cc	19047	endo
1862	0.236997068103297	0.284206628872675	0.371	0.381	1	Cebpg	12611	endo
1863	0.238306612514799	0.329703320082118	0.518	0.542	1	Dnajb6	23950	endo
1864	0.23909091045833	0.346425505498003	0.676	0.716	1	Cebpb	12608	endo
1865	0.23982763813009	0.355817241137425	0.147	0.125	1	Ifi207	226691	endo
1866	0.241032689840621	0.210100354745282	0.537	0.581	1	Ppp2ca	19052	endo
1867	0.242242089126624	0.28223061327141	0.29	0.286	1	Nfil3	18030	endo
1868	0.248199301977578	0.384362161542812	0.331	0.332	1	Gnl3	30877	endo
1869	0.250449409187776	0.250327633492804	0.533	0.537	1	Serpinh1	12406	endo
1870	0.25165566550705	0.496258669680395	0.221	0.194	1	8430408G22Rik	NA	endo
1871	0.254037052754616	0.223329700841488	0.147	0.123	1	Myo1e	71602	endo
1872	0.258109973951175	0.291051374985832	0.195	0.179	1	Akap2	NA	endo
1873	0.261245665516982	0.20129996213407	0.165	0.143	1	Slc35f5	74150	endo
1874	0.264344996687333	0.287503893914639	0.349	0.353	1	Pkig	18769	endo
1875	0.266680952226558	0.277977417279201	0.294	0.294	1	Ppp4r2	232314	endo
1876	0.267605627890754	0.252994042059961	0.309	0.299	1	Capg	12332	endo
1877	0.273846618577533	0.233354869285719	0.386	0.402	1	Eif6	16418	endo
1878	0.274862370603426	0.22528326248394	0.482	0.512	1	Pak2	224105	endo
1879	0.276729647076053	0.211911356148827	0.173	0.153	1	Bzw2	66912	endo
1880	0.28097521457731	0.21331141832488	0.386	0.402	1	Ubn1	170644	endo
1881	0.282578844822822	0.26060703358486	0.629	0.662	1	Adgrf5	224792	endo
1882	0.292201140032879	0.316818581171964	0.283	0.281	1	Synpo	104027	endo
1883	0.292247179953985	0.273620127328325	0.206	0.187	1	Nr4a3	18124	endo
1884	0.2994439936679	0.238565837851295	0.294	0.276	1	Thbs1	21825	endo
1885	0.305731858011666	0.230081103269998	0.526	0.591	1	F11r	16456	endo
1886	0.306700470913696	0.231882453562131	0.279	0.266	1	Ddah2	51793	endo
1887	0.311109351963849	0.209805254222125	0.331	0.312	1	Gem	14579	endo
1888	0.311382925107664	0.202096042507511	0.125	0.105	1	Lama5	16776	endo
1889	0.31138952953334	0.211809990416479	0.195	0.179	1	Mxra8	74761	endo
1890	0.312605920003166	0.213905931613734	0.217	0.205	1	Cisd2	67006	endo
1891	0.312801362449735	0.326289597991864	0.279	0.276	1	Prr13	66151	endo
1892	0.313146420634692	0.372680918039181	0.298	0.294	1	Grasp	NA	endo
1893	0.3144165036227	0.221558744747866	0.154	0.138	1	Brix1	67832	endo
1894	0.315472570179187	0.239756291921381	0.426	0.468	1	Fam104a	28081	endo
1895	0.316588409656194	0.350296414832969	0.213	0.202	1	Sec11c	66286	endo
1896	0.317495393444496	0.272364755416798	0.107	0.09	1	Trpv4	63873	endo
1897	0.3177987159979	0.251906015930917	0.132	0.115	1	Traf1	22029	endo
1898	0.325852939767738	0.411172117386297	0.265	0.258	1	Kcnq1ot1	63830	endo
1899	0.329400878094954	0.280074698849055	0.169	0.153	1	Ubap2	68926	endo
1900	0.330402372396884	0.536745359971243	0.11	0.141	1	Rsad2	58185	endo
1901	0.33104697268551	0.210548845158341	0.279	0.279	1	Ginm1	215751	endo
1902	0.337240218830888	0.212353035556753	0.118	0.1	1	Itpkc	233011	endo
1903	0.338078419470107	0.207197624917056	0.298	0.404	1	Rps27rt	100043813	endo
1904	0.340828549487305	0.22567038767686	0.324	0.332	1	Rnf11	29864	endo
1905	0.341744664247811	0.20949340284603	0.452	0.488	1	Arpc5	67771	endo
1906	0.344629200507835	0.2432155857371	0.478	0.529	1	Eif4b	75705	endo
1907	0.344781209810241	0.250150065872491	0.562	0.616	1	S1pr1	13609	endo
1908	0.348825604390589	0.202919016141798	0.25	0.243	1	Lsm12	268490	endo
1909	0.351963752654533	0.225474754256835	0.265	0.256	1	Dlgap4	228836	endo
1910	0.358834228380223	0.229340434854421	0.382	0.396	1	Casp4	12363	endo
1911	0.362965752145049	0.373240151822908	0.36	0.381	1	Slk	20874	endo
1912	0.364291560011914	0.249484188496639	0.143	0.128	1	Ippk	75678	endo
1913	0.366607230083642	0.384863813722383	0.338	0.335	1	Sox17	20671	endo
1914	0.370949336030136	0.301853274040914	0.257	0.256	1	Rab13	68328	endo
1915	0.373195608395056	0.278610558190382	0.25	0.243	1	Crem	12916	endo
1916	0.374999292868902	0.290188971719492	0.449	0.488	1	Nipbl	71175	endo
1917	0.378723299783394	0.392348302467533	0.224	0.223	1	Phf11d	219132	endo
1918	0.381299750580496	0.370394179111603	0.283	0.292	1	Kras	16653	endo
1919	0.38886506598215	0.202557148392633	0.199	0.187	1	Tor1aip2	240832	endo
1920	0.396816676864951	0.270157182880062	0.162	0.148	1	Irgm2	54396	endo
1921	0.396849940882242	0.377570640165355	0.213	0.192	1	Ifit1	15957	endo
1922	0.398052772834895	0.243967091998903	0.195	0.184	1	Hk1	15275	endo
1923	0.402913973920202	0.306461915183013	0.29	0.292	1	Rbm18	67889	endo
1924	0.403546433648295	0.216736881088669	0.489	0.514	1	Eif3m	98221	endo
1925	0.407189392250734	0.210878366611152	0.121	0.153	1	Lztfl1	93730	endo
1926	0.40967926224423	0.204677167005047	0.184	0.174	1	Usp14	59025	endo
1927	0.410877400124222	0.211755687029852	0.14	0.125	1	Isyna1	71780	endo
1928	0.414420547095739	0.204197001547189	0.515	0.555	1	Sec61b	66212	endo
1929	0.427685116728608	0.297929503276854	0.224	0.223	1	Agpat4	68262	endo
1930	0.429279155944342	0.240429861402305	0.173	0.166	1	Cdr2l	237988	endo
1931	0.437403151137798	0.230500426251626	0.173	0.161	1	Abl2	11352	endo
1932	0.438413425450792	0.254897220318589	0.235	0.286	1	Sox4	20677	endo
1933	0.43884151825655	0.227987138380729	0.268	0.269	1	March5	NA	endo
1934	0.456298068911076	0.545198679808398	0.596	0.629	1	Hspa1a	193740	endo
1935	0.468985513107658	0.33748969217566	0.243	0.248	1	Zc3hav1	78781	endo
1936	0.47418821585479	0.237635466968939	0.224	0.223	1	Orai1	109305	endo
1937	0.475009538466006	0.284622692486637	0.213	0.21	1	Spred1	114715	endo
1938	0.475291726419344	0.267365020692578	0.331	0.353	1	Zcrb1	67197	endo
1939	0.478105710995755	0.227868006816615	0.173	0.164	1	Osbpl8	237542	endo
1940	0.481873971935989	0.26612828831557	0.239	0.243	1	Rnf213	672511	endo
1941	0.483446891841616	0.33146456714725	0.257	0.256	1	Pmepa1	65112	endo
1942	0.485322106204459	0.210584563157123	0.316	0.399	1	Kcmf1	74287	endo
1943	0.486675275349115	0.269978637788861	0.294	0.304	1	Vasp	22323	endo
1944	0.488668635382388	0.243576994873644	0.331	0.348	1	Samd4b	233033	endo
1945	0.490124923359747	0.214351951243655	0.239	0.243	1	Pold4	69745	endo
1946	0.497670344886755	0.209156933734499	0.316	0.33	1	Cacybp	12301	endo
1947	0.498556200932459	0.322105148049721	0.408	0.524	1	Sox18	20672	endo
1948	0.500384760824188	0.224015071474671	0.592	0.629	1	Rhoj	80837	endo
1949	0.501959645910594	0.362861595478728	0.349	0.391	1	Ppp2r2a	71978	endo
1950	0.503307722917279	0.247850768766845	0.107	0.095	1	Sdc4	20971	endo
1951	0.504313562227672	0.204882997957678	0.191	0.238	1	Lrp5	16973	endo
1952	0.511548855364138	0.239597367205813	0.349	0.376	1	Psmd4	19185	endo
1953	0.514736153935476	0.211481689585968	0.364	0.381	1	Map1b	17755	endo
1954	0.518417392377531	0.252052518860503	0.217	0.215	1	Arl8a	68724	endo
1955	0.520472010817059	0.238637904141476	0.129	0.12	1	Stk3	56274	endo
1956	0.522722761132295	0.264573427395934	0.397	0.417	1	Maff	17133	endo
1957	0.525293726685204	0.228558049527158	0.132	0.123	1	Rangap1	19387	endo
1958	0.526284295881227	0.288379926059145	0.375	0.412	1	Mrpl33	66845	endo
1959	0.533405612237441	0.339285939250865	0.382	0.412	1	Pmp22	18858	endo
1960	0.539764954276183	0.265936552423619	0.342	0.368	1	Gna13	14674	endo
1961	0.547760069148578	0.256774012088628	0.268	0.279	1	Hnrnph3	432467	endo
1962	0.554805969777349	0.247014229794495	0.283	0.299	1	Ralgds	19730	endo
1963	0.557856648286972	0.266827596366807	0.107	0.1	1	Dnajb12	56709	endo
1964	0.558864507870888	0.285873046218985	0.449	0.491	1	Smagp	207818	endo
1965	0.560880959628959	0.284571653079403	0.268	0.276	1	Pls3	102866	endo
1966	0.566278765737445	0.207652457024479	0.213	0.212	1	Gm47283	NA	endo
1967	0.569494987096359	0.249464964450394	0.132	0.125	1	Gm17056	NA	endo
1968	0.569781928801453	0.248427856359526	0.301	0.32	1	Pgk1	18655	endo
1969	0.573902609244485	0.205472276841142	0.18	0.176	1	Daam1	208846	endo
1970	0.577501132766122	0.255730641214436	0.228	0.228	1	Ifi47	15953	endo
1971	0.579197253212666	0.286844497282643	0.408	0.453	1	Aff4	93736	endo
1972	0.583344701436437	0.224874770648989	0.434	0.468	1	Itga6	16403	endo
1973	0.58582313979775	0.293430512204848	0.294	0.322	1	St3gal4	20443	endo
1974	0.587041835671148	0.22128144925559	0.324	0.35	1	Chic2	74277	endo
1975	0.587635656392836	0.207789281230107	0.32	0.33	1	Pkp4	227937	endo
1976	0.587906996768241	0.244561971579051	0.265	0.279	1	Ube2a	22209	endo
1977	0.593090083289868	0.222913650942881	0.213	0.212	1	Ndfip1	65113	endo
1978	0.596596004465509	0.200049864598619	0.46	0.55	1	Rab7	19349	endo
1979	0.598037763107262	0.371843883076418	0.199	0.194	1	Slc6a6	21366	endo
1980	0.599956703399394	0.208905901126223	0.276	0.292	1	Erbin	59079	endo
1981	0.610787364288049	0.219740322370128	0.129	0.125	1	Alas1	11655	endo
1982	0.612663230698962	0.216971160306832	0.202	0.202	1	Slc1a5	20514	endo
1983	0.617650900131188	0.336024508566244	0.36	0.402	1	Hspd1	15510	endo
1984	0.620864143886447	0.232110426193913	0.404	0.427	1	Fli1	14247	endo
1985	0.630338083091086	0.258840422606511	0.327	0.345	1	Adam15	11490	endo
1986	0.631674411407386	0.314925494581672	0.401	0.455	1	St13	70356	endo
1987	0.635039176551977	0.205380488399767	0.261	0.276	1	Cript	56724	endo
1988	0.6351606113911	0.219375458061266	0.346	0.381	1	Spint2	20733	endo
1989	0.638503955768898	0.211700913725	0.39	0.414	1	Atp2a2	11938	endo
1990	0.64123312299954	0.243539762893723	0.346	0.379	1	Higd2a	67044	endo
1991	0.643508692505271	0.203415308188232	0.221	0.261	1	Naa15	74838	endo
1992	0.652897598252778	0.20537844802969	0.246	0.253	1	Tead1	21676	endo
1993	0.65822905219006	0.209038718363842	0.132	0.128	1	Zdhhc5	228136	endo
1994	0.679515663586943	0.235828304920987	0.154	0.182	1	Psmg4	69666	endo
1995	0.68395223500748	0.218432376347814	0.103	0.1	1	Ipo4	75751	endo
1996	0.699567644162422	0.209682845499605	0.224	0.235	1	Gde1	56209	endo
1997	0.702262194053424	0.220436135167784	0.191	0.22	1	Arhgap18	73910	endo
1998	0.703578263082831	0.21101376825081	0.349	0.386	1	Magoh	17149	endo
1999	0.704529040114853	0.223765862788672	0.287	0.343	1	Ubr5	70790	endo
[truncated: 3,809 more rows]
