# Supplementary material for: Hypoxia-mediated stabilization of HIF1A in prostatic intraepithelial neoplasia promotes cell plasticity and malignant progression
Source: Sci Adv. 2022 Jul 22;8(29):eabo2295. doi: 10.1126/sciadv.abo2295 (PMC9307253; doi:10.1126/sciadv.abo2295)
Supplement: Supplementary file 2 — Tables S1 to S12 [file sciadv.abo2295_tables_s1_to_s12.zip › sciadv.abo2295_table_s5.xlsx]

## Sheet: Fibroblasts
	ID	Description	GeneRatio	BgRatio	pvalue	p.adjust	qvalue	geneID	Count
mmu04141	mmu04141	Protein processing in endoplasmic reticulum	22/204	160/6399	4.97132e-09	1.26769e-06	1.00996e-06	Hspa8/Hsp90ab1/Hspa5/Hsp90aa1/Hspa1b/Dnaja1/Hspa1a/Dnajb1/Hsph1/Ssr4/Herpud1/Atf4/Dnajc3/Yod1/Xbp1/Ddost/Ssr2/Erlec1/P4hb/Ube2j1/Ckap4/Cryab	22
mmu05417	mmu05417	Lipid and atherosclerosis	21/204	204/6399	1.70901e-06	0.00018699	0.000148975	Hspa8/Hsp90ab1/Hspa5/Hsp90aa1/Hspa1b/Hspa1a/Lbp/Ccl2/Nfkbia/Nfkb1/Hspd1/Atf4/Icam1/Irf7/Xbp1/Tnfrsf1a/Rap1b/Stat3/Il6/Cycs/Cxcl1	21
mmu04933	mmu04933	AGE-RAGE signaling pathway in diabetic complications	14/204	98/6399	2.20349e-06	0.00018699	0.000148975	Mmp2/Ccl2/Col1a1/Nfkb1/Icam1/Col1a2/Fn1/Stat3/Col4a1/Col3a1/Il6/Serpine1/Col4a2/Vegfd	14
mmu05134	mmu05134	Legionellosis	10/204	50/6399	2.93318e-06	0.00018699	0.000148975	Hspa8/Hspa1b/Hspa1a/Nfkbia/C3/Nfkb1/Hspd1/Il6/Cycs/Cxcl1	10
mmu04612	mmu04612	Antigen processing and presentation	12/204	76/6399	4.1113e-06	0.000209676	0.000167049	Hspa8/Hsp90ab1/Hspa5/Ctsl/Hsp90aa1/Hspa1b/Hspa1a/Ctsb/H2-D1/H2-Ab1/H2-T23/Lgmn	12
mmu04210	mmu04210	Apoptosis	15/204	120/6399	5.25856e-06	0.000223489	0.000178053	Ctsl/Gadd45b/Lmna/Ctsb/Gadd45g/Ctsk/Nfkbia/Nfkb1/Atf4/Actg1/Ctsz/Tnfrsf1a/Tuba4a/Cycs/Tuba1c	15
mmu04657	mmu04657	IL-17 signaling pathway	11/204	72/6399	1.44952e-05	0.000528041	0.000420689	Hsp90ab1/Hsp90aa1/Fosl1/Ccl2/Ccl7/Nfkbia/Nfkb1/Ptgs2/Cxcl10/Il6/Cxcl1	11
mmu05164	mmu05164	Influenza A	15/204	147/6399	6.13638e-05	0.00195597	0.00155832	Dnajb1/Ccl2/Nfkbia/Slc25a4/Il33/Nfkb1/Actg1/Dnajc3/Icam1/Irf7/H2-Ab1/Tnfrsf1a/Cxcl10/Il6/Cycs	15
mmu05171	mmu05171	Coronavirus disease - COVID-19	19/204	227/6399	0.000101466	0.00266069	0.00211977	Rps2/C4b/Rplp0/C2/Rpl29/Ccl2/Rpl6/Nfkbia/Cfb/C3/Isg15/Rpl22l1/Nfkb1/Tnfrsf1a/Stat3/C1ra/Cxcl10/Hbegf/Il6	19
mmu04668	mmu04668	TNF signaling pathway	12/204	104/6399	0.000104542	0.00266069	0.00211977	Ccl2/Nfkbia/Nfkb1/Atf4/Icam1/Tnfrsf1a/Csf1/Ptgs2/Cxcl10/Il6/Cxcl1/Vegfd	12
mmu05146	mmu05146	Amoebiasis	12/204	105/6399	0.000114775	0.00266069	0.00211977	Hspb1/Col1a1/Nfkb1/Prdx1/Col1a2/Fn1/Col4a1/Col3a1/Il1r1/Il6/Col4a2/Cxcl1	12
mmu05132	mmu05132	Salmonella infection	16/204	181/6399	0.000194488	0.00413288	0.00329265	Hsp90ab1/Hsp90aa1/Gapdh/Arpc1b/Dynll1/Nfkbia/Tubb2a/Nfkb1/Actg1/Tnfrsf1a/Tubb6/Tuba4a/Il6/Cycs/Flnc/Tuba1c	16
mmu05418	mmu05418	Fluid shear stress and atherosclerosis	13/204	129/6399	0.000217028	0.00425709	0.00339161	Hsp90ab1/Ctsl/Hsp90aa1/Hmox1/Mmp2/Ccl2/Nfkb1/Sqstm1/Actg1/Icam1/Tnfrsf1a/Plat/Il1r1	13
mmu04145	mmu04145	Phagosome	15/204	168/6399	0.000276949	0.00504443	0.00401888	Ctsl/H2-D1/C3/Itga5/Thbs1/Tubb2a/Colec12/Actg1/Atp6v0e/H2-Ab1/Tubb6/Tuba4a/H2-T23/C1ra/Tuba1c	15
mmu04066	mmu04066	HIF-1 signaling pathway	11/204	103/6399	0.000402997	0.00685095	0.00545814	Hmox1/Ldha/Gapdh/Eif4e/Nfkb1/Hk2/Stat3/Cdkn1a/Eloc/Il6/Serpine1	11
mmu05222	mmu05222	Small cell lung cancer	10/204	88/6399	0.000448521	0.0071483	0.00569503	Gadd45b/Gadd45g/Nfkbia/Nfkb1/Fn1/Ptgs2/Col4a1/Cdkn1a/Cycs/Col4a2	10
mmu05167	mmu05167	Kaposi sarcoma-associated herpesvirus infection	16/204	200/6399	0.000601189	0.00901783	0.00718449	Ubb/Nfkbia/H2-D1/C3/Ubc/Nfkb1/Icam1/Irf7/Tnfrsf1a/Stat3/H2-T23/Ptgs2/Cdkn1a/Il6/Cycs/Cxcl1	16
mmu04064	mmu04064	NF-kappa B signaling pathway	10/204	92/6399	0.000641443	0.00908711	0.00723968	Gadd45b/Lbp/Gadd45g/Nfkbia/Nfkb1/Icam1/Tnfrsf1a/Ptgs2/Il1r1/Cxcl1	10
mmu05150	mmu05150	Staphylococcus aureus infection	7/204	51/6399	0.00106149	0.0142464	0.0113501	C4b/C2/Cfb/C3/Icam1/H2-Ab1/C1ra	7
mmu05323	mmu05323	Rheumatoid arthritis	9/204	83/6399	0.00121374	0.0154752	0.012329	Ctsl/Ccl2/Ctsk/Icam1/Atp6v0e/H2-Ab1/Csf1/Il6/Cxcl1	9
mmu05133	mmu05133	Pertussis	8/204	71/6399	0.00176324	0.0214107	0.0170579	C4b/Serping1/C2/C3/Itga5/Nfkb1/C1ra/Il6	8
mmu05205	mmu05205	Proteoglycans in cancer	14/204	182/6399	0.00191563	0.0222039	0.0176898	Ctsl/Dcn/Mmp2/Cd63/Itga5/Thbs1/Col1a1/Actg1/Col1a2/Fn1/Stat3/Cdkn1a/Hbegf/Flnc	14
mmu04216	mmu04216	Ferroptosis	5/204	30/6399	0.00233155	0.0249508	0.0198782	Hmox1/Sat1/Slc3a2/Cp/Gclm	5
mmu05168	mmu05168	Herpes simplex virus 1 infection	14/204	186/6399	0.00234831	0.0249508	0.0198782	Ccl2/Nfkbia/H2-D1/C3/Itga5/Nfkb1/Nectin2/Irf7/H2-Ab1/Rheb/Tnfrsf1a/H2-T23/Il6/Cycs	14
mmu04623	mmu04623	Cytosolic DNA-sensing pathway	7/204	59/6399	0.00252302	0.0255058	0.0203204	Nfkbia/Il33/Nfkb1/Polr1d/Irf7/Cxcl10/Il6	7
mmu05169	mmu05169	Epstein-Barr virus infection	15/204	209/6399	0.002635	0.0255058	0.0203204	Gadd45b/Gadd45g/Nfkbia/H2-D1/Isg15/Nfkb1/Icam1/Irf7/H2-Ab1/Stat3/H2-T23/Cdkn1a/Cxcl10/Il6/Cycs	15
mmu04659	mmu04659	Th17 cell differentiation	9/204	93/6399	0.00270061	0.0255058	0.0203204	Hsp90ab1/Hsp90aa1/Nfkbia/Nfkb1/Runx1/H2-Ab1/Stat3/Il1r1/Il6	9
mmu04974	mmu04974	Protein digestion and absorption	8/204	78/6399	0.00321378	0.0292683	0.023318	Col1a1/Col14a1/Col1a2/Slc3a2/Col4a1/Col3a1/Col5a2/Col4a2	8
mmu05022	mmu05022	Pathways of neurodegeneration - multiple diseases	23/204	404/6399	0.00457343	0.0402146	0.0320389	Hspa5/Ubb/Slc25a4/Tubb2a/Ubc/Nfkb1/Atp5d/Sqstm1/Atf4/Xbp1/Tnfrsf1a/Tubb6/Csf1/Tuba4a/Atp2a2/Ptgs2/Cox6b2/Ube2j1/Gpx8/Il6/Cycs/Tuba1c/Gpx7	23
mmu04926	mmu04926	Relaxin signaling pathway	10/204	121/6399	0.00505976	0.0404796	0.03225	Mmp2/Nfkbia/Col1a1/Nfkb1/Atf4/Col1a2/Col4a1/Col3a1/Col4a2/Vegfd	10
mmu04061	mmu04061	Viral protein interaction with cytokine and cytokine receptor	8/204	84/6399	0.0050798	0.0404796	0.03225	Ccl2/Ccl7/Cxcl14/Tnfrsf1a/Csf1/Cxcl10/Il6/Cxcl1	8
mmu04610	mmu04610	Complement and coagulation cascades	8/204	84/6399	0.0050798	0.0404796	0.03225	C4b/Serping1/C2/Cfb/C3/C1ra/Plat/Serpine1	8
mmu05145	mmu05145	Toxoplasmosis	9/204	104/6399	0.00571259	0.0441428	0.0351684	Hspa8/Hspa1b/Hspa1a/Nfkbia/Nfkb1/H2-Ab1/Tnfrsf1a/Stat3/Cycs	9
mmu05202	mmu05202	Transcriptional misregulation in cancer	9/204	106/6399	0.00646567	0.0484925	0.0386339	H3f3b/Gadd45b/Gadd45g/Nfkb1/Runx1/Plat/Dot1l/Cdkn1a/Il6	9
mmu04218	mmu04218	Cellular senescence	11/204	150/6399	0.00817927	0.0595918	0.0474767	Gadd45b/Gadd45g/H2-D1/Slc25a4/Nfkb1/Sqstm1/Rheb/H2-T23/Cdkn1a/Il6/Serpine1	11
mmu04621	mmu04621	NOD-like receptor signaling pathway	10/204	132/6399	0.00922875	0.062462	0.0497633	Hsp90ab1/Hsp90aa1/Ctsb/Gabarap/Ccl2/Nfkbia/Nfkb1/Irf7/Il6/Cxcl1	10
mmu04137	mmu04137	Mitophagy - animal	5/204	41/6399	0.00923946	0.062462	0.0497633	Ubb/Gabarap/Ubc/Sqstm1/Atf4	5
mmu04915	mmu04915	Estrogen signaling pathway	8/204	93/6399	0.00930807	0.062462	0.0497633	Hspa8/Hsp90ab1/Hsp90aa1/Hspa1b/Hspa1a/Mmp2/Atf4/Hbegf	8

## Sheet: Leukocytes
	ID	Description	GeneRatio	BgRatio	pvalue	p.adjust	qvalue	geneID	Count
mmu04612	mmu04612	Antigen processing and presentation	23/284	76/6399	6.52267e-14	1.80026e-11	1.46932e-11	Hspa8/Ctss/H2-K1/H2-D1/B2m/H2-Eb1/H2-Ab1/Cd74/H2-Aa/Hsp90ab1/H2-T23/Hsp90aa1/Lgmn/H2-DMb1/Ctsb/Ctsl/Hspa5/H2-DMa/Hspa1a/Psme1/Hspa1b/H2-T22/H2-Oa	23
mmu05140	mmu05140	Leishmaniasis	19/284	68/6399	5.11542e-11	7.05928e-09	5.76158e-09	Fcgr1/Fcgr4/H2-Eb1/H2-Ab1/H2-Aa/Cyba/Fcgr3/H2-DMb1/Il1b/Ifngr2/H2-DMa/Ptgs2/Stat1/Ifngr1/Ncf4/Tlr2/Nfkbib/Il10/H2-Oa	19
mmu05152	mmu05152	Tuberculosis	27/284	168/6399	3.85644e-09	3.54792e-07	2.89571e-07	Fcer1g/Ctss/Fcgr1/Fcgr4/H2-Eb1/H2-Ab1/Cd74/H2-Aa/Fcgr3/Fcgr2b/Calm1/H2-DMb1/Lamp1/Ctsd/Il1b/Cd14/Ifngr2/H2-DMa/Hspd1/Stat1/Ifngr1/Bax/Tcirg1/Tlr2/Il10rb/Il10/H2-Oa	27
mmu04145	mmu04145	Phagosome	26/284	168/6399	1.72015e-08	1.18691e-06	9.68717e-07	Ctss/H2-K1/H2-D1/Fcgr1/Fcgr4/H2-Eb1/H2-Ab1/H2-Aa/H2-T23/Cyba/Fcgr3/Fcgr2b/H2-DMb1/Lamp1/Thbs1/Ctsl/Atp6v0e/Cd14/H2-DMa/Atp6v1f/Tcirg1/Ncf4/Tlr2/Itgb5/H2-T22/H2-Oa	26
mmu05150	mmu05150	Staphylococcus aureus infection	14/284	51/6399	2.45852e-08	1.3571e-06	1.10763e-06	Fcgr1/C1qb/Fcgr4/H2-Eb1/H2-Ab1/H2-Aa/Fcgr3/C1qa/Fcgr2b/H2-DMb1/C1qc/H2-DMa/Il10/H2-Oa	14
mmu05321	mmu05321	Inflammatory bowel disease	13/284	54/6399	4.24462e-07	1.95252e-05	1.59359e-05	H2-Eb1/H2-Ab1/H2-Aa/H2-DMb1/Il1b/Ifngr2/H2-DMa/Stat1/Ifngr1/Stat4/Tlr2/Il10/H2-Oa	13
mmu04940	mmu04940	Type I diabetes mellitus	13/284	59/6399	1.26897e-06	5.00337e-05	4.0836e-05	H2-K1/H2-D1/H2-Eb1/H2-Ab1/H2-Aa/H2-T23/H2-DMb1/Il1b/H2-DMa/Hspd1/Cd86/H2-T22/H2-Oa	13
mmu05332	mmu05332	Graft-versus-host disease	12/284	51/6399	1.55466e-06	5.36358e-05	4.37759e-05	H2-K1/H2-D1/H2-Eb1/H2-Ab1/H2-Aa/H2-T23/H2-DMb1/Il1b/H2-DMa/Cd86/H2-T22/H2-Oa	12
mmu05330	mmu05330	Allograft rejection	12/284	52/6399	1.942e-06	5.95548e-05	4.86069e-05	H2-K1/H2-D1/H2-Eb1/H2-Ab1/H2-Aa/H2-T23/H2-DMb1/H2-DMa/Cd86/Il10/H2-T22/H2-Oa	12
mmu05145	mmu05145	Toxoplasmosis	17/284	104/6399	2.59505e-06	7.16233e-05	5.84568e-05	Hspa8/H2-Eb1/H2-Ab1/H2-Aa/H2-DMb1/Ccr5/Ifngr2/H2-DMa/Hspa1a/Stat1/Ifngr1/Hspa1b/Tlr2/Nfkbib/Il10rb/Il10/H2-Oa	17
mmu04142	mmu04142	Lysosome	19/284	129/6399	3.35416e-06	8.41588e-05	6.8688e-05	Ctss/Ctsz/Ctsh/Npc2/Lgmn/Lamp1/Ctsb/Ctsd/Ctsl/Cd68/Ctsc/Man2b1/Gla/Cd63/Asah1/Tcirg1/Ctsa/Fuca1/Napsa	19
mmu05310	mmu05310	Asthma	8/284	23/6399	3.73688e-06	8.59484e-05	7.01485e-05	Fcer1g/H2-Eb1/H2-Ab1/H2-Aa/H2-DMb1/H2-DMa/Il10/H2-Oa	8
mmu03010	mmu03010	Ribosome	15/284	91/6399	9.17135e-06	0.000194715	0.000158921	Rps2/Rpl29/Rps9/Rpl15/Rpl24/Rplp0/Rps11/Rpl19/Rpl11/Rpl32/Rpl18/Fau/Rps18/Rps3/Rpl3	15
mmu04659	mmu04659	Th17 cell differentiation	15/284	93/6399	1.20572e-05	0.000237698	0.000194002	H2-Eb1/H2-Ab1/H2-Aa/Hsp90ab1/Hsp90aa1/H2-DMb1/Il1b/Ifngr2/H2-DMa/Stat1/Ifngr1/Nfkbie/Hif1a/Nfkbib/H2-Oa	15
mmu05323	mmu05323	Rheumatoid arthritis	14/284	83/6399	1.39283e-05	0.000256281	0.000209169	H2-Eb1/H2-Ab1/H2-Aa/Vegfa/H2-DMb1/Ctsl/Il1b/Atp6v0e/H2-DMa/Cd86/Atp6v1f/Tcirg1/Tlr2/H2-Oa	14
mmu05169	mmu05169	Epstein-Barr virus infection	24/284	209/6399	1.52122e-05	0.000262411	0.000214172	H2-K1/H2-D1/B2m/H2-Eb1/H2-Ab1/Irf7/H2-Aa/H2-T23/H2-DMb1/Isg15/Psmd8/H2-DMa/Ifnar2/Ifnar1/Stat1/Bax/Nfkbie/Cdkn1a/Tlr2/Gadd45b/Nfkbib/H2-T22/Mdm2/H2-Oa	24
mmu05171	mmu05171	Coronavirus disease - COVID-19	25/284	227/6399	2.08453e-05	0.000335759	0.000274037	Rps2/C1qb/C1qa/Rpl29/Rps9/Rpl15/Rpl24/Rplp0/Rps11/C1qc/Rpl19/Rpl11/Rpl32/Isg15/Rpl18/Fau/Rps18/Il1b/Rps3/Rpl3/Ifnar2/Ifnar1/Stat1/Tlr2/Nfkbib	25
mmu05168	mmu05168	Herpes simplex virus 1 infection	22/284	186/6399	2.18973e-05	0.000335759	0.000274037	H2-K1/H2-D1/B2m/H2-Eb1/H2-Ab1/Cd74/Irf7/H2-Aa/H2-T23/H2-DMb1/Il1b/Ifngr2/H2-DMa/Ifnar2/Ifnar1/Stat1/Ifngr1/Bax/Tlr2/H2-T22/Eif4ebp1/H2-Oa	22
mmu05320	mmu05320	Autoimmune thyroid disease	12/284	67/6399	3.10414e-05	0.000450917	0.000368025	H2-K1/H2-D1/H2-Eb1/H2-Ab1/H2-Aa/H2-T23/H2-DMb1/H2-DMa/Cd86/Il10/H2-T22/H2-Oa	12
mmu04380	mmu04380	Osteoclast differentiation	16/284	117/6399	5.17246e-05	0.000713799	0.000582582	Fcgr1/Trem2/Fcgr4/Tyrobp/Cyba/Fcgr3/Fcgr2b/Spi1/Il1b/Ifngr2/Ifnar2/Ifnar1/Grb2/Stat1/Ifngr1/Ncf4	16
mmu04672	mmu04672	Intestinal immune network for IgA production	9/284	41/6399	5.8851e-05	0.000773471	0.000631284	H2-Eb1/H2-Ab1/H2-Aa/H2-DMb1/H2-DMa/Cd86/Cxcr4/Il10/H2-Oa	9
mmu05416	mmu05416	Viral myocarditis	12/284	77/6399	0.000127827	0.00160364	0.00130885	H2-K1/H2-D1/H2-Eb1/H2-Ab1/H2-Aa/H2-T23/H2-DMb1/Rac2/H2-DMa/Cd86/H2-T22/H2-Oa	12
mmu04066	mmu04066	HIF-1 signaling pathway	14/284	103/6399	0.000162805	0.00195366	0.00159452	Gapdh/Vegfa/Ldha/Aldoa/Ifngr2/Slc2a1/Ifngr1/Pgk1/Cdkn1a/Eif4e/Eno1/Hif1a/Eif4e2/Eif4ebp1	14
mmu00010	mmu00010	Glycolysis / Gluconeogenesis	10/284	58/6399	0.000198884	0.00228717	0.00186672	Gapdh/Ldha/Tpi1/Pkm/Aldoa/Pgam1/Akr1a1/Gpi1/Pgk1/Eno1	10
mmu05202	mmu05202	Transcriptional misregulation in cancer	14/284	106/6399	0.000221862	0.00244936	0.0019991	Fcgr1/H3f3a/Spi1/Il1r2/H3f3b/Cd14/Pdgfa/Cd86/Bax/Cdkn1a/Gadd45b/Traf1/Mdm2/Cebpa	14
mmu04658	mmu04658	Th1 and Th2 cell differentiation	12/284	82/6399	0.000236306	0.00250848	0.00204735	H2-Eb1/H2-Ab1/H2-Aa/H2-DMb1/Ifngr2/H2-DMa/Stat1/Ifngr1/Stat4/Nfkbie/Nfkbib/H2-Oa	12
mmu05167	mmu05167	Kaposi sarcoma-associated herpesvirus infection	20/284	200/6399	0.000519597	0.00531144	0.00433504	H2-K1/H2-D1/Irf7/H2-T23/Vegfa/Calm1/Ccr5/Gng5/Ubb/Ifnar2/Ptgs2/Cd86/Ifnar1/Stat1/Ifngr1/Bax/Cdkn1a/Hif1a/Kras/H2-T22	20
mmu05164	mmu05164	Influenza A	16/284	147/6399	0.000751727	0.00740988	0.00604773	H2-Eb1/H2-Ab1/Irf7/H2-Aa/H2-DMb1/Il1b/Ifngr2/H2-DMa/Trim25/Ifnar2/Ifnar1/Stat1/Ifngr1/Bax/Nfkbib/H2-Oa	16
mmu05163	mmu05163	Human cytomegalovirus infection	22/284	241/6399	0.00096282	0.00916339	0.00747889	H2-K1/H2-D1/B2m/H2-T23/Vegfa/Calm1/Ccr5/Gng5/Rac2/Il1b/Ptgs2/Grb2/Gna13/Cxcr4/Bax/Cdkn1a/Il10rb/Kras/H2-T22/Mdm2/Eif4ebp1/Pxn	22
mmu01230	mmu01230	Biosynthesis of amino acids	10/284	72/6399	0.00118071	0.0106361	0.00868083	Gapdh/Got1/Tpi1/Pkm/Taldo1/Aldoa/Pgam1/Pgk1/Eno1/Ass1	10
mmu05322	mmu05322	Systemic lupus erythematosus	15/284	139/6399	0.00119463	0.0106361	0.00868083	Fcgr1/C1qb/Fcgr4/H2-Eb1/H2-Ab1/H2-Aa/H3f3a/C1qa/H2-DMb1/C1qc/H3f3b/H2-DMa/Cd86/Il10/H2-Oa	15
mmu04141	mmu04141	Protein processing in endoplasmic reticulum	16/284	160/6399	0.00186192	0.0160591	0.013107	Hspa8/Hsp90ab1/Dnaja1/Hsp90aa1/Ssr4/Erp29/Hspa5/Hsph1/Hspa1a/Hspa1b/Bax/Ssr2/Pdia6/Dad1/Bag1/Ube2j1	16
mmu04640	mmu04640	Hematopoietic cell lineage	11/284	90/6399	0.00197841	0.0165467	0.0135049	Fcgr1/H2-Eb1/H2-Ab1/H2-Aa/H2-DMb1/Il1r2/Il1b/Cd14/H2-DMa/Il7r/H2-Oa	11
mmu04650	mmu04650	Natural killer cell mediated cytotoxicity	13/284	118/6399	0.00207889	0.0168757	0.0137734	Fcer1g/H2-K1/H2-D1/Fcgr4/Tyrobp/H2-T23/Rac2/Ifngr2/Ifnar2/Ifnar1/Grb2/Ifngr1/Kras	13
mmu05020	mmu05020	Prion disease	22/284	257/6399	0.00221333	0.0174537	0.0142452	Hspa8/C1qb/Cyba/C1qa/Cox5a/C1qc/Cox4i1/Psmd8/Rac2/Atp5g2/Atp5c1/Hspa5/Il1b/Atp5d/Hspa1a/Ndufc2/Ndufb10/Hspa1b/Bax/Ncf4/Psmb2/Stip1	22
mmu04210	mmu04210	Apoptosis	13/284	120/6399	0.00241811	0.0185389	0.0151309	Ctss/Ctsz/Ctsh/Ctsb/Ctsd/Ctsl/Ctsc/Csf2rb/Bax/Csf2rb2/Gadd45b/Traf1/Kras	13
mmu04630	mmu04630	JAK-STAT signaling pathway	15/284	153/6399	0.00310589	0.0231683	0.0189093	Osm/Ifngr2/Csf2rb/Pdgfa/Ifnar2/Ifnar1/Grb2/Stat1/Ifngr1/Stat4/Cdkn1a/Il7r/Csf2rb2/Il10rb/Il10	15
mmu05166	mmu05166	Human T-cell leukemia virus 1 infection	19/284	220/6399	0.00395607	0.0287336	0.0234515	Tspo/H2-K1/H2-D1/B2m/H2-Eb1/H2-Ab1/H2-Aa/H2-T23/H2-DMb1/Spi1/Il1r2/H2-DMa/Slc2a1/Bax/Pttg1/Cdkn1a/Kras/H2-T22/H2-Oa	19
mmu05165	mmu05165	Human papillomavirus infection	25/284	328/6399	0.00539201	0.0381588	0.0311441	H2-K1/H2-D1/H2-T23/Vegfa/Thbs1/Pkm/Spp1/Isg15/Atp6v0e/Ifnar2/Ptgs2/Ifnar1/Grb2/Atp6v1f/Stat1/Bax/Tcirg1/Cdkn1a/Itgb5/Kras/H2-T22/Mdm2/Wnt11/Eif4ebp1/Pxn	25
mmu04621	mmu04621	NOD-like receptor signaling pathway	13/284	132/6399	0.00553469	0.0381894	0.031169	Irf7/Hsp90ab1/Cyba/Hsp90aa1/Ctsb/Gabarap/Il1b/Ifnar2/Ifnar1/Stat1/Mefv/Pstpip1/Nfkbib	13
mmu05134	mmu05134	Legionellosis	7/284	50/6399	0.00610525	0.0410987	0.0335436	Hspa8/Il1b/Cd14/Hspa1a/Hspd1/Hspa1b/Tlr2	7
mmu05162	mmu05162	Measles	13/284	138/6399	0.00800233	0.0520587	0.0424888	Hspa8/Irf7/Fcgr2b/Eif3h/Il1b/Hspa1a/Ifnar2/Ifnar1/Stat1/Hspa1b/Bax/Tlr2/Nfkbib	13
mmu01200	mmu01200	Carbon metabolism	11/284	108/6399	0.00811059	0.0520587	0.0424888	Gapdh/Got1/Tpi1/Pkm/Taldo1/Aldoa/Pgam1/Gpi1/Pgk1/Eno1/Fh1	11

## Sheet: Endothelial cells
	ID	Description	GeneRatio	BgRatio	pvalue	p.adjust	qvalue	geneID	Count
mmu03010	mmu03010	Ribosome	45/373	91/6399	3.90887e-32	1.09057e-29	9.09325e-30	Rps2/Rplp0/Rps3/Rpl15/Rpl3/Rps4x/Rpl7/Rps11/Rpl32/Rpl18a/Rps20/Rpl18/Rpl6/Rps9/Rpl8/Rps27a/Rps24/Rpl23/Rpl13/Rpsa/Rps18/Rpl29/Rps6/Rpl10a/Rps14/Rpl26/Rpl10/Rps15a/Rps5/Rps13/Rpl28/Rpl9/Rps16/Rpl7a/Fau/Rps7/Rpl19/Rps8/Rpl4/Rps10/Rpl24/Rpl11/Rpl5/Rps27rt/Rpl36al	45
mmu05171	mmu05171	Coronavirus disease - COVID-19	60/373	227/6399	8.60339e-25	1.20017e-22	1.00071e-22	Nfkbia/Rps2/Rplp0/Selp/Rps3/Hbegf/Rpl15/Rpl3/Rps4x/Rpl7/Rps11/Rpl32/Rpl18a/Rps20/Vwf/Rpl18/Rpl6/Rps9/Rpl8/Rps27a/Rps24/Rpl23/Rpl13/Rpsa/Rps18/Rpl29/Rps6/Rpl10a/Rps14/Csf3/Rpl26/Rpl10/Rps15a/Rps5/Rps13/Rpl28/Rpl9/Jak1/Rps16/Rpl7a/Fau/Rps7/Rpl19/Rps8/Rpl4/Tnfrsf1a/Rps10/Rpl24/Rpl11/Il6/Il6st/Rpl5/Nfkb1/Isg15/Ace/Cxcl10/Pik3r1/Rps27rt/Rpl36al/Myd88	60
mmu05417	mmu05417	Lipid and atherosclerosis	29/373	204/6399	5.86163e-06	0.000545132	0.000454533	Nfkbia/Selp/Hspa8/Hsp90ab1/Rap1b/Sele/Hspa5/Map2k3/Jak2/Nfe2l2/Vcam1/Tnfrsf1a/Il6/Hsp90aa1/Cdc42/Icam1/Plcb1/Cd14/Nfkb1/Cd36/Hspa4/Rac1/Abca1/Pik3r1/Kras/Hspa1a/Hspd1/Pparg/Myd88	29
mmu05418	mmu05418	Fluid shear stress and atherosclerosis	21/373	129/6399	1.47627e-05	0.0010297	0.00085857	Hsp90ab1/Sele/Actg1/Hmox1/Nfe2l2/Vcam1/Tnfrsf1a/Ctsl/Hsp90aa1/Pecam1/Icam1/Cdh5/Il1r1/Bmpr2/Nfkb1/Rac1/Thbd/Pdgfa/Pik3r1/Sdc4/Sqstm1	21
mmu04066	mmu04066	HIF-1 signaling pathway	18/373	103/6399	2.25905e-05	0.00126055	0.00105105	Hmox1/Rps6/Cdkn1a/Ldha/Gapdh/Flt1/Hif1a/Il6/Aldoa/Insr/Slc2a1/Eif4e/Pfkl/Nfkb1/Eloc/Pik3r1/Hk1/Pgk1	18
mmu04670	mmu04670	Leukocyte transendothelial migration	18/373	113/6399	8.09902e-05	0.00310384	0.002588	Rap1b/Actg1/Jam2/Vcam1/Msn/Gnai2/Esam/Pecam1/Cdc42/Icam1/Cdh5/Actn1/Rac1/Gnai3/Pik3r1/F11r/Vasp/Vcl	18
mmu04810	mmu04810	Regulation of actin cytoskeleton	27/373	211/6399	8.29705e-05	0.00310384	0.002588	Actg1/Arpc1b/Msn/Tmsb4x/Arpc2/Myh9/Cdc42/Bdkrb2/Iqgap1/Rdx/Itga3/Actn1/Rac1/Itgb4/Crk/Pdgfa/Pik3r1/Enah/Ppp1cb/Ppp1cc/Pak2/Arpc5/Kras/Gna13/Itga6/Itga5/Vcl	27
mmu05144	mmu05144	Malaria	11/373	49/6399	8.89991e-05	0.00310384	0.002588	Selp/Sele/Ackr1/Csf3/Vcam1/Il6/Pecam1/Icam1/Cd36/Thbs1/Myd88	11
mmu05132	mmu05132	Salmonella infection	23/373	181/6399	0.000309227	0.00899674	0.00750153	Nfkbia/Hsp90ab1/Rps3/Actg1/Map2k3/Arpc1b/Gapdh/Tubb6/Tnfrsf1a/Il6/Hsp90aa1/Arpc2/Cdc42/Tuba1c/Dynll1/Cd14/Myc/Nfkb1/Rac1/Arpc5/Rab7/Pik3c2a/Myd88	23
mmu04530	mmu04530	Tight junction	19/373	137/6399	0.000338213	0.00899674	0.00750153	Actg1/Jam2/Arpc1b/Msn/Arpc2/Myh9/Cdc42/Tuba1c/Rdx/Actn1/Hspa4/Rac1/Ybx3/Ppp2ca/F11r/Arpc5/Rab13/Vasp/Ppp2r2a	19
mmu05211	mmu05211	Renal cell carcinoma	12/373	66/6399	0.000360955	0.00899674	0.00750153	Rap1b/Cdkn1a/Hif1a/Cdc42/Slc2a1/Rac1/Crk/Ets1/Eloc/Pik3r1/Pak2/Kras	12
mmu04612	mmu04612	Antigen processing and presentation	13/373	76/6399	0.000386957	0.00899674	0.00750153	Hspa8/Hsp90ab1/Hspa5/H2-D1/Lgmn/Ctsl/Hsp90aa1/B2m/Ctsb/Hspa4/Pdia3/Hspa1a/Nfyb	13
mmu00010	mmu00010	Glycolysis / Gluconeogenesis	11/373	58/6399	0.000433095	0.00929488	0.00775011	Ldha/Gapdh/Pkm/Aldoa/Pfkl/Pgm1/Akr1a1/Hk1/Pgk1/Pgam1/Tpi1	11
mmu04210	mmu04210	Apoptosis	17/373	120/6399	0.000536527	0.0106922	0.00891522	Nfkbia/Lmna/Actg1/Gadd45g/Tnfrsf1a/Ctsl/Csf2rb/Tuba1c/Csf2rb2/Ctsh/Gadd45b/Nfkb1/Ctsb/Pik3r1/Traf1/Kras/Ctsd	17
mmu04064	mmu04064	NF-kappa B signaling pathway	14/373	92/6399	0.000798917	0.0136973	0.0114209	Nfkbia/Gadd45g/Vcam1/Tnfrsf1a/Ptgs2/Icam1/Il1r1/Cd14/Gadd45b/Nfkb1/Bcl10/Traf1/Trim25/Myd88	14
mmu05205	mmu05205	Proteoglycans in cancer	22/373	182/6399	0.000831615	0.0136973	0.0114209	Hbegf/Actg1/Rps6/Cdkn1a/Msn/Plaur/Hif1a/Ctsl/Ddx5/Cdc42/Iqgap1/Myc/Rdx/Rac1/Pik3r1/Ppp1cb/Ppp1cc/Thbs1/Eif4b/Kras/Sdc4/Itga5	22
mmu05100	mmu05100	Bacterial invasion of epithelial cells	11/373	63/6399	0.000900976	0.0136973	0.0114209	Actg1/Arpc1b/Arpc2/Cdc42/Rac1/Crk/Cltb/Pik3r1/Arpc5/Itga5/Vcl	11
mmu05230	mmu05230	Central carbon metabolism in cancer	11/373	63/6399	0.000900976	0.0136973	0.0114209	Ldha/Hif1a/Pkm/Slc2a1/Pfkl/Myc/Pik3r1/Kras/Hk1/Slc1a5/Pgam1	11
mmu04141	mmu04141	Protein processing in endoplasmic reticulum	20/373	160/6399	0.000932794	0.0136973	0.0114209	Hspa8/Hsp90ab1/Hspa5/Nfe2l2/Dnaja1/Ckap4/Hsp90aa1/Dnaja2/Edem1/Man1a/Ube2d2a/Pdia3/Sec62/Rrbp1/Hsph1/Sec61b/Hspa1a/Dnajb12/Ube2g1/Dnajb1	20
mmu05202	mmu05202	Transcriptional misregulation in cancer	15/373	106/6399	0.00113924	0.0158924	0.0132512	Gadd45g/Cdkn1a/Flt1/Il6/Ddx5/Cd14/Myc/Gadd45b/Nfkb1/Zbtb16/Dot1l/Pdgfa/Rara/Traf1/Pparg	15
mmu04015	mmu04015	Rap1 signaling pathway	22/373	192/6399	0.00169001	0.022453	0.0187214	Rap1b/Actg1/Map2k3/Flt1/Gnai2/Cdc42/Plcb1/Insr/Adcy4/Rac1/Id1/Crk/Kitl/Ralb/Pdgfa/Gnai3/Pik3r1/Enah/Thbs1/Kras/Vasp/Ralgds	22
mmu05134	mmu05134	Legionellosis	9/373	50/6399	0.00209621	0.0265838	0.0221657	Nfkbia/Hspa8/Eef1a1/Il6/Cd14/Nfkb1/Hspa1a/Hspd1/Myd88	9
mmu04915	mmu04915	Estrogen signaling pathway	13/373	93/6399	0.00267633	0.032465	0.0270695	Hspa8/Hsp90ab1/Hbegf/Gnai2/Hsp90aa1/Plcb1/Adcy4/Gnai3/Rara/Pik3r1/Kras/Hspa1a/Ctsd	13
mmu04931	mmu04931	Insulin resistance	13/373	95/6399	0.00323827	0.0376448	0.0313885	Nfkbia/Tnfrsf1a/Il6/Insr/Slc2a1/Socs3/Nfkb1/Cd36/Ptpn1/Rps6ka3/Pik3r1/Ppp1cb/Ppp1cc	13
mmu05212	mmu05212	Pancreatic cancer	11/373	75/6399	0.00382743	0.0427141	0.0356152	Gadd45g/Cdkn1a/Jak1/Cdc42/Gadd45b/Nfkb1/Rac1/Ralb/Pik3r1/Kras/Ralgds	11
mmu05135	mmu05135	Yersinia infection	15/373	121/6399	0.00427631	0.0458881	0.0382618	Nfkbia/Actg1/Map2k3/Arpc1b/Il6/Arpc2/Cdc42/Nfkb1/Rac1/Crk/Rps6ka3/Pik3r1/Arpc5/Itga5/Myd88	15
mmu04510	mmu04510	Focal adhesion	21/373	195/6399	0.00451214	0.0466255	0.0388766	Rap1b/Actg1/Vwf/Flt1/Cdc42/Itga3/Actn1/Rac1/Itgb4/Crk/Pdgfa/Pik3r1/Ppp1cb/Ppp1cc/Pak2/Thbs1/Lama5/Vasp/Itga6/Itga5/Vcl	21
mmu05222	mmu05222	Small cell lung cancer	12/373	88/6399	0.00473412	0.0471722	0.0393324	Nfkbia/Gadd45g/Cdkn1a/Ptgs2/Myc/Gadd45b/Nfkb1/Itga3/Pik3r1/Lama5/Traf1/Itga6	12
mmu05142	mmu05142	Chagas disease	13/373	101/6399	0.00552258	0.0528835	0.0440945	Nfkbia/Tnfrsf1a/Il6/Gnai2/Plcb1/Bdkrb2/Nfkb1/Ace/Gnai3/Pik3r1/Ppp2ca/Ppp2r2a/Myd88	13
mmu04640	mmu04640	Hematopoietic cell lineage	12/373	90/6399	0.0056864	0.0528835	0.0440945	Csf3/Cd34/Il6/Il1r1/Cd14/Itga3/Cd36/Il4ra/Kitl/Cd59a/Itga6/Itga5	12
mmu04668	mmu04668	TNF signaling pathway	13/373	104/6399	0.0070714	0.0593495	0.0494859	Nfkbia/Sele/Map2k3/Vcam1/Tnfrsf1a/Il6/Ptgs2/Icam1/Socs3/Nfkb1/Cxcl10/Pik3r1/Traf1	13
mmu05145	mmu05145	Toxoplasmosis	13/373	104/6399	0.0070714	0.0593495	0.0494859	Nfkbia/Hspa8/Map2k3/Jak2/Jak1/Tnfrsf1a/Gnai2/Nfkb1/Gnai3/Lama5/Hspa1a/Itga6/Myd88	13
mmu04071	mmu04071	Sphingolipid signaling pathway	14/373	116/6399	0.00720737	0.0593495	0.0494859	Tnfrsf1a/Gnai2/Plcb1/Bdkrb2/Nfkb1/Rac1/Gnai3/Pik3r1/Ppp2ca/S1pr1/Kras/Ppp2r2a/Gna13/Ctsd	14
mmu04659	mmu04659	Th17 cell differentiation	12/373	93/6399	0.00739357	0.0593495	0.0494859	Nfkbia/Hsp90ab1/Jak2/Jak1/Hif1a/Il6/Hsp90aa1/Il6st/Il1r1/Nfkb1/Il4ra/Rara	12
mmu04630	mmu04630	JAK-STAT signaling pathway	17/373	153/6399	0.00747441	0.0593495	0.0494859	Cdkn1a/Jak2/Csf3/Jak1/Csf2rb/Il6/Il6st/Csf2rb2/Il13ra1/Socs2/Myc/Socs3/Il4ra/Pdgfa/Osmr/Lepr/Pik3r1	17
mmu05146	mmu05146	Amoebiasis	13/373	105/6399	0.007658	0.0593495	0.0494859	Hspb1/Il6/Plcb1/Il1r1/Cd14/Nfkb1/Actn1/Serpinb6a/Serpinb9/Pik3r1/Lama5/Rab7/Vcl	13

## Sheet: T cells
	ID	Description	GeneRatio	BgRatio	pvalue	p.adjust	qvalue	geneID	Count
mmu03010	mmu03010	Ribosome	48/315	91/6399	1.35112e-39	3.45888e-37	3.17159e-37	Rps2/Rplp0/Rpl18/Rps9/Rpl15/Rpl21/Rpl26/Rpl28/Rps27a/Rps20/Rpl24/Rps4x/Rpl10a/Rps18/Rpl29/Rpl32/Rpl7/Rpl23/Rpl13/Rpl8/Rps11/Rpl19/Rpl9/Rpl17/Rpl11/Rpl3/Rps5/Rps3a1/Rps3/Rpl4/Rpl14/Rps14/Rps19/Rps8/Rpl41/Rps12/Rps24/Rps6/Rpl34/Rpl7a/Rpl6/Fau/Rpl10/Rpl35a/Rps10/Rpsa/Rps26/Rps17	48
mmu05171	mmu05171	Coronavirus disease - COVID-19	56/315	227/6399	2.4778e-25	3.17158e-23	2.90815e-23	Rps2/Rplp0/Rpl18/Rps9/Rpl15/Rpl21/Rpl26/Rpl28/Rps27a/Rps20/Rpl24/Rps4x/Rpl10a/Rps18/Rpl29/Rpl32/Rpl7/Rpl23/Rpl13/Rpl8/Rps11/Rpl19/Rpl9/Rpl17/Rpl11/Rpl3/Rps5/Rps3a1/Rps3/Rpl4/Rpl14/Rps14/Rps19/Rps8/Rpl41/Rps12/Rps24/Rps6/Rpl34/Rpl7a/Rpl6/Fau/Rpl10/Rpl35a/Rps10/Rpsa/Rps26/Nfkbia/Nrp1/Rps17/Isg15/Stat3/Nfkb1/Ifnar1/Tnfrsf1a/Jak1	56
mmu04141	mmu04141	Protein processing in endoplasmic reticulum	20/315	160/6399	0.000101218	0.00863723	0.00791983	Hspa8/Hsp90ab1/Hsp90aa1/Hspa1a/Dnaja1/Hspa1b/Hsp90b1/Ssr4/Hsph1/Ddost/Ddit3/Dnajb11/Cul1/Sec62/Sar1b/Ssr2/Ufd1/Eif2s1/Ssr3/Sec61g	20
mmu00010	mmu00010	Glycolysis / Gluconeogenesis	10/315	58/6399	0.000458318	0.0293323	0.026896	Gapdh/Pkm/Aldoa/Ldha/Gpi1/Akr1a1/Tpi1/Hk2/Pgk1/Pgam1	10
mmu05134	mmu05134	Legionellosis	9/315	50/6399	0.000634399	0.0324812	0.0297834	Hspa8/Eef1a1/Hspd1/Hspa1a/Hspa1b/Nfkbia/Nfkb2/Nfkb1/Sar1b	9
mmu04612	mmu04612	Antigen processing and presentation	11/315	76/6399	0.00112028	0.0448045	0.041083	Hspa8/Hsp90ab1/B2m/Hsp90aa1/Hspa1a/Hspa1b/H2-K1/Psme1/Tap2/Psme2/Hspa4	11
mmu03060	mmu03060	Protein export	6/315	26/6399	0.00135192	0.0448045	0.041083	Sec11c/Sec62/Srp19/Sec61g/Spcs2/Srp14	6
mmu04066	mmu04066	HIF-1 signaling pathway	13/315	103/6399	0.0015145	0.0448045	0.041083	Gapdh/Vegfa/Rps6/Ifngr1/Hif1a/Aldoa/Ldha/Cdkn1a/Stat3/Nfkb1/Hk2/Pgk1/Cul2	13
mmu05418	mmu05418	Fluid shear stress and atherosclerosis	15/315	129/6399	0.00157516	0.0448045	0.041083	Hsp90ab1/Actg1/Vegfa/Hsp90aa1/Itgb3/Hsp90b1/Sumo2/Itgav/Nfkb1/Ctnnb1/Sumo1/Tnfrsf1a/Ass1/Rac1/Sqstm1	15
mmu04659	mmu04659	Th17 cell differentiation	12/315	93/6399	0.00188294	0.0482032	0.0441995	Hsp90ab1/Hsp90aa1/Ifngr1/Hif1a/Rora/Nfkbia/Stat3/Il2ra/Tgfb1/Nfkb1/Jak1/Stat5a	12

## Sheet: B cells
	ID	Description	GeneRatio	BgRatio	pvalue	p.adjust	qvalue	geneID	Count
mmu04141	mmu04141	Protein processing in endoplasmic reticulum	29/326	160/6399	1.3663e-09	3.94861e-07	3.32227e-07	Hsph1/Edem2/Hspa8/Dnaja1/Ssr2/Lman1/Rrbp1/Hspa5/Hspa1a/Hsp90aa1/Dnajc3/Hsp90ab1/Ssr4/Dnajc1/Erlec1/Pdia6/Os9/Dnajb1/Sec23b/Txndc5/Xbp1/Sar1b/Sec62/Ube2d3/Hspa1b/Dnajb11/Ckap4/Dnaja2/Sec63	29
mmu05020	mmu05020	Prion disease	33/326	257/6399	6.32963e-07	9.14631e-05	7.6955e-05	Hspa8/Ndufs5/Hspa5/Hspa1a/Cox5a/Psmc4/Csnk2b/Atp5g1/Ndufa1/Ncf4/Psmd8/Tuba1a/Cox7b/Ndufb9/Ndufa6/Tubb5/Hspa1b/Psmb3/Uqcrfs1/Vdac2/Rac2/Ndufv1/Psmd12/Stip1/Ndufa4/Mapk3/Itpr3/Ncf1/Tubb2a/Psmd4/Vdac1/Psma6/Ndufa5	33
mmu03060	mmu03060	Protein export	9/326	26/6399	2.996e-06	0.000288615	0.000242834	Sec11c/Hspa5/Srp9/Spcs2/Srp72/Sec62/Srprb/Sec11a/Sec63	9
mmu04612	mmu04612	Antigen processing and presentation	14/326	76/6399	2.32626e-05	0.00168073	0.00141412	Hspa8/Hspa5/Hspa1a/Hsp90aa1/Hsp90ab1/H2-Ab1/Hspa4/Ctsl/H2-Aa/Hspa1b/H2-T23/H2-K1/H2-DMb1/H2-Oa	14
mmu05012	mmu05012	Parkinson disease	27/326	233/6399	4.59058e-05	0.00265335	0.00223247	Ndufs5/Hspa5/Cox5a/Psmc4/Xbp1/Atp5g1/Ndufa1/Psmd8/Tuba1a/Cox7b/Gnai2/Ndufb9/Ndufa6/Tubb5/Psmb3/Uqcrfs1/Vdac2/Ndufv1/Trp53/Psmd12/Ndufa4/Itpr3/Tubb2a/Psmd4/Vdac1/Psma6/Ndufa5	27
mmu05323	mmu05323	Rheumatoid arthritis	14/326	83/6399	6.47286e-05	0.00311776	0.00262321	H2-Ab1/Ctsl/Cd28/H2-Aa/Atp6v0b/Atp6v1c1/Atp6v0e/H2-DMb1/Icam1/Itgal/Atp6v1g1/Itgb2/Ltb/H2-Oa	14
mmu05014	mmu05014	Amyotrophic lateral sclerosis	31/326	301/6399	0.00012225	0.00504716	0.00424656	Ndufs5/Hspa5/Nup43/Cox5a/Psmc4/Xbp1/Atp5g1/Ndufa1/Psmd8/Tomm40/Tuba1a/Cox7b/Rae1/Ndufb9/Ndufa6/Tubb5/Psmb3/Uqcrfs1/Ndufv1/Trp53/Pfn1/Psmd12/Ndufa4/Rab8a/Itpr3/Tubb2a/Psmd4/Vdac1/Srsf3/Psma6/Ndufa5	31
mmu05416	mmu05416	Viral myocarditis	12/326	77/6399	0.000460036	0.0166188	0.0139827	H2-Ab1/Cd28/H2-Aa/Eif4g3/H2-T23/Rac2/H2-K1/H2-DMb1/Icam1/Itgal/Itgb2/H2-Oa	12
mmu04145	mmu04145	Phagosome	19/326	168/6399	0.000840579	0.0227239	0.0191194	H2-Ab1/Ctsl/Ncf4/H2-Aa/Atp6v0b/Atp6v1c1/Tuba1a/Atp6v0e/Tubb5/H2-T23/Fcgr2b/H2-K1/H2-DMb1/Atp6v1g1/Ncf1/Tubb2a/Itgb2/Rab7/H2-Oa	19
mmu04650	mmu04650	Natural killer cell mediated cytotoxicity	15/326	118/6399	0.000887441	0.0227239	0.0191194	Tyrobp/Grb2/Prkca/H2-T23/Rac2/Ifnar2/Fcer1g/H2-K1/Icam1/Raf1/Mapk3/Itgal/Itgb2/Cd48/Kras	15
mmu05169	mmu05169	Epstein-Barr virus infection	22/326	209/6399	0.000894841	0.0227239	0.0191194	H2-Ab1/Psmc4/Psmd8/H2-Aa/Irf7/Gadd45b/Hes1/Isg15/H2-T23/Ifnar2/Mdm2/Trp53/Blnk/Psmd12/H2-K1/H2-DMb1/Icam1/Itgal/Irf3/Psmd4/Cdkn1a/H2-Oa	22
mmu05150	mmu05150	Staphylococcus aureus infection	9/326	51/6399	0.000943553	0.0227239	0.0191194	H2-Ab1/H2-Aa/Fcgr2b/H2-DMb1/Icam1/Itgal/Itgb2/Selplg/H2-Oa	9
mmu05016	mmu05016	Huntington disease	25/326	263/6399	0.00178427	0.0396656	0.0333737	Ndufs5/Cox5a/Psmc4/Atp5g1/Clta/Ndufa1/Psmd8/Tuba1a/Cox7b/Ndufb9/Ndufa6/Tubb5/Psmb3/Uqcrfs1/Vdac2/Ndufv1/Trp53/Psmd12/Ndufa4/Polr2a/Tubb2a/Psmd4/Vdac1/Psma6/Ndufa5	25
mmu05415	mmu05415	Diabetic cardiomyopathy	20/326	196/6399	0.00221247	0.0456717	0.0384271	Ndufs5/Cox5a/Atp5g1/Ndufa1/Ncf4/Cox7b/Ndufb9/Ndufa6/Ren1/Prkca/Uqcrfs1/Vdac2/Rac2/Ndufv1/Tgfbr2/Ndufa4/Ncf1/Ppp1cc/Vdac1/Ndufa5	20
mmu05164	mmu05164	Influenza A	16/326	147/6399	0.0031494	0.0557242	0.046885	Dnajc3/H2-Ab1/Dnajb1/Pycard/H2-Aa/Irf7/Rae1/Prkca/Ifnar2/H2-DMb1/Icam1/Raf1/Mapk3/Irf3/Vdac1/H2-Oa	16
mmu00190	mmu00190	Oxidative phosphorylation	15/326	134/6399	0.00320617	0.0557242	0.046885	Ndufs5/Cox5a/Atp5g1/Ndufa1/Atp6v0b/Atp6v1c1/Cox7b/Atp6v0e/Ndufb9/Ndufa6/Uqcrfs1/Ndufv1/Ndufa4/Atp6v1g1/Ndufa5	15
mmu05208	mmu05208	Chemical carcinogenesis - reactive oxygen species	20/326	204/6399	0.0035344	0.0557242	0.046885	Ndufs5/Ptpn1/Cox5a/Atp5g1/Ndufa1/Grb2/Cox7b/Ndufb9/Ndufa6/Uqcrfs1/Vdac2/Ndufv1/Ndufa4/Raf1/Mapk3/Ncf1/Kras/Vdac1/Akr1a1/Ndufa5	20
mmu05417	mmu05417	Lipid and atherosclerosis	20/326	204/6399	0.0035344	0.0557242	0.046885	Hspd1/Hspa8/Hspa5/Hspa1a/Hsp90aa1/Hsp90ab1/Pycard/Xbp1/Hspa4/Ncf4/Irf7/Hspa1b/Prkca/Rap1a/Trp53/Icam1/Mapk3/Ncf1/Irf3/Kras	20
mmu05210	mmu05210	Colorectal cancer	11/326	85/6399	0.0036666	0.0557242	0.046885	Rala/Grb2/Gadd45b/Rac2/Trp53/Tgfbr2/Smad4/Raf1/Mapk3/Kras/Cdkn1a	11
mmu04672	mmu04672	Intestinal immune network for IgA production	7/326	41/6399	0.004196	0.0557242	0.046885	Ccr10/H2-Ab1/Cd28/H2-Aa/Itgb7/H2-DMb1/H2-Oa	7
mmu05010	mmu05010	Alzheimer disease	29/326	341/6399	0.00422629	0.0557242	0.046885	Ndufs5/Cox5a/Psmc4/Xbp1/Csnk2b/Atp5g1/Ndufa1/Psmd8/Tuba1a/Cox7b/Ndufb9/Ndufa6/Tubb5/Psmb3/Uqcrfs1/Vdac2/Aph1a/Ndufv1/Psmd12/Ndufa4/Raf1/Mapk3/Itpr3/Tubb2a/Psmd4/Kras/Vdac1/Psma6/Ndufa5	29
mmu05212	mmu05212	Pancreatic cancer	10/326	75/6399	0.0044348	0.0557242	0.046885	Rala/Gadd45b/Rac2/Trp53/Tgfbr2/Smad4/Raf1/Mapk3/Kras/Cdkn1a	10
mmu05220	mmu05220	Chronic myeloid leukemia	10/326	75/6399	0.0044348	0.0557242	0.046885	Grb2/Gadd45b/Mdm2/Trp53/Tgfbr2/Smad4/Raf1/Mapk3/Kras/Cdkn1a	10

## Sheet: MDSC
	ID	Description	GeneRatio	BgRatio	pvalue	p.adjust	qvalue	geneID	Count
mmu05140	mmu05140	Leishmaniasis	18/370	68/6399	3.05906e-08	8.50418e-06	5.5385e-06	Fos/H2-Eb1/H2-Ab1/Il1a/Eef1a1/Mapk3/Ptgs2/Nfkb1/Nfkbia/Stat1/Myd88/Marcksl1/Ifngr2/Tlr2/Ncf1/Fcgr3/Ncf4/Jak1	18
mmu05208	mmu05208	Chemical carcinogenesis - reactive oxygen species	31/370	204/6399	5.32879e-07	5.85199e-05	3.81121e-05	Fos/Grb2/Raf1/Akr1a1/Mapk3/Atp5a1/Ndufa13/Vdac2/Cox7a2l/Cox4i1/Vegfa/Nfkb1/Kras/Pten/Nfkbia/Atp5d/Uqcr10/Cox6a1/Atp5e/Atp5j/Prkcd/Ndufa7/Atp5g2/Cox7c/Nfe2l2/Ncf1/Rac1/Uqcr11/Braf/Sod2/Uqcrq	31
mmu05212	mmu05212	Pancreatic cancer	17/370	75/6399	8.42012e-07	5.85199e-05	3.81121e-05	Gadd45b/Bcl2l1/Raf1/Mapk3/Vegfa/Nfkb1/Kras/Cdkn1a/Stat1/Ralb/Smad3/Rac1/Stat3/Braf/Gadd45g/Jak1/Tgfbr1	17
mmu05220	mmu05220	Chronic myeloid leukemia	17/370	75/6399	8.42012e-07	5.85199e-05	3.81121e-05	Gadd45b/Bcl2l1/Grb2/Raf1/Cbl/Mapk3/Nfkb1/Kras/Nfkbia/Cdkn1b/Cdkn1a/Crk/Smad3/Runx1/Braf/Gadd45g/Tgfbr1	17
mmu05170	mmu05170	Human immunodeficiency virus 1 infection	31/370	220/6399	2.81718e-06	0.000132579	8.63448e-05	Fos/B2m/Ppp3ca/Bcl2l1/Calm3/Gng5/Raf1/Mapk3/Gnb1/Nfkb1/Kras/Nfkbia/Pak2/Ptk2b/H2-K1/Myd88/Crk/Tnfrsf1b/Gng12/Tap2/Tlr2/Rac1/Cfl1/Calm2/Tapbp/Cxcr4/Fas/Itpr2/Calm1/Rbx1/Gngt2	31
mmu05152	mmu05152	Tuberculosis	26/370	168/6399	3.20921e-06	0.000132579	8.63448e-05	Cd74/Ppp3ca/Calm3/Crebbp/Fcer1g/H2-Eb1/Atp6v0d1/Raf1/H2-Ab1/Il1a/Mapk3/Nfkb1/Stat1/Tcirg1/Myd88/Ctss/Ifngr2/Tlr2/Fcgr3/Malt1/Itgax/Lamp1/Calm2/Calm1/Jak1/Rab7	26
mmu05167	mmu05167	Kaposi sarcoma-associated herpesvirus infection	29/370	200/6399	3.33833e-06	0.000132579	8.63448e-05	Irf7/Fos/Ppp3ca/Calm3/Crebbp/Gng5/Raf1/Mapk3/Gnb1/Ptgs2/Vegfa/Nfkb1/Kras/Nfkbia/Cdkn1a/Stat1/H2-K1/Gng12/Cxcl2/Ccr1/Ifnar1/Rac1/Stat3/Calm2/Fas/Itpr2/Calm1/Jak1/Gngt2	29
mmu04210	mmu04210	Apoptosis	21/370	120/6399	4.03541e-06	0.00014023	9.13276e-05	Fos/Gadd45b/Bcl2l1/Raf1/Mapk3/Nfkb1/Csf2rb2/Kras/Ctsh/Nfkbia/Atf4/Ctss/Tuba4a/Tuba1c/Ctsl/Csf2rb/Gadd45g/Traf1/Fas/Itpr2/Birc3	21
mmu05163	mmu05163	Human cytomegalovirus infection	32/370	241/6399	7.04673e-06	0.000217666	0.000141759	B2m/Ppp3ca/Calm3/Gng5/Grb2/Raf1/Mapk3/Gnb1/Ptgs2/Vegfa/Nfkb1/Kras/Nfkbia/Atf4/Cdkn1a/Ptk2b/H2-K1/Gnas/Crk/Gng12/Ccr1/Tap2/Rac1/Stat3/Calm2/Tapbp/Cxcr4/Fas/Itpr2/Calm1/Jak1/Gngt2	32
mmu04380	mmu04380	Osteoclast differentiation	20/370	117/6399	9.91465e-06	0.000275627	0.000179507	Fos/Ppp3ca/Grb2/Il1a/Mapk3/Nfkb1/Nfkbia/Junb/Stat1/Fosl2/Ifnar1/Ifngr2/Nfkb2/Ncf1/Rac1/Fcgr3/Socs3/Ncf4/Jak1/Tgfbr1	20
mmu05161	mmu05161	Hepatitis B	24/370	160/6399	1.33577e-05	0.000337586	0.000219859	Irf7/Fos/Crebbp/Grb2/Raf1/Mapk3/Nfkb1/Kras/Nfkbia/Atf4/Cdkn1a/Ptk2b/Stat1/Ywhab/Myd88/Ifnar1/Ddx58/Smad3/Tlr2/Stat3/Braf/Fas/Jak1/Tgfbr1	24
mmu05171	mmu05171	Coronavirus disease - COVID-19	30/370	227/6399	1.51312e-05	0.000347716	0.000226456	Isg15/Fos/Mapk3/Cxcl10/Rpl17/Nfkb1/Nfkbia/Rpl14/Fau/Rpl27a/Stat1/Myd88/Rpl23/Oas3/Rpl12/Ifnar1/Rps29/Ddx58/Rps9/Tlr2/Rps26/Stat3/Rpl10a/Rplp2/Rpl9/Rpl32/Rps18/Jak1/Rpl38/Rpl27	30
mmu05235	mmu05235	PD-L1 expression and PD-1 checkpoint pathway in cancer	16/370	83/6399	1.64507e-05	0.000347716	0.000226456	Fos/Ppp3ca/Nfkbie/Raf1/Mapk3/Nfkb1/Kras/Pten/Nfkbia/Cd274/Stat1/Myd88/Ifngr2/Tlr2/Stat3/Jak1	16
mmu04659	mmu04659	Th17 cell differentiation	17/370	93/6399	1.87087e-05	0.000347716	0.000226456	Fos/Ppp3ca/H2-Eb1/Nfkbie/H2-Ab1/Mapk3/Nfkb1/Nfkbia/Stat1/Hsp90ab1/Hsp90aa1/Ifngr2/Smad3/Runx1/Stat3/Jak1/Tgfbr1	17
mmu04621	mmu04621	NOD-like receptor signaling pathway	21/370	132/6399	1.87616e-05	0.000347716	0.000226456	Irf7/Nampt/Bcl2l1/Mapk3/Vdac2/Nfkb1/Nfkbia/Stat1/Hsp90ab1/Myd88/Prkcd/Oas3/Cxcl2/Hsp90aa1/Ywhae/Ifnar1/Mefv/Erbin/Itpr2/Jak1/Birc3	21
mmu05169	mmu05169	Epstein-Barr virus infection	28/370	209/6399	2.27535e-05	0.000395343	0.000257474	Isg15/Irf7/B2m/Gadd45b/H2-Eb1/Nfkbie/H2-Ab1/Cxcl10/Nfkb1/Nfkbia/Cdkn1b/Cdkn1a/Stat1/H2-K1/Myd88/Oas3/Ifnar1/Tap2/Ddx58/Tlr2/Nfkb2/Rac1/Stat3/Gadd45g/Psmd8/Tapbp/Fas/Jak1	28
mmu05012	mmu05012	Parkinson disease	30/370	233/6399	2.53018e-05	0.000413759	0.000269468	Bcl2l1/Psmb5/Calm3/Atp5a1/Ndufa13/Vdac2/Cox7a2l/Cox4i1/Atf4/Atp5d/Ube2l3/Uqcr10/Cox6a1/Atp5e/Atp5j/Gnas/Tuba4a/Ndufa7/Atp5g2/Cox7c/Tuba1c/Psma7/Nfe2l2/Uqcr11/Calm2/Psmd8/Itpr2/Uqcrq/Calm1/Psmb3	30
mmu04722	mmu04722	Neurotrophin signaling pathway	19/370	117/6399	3.49798e-05	0.000540243	0.000351843	Calm3/Sh2b2/Grb2/Nfkbie/Raf1/Mapk3/Nfkb1/Rps6ka2/Kras/Nfkbia/Atf4/Prkcd/Crk/Ywhae/Rac1/Braf/Arhgdia/Calm2/Calm1	19
mmu03010	mmu03010	Ribosome	16/370	91/6399	5.41235e-05	0.000791912	0.000515748	Rpl17/Rpl14/Fau/Rpl27a/Rpl23/Rpl12/Rps29/Rps9/Rps26/Rpl10a/Rplp2/Rpl9/Rpl32/Rps18/Rpl38/Rpl27	16
mmu05010	mmu05010	Alzheimer disease	38/370	341/6399	5.87335e-05	0.000816396	0.000531693	Ppp3ca/Psmb5/Calm3/Raf1/Il1a/Mapk3/Atp5a1/Ndufa13/Vdac2/Cox7a2l/Ptgs2/Cox4i1/Nfkb1/Kras/Csnk1e/Atf4/Atp5d/Uqcr10/Cox6a1/Atp5e/Atp5j/Tuba4a/Apoe/Ndufa7/Atp5g2/Cox7c/Tuba1c/Psma7/Uqcr11/Braf/Calm2/Psmd8/Fas/Itpr2/Uqcrq/Calm1/Psmb3/Aph1c	38
mmu05215	mmu05215	Prostate cancer	16/370	93/6399	7.11439e-05	0.00094181	0.000613371	Il1r2/Crebbp/Grb2/Raf1/Mapk3/Nfkb1/Kras/Pten/Nfkbia/Atf4/Cdkn1b/Cdkn1a/Hsp90ab1/Hsp90aa1/Braf/Hsp90b1	16
mmu05160	mmu05160	Hepatitis C	22/370	156/6399	8.02539e-05	0.000980653	0.000638668	Ifit1/Irf7/Grb2/Raf1/Mapk3/Cxcl10/Nfkb1/Kras/Nfkbia/Cdkn1a/Stat1/Ywhab/Oas3/Ywhae/Ifnar1/Ddx58/Ywhah/Stat3/Braf/Fas/Socs3/Jak1	22
mmu05211	mmu05211	Renal cell carcinoma	13/370	66/6399	8.11332e-05	0.000980653	0.000638668	Crebbp/Grb2/Raf1/Mapk3/Vegfa/Kras/Pak2/Cdkn1a/Crk/Slc2a1/Rac1/Braf/Rbx1	13
mmu04612	mmu04612	Antigen processing and presentation	14/370	76/6399	9.36625e-05	0.00107192	0.000698108	B2m/Cd74/H2-Eb1/H2-Ab1/H2-K1/Hsp90ab1/Ctss/Hsp90aa1/Tap2/Ctsl/Psme2/Psme1/Tapbp/Lgmn	14
mmu05164	mmu05164	Influenza A	21/370	147/6399	9.63957e-05	0.00107192	0.000698108	Irf7/Crebbp/H2-Eb1/Raf1/H2-Ab1/Il1a/Mapk3/Cxcl10/Nfkb1/Nfkbia/Stat1/Myd88/Oas3/Ifnar1/Ifngr2/Ddx58/Nup98/Trim25/Fas/Socs3/Jak1	21
mmu04062	mmu04062	Chemokine signaling pathway	24/370	181/6399	0.000104057	0.00108335	0.000705554	Gng5/Grb2/Raf1/Mapk3/Gnb1/Cxcl10/Nfkb1/Kras/Nfkbia/Ptk2b/Stat1/Elmo1/Arrb2/Prkcd/Crk/Gng12/Cxcl2/Ccr1/Ncf1/Rac1/Stat3/Braf/Cxcr4/Gngt2	24
mmu05417	mmu05417	Lipid and atherosclerosis	26/370	204/6399	0.000105218	0.00108335	0.000705554	Irf7/Fos/Ppp3ca/Bcl2l1/Calm3/Mapk3/Nfkb1/Kras/Nfkbia/Atf4/Hsp90ab1/Abcg1/Myd88/Cxcl2/Hsp90aa1/Nfe2l2/Tlr2/Ncf1/Rac1/Stat3/Sod2/Calm2/Fas/Calm1/Ncf4/Hsp90b1	26
mmu04625	mmu04625	C-type lectin receptor signaling pathway	16/370	97/6399	0.000119771	0.00118916	0.000774462	Ppp3ca/Calm3/Fcer1g/Raf1/Mapk3/Ptgs2/Nfkb1/Kras/Nfkbia/Stat1/Prkcd/Nfkb2/Malt1/Calm2/Itpr2/Calm1	16
mmu04068	mmu04068	FoxO signaling pathway	17/370	109/6399	0.000150842	0.00144601	0.000941739	Gadd45b/Crebbp/Grb2/Raf1/Mapk3/Kras/Pten/Ccng2/Csnk1e/Cdkn1b/Cdkn1a/Smad3/Stat3/Braf/Sod2/Gadd45g/Tgfbr1	17
mmu05020	mmu05020	Prion disease	30/370	257/6399	0.000159376	0.00147688	0.000961847	Ppp3ca/Psmb5/Il1a/Mapk3/Atp5a1/Ndufa13/Vdac2/Cox7a2l/Cox4i1/Atf4/Atp5d/Uqcr10/Cox6a1/Atp5e/Atp5j/Prkcd/Tuba4a/Ndufa7/Atp5g2/Cox7c/Tuba1c/Psma7/Ncf1/Rac1/Uqcr11/Psmd8/Itpr2/Uqcrq/Ncf4/Psmb3	30
mmu04064	mmu04064	NF-kappa B signaling pathway	15/370	92/6399	0.000222394	0.00194199	0.00126475	Gadd45b/Bcl2l1/Ptgs2/Nfkb1/Nfkbia/Myd88/Cxcl2/Ddx58/Nfkb2/Malt1/Trim25/Gadd45g/Traf1/Ube2i/Birc3	15
mmu00190	mmu00190	Oxidative phosphorylation	19/370	134/6399	0.000228123	0.00194199	0.00126475	Atp6v0d1/Atp5a1/Ndufa13/Cox7a2l/Cox4i1/Atp5d/Uqcr10/Cox6a1/Atp5e/Atp6v1d/Atp5j/Tcirg1/Ndufa7/Atp5g2/Cox7c/Atp6v1c1/Uqcr11/Uqcrq/Atp6v0e	19
mmu04145	mmu04145	Phagosome	22/370	168/6399	0.000241925	0.00194199	0.00126475	Thbs1/H2-Eb1/Atp6v0d1/H2-Ab1/Atp6v1d/H2-K1/Tcirg1/Ctss/Tuba4a/Tuba1c/Tap2/Ctsl/Tlr2/Ncf1/Atp6v1c1/Rac1/Fcgr3/Lamp1/Sec61g/Ncf4/Atp6v0e/Rab7	22
mmu05022	mmu05022	Pathways of neurodegeneration - multiple diseases	41/370	404/6399	0.000243645	0.00194199	0.00126475	Ppp3ca/Bcl2l1/Psmb5/Calm3/Raf1/Il1a/Mapk3/Atp5a1/Ndufa13/Vdac2/Cox7a2l/Ptgs2/Cox4i1/Nfkb1/Kras/Csnk1e/Atf4/Atp5d/Ube2l3/Uqcr10/Cox6a1/Atp5e/Atp5j/Tuba4a/Tnfrsf1b/Ndufa7/Atp5g2/Cox7c/Tuba1c/Psma7/Rac1/Uqcr11/Braf/Calm2/Psmd8/Fas/Itpr2/Uqcrq/Calm1/Psmb3/Rab8a	41
mmu04066	mmu04066	HIF-1 signaling pathway	16/370	103/6399	0.000246557	0.00194199	0.00126475	Eif4e2/Crebbp/Mapk3/Ldha/Pgk1/Mknk2/Vegfa/Nfkb1/Cdkn1b/Cdkn1a/Pfkp/Ifngr2/Slc2a1/Stat3/Pfkl/Rbx1	16
mmu04915	mmu04915	Estrogen signaling pathway	15/370	93/6399	0.00025148	0.00194199	0.00126475	Fos/Calm3/Grb2/Raf1/Mapk3/Kras/Atf4/Hsp90ab1/Gnas/Prkcd/Hsp90aa1/Calm2/Itpr2/Calm1/Hsp90b1	15
mmu04720	mmu04720	Long-term potentiation	12/370	65/6399	0.00028898	0.00217125	0.00141407	Ppp3ca/Calm3/Crebbp/Raf1/Mapk3/Rps6ka2/Kras/Atf4/Braf/Calm2/Itpr2/Calm1	12
mmu05415	mmu05415	Diabetic cardiomyopathy	24/370	196/6399	0.000357204	0.00261323	0.00170191	Atp5a1/Ndufa13/Vdac2/Cox7a2l/Cox4i1/Nfkb1/Pten/Atp5d/Uqcr10/Cox6a1/Atp5e/Atp5j/Prkcd/Ndufa7/Atp5g2/Cox7c/Slc2a1/Smad3/Ncf1/Rac1/Uqcr11/Uqcrq/Ncf4/Tgfbr1	24
mmu05168	mmu05168	Herpes simplex virus 1 infection	23/370	186/6399	0.000410191	0.00292393	0.00190426	Irf7/B2m/Cd74/Bcl2l1/H2-Eb1/H2-Ab1/Nfkb1/Nfkbia/Stat1/H2-K1/Myd88/Oas3/Ifnar1/Tap2/Ifngr2/Ddx58/Tlr2/Srsf3/Tapbp/Fas/Socs3/Jak1/Birc3	23
mmu04010	mmu04010	MAPK signaling pathway	31/370	288/6399	0.000530043	0.0036838	0.00239914	Fos/Gadd45b/Ppp3ca/Grb2/Mapkapk3/Raf1/Il1a/Mapk3/Mknk2/Vegfa/Nfkb1/Rps6ka2/Kras/Atf4/Pak2/Arrb2/Myd88/Dusp5/Crk/Nr4a1/Gng12/Dusp2/Map3k8/Max/Nfkb2/Rac1/Braf/Gadd45g/Fas/Rasa2/Tgfbr1	31
mmu05214	mmu05214	Glioma	12/370	70/6399	0.00058749	0.00398347	0.00259431	Gadd45b/Calm3/Grb2/Raf1/Mapk3/Kras/Pten/Cdkn1a/Braf/Gadd45g/Calm2/Calm1	12
mmu05323	mmu05323	Rheumatoid arthritis	13/370	83/6399	0.000857969	0.00554908	0.00361394	Fos/H2-Eb1/Atp6v0d1/H2-Ab1/Il1a/Vegfa/Atp6v1d/Tcirg1/Cxcl2/Ctsl/Tlr2/Atp6v1c1/Atp6v0e	13
mmu04668	mmu04668	TNF signaling pathway	15/370	104/6399	0.000858311	0.00554908	0.00361394	Fos/Mapk3/Cxcl10/Ptgs2/Nfkb1/Nfkbia/Atf4/Junb/Tnfrsf1b/Cxcl2/Map3k8/Traf1/Fas/Socs3/Birc3	15
mmu04662	mmu04662	B cell receptor signaling pathway	12/370	74/6399	0.000983144	0.00621168	0.00404547	Fos/Ppp3ca/Grb2/Nfkbie/Raf1/Inpp5d/Mapk3/Nfkb1/Kras/Nfkbia/Rac1/Malt1	12
mmu05210	mmu05210	Colorectal cancer	13/370	85/6399	0.00107898	0.00666568	0.00434115	Fos/Gadd45b/Grb2/Raf1/Mapk3/Kras/Cdkn1a/Ralb/Smad3/Rac1/Braf/Gadd45g/Tgfbr1	13
mmu04926	mmu04926	Relaxin signaling pathway	16/370	121/6399	0.00151301	0.00914382	0.00595508	Fos/Gng5/Grb2/Raf1/Mapk3/Gnb1/Vegfa/Nfkb1/Kras/Nfkbia/Atf4/Gnas/Arrb2/Gng12/Gngt2/Tgfbr1	16
mmu05219	mmu05219	Bladder cancer	8/370	40/6399	0.00173878	0.0102847	0.0066981	Thbs1/Rassf1/Raf1/Mapk3/Vegfa/Kras/Cdkn1a/Braf	8
mmu04115	mmu04115	p53 signaling pathway	11/370	69/6399	0.0018277	0.0105682	0.00688271	Gadd45b/Bcl2l1/Thbs1/Pten/Ccng2/Cdkn1a/Cd82/Cop1/Gadd45g/Fas/Shisa5	11
mmu05203	mmu05203	Viral carcinogenesis	22/370	195/6399	0.00186273	0.0105682	0.00688271	Irf7/Crebbp/Grb2/Atp6v0d1/Mapk3/Nfkb1/Kras/Nfkbia/Atf4/Cdkn1b/Cdkn1a/H2-K1/Ywhab/Ywhae/Ywhah/Nfkb2/Rac1/Stat3/Traf1/Jak1/Rasa2/Gsn	22
mmu03040	mmu03040	Spliceosome	16/370	124/6399	0.00196121	0.0109043	0.00710164	Magoh/Prpf40a/Cdc5l/Tra2a/Syf2/U2af1/Zmat2/Acin1/Snu13/Hnrnpa1/Srsf3/Tra2b/Rbm8a/Pcbp1/Smndc1/Hnrnpu	16
mmu05014	mmu05014	Amyotrophic lateral sclerosis	30/370	301/6399	0.00223767	0.0121975	0.00794384	Ppp3ca/Bcl2l1/Psmb5/Atp5a1/Ndufa13/Cox7a2l/Cox4i1/Atf4/Atp5d/Uqcr10/Cox6a1/Atp5e/Atp5j/Tuba4a/Tnfrsf1b/Ndufa7/Atp5g2/Cox7c/Tuba1c/Psma7/Hnrnpa1/Srsf3/Nup98/Rac1/Pfn1/Uqcr11/Psmd8/Uqcrq/Psmb3/Rab8a	30
mmu04218	mmu04218	Cellular senescence	18/370	150/6399	0.00240649	0.0128655	0.00837887	Gadd45b/Ppp3ca/Calm3/Raf1/Il1a/Mapk3/Vdac2/Nfkb1/Kras/Pten/Cdkn1a/H2-K1/Smad3/Gadd45g/Calm2/Itpr2/Calm1/Tgfbr1	18
mmu05206	mmu05206	MicroRNAs in cancer	16/370	129/6399	0.00295303	0.0149849	0.00975917	Thbs1/Crebbp/Grb2/Rassf1/Raf1/Mapk3/Ptgs2/Vegfa/Nfkb1/Kras/Pten/Cdkn1b/Cdkn1a/Crk/Stat3/Ube2i	16
mmu05418	mmu05418	Fluid shear stress and atherosclerosis	16/370	129/6399	0.00295303	0.0149849	0.00975917	Il1r2/Fos/Calm3/Il1a/Vegfa/Nfkb1/Sumo1/Hsp90ab1/Hsp90aa1/Nfe2l2/Ctsl/Ncf1/Rac1/Calm2/Calm1/Hsp90b1	16
mmu05202	mmu05202	Transcriptional misregulation in cancer	14/370	106/6399	0.00296463	0.0149849	0.00975917	Il1r2/H3f3b/Gadd45b/Bcl2l1/Nfkb1/Cdkn1b/Cdkn1a/H3f3a/Max/Runx1/Dot1l/Gadd45g/Traf1/Birc3	14
mmu05321	mmu05321	Inflammatory bowel disease	9/370	54/6399	0.00343153	0.0170351	0.0110944	H2-Eb1/H2-Ab1/Il1a/Nfkb1/Stat1/Ifngr2/Smad3/Tlr2/Stat3	9
mmu04666	mmu04666	Fc gamma R-mediated phagocytosis	12/370	86/6399	0.00366585	0.017879	0.0116441	Raf1/Inpp5d/Mapk3/Prkcd/Crk/Marcksl1/Ncf1/Rac1/Cfl1/Dnm2/Vasp/Gsn	12
mmu05166	mmu05166	Human T-cell leukemia virus 1 infection	23/370	220/6399	0.00396777	0.0187051	0.012182	Il1r2/Fos/B2m/Ppp3ca/Bcl2l1/Crebbp/H2-Eb1/H2-Ab1/Mapk3/Vdac2/Nfkb1/Kras/Pten/Nfkbia/Atf4/Cdkn1a/H2-K1/Slc2a1/Pttg1/Smad3/Nfkb2/Jak1/Tgfbr1	23
mmu01521	mmu01521	EGFR tyrosine kinase inhibitor resistance	11/370	76/6399	0.00399507	0.0187051	0.012182	Bcl2l1/Eif4e2/Grb2/Raf1/Mapk3/Vegfa/Kras/Pten/Stat3/Braf/Jak1	11
mmu04912	mmu04912	GnRH signaling pathway	12/370	87/6399	0.00403707	0.0187051	0.012182	Calm3/Grb2/Raf1/Mapk3/Kras/Atf4/Ptk2b/Gnas/Prkcd/Calm2/Itpr2/Calm1	12
mmu05223	mmu05223	Non-small cell lung cancer	10/370	66/6399	0.00426457	0.0194352	0.0126576	Gadd45b/Grb2/Rassf1/Raf1/Mapk3/Kras/Cdkn1a/Stat3/Braf/Gadd45g	10
mmu04620	mmu04620	Toll-like receptor signaling pathway	13/370	99/6399	0.00434362	0.0194762	0.0126843	Irf7/Fos/Mapk3/Cxcl10/Nfkb1/Nfkbia/Stat1/Myd88/Ifnar1/Map3k8/Tlr2/Rac1/Irf5	13
mmu05222	mmu05222	Small cell lung cancer	12/370	88/6399	0.00443793	0.0195832	0.0127539	Gadd45b/Bcl2l1/Ptgs2/Nfkb1/Pten/Nfkbia/Cdkn1b/Cdkn1a/Max/Gadd45g/Traf1/Birc3	12
mmu04935	mmu04935	Growth hormone synthesis, secretion and action	14/370	112/6399	0.00492012	0.0213123	0.0138801	Fos/Crebbp/Grb2/Raf1/Mapk3/Kras/Atf4/Junb/Stat1/Gnas/Crk/Stat3/Socs3/Itpr2	14
mmu05213	mmu05213	Endometrial cancer	9/370	57/6399	0.0049831	0.0213123	0.0138801	Gadd45b/Grb2/Raf1/Mapk3/Kras/Pten/Cdkn1a/Braf/Gadd45g	9
mmu04922	mmu04922	Glucagon signaling pathway	12/370	90/6399	0.00533516	0.0224723	0.0146355	Ppp3ca/Calm3/Crebbp/Ldha/Atf4/Gnas/Pfkp/Slc2a1/Calm2/Itpr2/Calm1/Pfkl	12
mmu05162	mmu05162	Measles	16/370	138/6399	0.00577307	0.0239539	0.0156005	Irf7/Fos/Bcl2l1/Il1a/Nfkb1/Nfkbia/Cdkn1b/Stat1/Myd88/Oas3/Ifnar1/Ddx58/Tlr2/Stat3/Fas/Jak1	16
mmu05145	mmu05145	Toxoplasmosis	13/370	104/6399	0.00661901	0.0270601	0.0176234	Bcl2l1/H2-Eb1/H2-Ab1/Mapk3/Nfkb1/Nfkbia/Stat1/Myd88/Ifngr2/Tlr2/Stat3/Jak1/Birc3	13
mmu04658	mmu04658	Th1 and Th2 cell differentiation	11/370	82/6399	0.00716767	0.0288784	0.0188076	Fos/Ppp3ca/H2-Eb1/Nfkbie/H2-Ab1/Mapk3/Nfkb1/Nfkbia/Stat1/Ifngr2/Jak1	11
mmu05134	mmu05134	Legionellosis	8/370	50/6399	0.0073319	0.0291181	0.0189637	Eef1a1/Nfkb1/Nfkbia/Myd88/Cxcl2/Tlr2/Nfkb2/Sar1a	8
mmu04657	mmu04657	IL-17 signaling pathway	10/370	72/6399	0.00797116	0.031211	0.0203267	Fos/Mapk3/Cxcl10/Ptgs2/Nfkb1/Nfkbia/Hsp90ab1/Cxcl2/Hsp90aa1/Hsp90b1	10
mmu05132	mmu05132	Salmonella infection	19/370	181/6399	0.00812434	0.031369	0.0204296	Fos/Raf1/Mapk3/Nfkb1/Nfkbia/Dynll1/Hsp90ab1/Elmo1/Myd88/Tuba4a/Hsp90aa1/Tuba1c/Tlr2/Rac1/Pfn1/Dnm2/Birc3/Hsp90b1/Rab7	19
mmu04910	mmu04910	Insulin signaling pathway	15/370	132/6399	0.00888006	0.0338172	0.0220241	Calm3/Eif4e2/Sh2b2/Grb2/Raf1/Cbl/Mapk3/Mknk2/Kras/Crk/Ppp1r3b/Braf/Calm2/Socs3/Calm1	15
mmu04933	mmu04933	AGE-RAGE signaling pathway in diabetic complications	12/370	98/6399	0.0104568	0.0392835	0.0255841	Il1a/Mapk3/Vegfa/Nfkb1/Kras/Cdkn1b/Stat1/Prkcd/Smad3/Rac1/Stat3/Tgfbr1	12
mmu03050	mmu03050	Proteasome	7/370	44/6399	0.0122371	0.0453587	0.0295407	Psmb5/Psmb8/Psma7/Psme2/Psme1/Psmd8/Psmb3	7
mmu04917	mmu04917	Prolactin signaling pathway	9/370	66/6399	0.0129929	0.0475268	0.0309527	Fos/Grb2/Raf1/Mapk3/Nfkb1/Kras/Stat1/Stat3/Socs3	9
mmu04932	mmu04932	Non-alcoholic fatty liver disease	16/370	151/6399	0.0133453	0.0481817	0.0313792	Fos/Il1a/Ndufa13/Cox7a2l/Cox4i1/Nfkb1/Atf4/Uqcr10/Cox6a1/Ndufa7/Cox7c/Rac1/Uqcr11/Fas/Socs3/Uqcrq	16
mmu04151	mmu04151	PI3K-Akt signaling pathway	29/370	328/6399	0.0138272	0.0492816	0.0320956	Bcl2l1/Thbs1/Eif4e2/Gng5/Grb2/Raf1/Mapk3/Gnb1/Vegfa/Nfkb1/Kras/Pten/Atf4/Cdkn1b/Cdkn1a/Hsp90ab1/Osm/Ywhab/Nr4a1/Gng12/Hsp90aa1/Ywhae/Ifnar1/Ywhah/Tlr2/Rac1/Jak1/Gngt2/Hsp90b1	29
mmu04660	mmu04660	T cell receptor signaling pathway	12/370	102/6399	0.0141463	0.0497807	0.0324206	Fos/Ppp3ca/Grb2/Nfkbie/Raf1/Mapk3/Nfkb1/Kras/Nfkbia/Pak2/Map3k8/Malt1	12
mmu04370	mmu04370	VEGF signaling pathway	8/370	56/6399	0.014365	0.0499184	0.0325103	Ppp3ca/Mapkapk3/Raf1/Mapk3/Ptgs2/Vegfa/Kras/Rac1	8
mmu04979	mmu04979	Cholesterol metabolism	6/370	36/6399	0.0159806	0.0541783	0.0352846	Vdac2/Apoe/Soat1/Npc2/Vapa/Nceh1	6
mmu05216	mmu05216	Thyroid cancer	6/370	36/6399	0.0159806	0.0541783	0.0352846	Gadd45b/Mapk3/Kras/Cdkn1a/Braf/Gadd45g	6
mmu04142	mmu04142	Lysosome	14/370	129/6399	0.0164528	0.0551069	0.0358894	Atp6v0d1/Hexb/Ctsh/Gla/Tcirg1/Ctss/Cd68/Cln5/Ctsa/Ctsl/Npc2/Lamp1/Lgmn/Hexa	14
mmu04714	mmu04714	Thermogenesis	18/370	182/6399	0.0174644	0.0571188	0.0371997	Grb2/Atp5a1/Ndufa13/Cox7a2l/Cox4i1/Rps6ka2/Kras/Atp5d/Uqcr10/Cox6a1/Atp5e/Atp5j/Gnas/Ndufa7/Atp5g2/Cox7c/Uqcr11/Uqcrq	18
mmu05205	mmu05205	Proteoglycans in cancer	18/370	182/6399	0.0174644	0.0571188	0.0371997	Thbs1/Hcls1/Grb2/Raf1/Cbl/Mapk3/Dcn/Vegfa/Kras/Cdkn1a/Ctsl/Tlr2/Rac1/Stat3/Braf/Fas/Itpr2/Ppp1r12a	18
mmu04966	mmu04966	Collecting duct acid secretion	5/370	27/6399	0.017689	0.0571806	0.0372399	Atp6v0d1/Atp6v1d/Tcirg1/Atp6v1c1/Atp6v0e	5
mmu04650	mmu04650	Natural killer cell mediated cytotoxicity	13/370	118/6399	0.0182001	0.0581567	0.0378756	Ppp3ca/Fcer1g/Grb2/Raf1/Mapk3/Kras/Ptk2b/H2-K1/Ifnar1/Ifngr2/Rac1/Braf/Fas	13
mmu05133	mmu05133	Pertussis	9/370	71/6399	0.0203184	0.0641876	0.0418034	Fos/Calm3/Il1a/Mapk3/Nfkb1/Myd88/Cfl1/Calm2/Calm1	9
mmu04925	mmu04925	Aldosterone synthesis and secretion	10/370	83/6399	0.0206493	0.0645001	0.0420069	Calm3/Atf4/Gnas/Nr4a1/Atp1a1/Atp2b1/Atp1b3/Calm2/Itpr2/Calm1	10
mmu04371	mmu04371	Apelin signaling pathway	13/370	121/6399	0.0219847	0.0679083	0.0442265	Calm3/Gng5/Raf1/Mapk3/Gnb1/Kras/Gng12/Smad3/Calm2/Itpr2/Calm1/Gngt2/Tgfbr1	13
mmu04012	mmu04012	ErbB signaling pathway	10/370	84/6399	0.0222806	0.068066	0.0443292	Grb2/Raf1/Cbl/Mapk3/Kras/Pak2/Cdkn1b/Cdkn1a/Crk/Braf	10
mmu04728	mmu04728	Dopaminergic synapse	13/370	122/6399	0.0233682	0.0706126	0.0459878	Fos/Ppp3ca/Calm3/Gng5/Gnb1/Atf4/Gnas/Arrb2/Gng12/Calm2/Itpr2/Calm1/Gngt2	13

## Sheet: Basal
	ID	Description	GeneRatio	BgRatio	pvalue	p.adjust	qvalue	geneID	Count
mmu03010	mmu03010	Ribosome	30/376	91/6399	1.42185e-15	3.86743e-13	3.2029e-13	Rps2/Rpl15/Rpl4/Rpl8/Rplp0/Rpl7/Rps3/Rpl14/Rpl13/Rpl9/Rps27a/Rpl12/Rps7/Rps4x/Rpl18a/Rps24/Rpl26/Rps6/Rps13/Rplp1/Rpl27a/Rps5/Rps9/Rpl17/Rpl18/Rpl5/Rpl19/Rps16/Rpl29/Rpl27	30
mmu04530	mmu04530	Tight junction	30/376	137/6399	1.78693e-10	2.43022e-08	2.01264e-08	Actg1/Actb/Arpc2/Cldn4/Tuba1c/Myl12a/F11r/Runx1/Itgb1/Ocln/Arpc3/Msn/Actn4/Tjp2/Ppp2ca/Arpc1b/Pard6b/Vasp/Ezr/Cldn7/Rhoa/Cldn1/Rac1/Arpc1a/Prkab2/Mpdz/Tuba4a/Ppp2cb/Pard6g/Rdx	30
mmu05132	mmu05132	Salmonella infection	33/376	181/6399	3.34272e-09	3.03073e-07	2.50997e-07	Actg1/Actb/Hsp90ab1/Hsp90aa1/Arpc2/Rps3/Tuba1c/Map2k3/Pfn1/Myl12a/Tubb4b/Dynll1/Gapdh/Arpc3/Tubb6/Myc/Ctnnb1/Arpc1b/Flnb/Hsp90b1/Rela/Rhoa/Rac1/Arpc1a/Arf6/Rab5a/Cd14/Pik3c2a/Rab7/Tuba4a/Dctn4/Rab5c/Map2k4	33
mmu05205	mmu05205	Proteoglycans in cancer	30/376	182/6399	1.89431e-07	1.28813e-05	1.06679e-05	Actg1/Plaur/Actb/Sdc4/Ctsl/Itga2/Hbegf/Iqgap1/Rps6/Thbs1/Ddx5/Itgb1/Msn/Cdkn1a/Cd63/Myc/Ctnnb1/Flnb/Ezr/Rhoa/Ptpn11/Braf/Rac1/Tgfb1/Shh/Kras/Camk2d/Itgav/Hif1a/Rdx	30
mmu05171	mmu05171	Coronavirus disease - COVID-19	33/376	227/6399	9.29715e-07	5.05765e-05	4.18861e-05	Rps2/Rpl15/Rpl4/Rpl8/Rplp0/Hbegf/Rpl7/Rps3/Rpl14/Rpl13/Rpl9/Rps27a/Rpl12/Rps7/Rps4x/Rpl18a/Rps24/Rpl26/Rps6/Rps13/Rplp1/Rpl27a/Rps5/Rps9/Rpl17/Rpl18/Rpl5/Rpl19/Rps16/Rpl29/Rela/Rpl27/Isg15	33
mmu04670	mmu04670	Leukocyte transendothelial migration	21/376	113/6399	1.90799e-06	7.58689e-05	6.28326e-05	Actg1/Actb/Rap1b/Cldn4/Myl12a/Ctnna1/F11r/Itgb1/Ocln/Msn/Vcl/Actn4/Ctnnb1/Vasp/Ezr/Cldn7/Rhoa/Ptpn11/Cldn1/Rac1/Ctnnd1	21
mmu04520	mmu04520	Adherens junction	16/376	70/6399	1.95251e-06	7.58689e-05	6.28326e-05	Actg1/Actb/Iqgap1/Cdh1/Ctnna1/Vcl/Actn4/Ctnnb1/Rhoa/Lmo7/Nectin2/Rac1/Fer/Snai2/Ctnnd1/Wasf2	16
mmu05100	mmu05100	Bacterial invasion of epithelial cells	15/376	63/6399	2.36798e-06	8.05115e-05	6.66775e-05	Actg1/Actb/Arpc2/Cdh1/Ctnna1/Itgb1/Arpc3/Vcl/Ctnnb1/Arpc1b/Cltb/Rhoa/Rac1/Arpc1a/Wasf2	15
mmu04144	mmu04144	Endocytosis	30/376	211/6399	4.72383e-06	0.000142765	0.000118234	Hspa8/Arpc2/H2-K1/Ehd4/H2-D1/Arpc3/Vps37b/Arpc1b/Pard6b/Hspa1b/Cltb/Rhoa/Sh3glb1/Smurf1/Hspa1a/Smap1/Pdcd6ip/Rab11a/Arpc1a/Vps28/Chmp4b/Arf6/Rab5a/Vps4b/Rab7/Chmp2b/Ldlr/Pard6g/Chmp1b/Rab5c	30
mmu05418	mmu05418	Fluid shear stress and atherosclerosis	21/376	129/6399	1.66808e-05	0.000453717	0.000375757	Actg1/Actb/Hsp90ab1/Sdc4/Hsp90aa1/Ctsl/Gsta4/Calm1/Calm2/Sqstm1/Gsto1/Sumo1/Ctnnb1/Hsp90b1/Hmox1/Rela/Rhoa/Rac1/Itgav/Mgst3/Map2k4	21
mmu04612	mmu04612	Antigen processing and presentation	15/376	76/6399	2.7254e-05	0.000673916	0.000558119	Hsp90ab1/Hspa8/Hsp90aa1/Ctsl/Hspa5/H2-K1/H2-D1/H2-Aa/Cd74/H2-Ab1/H2-Eb1/Hspa1b/B2m/Hspa1a/Ctsb	15
mmu04810	mmu04810	Regulation of actin cytoskeleton	28/376	211/6399	3.64319e-05	0.000825789	0.000683896	Actg1/Actb/Tmsb4x/Itga2/Arpc2/Iqgap1/Pfn1/Myl12a/Cfl1/Itgb1/Arpc3/Msn/Vcl/Actn4/Arpc1b/Ezr/Rhoa/Itgb6/Pak2/Enah/Braf/Rac1/Arpc1a/Wasf2/Itga3/Kras/Itgav/Rdx	28
mmu04145	mmu04145	Phagosome	23/376	168/6399	0.000112852	0.00236121	0.00195549	Actg1/Actb/Ctsl/Itga2/Tuba1c/H2-K1/Tubb4b/Thbs1/H2-D1/Itgb1/Tubb6/H2-Aa/H2-Ab1/H2-Eb1/Atp6v1f/Atp6v1e1/Rac1/Rab5a/Cd14/Rab7/Tuba4a/Itgav/Rab5c	23
mmu04390	mmu04390	Hippo signaling pathway	18/376	127/6399	0.000406035	0.00788868	0.00653319	Actg1/Actb/Smad7/Cdh1/Ctnna1/Ppp2ca/Myc/Rassf1/Ctnnb1/Pard6b/Ywhae/Tgfb1/Snai2/Axin1/Ywhah/Ppp2cb/Ccnd2/Pard6g	18
mmu05410	mmu05410	Hypertrophic cardiomyopathy	14/376	90/6399	0.000690263	0.0125168	0.0103661	Actg1/Actb/Lmna/Itga2/Tpm2/Tpm1/Itgb1/Tpm3/Tpm4/Itgb6/Prkab2/Tgfb1/Itga3/Itgav	14
mmu03050	mmu03050	Proteasome	9/376	44/6399	0.000856368	0.0145583	0.0120568	Psmd8/Psmb4/Psma7/Psmb7/Psmd6/Psmd12/Psmd4/Psma1/Psmc4	9
mmu04510	mmu04510	Focal adhesion	23/376	195/6399	0.00100167	0.0160268	0.0132729	Actg1/Actb/Itga2/Rap1b/Lamc2/Myl12a/Thbs1/Itgb1/Vcl/Actn4/Ctnnb1/Flnb/Vasp/Rhoa/Itgb6/Pak2/Braf/Capn2/Rac1/Itga3/Lama3/Ccnd2/Itgav	23
mmu05211	mmu05211	Renal cell carcinoma	11/376	66/6399	0.00143304	0.0216549	0.017934	Rap1b/Slc2a1/Cdkn1a/Ets1/Ptpn11/Pak2/Braf/Rac1/Tgfb1/Kras/Hif1a	11
mmu05412	mmu05412	Arrhythmogenic right ventricular cardiomyopathy	12/376	77/6399	0.00161588	0.0231327	0.0191578	Actg1/Actb/Lmna/Itga2/Ctnna1/Itgb1/Ctnnb1/Jup/Dsp/Itgb6/Itga3/Itgav	12
mmu05219	mmu05219	Bladder cancer	8/376	40/6399	0.00192631	0.0261978	0.0216963	Hbegf/Cdh1/Thbs1/Cdkn1a/Myc/Rassf1/Braf/Kras	8
mmu03040	mmu03040	Spliceosome	16/376	124/6399	0.00231104	0.0299335	0.0247901	Hspa8/Pcbp1/Ddx5/Snrpb/Hnrnpm/Tcerg1/Hspa1b/U2af1/Hspa1a/Srsf7/Smndc1/Lsm8/Snrpa1/Snrpf/Ctnnbl1/Srsf10	16
mmu05414	mmu05414	Dilated cardiomyopathy	13/376	94/6399	0.00315852	0.0390508	0.0323408	Actg1/Actb/Lmna/Itga2/Tpm2/Tpm1/Itgb1/Tpm3/Tpm4/Itgb6/Tgfb1/Itga3/Itgav	13
mmu04015	mmu04015	Rap1 signaling pathway	21/376	192/6399	0.00412769	0.0471313	0.0390329	Actg1/Actb/Rap1b/Map2k3/Pfn1/Cdh1/Epha2/Calm1/Thbs1/Itgb1/Calm2/Ctnnb1/Pard6b/Vasp/Rhoa/Enah/Braf/Rac1/Ctnnd1/Kras/Pard6g	21
mmu05221	mmu05221	Acute myeloid leukemia	10/376	65/6399	0.004272	0.0471313	0.0390329	Pim1/Runx1/Myc/Jup/Rela/Dusp6/Braf/Zbtb16/Cd14/Kras	10
mmu05216	mmu05216	Thyroid cancer	7/376	36/6399	0.00433192	0.0471313	0.0390329	Cdh1/Cdkn1a/Tpm3/Myc/Ctnnb1/Braf/Kras	7

## Sheet: Luminal-B
	ID	Description	GeneRatio	BgRatio	pvalue	p.adjust	qvalue	geneID	Count
mmu04612	mmu04612	Antigen processing and presentation	1975-12-01	76/6399	4.62629e-11	8.00349e-09	6.769e-09	Hsp90aa1/Hspa5/Hspa8/Hsp90ab1/Pdia3/H2-Eb1/Ctsl/Hspa1a/H2-Ab1/Cd74/H2-Aa/Hspa1b	12
mmu04141	mmu04141	Protein processing in endoplasmic reticulum	14/75	160/6399	3.1657e-09	2.73833e-07	2.31596e-07	Hsp90aa1/Hspa5/Dnaja1/Hspa8/Hsph1/Hsp90ab1/Herpud1/Hsp90b1/Pdia3/Dnajb1/Hspa1a/Sec63/Ddit3/Hspa1b	14
mmu04915	mmu04915	Estrogen signaling pathway	1975-07-01	93/6399	9.68962e-05	0.00510793	0.00432006	Hsp90aa1/Hspa8/Hsp90ab1/Hbegf/Hsp90b1/Hspa1a/Hspa1b	7
mmu05417	mmu05417	Lipid and atherosclerosis	1975-10-01	204/6399	0.000118102	0.00510793	0.00432006	Hsp90aa1/Hspa5/Hspa8/Hsp90ab1/Hspd1/Hsp90b1/Hspa1a/Ddit3/Hspa1b/Cd14	10
mmu05145	mmu05145	Toxoplasmosis	1975-07-01	104/6399	0.000196083	0.00678448	0.00573802	Hspa8/Lamc2/H2-Eb1/Hspa1a/H2-Ab1/H2-Aa/Hspa1b	7
mmu05134	mmu05134	Legionellosis	1975-05-01	50/6399	0.000271545	0.00782953	0.00662188	Hspa8/Hspd1/Hspa1a/Hspa1b/Cd14	5
mmu04659	mmu04659	Th17 cell differentiation	1975-06-01	93/6399	0.00072053	0.0178074	0.0150607	Hsp90aa1/Hsp90ab1/H2-Eb1/Hif1a/H2-Ab1/H2-Aa	6
mmu05164	mmu05164	Influenza A	1975-07-01	147/6399	0.00157406	0.034039	0.0287887	Actg1/Dnajb1/H2-Eb1/H2-Ab1/Trim25/Nlrx1/H2-Aa	7
mmu05416	mmu05416	Viral myocarditis	1975-05-01	77/6399	0.00198134	0.0380858	0.0322113	Actg1/H2-Eb1/Cxadr/H2-Ab1/H2-Aa	5
mmu05310	mmu05310	Asthma	1975-03-01	23/6399	0.00231406	0.0400332	0.0338583	H2-Eb1/H2-Ab1/H2-Aa	3
mmu05323	mmu05323	Rheumatoid arthritis	1975-05-01	83/6399	0.00275757	0.0413538	0.0349752	H2-Eb1/Ctsl/H2-Ab1/H2-Aa/Vegfa	5
mmu05150	mmu05150	Staphylococcus aureus infection	1975-04-01	51/6399	0.00286847	0.0413538	0.0349752	H2-Eb1/C1qb/H2-Ab1/H2-Aa	4
mmu05418	mmu05418	Fluid shear stress and atherosclerosis	1975-06-01	129/6399	0.00385908	0.0513555	0.0434342	Hsp90aa1/Hsp90ab1/Actg1/Hsp90b1/Ctsl/Vegfa	6
