# Supplementary material for: Hypoxia-mediated stabilization of HIF1A in prostatic intraepithelial neoplasia promotes cell plasticity and malignant progression
Source: Sci Adv. 2022 Jul 22;8(29):eabo2295. doi: 10.1126/sciadv.abo2295 (PMC9307253; doi:10.1126/sciadv.abo2295)
Supplement: Supplementary file 2 — Tables S1 to S12 [file sciadv.abo2295_tables_s1_to_s12.zip › sciadv.abo2295_table_s6.csv]

3mo_p_val	3mo_avg_log2FC	3mo_pct.1	3mo_pct.2	3mo_p_val_adj	3moHIF_p_val	3moHIF_avg_log2FC	3moHIF_pct.1	3moHIF_pct.2	3moHIF_p_val_adj	max_pval	minimump_p_val	gene	NCBI_id	cluster
1.21071556997427e-62	1.21167121903746	0.821	0.196	2.42143113994854e-59	0	1.25803948723994	0.596	0.007	0	1.21071556997427e-62	0	Xcr1	23832	B-cells
3.68574086990569e-60	1.25415317439338	0.874	0.234	7.37148173981138e-57	0	1.01180852393836	0.588	0.008	0	3.68574086990569e-60	0	Clec9a	232414	B-cells
1.00259142707147e-09	1.25578763006758	0.674	0.3	2.00518285414294e-06	8.48581046145466e-306	1.22650944783344	0.763	0.034	1.69716209229093e-302	1.00259142707147e-09	1.6971620922908e-305	H2-Ob	15002	B-cells
3.0965098741993e-18	0.901143464261456	0.705	0.202	6.19301974839859e-15	4.62147169708468e-279	0.763731751991314	0.57	0.019	9.24294339416935e-276	3.0965098741993e-18	9.24294339416891e-279	Flt3	14255	B-cells
4.04085157681641e-48	1.96575791105619	0.916	0.295	8.08170315363283e-45	2.78119549859574e-211	1.78711850779348	0.763	0.056	5.56239099719149e-208	4.04085157681641e-48	5.5623909971915e-211	Wdfy4	545030	B-cells
0.000191763593666174	0.943813797565845	0.621	0.337	0.383527187332348	2.60284594848366e-199	1.3144186909646	0.658	0.04	5.20569189696733e-196	0.000191763593666174	5.20569189696728e-199	H2-DMb2	15000	B-cells
7.04018600377897e-38	1.09268127327134	0.853	0.206	1.40803720075579e-34	5.41466059508814e-196	1.11170430311714	0.702	0.047	1.08293211901763e-192	7.04018600377897e-38	1.08293211901763e-195	H2-Oa	15001	B-cells
1.58643913309179e-27	1.6630617092866	0.853	0.423	3.17287826618359e-24	2.55965788609126e-190	1.88348854342914	0.877	0.08	5.11931577218252e-187	1.58643913309179e-27	5.11931577218248e-190	Napsa	16541	B-cells
4.34117384531174e-23	1.05142094472175	0.779	0.376	8.68234769062349e-20	1.65736414885516e-176	0.989191422352735	0.535	0.03	3.31472829771031e-173	4.34117384531174e-23	3.31472829771029e-176	Hepacam2	101202	B-cells
2.24935909832299e-63	1.47920554302	1	0.379	4.49871819664599e-60	1.50856179698406e-140	1.35887114212563	0.693	0.069	3.01712359396812e-137	2.24935909832299e-63	3.01712359396809e-140	Pkib	18768	B-cells
1.94803781055968e-25	1.60020393541511	0.779	0.218	3.89607562111936e-22	3.05687366572319e-137	1.0811699425124	0.579	0.048	6.11374733144638e-134	1.94803781055968e-25	6.11374733144642e-137	Rnase6	78416	B-cells
4.08186216747316e-68	1.28563349141065	0.968	0.222	8.16372433494631e-65	1.93782398219401e-133	1.02958012773264	0.518	0.037	3.87564796438803e-130	4.08186216747316e-68	3.87564796438806e-133	Itgae	16407	B-cells
3.26201437031602e-31	1.33874815854638	0.842	0.319	6.52402874063205e-28	5.24692706605481e-122	1.05115292172472	0.561	0.049	1.04938541321096e-118	3.26201437031602e-31	1.04938541321095e-121	Jaml	270152	B-cells
6.22680666710594e-10	1.7278970823466	0.642	0.124	1.24536133342119e-06	1.22998652656183e-117	1.10570679698767	0.518	0.043	2.45997305312367e-114	6.22680666710594e-10	2.45997305312361e-117	Gpr171	229323	B-cells
7.4736473735388e-22	1.62869269887397	0.811	0.491	1.49472947470776e-18	2.9594962445123e-105	1.17213430364764	0.772	0.105	5.9189924890246e-102	7.4736473735388e-22	5.91899248902466e-105	Itgb7	16421	B-cells
3.41329770349396e-31	0.826266745201874	0.821	0.266	6.82659540698792e-28	8.40430779449662e-100	0.830024181930092	0.544	0.054	1.68086155889932e-96	3.41329770349396e-31	1.68086155889935e-99	Klrk1	27007	B-cells
2.60584975978756e-49	0.983351217404786	0.947	0.343	5.21169951957511e-46	2.23779594450385e-90	0.859476957103892	0.667	0.088	4.47559188900769e-87	2.60584975978756e-49	4.47559188900771e-90	P2ry10	78826	B-cells
2.28088189198655e-46	1.14709046893301	1	0.417	4.56176378397309e-43	4.54865254831473e-85	1.11444628563542	0.658	0.098	9.09730509662946e-82	2.28088189198655e-46	9.09730509662938e-85	Havcr2	171285	B-cells
2.54948275249992e-36	1.89615138906304	0.958	0.589	5.09896550499984e-33	9.55039430241858e-83	1.9388290708899	0.904	0.21	1.91007886048372e-79	2.54948275249992e-36	1.91007886048369e-82	H2-DMa	14998	B-cells
4.59679707548239e-36	1.91098850244991	0.958	0.666	9.19359415096479e-33	2.22259071121297e-81	1.94871608027564	0.904	0.212	4.44518142242593e-78	4.59679707548239e-36	4.44518142242594e-81	Cytip	227929	B-cells
2.74122061277843e-26	0.877477446765628	0.874	0.475	5.48244122555685e-23	9.40319363232625e-81	0.575669495793898	0.605	0.08	1.88063872646525e-77	2.74122061277843e-26	1.88063872646523e-80	Cd36	12491	B-cells
3.56776124426445e-36	1.29635336427317	0.979	0.468	7.13552248852891e-33	4.19641097884558e-79	1.37094632332176	0.868	0.176	8.39282195769116e-76	3.56776124426445e-36	8.39282195769114e-79	Traf1	22029	B-cells
0.000565727537374696	0.991046154379469	0.611	0.462	1	2.74330098605931e-74	0.863499490696151	0.596	0.089	5.48660197211861e-71	0.000565727537374696	5.48660197211858e-74	Cbfa2t3	12398	B-cells
0.0052411159548991	0.895691165813706	0.6	0.366	1	3.42316765102623e-66	0.877686906409229	0.588	0.097	6.84633530205246e-63	0.0052411159548991	6.84633530205238e-66	Gm6377	622976	B-cells
2.26160104637569e-21	2.41734129252956	0.832	0.678	4.52320209275138e-18	1.16066101864166e-65	2.21840268295046	0.807	0.224	2.32132203728333e-62	2.26160104637569e-21	2.32132203728331e-65	Irf8	15900	B-cells
0.00487411972541416	0.9052230343837	0.579	0.418	1	4.98625559169826e-65	0.826018811573382	0.614	0.105	9.97251118339651e-62	0.00487411972541416	9.97251118339662e-65	Phf11b	236451	B-cells
3.47475194205458e-40	1.81423109262129	1	0.654	6.94950388410916e-37	1.22373988859132e-64	1.69351968720562	0.807	0.201	2.44747977718263e-61	3.47475194205458e-40	2.44747977718265e-64	H2-DMb1	14999	B-cells
5.17096821289562e-39	1.56198760891024	1	0.727	1.03419364257912e-35	8.26556546721508e-63	1.31952372539553	0.64	0.134	1.65311309344302e-59	5.17096821289562e-39	1.65311309344302e-62	Slc25a20	57279	B-cells
1.45473384663756e-30	0.914259387990832	0.947	0.609	2.90946769327511e-27	5.02790368999255e-62	0.895859505423489	0.596	0.104	1.00558073799851e-58	1.45473384663756e-30	1.00558073799852e-61	Adam8	11501	B-cells
2.67982687323337e-26	1.45070261205071	0.916	0.695	5.35965374646673e-23	1.62692643557256e-61	1.45837949731107	0.64	0.128	3.25385287114512e-58	2.67982687323337e-26	3.25385287114509e-61	Pmaip1	58801	B-cells
7.75471002146016e-34	1.4340140513062	0.989	0.714	1.55094200429203e-30	8.12884615859845e-59	1.51481054797264	0.939	0.288	1.62576923171969e-55	7.75471002146016e-34	1.62576923171968e-58	Coro1a	12721	B-cells
6.29959497689171e-18	2.08628103647356	0.905	0.829	1.25991899537834e-14	3.88498037623735e-57	2.17618696323354	0.667	0.174	7.76996075247471e-54	6.29959497689171e-18	7.76996075247463e-57	Naaa	67111	B-cells
8.30986402192604e-13	0.761734749196668	0.863	0.728	1.66197280438521e-09	7.87055686545056e-57	1.05875478754637	0.904	0.224	1.57411137309011e-53	8.30986402192604e-13	1.57411137309011e-56	Cd83	12522	B-cells
1.51039487169953e-31	1.72070526070225	1	0.823	3.02078974339906e-28	1.078495121265e-56	2.00554414614296	0.991	0.382	2.15699024253e-53	1.51039487169953e-31	2.15699024253002e-56	H2-Aa	14960	B-cells
1.07252125358384e-30	1.88205740330018	0.989	0.827	2.14504250716769e-27	7.22191930526387e-56	2.12200823710872	0.974	0.4	1.44438386105277e-52	1.07252125358384e-30	1.44438386105277e-55	H2-Ab1	14961	B-cells
1.38358715847089e-29	0.713133304462426	1	0.613	2.76717431694178e-26	4.55664452004124e-55	0.840458759579666	0.851	0.197	9.11328904008248e-52	1.38358715847089e-29	9.11328904008246e-55	Cd86	12524	B-cells
6.5416585822384e-21	1.93691876722005	0.874	0.625	1.30833171644768e-17	2.18804942786699e-54	1.89023569840967	0.693	0.19	4.37609885573398e-51	6.5416585822384e-21	4.37609885573399e-54	Plbd1	66857	B-cells
7.35823799723358e-30	1.66494176951749	1	0.884	1.47164759944672e-26	2.73660896536501e-53	1.94704072746223	0.991	0.42	5.47321793073002e-50	7.35823799723358e-30	5.47321793073005e-53	H2-Eb1	14969	B-cells
1.42363763630423e-40	1.0372733779475	1	0.452	2.84727527260845e-37	4.68887611616991e-52	0.791159893682624	0.649	0.135	9.37775223233982e-49	1.42363763630423e-40	9.3777522323398e-52	Clec12a	232413	B-cells
1.02653821947001e-35	1.41193567955687	0.979	0.68	2.05307643894003e-32	1.40095307999209e-51	1.45320853568981	0.763	0.244	2.80190615998418e-48	1.02653821947001e-35	2.80190615998417e-51	Psmb9	16912	B-cells
1.20558926299549e-28	1.64337163948894	0.979	0.891	2.41117852599098e-25	1.49812344908362e-51	2.00084458815058	1	0.48	2.99624689816724e-48	1.20558926299549e-28	2.99624689816726e-51	Cd74	16149	B-cells
2.14574928348822e-07	0.92384957619927	0.726	0.541	0.000429149856697645	1.13725643633702e-47	0.849429686160355	0.667	0.151	2.27451287267404e-44	2.14574928348822e-07	2.27451287267404e-47	St8sia4	20452	B-cells
3.39679504183372e-18	0.703795888527889	0.821	0.537	6.79359008366744e-15	4.30798320521149e-47	0.747719195274966	0.605	0.13	8.61596641042298e-44	3.39679504183372e-18	8.61596641042298e-47	Myo1g	246177	B-cells
4.86450871770591e-18	1.44243708952331	0.811	0.654	9.72901743541181e-15	8.70372071102899e-46	1.51528500360961	0.702	0.201	1.7407441422058e-42	4.86450871770591e-18	1.74074414220579e-45	Alox5ap	11690	B-cells
2.90523312765273e-29	0.780494956550117	1	0.656	5.81046625530547e-26	1.62212918929951e-45	0.806084073173097	0.816	0.21	3.24425837859903e-42	2.90523312765273e-29	3.24425837859901e-45	Spi1	20375	B-cells
5.73470869967833e-40	1.41197717502416	1	0.608	1.14694173993567e-36	1.87008665423352e-45	0.913786227954884	0.772	0.204	3.74017330846705e-42	5.73470869967833e-40	3.74017330846705e-45	Runx3	12399	B-cells
2.25384643580811e-22	0.522682938876766	0.958	0.8	4.50769287161622e-19	5.4292075096998e-44	0.761780312312793	0.886	0.26	1.08584150193996e-40	2.25384643580811e-22	1.08584150193996e-43	Plek	56193	B-cells
6.68478476209724e-24	1.03098438225752	0.874	0.668	1.33695695241945e-20	9.95194161409123e-44	0.90519477423361	0.553	0.125	1.99038832281825e-40	6.68478476209724e-24	1.99038832281825e-43	Qpct	70536	B-cells
3.5750014699173e-33	1.31441683212577	1	0.633	7.1500029398346e-30	2.7259283332465e-43	1.15229707532856	0.693	0.185	5.451856666493e-40	3.5750014699173e-33	5.451856666493e-43	Csf2rb	12983	B-cells
4.90511806882058e-20	1.07148149966454	0.895	0.583	9.81023613764117e-17	1.16816010698045e-41	0.681892723755951	0.746	0.191	2.3363202139609e-38	4.90511806882058e-20	2.33632021396091e-41	Pld4	104759	B-cells
1.11905127068459e-26	2.29591444651626	0.884	0.783	2.23810254136918e-23	7.35581823080054e-41	2.25711596700116	0.789	0.384	1.47116364616011e-37	1.11905127068459e-26	1.47116364616012e-40	Gm2a	14667	B-cells
4.326141220408e-09	0.748233867315567	0.695	0.455	8.65228244081601e-06	1.75639709418394e-40	0.55226088154405	0.5	0.102	3.51279418836789e-37	4.326141220408e-09	3.51279418836792e-40	Itga4	16401	B-cells
5.29940787679622e-27	1.22429620005272	0.947	0.679	1.05988157535924e-23	1.01294881954061e-39	0.980961326627216	0.719	0.198	2.02589763908123e-36	5.29940787679622e-27	2.02589763908123e-39	Mpeg1	17476	B-cells
4.15691554699706e-23	1.24960567523683	0.947	0.831	8.31383109399411e-20	6.08311038414567e-39	1.42268670547024	0.939	0.431	1.21662207682913e-35	4.15691554699706e-23	1.21662207682913e-38	Cd52	23833	B-cells
1.70753194168052e-05	0.601823116650609	0.726	0.632	0.0341506388336103	2.85843684715568e-37	0.648571099324479	0.746	0.214	5.71687369431136e-34	1.70753194168052e-05	5.71687369431139e-37	Tspan13	66109	B-cells
1.34333221753712e-08	0.733358604126948	0.758	0.45	2.68666443507424e-05	6.15812672198147e-37	0.533347330795374	0.561	0.134	1.23162534439629e-33	1.34333221753712e-08	1.23162534439629e-36	Slamf7	75345	B-cells
6.75735521937376e-17	1.79522066529232	0.8	0.794	1.35147104387475e-13	1.7878765248585e-36	1.41421697001486	0.702	0.255	3.575753049717e-33	6.75735521937376e-17	3.575753049717e-36	Ahr	11622	B-cells
2.0548599008359e-32	0.816261417327201	1	0.747	4.10971980167181e-29	1.08615035162171e-35	0.695646498088005	0.746	0.22	2.17230070324341e-32	2.0548599008359e-32	2.17230070324343e-35	Bcl2a1d	12047	B-cells
5.23996141021249e-25	0.861155470653266	0.926	0.521	1.0479922820425e-21	3.14233453266485e-35	0.418665788905618	0.605	0.149	6.2846690653297e-32	5.23996141021249e-25	6.2846690653297e-35	Ncf1	17969	B-cells
0.033698952118603	0.456940506790827	0.653	0.469	1	2.44298254875884e-34	0.45691116647394	0.684	0.176	4.88596509751769e-31	0.033698952118603	4.88596509751773e-34	Ly86	17084	B-cells
7.52659311977799e-06	0.34897084412403	0.737	0.683	0.015053186239556	2.86934437314252e-34	0.532446552885662	0.816	0.276	5.73868874628505e-31	7.52659311977799e-06	5.73868874628502e-34	Cd24a	12484	B-cells
3.22165307641041e-34	0.676874355793909	1	0.711	6.44330615282082e-31	8.16227197531334e-29	0.526010219678461	0.658	0.205	1.63245439506267e-25	8.16227197531334e-29	6.44330615282082e-34	Dusp2	13537	B-cells
3.87204940874347e-34	0.687190906946942	1	0.565	7.74409881748693e-31	2.63466656212173e-32	0.481063881778425	0.561	0.142	5.26933312424345e-29	2.63466656212173e-32	7.74409881748697e-34	Bcl2a1a	12044	B-cells
9.3945034005926e-30	0.542848563522081	1	0.491	1.87890068011852e-26	1.68968051291956e-33	0.601905579067264	0.596	0.155	3.37936102583912e-30	9.3945034005926e-30	3.37936102583915e-33	Gpr65	14744	B-cells
2.34940252828678e-33	0.504303452425081	1	0.728	4.69880505657356e-30	8.8835095107473e-18	0.568405756414329	0.535	0.194	1.77670190214946e-14	8.8835095107473e-18	4.69880505657353e-33	Rrad	56437	B-cells
4.93930843438739e-09	0.63967344814883	0.8	0.694	9.87861686877477e-06	7.70328768871415e-33	0.606738028785294	0.684	0.193	1.54065753774283e-29	4.93930843438739e-09	1.54065753774282e-32	Aif1	11629	B-cells
0.580945572496464	0.48047937591429	0.558	0.431	1	1.31803675558985e-31	0.440898249149705	0.605	0.166	2.63607351117969e-28	0.580945572496464	2.63607351117971e-31	Epsti1	108670	B-cells
1.50144101786746e-16	0.824927926689808	0.947	0.819	3.00288203573492e-13	3.38028023743541e-30	0.911843504993717	0.737	0.276	6.76056047487083e-27	1.50144101786746e-16	6.76056047487085e-30	Etv3	27049	B-cells
1.26103607516754e-29	0.988539588237179	1	0.831	2.52207215033508e-26	9.78125165694221e-26	0.846903793230643	0.711	0.281	1.95625033138844e-22	9.78125165694221e-26	2.5220721503351e-29	Grasp	56149	B-cells
4.21688875657838e-29	0.594212546498887	1	0.674	8.43377751315675e-26	2.27150784557756e-25	0.506995070020828	0.605	0.2	4.54301569115511e-22	2.27150784557756e-25	8.43377751315675e-29	Rab11fip1	75767	B-cells
0.00118792208725304	3.58145618819672	0.611	0.591	1	8.21822797627236e-29	3.71985828720609	0.684	0.244	1.64364559525447e-25	0.00118792208725304	1.64364559525448e-28	Ighm	16019	B-cells
1.03788295659417e-05	0.66965371042984	0.726	0.664	0.0207576591318834	9.68696365546603e-28	0.502290379801712	0.754	0.248	1.93739273109321e-24	1.03788295659417e-05	1.9373927310932e-27	Rac2	19354	B-cells
2.6772434647087e-15	1.40015296985316	0.895	0.946	5.35448692941741e-12	3.85033438829251e-26	1.57105751572804	0.886	0.632	7.70066877658501e-23	2.6772434647087e-15	7.70066877658504e-26	Crip1	12925	B-cells
1.01036955433514e-12	0.606366072279652	0.989	0.935	2.02073910867028e-09	4.24105156634021e-25	0.964409195127967	0.868	0.393	8.48210313268041e-22	1.01036955433514e-12	8.48210313268044e-25	Rel	19696	B-cells
4.99555512618526e-16	1.84558213128778	0.874	0.753	9.99111025237053e-13	8.92927050665555e-25	1.76211224422246	0.684	0.367	1.78585410133111e-21	4.99555512618526e-16	1.78585410133111e-24	Ckb	12709	B-cells
5.25268841367048e-06	0.956043817653467	0.674	0.594	0.010505376827341	1.00064975367056e-22	1.43673378003258	0.789	0.375	2.00129950734113e-19	5.25268841367048e-06	2.00129950734113e-22	Odc1	18263	B-cells
3.75386294225115e-05	0.321957601244086	0.758	0.591	0.0750772588450231	5.80468153902586e-22	0.376688977102594	0.509	0.153	1.16093630780517e-18	3.75386294225115e-05	1.16093630780517e-21	Glipr1	73690	B-cells
2.55443965807166e-19	2.55453407525723	1	0.975	5.10887931614333e-16	7.81507002139905e-20	2.6261742737596	0.904	0.855	1.56301400427981e-16	2.55443965807166e-19	1.56301400427981e-19	Cst3	13010	B-cells
7.49322580568598e-12	0.57326270272276	0.958	0.872	1.4986451611372e-08	9.40375453245432e-19	0.367033888381594	0.789	0.35	1.88075090649086e-15	7.49322580568598e-12	1.88075090649087e-18	H2-Q7	15018	B-cells
4.82987442164171e-10	1.00555844540922	0.842	0.802	9.65974884328342e-07	6.3492206762938e-18	0.863698671307643	0.614	0.284	1.26984413525876e-14	4.82987442164171e-10	1.26984413525876e-17	Ccnd1	12443	B-cells
6.49044504556303e-17	0.322359887651435	1	0.673	1.29808900911261e-13	8.75529262920736e-14	0.293671521991037	0.632	0.288	1.75105852584147e-10	8.75529262920736e-14	1.29808900911261e-16	Gfpt1	14583	B-cells
1.31297425834294e-07	0.565125903853944	0.863	0.732	0.000262594851668587	6.94160560884439e-17	0.407225029639976	0.807	0.43	1.38832112176888e-13	1.31297425834294e-07	1.38832112176888e-16	Sec11c	66286	B-cells
1.51250225207611e-16	0.448736220957122	1	0.828	3.02500450415221e-13	4.57264314330963e-12	0.368451451511707	0.781	0.439	9.14528628661927e-09	4.57264314330963e-12	3.02500450415221e-16	Rgs2	19735	B-cells
0.00244096029695317	0.743179605605185	0.726	0.674	1	3.47169326728387e-16	1.24859849652611	0.526	0.227	6.94338653456775e-13	0.00244096029695317	6.94338653456775e-16	Plac8	231507	B-cells
7.53342144038252e-10	0.652326176984972	0.979	0.855	1.5066842880765e-06	6.15139907505261e-16	0.54645299085979	0.781	0.425	1.23027981501052e-12	7.53342144038252e-10	1.23027981501052e-15	Nr4a2	18227	B-cells
0.472817832613556	0.378617024159538	0.537	0.453	1	1.69650689602329e-15	0.388891040145613	0.553	0.223	3.39301379204659e-12	0.472817832613556	3.3930137920466e-15	Mndal	100040462	B-cells
1.48418433238791e-08	0.259447886150697	0.916	0.89	2.96836866477582e-05	4.44913163176279e-12	0.38242990097847	0.588	0.274	8.89826326352558e-09	1.48418433238791e-08	8.89826326350577e-12	Il1b	16176	B-cells
0.00628904815937423	0.358327007434379	0.695	0.592	1	8.82188517769964e-12	0.264327508289817	0.535	0.245	1.76437703553993e-08	0.00628904815937423	1.76437703553214e-11	Sdf2l1	64136	B-cells
2.44792000296859e-06	0.375215548953272	0.979	0.903	0.00489584000593718	1.55068802181234e-10	0.259666621952305	0.807	0.501	3.10137604362468e-07	2.44792000296859e-06	3.10137604338421e-10	Hmgb2	97165	B-cells
0.000633318036915788	0.449037668453744	0.726	0.705	1	6.75797589686235e-09	0.363815027477728	0.518	0.27	1.35159517937247e-05	0.000633318036915788	1.35159517480544e-08	Avpi1	69534	B-cells
8.86010638726813e-05	0.582173148447401	0.789	0.856	0.177202127745363	1.28646098464662e-08	0.829790739272957	0.772	0.576	2.57292196929325e-05	8.86010638726813e-05	2.57292195274342e-08	Lgals3	16854	B-cells
0.000121422163317491	0.426768370762935	0.874	0.746	0.242844326634982	2.48816343818379e-06	0.440835172672317	0.772	0.543	0.00497632687636759	0.000121422163317491	4.9763206854103e-06	Herpud1	64209	B-cells
7.7922177823755e-263	1.33151303733457	1	0.214	1.5584435564751e-259	0	1.21832759049177	0.618	0.006	0	7.7922177823755e-263	0	Dlk2	106565	Basal
9.5057136641753e-216	0.984514995839636	1	0.31	1.90114273283506e-212	0	1.01285463067272	0.503	0.009	0	9.5057136641753e-216	0	Slco4a1	108115	Basal
2.4502706685619e-196	1.84410458634725	1	0.378	4.9005413371238e-193	0	1.67901863410328	0.732	0.012	0	2.4502706685619e-196	0	Col17a1	12821	Basal
3.31994814438184e-194	1.75643973310316	1	0.298	6.63989628876368e-191	0	1.4893703121367	0.566	0.016	0	3.31994814438184e-194	0	Gjb4	14621	Basal
2.1322902422517e-192	0.937348514486154	0.996	0.371	4.2645804845034e-189	0	0.846183938523348	0.525	0.008	0	2.1322902422517e-192	0	Trim29	72169	Basal
2.42962764266698e-167	1.14054486582056	0.996	0.292	4.85925528533396e-164	0	0.990277787922369	0.563	0.022	0	2.42962764266698e-167	0	Lama3	16774	Basal
1.31225719987558e-165	1.88387750981745	1	0.496	2.62451439975116e-162	0	1.63046955696779	0.781	0.033	0	1.31225719987558e-165	0	Serpinb5	20724	Basal
1.23281771280235e-159	3.38273960761549	1	0.659	2.4656354256047e-156	0	2.86068091326337	0.864	0.022	0	1.23281771280235e-159	0	Krt5	110308	Basal
1.61531136828537e-155	5.26763176531342	1	0.908	3.23062273657074e-152	0	4.35971727480111	0.908	0.066	0	1.61531136828537e-155	0	Lgals7	16858	Basal
1.90969879450652e-155	4.44869423637142	1	0.948	3.81939758901304e-152	0	4.11536175331735	0.87	0.049	0	1.90969879450652e-155	0	Krt17	16667	Basal
1.92359103250931e-155	4.76392806285	1	0.97	3.84718206501861e-152	0	4.46452526247441	0.927	0.066	0	1.92359103250931e-155	0	Krt14	16664	Basal
3.14741377372733e-154	5.4876446323385	1	0.892	6.29482754745466e-151	0	4.63676163563055	0.956	0.079	0	3.14741377372733e-154	0	Krt15	16665	Basal
6.66859221044579e-154	0.754368312370892	1	0.43	1.33371844208916e-150	0	0.859421147531306	0.536	0.02	0	6.66859221044579e-154	0	Ccdc3	74186	Basal
1.7054604550324e-153	1.91849057141429	1	0.763	3.41092091006479e-150	0	2.13394836339362	0.739	0.047	0	1.7054604550324e-153	0	Cldn1	12737	Basal
1.93201811104361e-153	5.35282538975469	1	0.92	3.86403622208721e-150	0	4.92323883861421	0.987	0.162	0	1.93201811104361e-153	0	Sfn	55948	Basal
2.68403094516359e-152	1.88415606230671	1	0.556	5.36806189032717e-149	0	1.46744784733447	0.772	0.056	0	2.68403094516359e-152	0	Itgb4	192897	Basal
1.89663791544049e-147	1.8853147389511	1	0.645	3.79327583088099e-144	0	1.6422005634844	0.797	0.071	0	1.89663791544049e-147	0	Bcam	57278	Basal
4.05305174060936e-146	2.63847456059183	1	0.745	8.10610348121872e-143	0	2.39044134211349	0.86	0.071	0	4.05305174060936e-146	0	Lamc2	16782	Basal
1.06792698283178e-145	1.84939066021739	0.996	0.613	2.13585396566357e-142	0	1.99894570257779	0.538	0.031	0	1.06792698283178e-145	0	Apoc1	11812	Basal
2.17740480822797e-143	1.83086610493349	1	0.611	4.35480961645593e-140	0	1.69426643803091	0.721	0.059	0	2.17740480822797e-143	0	Irf6	54139	Basal
1.04517907464219e-142	3.35385144486065	1	0.686	2.09035814928437e-139	0	2.7996444588243	0.896	0.11	0	1.04517907464219e-142	0	Fxyd3	17178	Basal
5.71634033864742e-142	3.7807340778988	1	0.868	1.14326806772948e-138	0	3.4298429691264	0.959	0.322	0	5.71634033864742e-142	0	Tpm1	22003	Basal
5.5548945155186e-141	2.35451293850691	1	0.682	1.11097890310372e-137	0	2.23045383207675	0.845	0.086	0	5.5548945155186e-141	0	Perp	64058	Basal
8.86110354455301e-141	3.90682750928034	1	0.851	1.7722207089106e-137	0	3.74139796758864	0.974	0.274	0	8.86110354455301e-141	0	Hbegf	15200	Basal
5.08908169950915e-139	1.63573289081809	1	0.515	1.01781633990183e-135	0	1.62896918455618	0.751	0.06	0	5.08908169950915e-139	0	Cxadr	13052	Basal
5.9701911727421e-139	3.62203125104029	1	0.892	1.19403823454842e-135	0	3.2826848358126	0.974	0.177	0	5.9701911727421e-139	0	Cldn4	12740	Basal
1.36441959455235e-138	2.78594365368878	0.992	0.706	2.72883918910469e-135	0	2.34369517439912	0.767	0.063	0	1.36441959455235e-138	0	Tacstd2	56753	Basal
3.82423616048362e-137	2.7656325065405	1	0.63	7.64847232096725e-134	0	2.52910794145423	0.76	0.088	0	3.82423616048362e-137	0	Plet1	76509	Basal
8.16415438248294e-137	2.75329700601078	1	0.763	1.63283087649659e-133	0	2.19411967384635	0.857	0.121	0	8.16415438248294e-137	0	Arc	11838	Basal
6.93379346657217e-134	2.10236160097374	0.984	0.661	1.38675869331443e-130	0	1.93366380170525	0.806	0.062	0	6.93379346657217e-134	0	Dsp	109620	Basal
9.16398239696594e-134	1.65875036841347	0.996	0.591	1.83279647939319e-130	0	1.36080335543791	0.771	0.061	0	9.16398239696594e-134	0	Foxa1	15375	Basal
3.63322273630719e-131	1.9758789839133	1	0.792	7.26644547261439e-128	0	2.10205702457408	0.813	0.114	0	3.63322273630719e-131	0	Cpe	12876	Basal
5.65815577689529e-129	2.26266821570546	1	0.781	1.13163115537906e-125	0	2.15170903039875	0.858	0.162	0	5.65815577689529e-129	0	Dusp6	67603	Basal
6.315991259974e-128	2.124385852574	1	0.765	1.2631982519948e-124	0	1.59184210616695	0.78	0.16	0	6.315991259974e-128	0	Fhl2	14200	Basal
6.6348860235108e-128	2.56348301308792	1	0.744	1.32697720470216e-124	0	2.74791472547228	0.92	0.195	0	6.6348860235108e-128	0	Palld	72333	Basal
6.53730873845499e-127	2.91791703316766	1	0.876	1.307461747691e-123	0	2.55593943226312	0.811	0.203	0	6.53730873845499e-127	0	F3	14066	Basal
2.96029111394251e-126	2.78003052427109	1	0.67	5.92058222788501e-123	0	2.08406366151219	0.915	0.153	0	2.96029111394251e-126	0	Epcam	17075	Basal
8.41393917928093e-121	2.06088895982951	1	0.814	1.68278783585619e-117	0	1.56394122906332	0.815	0.181	0	8.41393917928093e-121	0	Fosl1	14283	Basal
3.33846120642085e-120	2.68019098097931	1	0.883	6.6769224128417e-117	0	2.64212366146526	0.938	0.344	0	3.33846120642085e-120	0	Dst	13518	Basal
4.53599750323319e-120	0.464896252059976	1	0.815	9.07199500646638e-117	0	0.814920199725429	0.722	0.086	0	4.53599750323319e-120	0	Defb1	13214	Basal
6.15555328783842e-120	2.19372587361707	0.984	0.85	1.23111065756768e-116	0	1.86122448207508	0.863	0.142	0	6.15555328783842e-120	0	Klf5	12224	Basal
2.652677188299e-119	1.46971953806965	0.992	0.605	5.305354376598e-116	0	1.54667391426858	0.782	0.1	0	2.652677188299e-119	0	Dusp7	235584	Basal
2.77349468257934e-119	2.18960509074893	0.988	0.591	5.54698936515869e-116	0	1.84177957792988	0.86	0.135	0	2.77349468257934e-119	0	Atp1b1	11931	Basal
1.49077448630789e-118	0.885998512100881	1	0.682	2.98154897261578e-115	0	1.28224632877132	0.697	0.056	0	1.49077448630789e-118	0	Fmod	14264	Basal
9.81234123999457e-116	1.99478960989272	1	0.746	1.96246824799891e-112	0	1.89091359911743	0.787	0.171	0	9.81234123999457e-116	0	Tpm2	22004	Basal
8.34955678801804e-115	1.35930663766644	1	0.555	1.66991135760361e-111	0	0.985994137482683	0.686	0.098	0	8.34955678801804e-115	0	Ptprf	19268	Basal
6.90909343201181e-111	2.21119341579286	0.927	0.494	1.38181868640236e-107	0	2.30111326963314	0.744	0.042	0	6.90909343201181e-111	0	Foxq1	15220	Basal
1.90712924671377e-107	1.67044591339804	0.992	0.745	3.81425849342754e-104	0	1.64779247145017	0.846	0.206	0	1.90712924671377e-107	0	Mast4	328329	Basal
2.12147609565022e-103	1.85596995372965	0.996	0.806	4.24295219130044e-100	0	1.53248038686938	0.892	0.185	0	2.12147609565022e-103	0	Krt8	16691	Basal
4.215022927754e-103	2.00625555903673	1	0.729	8.430045855508e-100	0	1.98227021548954	0.931	0.206	0	4.215022927754e-103	0	Krt18	16668	Basal
2.27224430767866e-102	2.42661184079506	0.988	0.71	4.54448861535733e-99	0	2.01522037865342	0.955	0.443	0	2.27224430767866e-102	0	Hspb1	15507	Basal
1.04344427864662e-100	1.92226929810306	0.963	0.799	2.08688855729325e-97	0	1.59996255033233	0.834	0.104	0	1.04344427864662e-100	0	Cdh1	12550	Basal
2.21853333501675e-98	0.936737787883196	1	0.718	4.43706667003351e-95	0	1.45987155519435	0.71	0.159	0	2.21853333501675e-98	0	Sema3c	20348	Basal
1.12948147558471e-97	1.42577133496441	0.971	0.548	2.25896295116942e-94	0	1.50500003054102	0.806	0.142	0	1.12948147558471e-97	0	Sdc1	20969	Basal
8.98356329951475e-95	1.37279140613528	0.976	0.631	1.79671265990295e-91	0	1.55640108488935	0.756	0.117	0	8.98356329951475e-95	0	Lcn2	16819	Basal
6.60979256646838e-93	1.3722883171075	0.882	0.422	1.32195851329368e-89	0	1.13440767001232	0.51	0.02	0	6.60979256646838e-93	0	S100a14	66166	Basal
1.03752315590778e-92	1.13080017725805	0.971	0.623	2.07504631181556e-89	0	1.16621823509646	0.705	0.11	0	1.03752315590778e-92	0	Sult5a1	57429	Basal
3.66755494007571e-86	1.16221953538354	0.869	0.429	7.33510988015143e-83	0	1.10495775604746	0.549	0.039	0	3.66755494007571e-86	0	Urah	76974	Basal
1.16833859810532e-81	1.9604294379847	0.939	0.809	2.33667719621064e-78	0	1.52617853412413	0.787	0.208	0	1.16833859810532e-81	0	Gsto1	14873	Basal
6.36167300922828e-81	1.45394974133453	0.988	0.787	1.27233460184566e-77	0	1.69350432431312	0.758	0.14	0	6.36167300922828e-81	0	Sox9	20682	Basal
4.02358222164837e-79	0.868546533063353	0.947	0.589	8.04716444329674e-76	0	0.772140160730634	0.626	0.112	0	4.02358222164837e-79	0	Lsr	54135	Basal
1.80832254609999e-75	1.87435070461751	0.865	0.716	3.61664509219998e-72	0	1.78325645165375	0.83	0.093	0	1.80832254609999e-75	0	Epha2	13836	Basal
2.49897150963891e-72	1.65336895695561	0.902	0.752	4.99794301927782e-69	0	1.56540479628186	0.838	0.168	0	2.49897150963891e-72	0	Itga6	16403	Basal
1.32380062563211e-71	1.43676940488431	0.894	0.648	2.64760125126422e-68	0	0.980126926677153	0.659	0.139	0	1.32380062563211e-71	0	Mgst3	66447	Basal
4.37434917069047e-60	1.78212622066243	0.845	0.603	8.74869834138095e-57	0	1.70604203782249	0.662	0.123	0	4.37434917069047e-60	0	Gm20186	100504344	Basal
3.09784972413869e-53	2.36506705639748	0.829	0.713	6.19569944827737e-50	0	2.03111685324957	0.519	0.06	0	3.09784972413869e-53	0	Sprr1a	20753	Basal
9.36687241507523e-39	1.19898798315291	0.796	0.704	1.87337448301505e-35	0	0.986673441988272	0.672	0.129	0	9.36687241507523e-39	0	Tinagl1	94242	Basal
1.06448049159859e-37	1.67919307590631	0.767	0.511	2.12896098319718e-34	0	0.932230580618279	0.66	0.057	0	1.06448049159859e-37	0	Cbr2	12409	Basal
1.12946520620897e-28	1.36993471113558	0.718	0.495	2.25893041241793e-25	0	1.10895929949078	0.556	0.038	0	1.12946520620897e-28	0	Krt7	110310	Basal
3.55050174103911e-19	1.06533977564865	0.727	0.593	7.10100348207822e-16	0	0.886885378739805	0.591	0.094	0	3.55050174103911e-19	0	Slco2a1	24059	Basal
6.48721772556467e-13	1.72156574493847	0.649	0.485	1.29744354511293e-09	0	0.438415628956286	0.537	0.06	0	6.48721772556467e-13	0	Wfdc2	67701	Basal
2.78905027444835e-111	2.30711855606391	1	0.803	5.57810054889669e-108	1.00527193451363e-305	1.90007256169089	0.844	0.311	2.01054386902725e-302	2.78905027444835e-111	2.01054386902709e-305	Fam107b	66540	Basal
8.25906948362545e-79	1.28459895476457	1	0.747	1.65181389672509e-75	2.59855521066614e-295	1.33088089795398	0.79	0.231	5.19711042133228e-292	8.25906948362545e-79	5.19711042133193e-295	Cp	12870	Basal
3.90698083836338e-76	2.23539737081555	1	0.905	7.81396167672677e-73	1.23959023039205e-293	2.30821874127784	0.895	0.362	2.47918046078409e-290	3.90698083836338e-76	2.47918046078382e-293	Cyr61	NA	Basal
8.23046888382412e-71	0.89275127530095	0.963	0.632	1.64609377676482e-67	4.76241788473312e-291	0.702186787870262	0.8	0.193	9.52483576946624e-288	8.23046888382412e-71	9.5248357694658e-291	Spint2	20733	Basal
9.92352260352066e-99	1.17075384668478	0.971	0.732	1.98470452070413e-95	7.68287501189359e-289	1.09011493562711	0.7	0.173	1.53657500237872e-285	9.92352260352066e-99	1.53657500237859e-288	Stmn1	16765	Basal
1.85134113283122e-102	1.999028242322	1	0.852	3.70268226566243e-99	7.82328787147679e-289	1.5106857813414	0.867	0.347	1.56465757429536e-285	1.85134113283122e-102	1.56465757429525e-288	Anxa3	11745	Basal
1.32881460627315e-130	1.06357653082205	1	0.668	2.6576292125463e-127	2.58596111781016e-287	1.17242004609156	0.554	0.1	5.17192223562032e-284	1.32881460627315e-130	5.17192223562004e-287	Iffo2	212632	Basal
8.68172568645077e-104	1.46732333552531	0.98	0.599	1.73634513729015e-100	2.35913968027201e-280	1.08843369621853	0.504	0.074	4.71827936054401e-277	8.68172568645077e-104	4.71827936054349e-280	Lmo7	380928	Basal
1.96253717662126e-98	2.43232545130194	0.976	0.897	3.92507435324253e-95	2.42496214442238e-276	1.88838581695426	0.83	0.306	4.84992428884476e-273	1.96253717662126e-98	4.84992428884436e-276	Plaur	18793	Basal
3.17197256942392e-36	1.08895495336247	0.804	0.685	6.34394513884784e-33	1.01571660862701e-268	0.837593702487819	0.527	0.093	2.03143321725403e-265	3.17197256942392e-36	2.03143321725391e-268	Net1	56349	Basal
4.15795330097259e-61	1.54617588793625	1	0.926	8.31590660194518e-58	1.62728616609921e-265	1.67519284661783	0.928	0.5	3.25457233219843e-262	4.15795330097259e-61	3.25457233219807e-265	Sdc4	20971	Basal
5.42262979842338e-98	1.8142828689683	1	0.917	1.08452595968468e-94	1.81286080255811e-265	1.40089195380597	0.92	0.548	3.62572160511622e-262	5.42262979842338e-98	3.62572160511592e-265	Atp1a1	11928	Basal
6.17590371058511e-67	1.40020085934432	0.914	0.68	1.23518074211702e-63	3.57954272029893e-251	1.300488621318	0.704	0.212	7.15908544059786e-248	6.17590371058511e-67	7.15908544059715e-251	Plscr1	22038	Basal
4.25775696983649e-20	0.936026330427373	0.71	0.704	8.51551393967299e-17	5.56326377562528e-251	0.713067605181704	0.531	0.096	1.11265275512506e-247	4.25775696983649e-20	1.11265275512493e-250	Efnb2	13642	Basal
9.42116177246272e-101	1.40681576936271	1	0.725	1.88423235449254e-97	7.95194556904163e-247	1.35811100689156	0.736	0.225	1.59038911380833e-243	9.42116177246272e-101	1.59038911380831e-246	Noct	12457	Basal
2.36074515664525e-81	1.2225368801307	1	0.807	4.72149031329051e-78	1.67987019317136e-240	1.29789075429266	0.742	0.236	3.35974038634271e-237	2.36074515664525e-81	3.35974038634237e-240	Itpkc	233011	Basal
3.52409048345191e-66	0.809741721036811	0.992	0.629	7.04818096690383e-63	1.46715287303854e-230	0.914571368055153	0.59	0.14	2.93430574607707e-227	3.52409048345191e-66	2.9343057460768e-230	Sgms2	74442	Basal
5.99758574522776e-63	0.691970564814105	1	0.609	1.19951714904555e-59	1.31995351336034e-203	0.682873492576891	0.669	0.187	2.63990702672068e-200	5.99758574522776e-63	2.63990702672074e-203	Pdgfa	18590	Basal
4.65889940774333e-62	1.10163091872553	1	0.876	9.31779881548666e-59	2.69825593002952e-201	1.42233843389644	0.86	0.41	5.39651186005905e-198	4.65889940774333e-62	5.39651186005916e-201	Chka	12660	Basal
1.04400544157004e-62	1.2649524633153	1	0.839	2.08801088314008e-59	2.9368556562759e-200	0.990029176796597	0.872	0.347	5.8737113125518e-197	1.04400544157004e-62	5.87371131255174e-200	Timp3	21859	Basal
3.89621167832306e-75	1.10281498104014	1	0.781	7.79242335664613e-72	2.73303767713196e-193	0.988287513426259	0.774	0.322	5.46607535426392e-190	3.89621167832306e-75	5.46607535426389e-193	Suco	226551	Basal
1.52604610737254e-53	1.37417573772998	1	0.891	3.05209221474508e-50	2.36530101249468e-192	1.13809222650972	0.935	0.45	4.73060202498936e-189	1.52604610737254e-53	4.73060202498932e-192	Thbs1	21825	Basal
1.08710234138091e-92	1.31253019464995	0.996	0.786	2.17420468276181e-89	5.09191576918468e-192	0.998520431576201	0.673	0.209	1.01838315383694e-188	1.08710234138091e-92	1.01838315383695e-191	Ahr	11622	Basal
4.04308078374302e-86	1.30005969477579	1	0.706	8.08616156748604e-83	5.00362969625472e-191	1.3696016257343	0.659	0.206	1.00072593925094e-187	4.04308078374302e-86	1.00072593925094e-190	Sox4	20677	Basal
1.90385683231621e-93	1.50990573783402	0.988	0.745	3.80771366463243e-90	3.83915025488537e-188	0.571460407136756	0.654	0.184	7.67830050977074e-185	1.90385683231621e-93	7.67830050977077e-188	Krt19	16669	Basal
4.35983645131708e-98	0.614544583463482	1	0.787	8.71967290263416e-95	1.55822314451878e-187	0.75245989132359	0.584	0.156	3.11644628903756e-184	4.35983645131708e-98	3.11644628903753e-187	Egr3	13655	Basal
2.59998722079011e-42	0.833901870887399	0.951	0.731	5.19997444158023e-39	3.71297552652557e-185	0.732780360193761	0.545	0.138	7.42595105305114e-182	2.59998722079011e-42	7.42595105305113e-185	Enah	13800	Basal
7.25745905361014e-71	2.21932147067616	1	0.717	1.45149181072203e-67	2.13003974765844e-172	2.14713745550329	0.629	0.273	4.26007949531689e-169	7.25745905361014e-71	4.26007949531693e-172	Scpep1	74617	Basal
6.23249310980834e-60	1.4174871668984	0.996	0.881	1.24649862196167e-56	1.47901298393712e-162	1.72020539589815	0.838	0.462	2.95802596787424e-159	6.23249310980834e-60	2.95802596787428e-162	Sgk1	20393	Basal
7.29448972902525e-91	1.15565167565611	0.996	0.799	1.45889794580505e-87	3.8787647178287e-162	0.872058275438492	0.569	0.167	7.7575294356574e-159	7.29448972902525e-91	7.7575294356576e-162	Cdc42ep3	260409	Basal
3.96737035467702e-55	1.22675027265927	0.873	0.63	7.93474070935404e-52	1.01675946674183e-159	0.811230159278081	0.502	0.128	2.03351893348365e-156	3.96737035467702e-55	2.03351893348362e-159	Tcim	69068	Basal
8.58687370161759e-47	0.962705976959236	0.898	0.727	1.71737474032352e-43	5.13684462687554e-156	0.668664501587177	0.702	0.259	1.02736892537511e-152	8.58687370161759e-47	1.0273689253751e-155	Tuba4a	22145	Basal
2.37579773761105e-56	0.679481348581212	0.906	0.579	4.75159547522209e-53	9.38817361359273e-153	0.365504956441327	0.641	0.205	1.87763472271855e-149	2.37579773761105e-56	1.87763472271856e-152	Pdlim1	54132	Basal
1.79879148735241e-81	1.12455607877219	1	0.623	3.59758297470482e-78	3.26106128922657e-148	0.977338020035314	0.506	0.151	6.52212257845315e-145	1.79879148735241e-81	6.52212257845319e-148	Fhl1	14199	Basal
9.7892308890368e-44	0.918164293574068	0.996	0.793	1.95784617780736e-40	6.30480114406178e-127	0.670788286202064	0.647	0.247	1.26096022881236e-123	9.7892308890368e-44	1.26096022881235e-126	Plk2	20620	Basal
4.42382884863763e-27	0.993640986038254	0.939	0.923	8.84765769727527e-24	4.03461245789421e-126	1.06658098107021	0.864	0.53	8.06922491578842e-123	4.42382884863763e-27	8.06922491578827e-126	Phlda1	21664	Basal
4.90462304153317e-94	0.402777549989733	1	0.834	9.80924608306633e-91	2.42306167680985e-121	0.342393446764335	0.68	0.249	4.84612335361971e-118	4.90462304153317e-94	4.84612335361981e-121	Ets1	23871	Basal
1.18376821460558e-32	0.643553862964872	0.918	0.824	2.36753642921116e-29	3.62321940776637e-118	0.514572229933544	0.873	0.511	7.24643881553274e-115	1.18376821460558e-32	7.24643881553263e-118	Ezr	22350	Basal
3.60959942043821e-28	0.431041815604021	1	0.868	7.21919884087642e-25	1.16516103840752e-117	0.709345715691307	0.814	0.395	2.33032207681504e-114	3.60959942043821e-28	2.33032207681502e-117	Rbp1	19659	Basal
1.38455475801333e-100	0.716517279106607	1	0.733	2.76910951602666e-97	1.44675368596017e-110	0.605458803598628	0.555	0.204	2.89350737192034e-107	1.38455475801333e-100	2.89350737192035e-110	Pxdc1	66895	Basal
2.03575980899939e-50	1.03377801071967	0.882	0.699	4.07151961799878e-47	2.82250059793201e-110	0.664472724952361	0.586	0.234	5.64500119586402e-107	2.03575980899939e-50	5.645001195864e-110	Avpi1	69534	Basal
1.54828507481248e-20	0.651626444914952	0.796	0.801	3.09657014962496e-17	3.13281998069369e-109	0.477511026534505	0.551	0.207	6.26563996138738e-106	1.54828507481248e-20	6.2656399613874e-109	Amd1	11702	Basal
1.27483076203295e-80	0.636522382505101	1	0.814	2.5496615240659e-77	2.77513958717358e-104	0.585684190650975	0.584	0.233	5.55027917434716e-101	1.27483076203295e-80	5.55027917434714e-104	Actn1	109711	Basal
4.02982144007675e-30	0.600940386093003	1	0.872	8.0596428801535e-27	1.60893692646461e-103	0.899964934272314	0.846	0.528	3.21787385292922e-100	4.02982144007675e-30	3.21787385292919e-103	Pmepa1	65112	Basal
1.54831683541659e-28	0.546349725615744	0.931	0.79	3.09663367083319e-25	1.28247599091723e-100	0.412093780644026	0.737	0.345	2.56495198183445e-97	1.54831683541659e-28	2.56495198183442e-100	Tsc22d1	21807	Basal
0.0661248692654146	0.565305639640819	0.608	0.71	1	3.28529569451625e-97	0.615088278143708	0.526	0.214	6.57059138903251e-94	0.0661248692654146	6.5705913890326e-97	Ncoa4	27057	Basal
1.17367970615496e-32	1.33193451501546	0.873	0.837	2.34735941230992e-29	5.33947752990254e-93	0.881902024361823	0.771	0.42	1.06789550598051e-89	1.17367970615496e-32	1.06789550598052e-92	Id1	15901	Basal
1.97377959568156e-48	1.35505997963961	0.988	0.784	3.94755919136312e-45	1.44227085072323e-89	0.76724054484534	0.815	0.475	2.88454170144645e-86	1.97377959568156e-48	2.88454170144643e-89	Anxa1	16952	Basal
8.26567646902113e-18	0.414820804924965	0.939	0.903	1.65313529380423e-14	7.72229530904109e-64	0.27897242888392	0.776	0.471	1.54445906180822e-60	8.26567646902113e-18	1.54445906180822e-63	Hmgb2	97165	Basal
2.3938576189127e-19	0.329718174293512	0.988	0.835	4.78771523782541e-16	1.1531195973065e-59	0.417151568934016	0.769	0.54	2.30623919461301e-56	2.3938576189127e-19	2.30623919461302e-59	Mif	17319	Basal
1.175810311085e-23	0.587004199929384	0.992	0.774	2.35162062217001e-20	1.84092536666959e-44	0.276218354476437	0.698	0.451	3.68185073333918e-41	1.175810311085e-23	3.68185073333917e-44	Pgk1	18655	Basal
0	2.60184196690426	0.993	0.17	0	0	2.32847381706812	0.727	0.004	0	0	0	Cyyr1	224405	endo
0	1.87128714951827	1	0.095	0	0	1.80550329624881	0.593	0.003	0	0	0	Adgrl4	170757	endo
0	1.97431057607856	0.989	0.122	0	0	1.61856306476486	0.668	0.003	0	0	0	Tie1	21846	endo
0	1.32554555726658	1	0.152	0	0	1.30889520609622	0.546	0.004	0	0	0	Robo4	74144	endo
1.86572886344564e-258	2.20745241624355	0.996	0.213	3.73145772689129e-255	0	1.79350275633135	0.603	0.008	0	1.86572886344564e-258	0	Sox7	20680	endo
2.80345837052432e-251	2.17651806966421	0.93	0.169	5.60691674104864e-248	0	2.02845668267044	0.568	0.005	0	2.80345837052432e-251	0	Sox18	20672	endo
1.89459387008018e-249	2.78892908263346	0.982	0.188	3.78918774016036e-246	0	2.79233177267341	0.733	0.006	0	1.89459387008018e-249	0	Grrp1	72690	endo
9.29862822628996e-240	1.98478600077593	0.934	0.138	1.85972564525799e-236	0	2.02799657073501	0.528	0.004	0	9.29862822628996e-240	0	Sox17	20671	endo
1.69813284219812e-233	1.82178210607946	0.893	0.147	3.39626568439624e-230	0	1.61397591837407	0.619	0.003	0	1.69813284219812e-233	0	Myct1	68632	endo
1.73410938390522e-201	3.03994467699433	0.996	0.323	3.46821876781043e-198	0	2.94223801567016	0.79	0.01	0	1.73410938390522e-201	0	Ptprb	19263	endo
2.70680943862862e-201	3.38112158029864	0.993	0.348	5.41361887725724e-198	0	2.99413819640042	0.78	0.012	0	2.70680943862862e-201	0	Apold1	381823	endo
7.35363268558053e-201	2.30420101977978	0.989	0.292	1.47072653711611e-197	0	2.16900915893131	0.695	0.025	0	7.35363268558053e-201	0	Podxl	27205	endo
4.32953839974266e-190	2.55469043383969	0.985	0.371	8.65907679948532e-187	0	2.14881279340003	0.768	0.044	0	4.32953839974266e-190	0	Adgrf5	224792	endo
3.62306815657442e-184	2.89459978389779	0.996	0.448	7.24613631314884e-181	0	2.7317337813815	0.849	0.014	0	3.62306815657442e-184	0	Cdh5	12562	endo
5.36438871910126e-182	4.09629568667948	1	0.498	1.07287774382025e-178	0	3.6783834097617	0.764	0.03	0	5.36438871910126e-182	0	Plvap	84094	endo
2.43648804064568e-179	2.56589966915327	0.996	0.39	4.87297608129136e-176	0	2.46748735956963	0.802	0.025	0	2.43648804064568e-179	0	Rasip1	69903	endo
1.50955786148179e-175	2.66621049892399	0.993	0.337	3.01911572296358e-172	0	2.61751007052458	0.544	0.016	0	1.50955786148179e-175	0	Vwf	22371	endo
1.9127622305865e-175	2.91819522062495	0.974	0.389	3.825524461173e-172	0	2.75390044861525	0.741	0.019	0	1.9127622305865e-175	0	Esam	69524	endo
9.67492162781042e-170	1.68740877227886	1	0.451	1.93498432556208e-166	0	1.47476875895401	0.591	0.042	0	9.67492162781042e-170	0	Rapgef5	217944	endo
9.14847577033619e-168	2.60898847887325	0.996	0.542	1.82969515406724e-164	0	2.24861098107142	0.735	0.04	0	9.14847577033619e-168	0	Kdr	16542	endo
1.52314774629313e-164	2.66713122008484	1	0.496	3.04629549258626e-161	0	2.11578453643336	0.776	0.078	0	1.52314774629313e-164	0	Gimap6	231931	endo
2.20968656811623e-164	3.14299186038125	0.996	0.537	4.41937313623245e-161	0	2.96282306106525	0.806	0.036	0	2.20968656811623e-164	0	Emcn	59308	endo
1.42245103316814e-163	2.97670936460129	0.993	0.453	2.84490206633627e-160	0	2.45407377932342	0.825	0.061	0	1.42245103316814e-163	0	Ecscr	68545	endo
4.29822140292244e-163	3.1217825404365	0.97	0.481	8.59644280584488e-160	0	3.1754108084829	0.864	0.014	0	4.29822140292244e-163	0	Egfl7	353156	endo
6.4586051560498e-163	1.28506120628788	0.97	0.362	1.29172103120996e-159	0	1.23263667937536	0.542	0.013	0	6.4586051560498e-163	0	Adcy4	104110	endo
3.58569060802366e-161	3.64938760738809	0.989	0.561	7.17138121604732e-158	0	3.44574481576482	0.884	0.062	0	3.58569060802366e-161	0	Pecam1	18613	endo
3.29549761567635e-160	3.60998861765543	0.993	0.367	6.5909952313527e-157	0	3.37600169632475	0.697	0.041	0	3.29549761567635e-160	0	Lrg1	76905	endo
4.65994816617224e-155	2.91918349227973	1	0.585	9.31989633234448e-152	0	2.69841817425924	0.821	0.089	0	4.65994816617224e-155	0	Eng	13805	endo
4.8829075784821e-153	3.4571029923099	0.996	0.607	9.7658151569642e-150	0	2.99745208338719	0.762	0.102	0	4.8829075784821e-153	0	Bcr	110279	endo
6.53761844916652e-150	4.94742858757136	0.993	0.835	1.3075236898333e-146	0	5.00708364865045	0.943	0.212	0	6.53761844916652e-150	0	Tm4sf1	17112	endo
1.19351474422857e-145	2.21074157029444	0.97	0.496	2.38702948845715e-142	0	1.87041613779746	0.719	0.056	0	1.19351474422857e-145	0	S1pr1	13609	endo
3.74709920825403e-143	2.09286539582298	1	0.681	7.49419841650805e-140	0	2.13555637172737	0.701	0.093	0	3.74709920825403e-143	0	Lrrc32	434215	endo
6.87904148343669e-140	2.3464867151371	1	0.428	1.37580829668734e-136	0	2.52619383065112	0.727	0.074	0	6.87904148343669e-140	0	Cd93	17064	endo
9.10970823378526e-133	2.17553293458434	0.978	0.51	1.82194164675705e-129	0	2.29656880278502	0.682	0.075	0	9.10970823378526e-133	0	Mgll	23945	endo
1.14874624321618e-128	3.24947742626389	1	0.64	2.29749248643236e-125	0	3.19420860069915	0.697	0.086	0	1.14874624321618e-128	0	Adamts9	101401	endo
1.14365413730635e-127	2.52744301775007	0.993	0.665	2.2873082746127e-124	0	2.14728209868173	0.593	0.057	0	1.14365413730635e-127	0	Scarb1	20778	endo
2.0525550357285e-124	2.5961256745762	0.941	0.634	4.105110071457e-121	0	2.53587800096462	0.705	0.038	0	2.0525550357285e-124	0	Rnd1	223881	endo
6.77915244763417e-122	1.64180486341399	0.926	0.393	1.35583048952683e-118	0	1.55813940432991	0.611	0.033	0	6.77915244763417e-122	0	Prex2	109294	endo
3.92209007330947e-115	1.77135040123398	0.982	0.432	7.84418014661894e-112	0	1.6251839811222	0.542	0.035	0	3.92209007330947e-115	0	Upp1	22271	endo
2.97273135972551e-109	1.49591201058448	0.878	0.254	5.94546271945102e-106	0	1.38566538054599	0.562	0.015	0	2.97273135972551e-109	0	Icam2	15896	endo
4.62126730850255e-103	4.74980403959221	0.889	0.724	9.24253461700509e-100	0	4.32583911338552	0.754	0.046	0	4.62126730850255e-103	0	Aqp1	11826	endo
1.16223333576748e-99	1.82671628857105	0.937	0.72	2.32446667153495e-96	0	1.82870337720143	0.69	0.103	0	1.16223333576748e-99	0	Abcg2	26357	endo
9.74776027998073e-91	1.88168378442765	0.86	0.422	1.94955205599615e-87	0	1.36308429308669	0.556	0.061	0	9.74776027998073e-91	0	Sema6a	20358	endo
2.78745967528168e-82	3.11642795999755	0.852	0.404	5.57491935056336e-79	0	2.7537941604883	0.764	0.042	0	2.78745967528168e-82	0	Cavin2	20324	endo
5.3675554917316e-77	3.08206454612816	0.708	0.343	1.07351109834632e-73	0	3.18197392706504	0.552	0.01	0	5.3675554917316e-77	0	Tmem252	226040	endo
1.91168054724671e-75	1.8726616617201	0.779	0.48	3.82336109449343e-72	0	1.73211896818262	0.629	0.059	0	1.91168054724671e-75	0	Adgrg1	14766	endo
2.24547612647426e-73	2.35858225889238	0.804	0.469	4.49095225294852e-70	0	2.2563831143504	0.733	0.012	0	2.24547612647426e-73	0	Mmrn2	105450	endo
2.59245863404037e-66	4.49309809281776	0.819	0.65	5.18491726808074e-63	0	4.7388238199719	0.517	0.04	0	2.59245863404037e-66	0	Fabp4	11770	endo
3.27934476934534e-65	1.94720270474198	0.926	0.44	6.55868953869068e-62	0	1.98010066578564	0.642	0.071	0	3.27934476934534e-65	0	Jam2	67374	endo
1.05155794878508e-58	3.58037828691778	0.779	0.584	2.10311589757016e-55	0	3.67005691617471	0.774	0.028	0	1.05155794878508e-58	0	Flt1	14254	endo
8.90141943566092e-48	1.92337106234084	0.749	0.449	1.78028388713218e-44	0	1.92475505480326	0.593	0.012	0	8.90141943566092e-48	0	Pcdh17	219228	endo
5.82539637633146e-96	2.22828020710563	0.996	0.698	1.16507927526629e-92	2.28303155551437e-295	2.11332273140781	0.784	0.182	4.56606311102874e-292	5.82539637633146e-96	4.56606311102874e-295	Epas1	13819	endo
4.77582355076036e-65	2.12855892823181	0.838	0.774	9.55164710152072e-62	8.93331360720824e-294	1.88205703150796	0.772	0.171	1.78666272144165e-290	4.77582355076036e-65	1.78666272144146e-293	Cav1	12389	endo
1.12804627721697e-50	2.92219159506045	0.793	0.693	2.25609255443395e-47	3.67751558689503e-261	2.74424149774909	0.674	0.13	7.35503117379007e-258	1.12804627721697e-50	7.35503117379007e-261	Iigp1	60440	endo
3.17530010222003e-84	1.99458731517647	0.904	0.731	6.35060020444006e-81	2.31354453441942e-258	1.77131777820348	0.692	0.143	4.62708906883885e-255	3.17530010222003e-84	4.62708906883837e-258	Nrp2	18187	endo
1.73882845806106e-103	1.99352109813915	0.982	0.78	3.47765691612212e-100	2.25758265849201e-256	1.85235596308466	0.764	0.181	4.51516531698401e-253	1.73882845806106e-103	4.51516531698398e-256	Cd200	17470	endo
2.31360335381523e-137	2.70154746637847	1	0.574	4.62720670763045e-134	1.79918120668904e-255	2.42475983416522	0.772	0.217	3.59836241337808e-252	2.31360335381523e-137	3.59836241337793e-255	Pdlim1	54132	endo
2.5801775591288e-112	2.72477045874842	0.982	0.692	5.16035511825759e-109	1.90735019888687e-255	2.73592036039382	0.719	0.161	3.81470039777374e-252	2.5801775591288e-112	3.81470039777344e-255	Adamts4	240913	endo
2.87455658598177e-131	2.7065172888285	0.996	0.651	5.74911317196354e-128	3.55564770882528e-255	2.40956075345613	0.743	0.184	7.11129541765056e-252	2.87455658598177e-131	7.1112954176504e-255	Gja1	14609	endo
6.71472601278801e-95	2.82243384980596	0.93	0.665	1.3429452025576e-91	1.43243955823589e-251	2.50616076051048	0.77	0.201	2.86487911647177e-248	6.71472601278801e-95	2.86487911647151e-251	Gng11	66066	endo
2.81520340938706e-69	2.0136340201299	0.878	0.544	5.63040681877411e-66	1.42875999780166e-240	2.03467896558691	0.703	0.156	2.85751999560331e-237	2.81520340938706e-69	2.8575199956032e-240	Slfn5	327978	endo
2.24730022173992e-90	1.87256736041849	0.996	0.64	4.49460044347984e-87	7.00610007732629e-240	1.7403153941121	0.57	0.097	1.40122001546526e-236	2.24730022173992e-90	1.40122001546514e-239	Insr	16337	endo
5.28054122053371e-126	2.04253919214437	0.974	0.696	1.05610824410674e-122	1.30470783668803e-235	1.76049806171371	0.694	0.154	2.60941567337605e-232	5.28054122053371e-126	2.60941567337576e-235	Tinagl1	94242	endo
1.02728553780403e-119	1.92856727564997	1	0.778	2.05457107560806e-116	9.92339294473512e-212	2.13154805904509	0.621	0.13	1.98467858894702e-208	1.02728553780403e-119	1.98467858894699e-211	Procr	19124	endo
9.1217215322942e-59	1.87747694315593	0.815	0.595	1.82434430645884e-55	2.55863205183865e-210	1.46422555417216	0.572	0.111	5.11726410367729e-207	9.1217215322942e-59	5.11726410367742e-210	Yes1	22612	endo
1.89411285556756e-62	1.53377496985942	0.882	0.696	3.78822571113513e-59	2.0977950677383e-207	1.41541817521637	0.572	0.113	4.1955901354766e-204	1.89411285556756e-62	4.19559013547652e-207	Tmem2	NA	endo
8.16724342558127e-79	2.12413421555849	0.978	0.624	1.63344868511625e-75	8.19774647261974e-199	1.84003733066487	0.619	0.138	1.63954929452395e-195	8.16724342558127e-79	1.639549294524e-198	Tcim	69068	endo
1.45644416828345e-143	2.44216915262183	1	0.581	2.9128883365669e-140	1.35771929629718e-192	2.16604416087413	0.564	0.12	2.71543859259437e-189	1.45644416828345e-143	2.71543859259435e-192	Slco2a1	24059	endo
6.22537950754415e-96	2.65197324221194	0.985	0.832	1.24507590150883e-92	2.72466863172432e-188	2.36893221310301	0.888	0.429	5.44933726344864e-185	6.22537950754415e-96	5.44933726344869e-188	Id1	15901	endo
1.93630027247547e-132	1.22387502037308	0.978	0.551	3.87260054495095e-129	6.30920033355984e-181	0.997651145065779	0.501	0.094	1.26184006671197e-177	1.93630027247547e-132	1.26184006671194e-180	Cracr2b	213573	endo
1.33840253363473e-52	2.6584663240827	0.838	0.793	2.67680506726947e-49	3.44210489621885e-175	2.43977094247233	0.809	0.359	6.88420979243769e-172	1.33840253363473e-52	6.88420979243781e-175	Tsc22d1	21807	endo
1.99189260865182e-126	1.71858181463601	0.996	0.834	3.98378521730363e-123	3.02960074593263e-158	1.37599640515562	0.766	0.264	6.05920149186526e-155	1.99189260865182e-126	6.05920149186516e-158	Ets1	23871	endo
5.66481261929029e-65	1.21058735790148	0.967	0.7	1.13296252385806e-61	5.6606001319774e-157	1.44235886315047	0.68	0.194	1.13212002639548e-153	5.66481261929029e-65	1.13212002639551e-156	Thbd	21824	endo
4.97109164199365e-102	1.30594475654153	0.941	0.646	9.9421832839873e-99	2.19891969993494e-153	1.02897524037573	0.558	0.124	4.39783939986988e-150	4.97109164199365e-102	4.39783939986978e-153	Bcam	57278	endo
4.78139786726236e-44	2.34171274375621	0.793	0.753	9.56279573452472e-41	1.24983793680415e-152	1.85706173231973	0.703	0.248	2.4996758736083e-149	4.78139786726236e-44	2.49967587360828e-152	Mast4	328329	endo
5.01611381976929e-53	1.22361117754802	0.871	0.623	1.00322276395386e-49	4.98819392079406e-150	1.04275943652527	0.664	0.19	9.97638784158812e-147	5.01611381976929e-53	9.97638784158789e-150	Tspan13	66109	endo
7.0404518229399e-101	2.65282863080998	0.989	0.776	1.40809036458798e-97	4.84141843638386e-143	2.53410354221012	0.68	0.26	9.68283687276772e-140	7.0404518229399e-101	9.68283687276799e-143	Rcan1	54720	endo
1.81687646987717e-84	1.03195537224405	0.926	0.534	3.63375293975434e-81	1.31579887789396e-142	1.11441023282386	0.505	0.116	2.63159775578793e-139	1.81687646987717e-84	2.63159775578799e-142	Ddit4	74747	endo
8.87174297906982e-76	0.36690992106351	0.993	0.74	1.77434859581396e-72	3.35715647905745e-140	0.286508072103878	0.823	0.31	6.7143129581149e-137	8.87174297906982e-76	6.71431295811501e-140	Ctla2a	13024	endo
2.20682829842806e-73	1.97641503274475	0.97	0.71	4.41365659685613e-70	9.42930668544345e-135	1.69665720546726	0.908	0.471	1.88586133708869e-131	2.20682829842806e-73	1.88586133708868e-134	Hspb1	15507	endo
5.95180067628871e-58	1.83677664551718	1	0.885	1.19036013525774e-54	2.52070391096437e-129	2.14587590541839	0.902	0.509	5.04140782192874e-126	5.95180067628871e-58	5.04140782192862e-129	Igfbp7	29817	endo
5.75551700332074e-87	2.30251074031576	0.963	0.84	1.15110340066415e-83	3.90945746576258e-129	1.80974776151986	0.827	0.377	7.81891493152516e-126	5.75551700332074e-87	7.81891493152534e-129	Timp3	21859	endo
4.07656374433965e-113	1.626261675286	0.985	0.748	8.15312748867931e-110	6.58756770225513e-128	1.18948237814051	0.652	0.214	1.31751354045102e-124	4.07656374433965e-113	1.317513540451e-127	Itga6	16403	endo
8.34492905047737e-76	2.06667709268876	0.967	0.883	1.66898581009547e-72	1.50118750778724e-114	2.00081437842941	0.727	0.343	3.00237501557449e-111	8.34492905047737e-76	3.00237501557444e-114	Adamts1	11504	endo
9.7300795018883e-42	1.2832059200763	0.871	0.751	1.94601590037766e-38	1.67360610164094e-107	1.87606920743717	0.668	0.277	3.34721220328188e-104	9.7300795018883e-42	3.34721220328186e-107	Col4a1	12826	endo
1.05694068296976e-15	0.778086597352419	0.734	0.653	2.11388136593951e-12	2.34970664878148e-107	0.978567627584454	0.644	0.228	4.69941329756296e-104	1.05694068296976e-15	4.69941329756295e-107	Gngt2	14710	endo
2.18400663184606e-106	2.14530877250446	1	0.851	4.36801326369213e-103	3.4149822541446e-107	1.01317555422174	0.776	0.323	6.8299645082892e-104	2.18400663184606e-106	6.82996450828921e-107	Hbegf	15200	endo
1.21939526258909e-84	1.21630491657245	0.985	0.676	2.43879052517818e-81	2.84053554924029e-90	1.55360253796455	0.534	0.196	5.68107109848057e-87	1.21939526258909e-84	5.68107109848054e-90	Col4a2	12827	endo
2.72389724536355e-39	0.643323571917713	1	0.898	5.44779449072711e-36	1.51968580954615e-86	0.990551260944571	0.811	0.381	3.0393716190923e-83	2.72389724536355e-39	3.03937161909228e-86	Plpp3	67916	endo
8.49539197874783e-45	0.691775884003453	0.941	0.718	1.69907839574957e-41	1.80162336158062e-84	0.763432052315618	0.564	0.194	3.60324672316124e-81	8.49539197874783e-45	3.60324672316125e-84	Slc43a3	58207	endo
1.22015267717999e-47	1.07697485135916	0.959	0.784	2.44030535435997e-44	5.94884633960123e-83	1.2606109915316	0.662	0.323	1.18976926792025e-79	1.22015267717999e-47	1.18976926792024e-82	Csrp2	13008	endo
3.3727722742106e-12	1.22847043308441	0.727	0.824	6.74554454842119e-09	7.25700028263479e-83	1.53778848729762	0.654	0.311	1.45140005652696e-79	3.3727722742106e-12	1.45140005652694e-82	Ly6c1	17067	endo
0.00188091833716709	0.56073782559664	0.649	0.731	1	1.36064283451809e-81	0.983066673033107	0.682	0.279	2.72128566903618e-78	0.00188091833716709	2.72128566903617e-81	Sparcl1	13602	endo
5.41027091779707e-26	0.809708608581035	0.745	0.574	1.08205418355941e-22	3.59534450553023e-80	1.13377883431627	0.595	0.247	7.19068901106046e-77	5.41027091779707e-26	7.19068901106056e-80	Ifi203	15950	endo
2.46249924254637e-13	0.911275936095371	0.756	0.691	4.92499848509273e-10	1.10989317973489e-74	0.911620560749413	0.686	0.331	2.21978635946978e-71	2.46249924254637e-13	2.21978635946977e-74	Isg15	100038882	endo
3.07266025840172e-33	0.871714069910501	0.911	0.681	6.14532051680343e-30	2.04761289115976e-73	0.926730674227612	0.542	0.219	4.09522578231953e-70	3.07266025840172e-33	4.09522578231951e-73	Irgm1	15944	endo
6.79778233711248e-62	0.64863286195148	0.985	0.869	1.3595564674225e-58	3.63442688391854e-73	0.584222031453185	0.715	0.331	7.26885376783709e-70	6.79778233711248e-62	7.26885376783705e-73	H2-Q7	15018	endo
7.24508813435718e-71	1.14381058556469	0.978	0.725	1.44901762687144e-67	2.47324625318217e-61	1.02462990290443	0.56	0.263	4.94649250636434e-58	2.47324625318217e-61	1.44901762687146e-70	Noct	12457	endo
2.21449516858005e-66	0.839771214209747	0.985	0.897	4.4289903371601e-63	1.29903903643537e-32	0.354522088707697	0.607	0.348	2.59807807287074e-29	1.29903903643537e-32	4.42899033716005e-66	Plaur	18793	endo
3.00113700563543e-37	0.567850369815404	0.934	0.713	6.00227401127086e-34	5.24730265703857e-66	0.82143277435927	0.517	0.212	1.04946053140771e-62	3.00113700563543e-37	1.0494605314077e-65	Heg1	77446	endo
4.76671328252762e-05	0.694879035516825	0.712	0.804	0.0953342656505523	9.08312869811936e-53	1.0637508144751	0.629	0.384	1.81662573962387e-49	4.76671328252762e-05	1.81662573962388e-52	Uap1	107652	endo
1.56664230341903e-42	0.45730928896375	0.996	0.809	3.13328460683806e-39	2.64359665559623e-50	0.891694767648095	0.601	0.298	5.28719331119245e-47	1.56664230341903e-42	5.28719331119249e-50	Cxcl12	20315	endo
2.24637436571779e-39	1.19133997602514	0.882	0.721	4.49274873143558e-36	2.65181316198838e-49	0.653077036507349	0.578	0.279	5.30362632397675e-46	2.24637436571779e-39	5.30362632397675e-49	Prss23	76453	endo
1.02811819052485e-45	1.22258293348359	0.956	0.581	2.0562363810497e-42	1.95649669816068e-46	1.23520907290282	0.578	0.367	3.91299339632135e-43	1.02811819052485e-45	3.91299339632135e-46	Odc1	18263	endo
1.29376008693236e-19	0.70434498274396	0.867	0.789	2.58752017386472e-16	9.33860639617219e-46	0.606885133792988	0.743	0.464	1.86772127923444e-42	1.29376008693236e-19	1.86772127923443e-45	Bst2	69550	endo
5.49172061540563e-05	0.597237481076154	0.705	0.625	0.109834412308113	8.3114526073449e-43	0.684610203376223	0.501	0.234	1.66229052146898e-39	5.49172061540563e-05	1.66229052146897e-42	Fbln2	14115	endo
1.91055492902263e-31	0.855640057850319	0.889	0.797	3.82110985804527e-28	2.18082568405149e-41	0.996061610319571	0.513	0.276	4.36165136810298e-38	1.91055492902263e-31	4.36165136810298e-41	Plk2	20620	endo
4.75805435469997e-30	0.915276855636622	0.897	0.886	9.51610870939994e-27	1.35999995456284e-37	0.309021900877412	0.668	0.393	2.71999990912568e-34	4.75805435469997e-30	2.71999990912568e-37	Dst	13518	endo
1.79514039272768e-31	1.06466304604317	0.989	0.881	3.59028078545537e-28	1.36993503170832e-31	0.509346989052237	0.721	0.489	2.73987006341663e-28	1.79514039272768e-31	2.73987006341664e-31	Sgk1	20393	endo
2.35874523917556e-30	0.868513585022506	0.93	0.805	4.71749047835112e-27	6.95062210455171e-20	0.531245596187697	0.519	0.334	1.39012442091034e-16	6.95062210455171e-20	4.71749047835112e-30	Cald1	109624	endo
1.57026824900975e-10	0.549933583844918	0.978	0.917	3.1405364980195e-07	9.07132904406746e-12	0.261716789507482	0.705	0.582	1.81426580881349e-08	1.57026824900975e-10	1.81426580880526e-11	Atp1a1	11928	endo
0	1.35485576028099	0.977	0.787	0	0	1.36847175125617	0.897	0.319	0	0	0	Cd52	23833	leukocytes
0	4.55512551701404	0.93	0.721	0	0	4.56798820895065	0.855	0.159	0	0	0	Lyz2	17105	leukocytes
0	2.6978281744869	0.924	0.681	0	0	2.61942430773723	0.766	0.059	0	0	0	Wfdc17	100034251	leukocytes
0	1.77839771765047	0.887	0.611	0	0	1.74906005942789	0.526	0.045	0	0	0	Arl5c	217151	leukocytes
0	3.03883624100845	0.843	0.546	0	0	3.11137050540595	0.66	0.025	0	0	0	Ms4a7	109225	leukocytes
0	3.11760399328853	0.959	0.868	0	0	2.65608107510035	0.774	0.15	0	0	0	Il1b	16176	leukocytes
0	0.699990459721878	0.897	0.712	0	0	0.84453793697019	0.642	0.128	0	0	0	Ccrl2	54199	leukocytes
0	2.21378518118762	0.994	0.619	0	0	2.30615200384068	0.642	0.036	0	0	0	Cd72	12517	leukocytes
0	1.48940440867474	0.878	0.618	0	0	1.38979380486971	0.616	0.133	0	0	0	Irf8	15900	leukocytes
0	5.12355332532748	0.927	0.729	0	0	4.98748183136836	0.776	0.089	0	0	0	C1qa	12259	leukocytes
0	1.23840730656687	0.985	0.439	0	0	1.20061406579431	0.528	0.049	0	0	0	Bcl2a1a	12044	leukocytes
0	4.33180737320748	0.881	0.703	0	0	4.33037335692614	0.746	0.06	0	0	0	C1qc	12262	leukocytes
0	5.03918166438122	0.871	0.693	0	0	4.9851253249956	0.786	0.107	0	0	0	C1qb	12260	leukocytes
0	1.14691872576839	0.932	0.485	0	0	1.18333336544101	0.534	0.06	0	0	0	Glipr1	73690	leukocytes
0	3.16400650701601	0.993	0.667	0	0	3.16195833349475	0.89	0.2	0	0	0	Cd14	12475	leukocytes
0	1.51841094099209	0.967	0.487	0	0	1.22187729220076	0.574	0.049	0	0	0	Nlrp3	216799	leukocytes
0	1.74474549743767	0.999	0.671	0	0	1.5494337225486	0.673	0.111	0	0	0	Bcl2a1d	12047	leukocytes
0	2.44735204774407	0.97	0.83	0	0	2.01443863977	0.758	0.202	0	0	0	Rgs1	50778	leukocytes
0	2.73509697379219	1	0.881	0	0	2.8880204857068	0.835	0.372	0	0	0	Hexb	15212	leukocytes
0	3.78905888021859	0.983	0.952	0	1.77565105785226e-306	3.59975872324557	0.913	0.744	3.55130211570451e-303	1.77565105785226e-306	0	Apoe	11816	leukocytes
0	2.2239629860106	1	0.772	0	0	2.25430290045565	0.811	0.159	0	0	0	Bcl2a1b	12045	leukocytes
0	4.22821183885296	0.979	0.724	0	0	4.19751169033673	0.913	0.115	0	0	0	Ctss	13040	leukocytes
0	1.93856307835932	0.902	0.649	0	0	1.74982630502713	0.697	0.15	0	0	0	Tgfbi	21810	leukocytes
0	1.74267262466877	0.974	0.518	0	0	1.6309809883225	0.752	0.053	0	0	0	Plbd1	66857	leukocytes
0	2.83061120886926	0.99	0.602	0	0	2.72933479320723	0.808	0.042	0	0	0	Aif1	11629	leukocytes
0	2.28379370266973	0.861	0.372	0	0	2.18846861713826	0.667	0.023	0	0	0	Adgre1	13733	leukocytes
0	2.15811827174356	0.935	0.76	0	0	2.0327696023153	0.699	0.095	0	0	0	Tlr2	24088	leukocytes
0	2.43100577387424	0.975	0.636	0	0	2.31308033913935	0.816	0.09	0	0	0	Cd68	12514	leukocytes
0	1.98292329620918	0.992	0.416	0	0	1.83470983308515	0.679	0.021	0	0	0	Slamf9	98365	leukocytes
0	4.70742980949462	0.987	0.778	0	0	4.67070415454254	0.953	0.266	0	0	0	H2-Ab1	14961	leukocytes
0	1.62509553075857	0.949	0.348	0	0	1.68929483386225	0.6	0.042	0	0	0	Stap1	56792	leukocytes
0	1.96399212136371	0.861	0.477	0	0	1.89565523865088	0.611	0.015	0	0	0	C3ar1	12267	leukocytes
0	1.66494584822558	0.885	0.518	0	0	1.464290528382	0.568	0.052	0	0	0	C5ar1	12273	leukocytes
0	4.8096147198397	0.995	0.85	0	0	4.67479867387991	0.956	0.291	0	0	0	H2-Eb1	14969	leukocytes
0	3.38466854239711	0.97	0.653	0	0	3.15546328120049	0.851	0.073	0	0	0	Cd83	12522	leukocytes
0	2.24796375252825	0.912	0.578	0	0	2.18754575007857	0.751	0.069	0	0	0	H2-DMb1	14999	leukocytes
0	4.79549099573016	0.993	0.772	0	0	4.70450073642086	0.949	0.246	0	0	0	H2-Aa	14960	leukocytes
0	2.72955334375644	0.91	0.597	0	0	2.48092651982219	0.755	0.034	0	0	0	Csf1r	12978	leukocytes
0	1.72420119015118	0.922	0.524	0	0	1.73469770252576	0.58	0.026	0	0	0	Pou2f2	18987	leukocytes
0	1.88009834495948	0.926	0.71	0	0	1.88044937357627	0.782	0.146	0	0	0	Trf	22041	leukocytes
0	1.49997659999021	0.92	0.305	0	0	1.41714797455066	0.538	0.036	0	0	0	Slamf7	75345	leukocytes
0	2.40156345572258	0.911	0.493	0	0	2.33326499679272	0.825	0.063	0	0	0	H2-DMa	14998	leukocytes
0	2.08527031221162	0.867	0.624	0	0	2.08044935767016	0.75	0.064	0	0	0	Mpeg1	17476	leukocytes
0	1.76697252118345	0.955	0.778	0	0	1.66497641890033	0.659	0.185	0	0	0	Etv3	27049	leukocytes
0	1.77032541553219	0.877	0.44	0	0	1.56023414436603	0.618	0.06	0	0	0	Ccr5	12774	leukocytes
0	2.62468119507268	0.942	0.553	0	0	2.33223745778348	0.802	0.033	0	0	0	Cybb	13058	leukocytes
0	1.99544586682569	0.979	0.538	0	0	1.99612937982507	0.764	0.058	0	0	0	Cd300c2	140497	leukocytes
0	2.1727185018136	0.841	0.354	0	0	2.02566599991839	0.783	0.027	0	0	0	Ly86	17084	leukocytes
0	1.65441780965755	0.945	0.305	0	0	1.43121393959794	0.589	0.026	0	0	0	Clec12a	232413	leukocytes
0	1.50002758154576	0.984	0.642	0	0	1.8044707327576	0.849	0.255	0	0	0	Basp1	70350	leukocytes
0	1.70538624317617	0.894	0.487	0	0	1.57436087653082	0.718	0.08	0	0	0	Lilr4b	14727	leukocytes
0	1.67340497088178	0.97	0.749	0	0	1.70116954161404	0.823	0.125	0	0	0	Plek	56193	leukocytes
0	2.89381984689649	0.99	0.625	0	0	2.83404932652572	0.912	0.149	0	0	0	Fcer1g	14127	leukocytes
0	1.79232491740312	0.993	0.672	0	0	1.70785741008656	0.76	0.071	0	0	0	Slc15a3	65221	leukocytes
0	1.39697358735179	0.949	0.644	0	0	1.38208780813052	0.802	0.166	0	0	0	Coro1a	12721	leukocytes
0	1.45114261083515	0.987	0.453	0	0	1.45683596586919	0.518	0.021	0	0	0	Hpgds	54486	leukocytes
0	2.53786516141066	0.992	0.5	0	0	2.40125425540774	0.827	0.046	0	0	0	Cd86	12524	leukocytes
0	2.76435955665565	0.94	0.708	0	0	2.63387650015057	0.876	0.243	0	0	0	Ctsc	13032	leukocytes
0	1.32839207478257	0.968	0.687	0	0	1.49574129430018	0.767	0.269	0	0	0	Ckb	12709	leukocytes
0	1.3928089722129	0.845	0.511	0	0	1.26117348506331	0.509	0.029	0	0	0	P2ry6	233571	leukocytes
0	1.48122323748338	0.986	0.494	0	0	1.28217186238706	0.642	0.101	0	0	0	Runx3	12399	leukocytes
0	1.43991522277876	0.961	0.351	0	0	1.26841825641379	0.565	0.057	0	0	0	Gpr65	14744	leukocytes
0	1.04990525957405	0.877	0.792	0	0	1.0967263237425	0.631	0.086	0	0	0	Lst1	16988	leukocytes
0	1.95102020956296	0.906	0.68	0	0	1.61029665688676	0.714	0.113	0	0	0	Fyb	23880	leukocytes
0	2.18350633906058	0.884	0.492	0	0	2.10141677698377	0.802	0.042	0	0	0	Pld4	104759	leukocytes
0	1.94586379293035	0.936	0.573	0	0	1.87853753817787	0.808	0.065	0	0	0	Spi1	20375	leukocytes
0	2.41986446065664	0.987	0.774	0	0	2.41776318208627	0.918	0.155	0	0	0	Tyrobp	22177	leukocytes
0	5.09866056001397	0.996	0.86	0	0	5.0574029878576	0.984	0.359	0	0	0	Cd74	16149	leukocytes
0	2.10211103657464	0.987	0.92	0	0	1.97674549163444	0.817	0.291	0	0	0	Rel	19696	leukocytes
0	2.10392959368458	0.99	0.938	0	0	2.35600931851703	0.93	0.666	0	0	0	Ctsb	13030	leukocytes
0	1.07428904656923	0.992	0.971	0	0	1.43036197713302	0.967	0.827	0	0	0	Cst3	13010	leukocytes
0	0.966523301613369	0.895	0.579	0	0	0.736556248139308	0.714	0.187	0	0	0	Neurl3	214854	leukocytes
2.142987305693e-298	1.97523791685648	0.804	0.509	4.285974611386e-295	0	1.71719832117763	0.668	0.026	0	2.142987305693e-298	0	Ms4a6c	73656	leukocytes
2.66593794304748e-290	1.62847586033732	0.853	0.692	5.33187588609495e-287	0	1.4664017884509	0.717	0.172	0	2.66593794304748e-290	0	Slfn2	20556	leukocytes
1.08890761454418e-277	2.15448671229324	0.762	0.406	2.17781522908835e-274	0	2.19453340248512	0.577	0.019	0	1.08890761454418e-277	0	Trem2	83433	leukocytes
4.28835065387538e-276	1.52570591519974	0.817	0.605	8.57670130775077e-273	0	1.4387345800543	0.715	0.077	0	4.28835065387538e-276	0	Alox5ap	11690	leukocytes
1.38248428084052e-256	1.42676191540478	0.756	0.167	2.76496856168105e-253	0	1.23551884244193	0.536	0.013	0	1.38248428084052e-256	0	Ms4a6d	68774	leukocytes
5.95020118765081e-244	1.8462715810182	0.781	0.46	1.19004023753016e-240	0	1.74896698062547	0.661	0.048	0	5.95020118765081e-244	0	Fcgr3	14131	leukocytes
3.07222290128329e-223	2.65651084018539	0.825	0.722	6.14444580256658e-220	0	2.57072871843903	0.666	0.185	0	3.07222290128329e-223	0	Mafb	16658	leukocytes
1.65036647782604e-201	1.67228795360249	0.743	0.366	3.30073295565209e-198	0	1.52462197544773	0.549	0.009	0	1.65036647782604e-201	0	Fcgr1	14129	leukocytes
1.65700544047384e-189	1.52385660767979	0.736	0.248	3.31401088094767e-186	0	1.23512616516558	0.528	0.019	0	1.65700544047384e-189	0	Fcgr2b	14130	leukocytes
1.26822537589837e-155	1.78077973338744	0.752	0.66	2.53645075179673e-152	0	2.00880294215503	0.522	0.077	0	1.26822537589837e-155	0	Ccl3	20302	leukocytes
6.41135824732224e-154	2.26058885309367	0.764	0.758	1.28227164946445e-150	0	2.47595819967907	0.556	0.131	0	6.41135824732224e-154	0	Ccl4	20303	leukocytes
9.27090016271078e-132	1.66945664277004	0.717	0.45	1.85418003254216e-128	0	1.52860817774231	0.533	0.05	0	9.27090016271078e-132	0	Ccl6	20305	leukocytes
2.09001194806078e-98	0.475611751298717	0.699	0.471	4.18002389612156e-95	0	0.646252988169717	0.509	0.063	0	2.09001194806078e-98	0	Ncf1	17969	leukocytes
2.30438746051972e-86	1.3913108524969	0.678	0.505	4.60877492103945e-83	0	1.44536930572254	0.567	0.076	0	2.30438746051972e-86	0	Gatm	67092	leukocytes
1.47422530270097e-40	1.00256508244063	0.617	0.374	2.94845060540195e-37	0	0.987169739438613	0.528	0.08	0	1.47422530270097e-40	0	Epsti1	108670	leukocytes
5.40631064197198e-271	0.761472968399856	0.858	0.604	1.0812621283944e-267	3.47049131585401e-307	0.580856425089006	0.663	0.149	6.94098263170802e-304	5.40631064197198e-271	6.94098263170801e-307	Rac2	19354	leukocytes
6.72672990749218e-261	2.1222805867191	0.855	0.788	1.34534598149844e-257	6.33117802473197e-306	1.86824273674769	0.602	0.168	1.26623560494639e-302	6.72672990749218e-261	1.26623560494632e-305	Cxcl2	20310	leukocytes
2.06595838074293e-285	1.17399989791084	0.917	0.81	4.13191676148585e-282	1.50544695508377e-293	0.936716584536698	0.779	0.305	3.01089391016754e-290	2.06595838074293e-285	3.01089391016731e-293	Tpd52	21985	leukocytes
4.1762239837062e-289	0.816131816987352	0.925	0.571	8.3524479674124e-286	3.1248196133809e-215	0.748152006028128	0.569	0.175	6.24963922676181e-212	3.1248196133809e-215	8.35244796741199e-289	Gngt2	14710	leukocytes
1.16679597666597e-201	1.23558324880399	0.802	0.586	2.33359195333194e-198	6.2259609979152e-287	0.974426018702988	0.52	0.108	1.24519219958304e-283	1.16679597666597e-201	1.24519219958304e-286	Csf2rb	12983	leukocytes
2.25197847949935e-276	1.31262832840276	0.859	0.61	4.5039569589987e-273	8.78589099488169e-209	1.11418362238415	0.512	0.147	1.75717819897634e-205	8.78589099488169e-209	4.50395695899868e-276	Cytip	227929	leukocytes
9.12403272340355e-214	0.478551185479855	0.817	0.519	1.82480654468071e-210	4.1001874064709e-276	0.508495142545803	0.595	0.16	8.2003748129418e-273	9.12403272340355e-214	8.20037481294152e-276	Ighm	16019	leukocytes
7.50898293321167e-151	1.21500392590687	0.881	0.764	1.50179658664233e-147	8.30478619741483e-239	1.45757150954833	0.783	0.404	1.66095723948297e-235	7.50898293321167e-151	1.6609572394828e-238	Bst2	69550	leukocytes
2.12280702056818e-95	1.3490202811794	0.747	0.688	4.24561404113636e-92	1.94877789063957e-238	1.31268143407793	0.59	0.209	3.89755578127915e-235	2.12280702056818e-95	3.89755578127871e-238	Plin2	11520	leukocytes
1.79403691691506e-99	1.05414472139964	0.793	0.781	3.58807383383011e-96	3.03098205410502e-215	1.14180297453757	0.68	0.314	6.06196410821004e-212	1.79403691691506e-99	6.06196410820989e-215	Gm2a	14667	leukocytes
5.17246884412995e-199	1.39654341368403	0.922	0.834	1.03449376882599e-195	5.34273802869934e-210	1.57429508787057	0.808	0.519	1.06854760573987e-206	5.17246884412995e-199	1.0685476057399e-209	Lgals3	16854	leukocytes
8.1143917542073e-181	0.497208622672139	0.987	0.979	1.62287835084146e-177	3.19933691882196e-162	0.493687013969083	0.948	0.874	6.39867383764392e-159	3.19933691882196e-162	1.62287835084144e-180	B2m	12010	leukocytes
2.94585262835479e-166	0.64361442426132	0.933	0.798	5.89170525670958e-163	1.99107259290266e-105	0.511568076881356	0.688	0.38	3.98214518580533e-102	1.99107259290266e-105	5.89170525670949e-166	Rgs2	19735	leukocytes
4.39661248925144e-73	0.868507200899553	0.796	0.779	8.79322497850289e-70	2.4913571861747e-112	0.860464876370393	0.685	0.387	4.98271437234941e-109	4.39661248925144e-73	4.98271437234941e-112	Ifi27l2a	76933	leukocytes
1.44852872593409e-77	1.4415106521508	0.83	0.743	2.89705745186817e-74	4.73109377357432e-86	1.4067242792908	0.514	0.282	9.46218754714864e-83	1.44852872593409e-77	9.46218754714869e-86	Hmox1	15368	leukocytes
1.08250323215036e-83	0.553213253899337	0.932	0.895	2.16500646430071e-80	7.99403014972845e-26	0.262522329196877	0.637	0.472	1.59880602994569e-22	7.99403014972845e-26	2.16500646430075e-83	Hmgb2	97165	leukocytes
1.29543724370233e-75	0.721918293623408	0.989	0.909	2.59087448740466e-72	1.07451013249309e-39	0.488615434833154	0.689	0.512	2.14902026498619e-36	1.07451013249309e-39	2.59087448740469e-75	Sdc4	20971	leukocytes
8.3229408816257e-52	0.597241564397365	0.887	0.703	1.66458817632514e-48	2.33562200021662e-73	0.74849506843836	0.702	0.506	4.67124400043324e-70	8.3229408816257e-52	4.67124400043331e-73	Herpud1	64209	leukocytes
2.33156851269098e-51	0.83570053428656	0.839	0.861	4.66313702538196e-48	5.00898677516214e-56	1.15898898936264	0.752	0.667	1.00179735503243e-52	2.33156851269098e-51	1.00179735503243e-55	Ctsd	13033	leukocytes
1.64687696769461e-29	0.96572901345514	0.901	0.96	3.29375393538922e-26	1.99153654956973e-32	1.07153575662546	0.704	0.618	3.98307309913945e-29	1.64687696769461e-29	3.98307309913946e-32	Crip1	12925	leukocytes
3.20509052152592e-05	0.642924681797455	0.873	0.89	0.0641018104305185	9.57083993036873e-06	1.00322076651359	0.727	0.7	0.0191416798607375	3.20509052152592e-05	1.91415882597605e-05	Hspa1a	193740	leukocytes
3.05545221919144e-256	5.72154674576562	0.993	0.256	6.11090443838288e-253	0	5.93902313961886	0.853	0.09	0	3.05545221919144e-256	0	Tgm4	331046	Luminal-A
1.05479810985132e-247	5.3786736791368	0.991	0.224	2.10959621970264e-244	0	6.55691646514876	0.715	0.076	0	1.05479810985132e-247	0	9530053A07Rik	319482	Luminal-A
5.52316451437953e-211	5.64500187957935	0.948	0.271	1.10463290287591e-207	0	5.99202231576061	0.811	0.083	0	5.52316451437953e-211	0	Pbsn	54192	Luminal-A
5.45360846262836e-197	3.67867439890774	0.934	0.296	1.09072169252567e-193	0	3.96516579026333	0.718	0.032	0	5.45360846262836e-197	0	Gm5615	NA	Luminal-A
1.50988831519037e-195	2.28999785681278	0.883	0.257	3.01977663038075e-192	0	2.17611040691755	0.51	0.022	0	1.50988831519037e-195	0	Slc22a1	20517	Luminal-A
2.1277161991808e-109	4.75277680588819	0.824	0.592	4.25543239836161e-106	0	4.56144484733802	0.74	0.033	0	2.1277161991808e-109	0	Rnase1	19752	Luminal-A
1.00368122197116e-202	4.61306643402982	0.958	0.651	2.00736244394231e-199	2.45763960337961e-296	3.98925520851999	0.689	0.079	4.91527920675923e-293	1.00368122197116e-202	4.91527920675874e-296	Mmp7	17393	Luminal-A
5.35459400873666e-254	7.73614871149981	1	0.905	1.07091880174733e-250	9.58724579319803e-216	5.86829257948193	0.872	0.253	1.91744915863961e-212	9.58724579319803e-216	1.07091880174725e-253	Defb50	387334	Luminal-A
1.59005980234689e-249	4.72777926999522	1	0.81	3.18011960469378e-246	4.34431662451646e-239	3.95268826584335	0.747	0.133	8.68863324903292e-236	4.34431662451646e-239	3.1801196046937e-249	Defb1	13214	Luminal-A
1.80193420293106e-94	3.41522746829298	0.808	0.505	3.60386840586211e-91	1.01789807646277e-239	3.00883550812507	0.619	0.075	2.03579615292554e-236	1.80193420293106e-94	2.03579615292551e-239	Agr2	23795	Luminal-A
4.67093250000687e-213	2.63508831440407	0.998	0.64	9.34186500001374e-210	3.58854061438834e-168	2.81768086071021	0.583	0.104	7.17708122877668e-165	3.58854061438834e-168	9.34186500001363e-213	Prlr	19116	Luminal-A
1.01021212008505e-164	3.13602227841	0.932	0.364	2.02042424017011e-161	9.53280343576599e-207	3.75152158707954	0.859	0.231	1.9065606871532e-203	1.01021212008505e-164	1.90656068715325e-206	9530002B09Rik	77432	Luminal-A
4.26100937961606e-201	3.73880079166862	0.981	0.84	8.52201875923212e-198	3.0582166808533e-137	3.98304276564912	0.907	0.61	6.1164333617066e-134	3.0582166808533e-137	8.52201875923192e-201	Prdx6	11758	Luminal-A
9.94994425587716e-101	3.25225410729353	0.848	0.748	1.98998885117543e-97	8.93698710844834e-189	3.23586134083784	0.814	0.213	1.78739742168967e-185	9.94994425587716e-101	1.78739742168971e-188	Krt19	16669	Luminal-A
8.64402179751088e-185	1.71635672080548	0.998	0.534	1.72880435950218e-181	3.88334981811724e-96	1.89239888848082	0.554	0.162	7.76669963623448e-93	3.88334981811724e-96	1.72880435950219e-184	Stard10	56018	Luminal-A
2.19234045012468e-103	2.34587639831342	0.852	0.492	4.38468090024936e-100	9.95846246153234e-172	2.60003645934906	0.612	0.107	1.99169249230647e-168	2.19234045012468e-103	1.99169249230651e-171	Tspan1	66805	Luminal-A
7.22050536812774e-171	2.60078957197148	0.963	0.623	1.44410107362555e-167	6.48855630843977e-97	2.37310695418801	0.657	0.244	1.29771126168795e-93	6.48855630843977e-97	1.44410107362558e-170	Spint2	20733	Luminal-A
7.68242757945155e-171	1.71744182045693	1	0.8	1.53648551589031e-167	8.77678125145121e-80	1.97195543486217	0.667	0.248	1.75535625029024e-76	8.77678125145121e-80	1.53648551589031e-170	Krt8	16691	Luminal-A
3.88645475110373e-68	1.76822054558201	0.77	0.446	7.77290950220746e-65	9.37137301693441e-148	1.77039814337429	0.516	0.085	1.87427460338688e-144	3.88645475110373e-68	1.87427460338692e-147	Hoxb13	15408	Luminal-A
2.09652603429403e-120	1.03795420504854	1	0.77	4.19305206858806e-117	1.71941780328193e-24	2.22222331163655	0.558	0.371	3.43883560656386e-21	1.71941780328193e-24	4.19305206858802e-120	Clu	12759	Luminal-A
2.52650782009604e-118	1.6323081089043	0.916	0.666	5.05301564019208e-115	2.27819332543021e-70	1.61226350652408	0.615	0.223	4.55638665086042e-67	2.27819332543021e-70	5.05301564019201e-118	Epcam	17075	Luminal-A
6.14973825672319e-116	2.35700089606817	0.876	0.73	1.22994765134464e-112	4.7615935446224e-114	2.14960688639275	0.766	0.267	9.5231870892448e-111	4.7615935446224e-114	1.22994765134461e-115	Krt18	16668	Luminal-A
7.51111408934698e-114	2.38747803101624	0.852	0.744	1.5022228178694e-110	1.634444277582e-94	2.71192724086544	0.667	0.28	3.268888555164e-91	1.634444277582e-94	1.50222281786937e-113	Dnajc10	66861	Luminal-A
2.71467788091983e-110	2.32482911677778	0.958	0.758	5.42935576183965e-107	8.26652194528266e-97	2.58832084063715	0.676	0.268	1.65330438905653e-93	8.26652194528266e-97	5.42935576183973e-110	Cystm1	66060	Luminal-A
2.09741184373475e-62	1.32341291513306	0.799	0.664	4.19482368746949e-59	1.44326505001607e-104	1.49299277875553	0.503	0.105	2.88653010003215e-101	2.09741184373475e-62	2.88653010003214e-104	Cldn3	12739	Luminal-A
6.02430990622514e-85	2.20992989972588	0.81	0.766	1.20486198124503e-81	1.38055480631196e-67	2.63634086380245	0.673	0.4	2.76110961262392e-64	1.38055480631196e-67	1.20486198124503e-84	Akr1b3	11677	Luminal-A
1.13724716035117e-63	1.6209195002076	0.801	0.648	2.27449432070233e-60	2.23717956161469e-84	1.84024982751776	0.5	0.142	4.47435912322937e-81	1.13724716035117e-63	4.47435912322935e-84	Wars	22375	Luminal-A
1.89643220699118e-71	1.64674036536575	0.892	0.796	3.79286441398236e-68	3.91908402194413e-52	1.82399503803572	0.587	0.321	7.83816804388827e-49	3.91908402194413e-52	3.79286441398239e-71	Anxa4	11746	Luminal-A
1.99790302759469e-59	1.47964073624123	0.831	0.749	3.99580605518938e-56	1.05320913400198e-27	1.58915607708376	0.587	0.424	2.10641826800396e-24	1.05320913400198e-27	3.99580605518941e-59	Man1a	17155	Luminal-A
2.32303208950589e-58	1.61314219684034	0.885	0.823	4.64606417901178e-55	2.24964108854007e-40	1.78939908046952	0.676	0.547	4.49928217708014e-37	2.24964108854007e-40	4.64606417901173e-58	Ezr	22350	Luminal-A
9.85350427729118e-54	1.33900571646842	0.829	0.674	1.97070085545824e-50	4.2166708412919e-43	1.68849140177989	0.558	0.272	8.4333416825838e-40	4.2166708412919e-43	1.97070085545823e-53	Cd24a	12484	Luminal-A
2.3426134286646e-49	2.47557211719564	0.951	0.932	4.6852268573292e-46	1.31393125887996e-08	2.05347064563918	0.615	0.59	2.62786251775991e-05	1.31393125887996e-08	4.68522685732924e-49	Lars2	102436	Luminal-A
1.39896205055231e-36	1.52885941364937	0.735	0.584	2.79792410110463e-33	1.0086550109674e-47	1.7689728887358	0.519	0.238	2.01731002193481e-44	1.39896205055231e-36	2.01731002193481e-47	Sdf2l1	64136	Luminal-A
2.46146168711182e-06	0.421001583664706	0.677	0.674	0.00492292337422363	1.37499191537958e-41	1.23124753650956	0.519	0.22	2.74998383075916e-38	2.46146168711182e-06	2.74998383075917e-41	Plac8	231507	Luminal-A
7.66509318196676e-41	1.32906176759418	0.733	0.734	1.53301863639335e-37	4.07359293209597e-24	1.48537866398623	0.567	0.43	8.14718586419195e-21	4.07359293209597e-24	1.53301863639337e-40	Sec11c	66286	Luminal-A
5.08300393143682e-15	1.15972843551953	0.663	0.667	1.01660078628736e-11	3.49982325102993e-37	1.47754250675226	0.532	0.3	6.99964650205986e-34	5.08300393143682e-15	6.99964650205989e-37	Rcn1	19672	Luminal-A
3.97479831506454e-27	1.11901714799914	0.965	0.982	7.94959663012908e-24	2.44466867097901e-35	1.58029821057215	0.837	0.892	4.88933734195803e-32	3.97479831506454e-27	4.88933734195806e-35	B2m	12010	Luminal-A
4.38169639307426e-34	1.17754017855041	0.815	0.741	8.76339278614853e-31	2.14013356700544e-31	1.48516889218096	0.5	0.297	4.28026713401087e-28	2.14013356700544e-31	8.7633927861485e-34	Pgap2	233575	Luminal-A
7.74114034222992e-30	0.551662317550146	0.852	0.711	1.54822806844598e-26	9.62648484559509e-17	0.709005348392119	0.657	0.494	1.92529696911902e-13	9.62648484559509e-17	1.54822806844598e-29	Hspb1	15507	Luminal-A
1.32918830549795e-21	0.633921659025743	0.799	0.839	2.6583766109959e-18	2.02990427987764e-22	0.975151717229196	0.587	0.395	4.05980855975529e-19	1.32918830549795e-21	4.05980855975528e-22	Tpd52	21985	Luminal-A
0.232997985882902	0.259948767527537	0.672	0.867	1	0.00593932468650592	0.525474215940296	0.577	0.689	1	0.232997985882902	0.0118433737952801	Ctsd	13033	Luminal-A
3.29156712498589e-176	1.90260642326899	0.995	0.318	6.58313424997177e-173	0	2.2423408094164	0.5	0.012	0	3.29156712498589e-176	0	Defb42	619548	Luminal-B
1.75798818933285e-117	4.25587843248934	0.963	0.539	3.51597637866569e-114	0	3.99436451334934	0.805	0.066	0	1.75798818933285e-117	0	Cdo1	12583	Luminal-B
1.65333690130359e-84	1.27227100334197	0.822	0.186	3.30667380260718e-81	0	1.26825401410251	0.513	0.011	0	1.65333690130359e-84	0	Cwh43	231293	Luminal-B
2.44727670499255e-61	3.41146730380855	0.832	0.634	4.8945534099851e-58	0	3.47083089107949	0.65	0.032	0	2.44727670499255e-61	0	Wfdc15b	192201	Luminal-B
7.70686219459441e-93	1.14139676526826	0.888	0.267	1.54137243891888e-89	3.02194262276978e-275	1.19227597250889	0.558	0.036	6.04388524553956e-272	7.70686219459441e-93	6.0438852455392e-275	Ggt1	14598	Luminal-B
2.22780622952702e-24	3.44913399462607	0.71	0.475	4.45561245905403e-21	2.15253178659033e-269	4.14340104974423	0.513	0.03	4.30506357318065e-266	2.22780622952702e-24	4.30506357318043e-269	Spink8	78709	Luminal-B
4.12996596695997e-27	0.916545610708051	0.715	0.359	8.25993193391994e-24	3.77949375261436e-244	0.789864839514563	0.5	0.031	7.55898750522872e-241	4.12996596695997e-27	7.55898750522815e-244	Pdzk1ip1	67182	Luminal-B
8.24457413719443e-124	5.05478903047316	1	0.784	1.64891482743889e-120	4.14021517991798e-236	4.90091947225044	0.549	0.044	8.28043035983595e-233	8.24457413719443e-124	8.28043035983504e-236	Svs3a	64335	Luminal-B
5.02650603582618e-17	5.07336319577563	0.664	0.534	1.00530120716524e-13	1.93216582809674e-210	5.41729888550636	0.659	0.08	3.86433165619349e-207	5.02650603582618e-17	3.8643316561935e-210	Ceacam10	26366	Luminal-B
9.87127766032058e-120	7.34751198467105	0.977	0.593	1.97425553206412e-116	7.68484905265757e-208	6.66601265169649	0.947	0.239	1.53696981053151e-204	9.87127766032058e-120	1.53696981053148e-207	Pate4	56872	Luminal-B
5.9790673061055e-21	3.63167353275054	0.682	0.341	1.1958134612211e-17	1.89780465636638e-203	4.26695741789851	0.637	0.074	3.79560931273276e-200	5.9790673061055e-21	3.79560931273286e-203	A630095E13Rik	NA	Luminal-B
2.96069781908957e-90	1.67429272033737	0.93	0.591	5.92139563817914e-87	5.02187506804438e-201	1.64909667593563	0.588	0.063	1.00437501360888e-197	2.96069781908957e-90	1.00437501360888e-200	Shisa4	77552	Luminal-B
3.45438603583922e-76	1.80749499278083	0.93	0.664	6.90877207167844e-73	3.73772371006593e-168	2.05834272336323	0.69	0.104	7.47544742013187e-165	3.45438603583922e-76	7.47544742013207e-168	Cldn3	12739	Luminal-B
4.81015787237725e-74	2.30352101785516	0.902	0.685	9.6203157447545e-71	4.80072928114925e-146	1.64479859666281	0.597	0.089	9.6014585622985e-143	4.81015787237725e-74	9.60145856229862e-146	Bpgm	12183	Luminal-B
7.8129801026602e-12	0.700679783308264	0.645	0.585	1.56259602053204e-08	6.61527499558512e-146	0.864290724068524	0.527	0.064	1.32305499911702e-142	7.8129801026602e-12	1.32305499911705e-145	Sort1	20661	Luminal-B
5.30230573992095e-34	6.53673278721187	0.762	0.627	1.06046114798419e-30	2.05469231004009e-145	6.36140817962201	0.788	0.207	4.10938462008019e-142	5.30230573992095e-34	4.10938462008024e-145	Spinkl	77424	Luminal-B
4.89406448785863e-117	6.22347077359772	1	0.852	9.78812897571725e-114	2.40043212918652e-145	6.18615833488813	0.836	0.226	4.80086425837303e-142	4.89406448785863e-117	4.80086425837306e-145	Svs6	20945	Luminal-B
9.46107323811278e-122	8.45457694485899	0.995	0.911	1.89221464762256e-118	5.92883923621993e-135	7.51222572594889	1	0.923	1.18576784724399e-131	9.46107323811278e-122	1.18576784724398e-134	Svs5	20944	Luminal-B
2.35457844295354e-90	2.0857894038279	0.949	0.693	4.70915688590709e-87	7.35241555234917e-133	2.58555529104695	0.774	0.203	1.47048311046983e-129	2.35457844295354e-90	1.47048311046984e-132	Qsox1	104009	Luminal-B
1.23435279260832e-23	0.932074884273106	0.729	0.359	2.46870558521664e-20	5.54931762901544e-126	1.05854901311271	0.522	0.072	1.10986352580309e-122	1.23435279260832e-23	1.10986352580306e-125	Car2	12349	Luminal-B
1.91223947610021e-43	1.05025326014946	0.841	0.504	3.82447895220043e-40	6.82368463687597e-115	1.00810050411265	0.633	0.112	1.36473692737519e-111	1.91223947610021e-43	1.36473692737516e-114	Tspan1	66805	Luminal-B
1.18403957732978e-67	1.0715824314968	0.864	0.347	2.36807915465956e-64	3.95449511108695e-111	1.18477179542459	0.527	0.085	7.9089902221739e-108	1.18403957732978e-67	7.90899022217395e-111	Elf3	13710	Luminal-B
3.95459818823377e-101	8.11932931416529	0.967	0.616	7.90919637646755e-98	8.74162375477224e-111	7.15793191724237	0.894	0.432	1.74832475095445e-107	3.95459818823377e-101	1.74832475095444e-110	Svs2	53878	Luminal-B
1.07187796220419e-99	7.87246204601538	0.977	0.721	2.14375592440839e-96	1.06664883186199e-109	7.32893837264839	0.956	0.704	2.13329766372398e-106	1.07187796220419e-99	2.133297663724e-109	Svs4	20941	Luminal-B
5.35995764133202e-52	1.19649447278839	0.855	0.659	1.0719915282664e-48	2.3762371674933e-107	1.07851940105711	0.54	0.091	4.75247433498661e-104	5.35995764133202e-52	4.75247433498662e-107	Tspan8	216350	Luminal-B
2.28970666348497e-35	1.63910553548385	0.79	0.635	4.57941332696994e-32	5.9116481395707e-106	1.57947899624621	0.588	0.112	1.18232962791414e-102	2.28970666348497e-35	1.18232962791414e-105	Cldn7	53624	Luminal-B
1.8550291828898e-22	0.730938844391883	0.724	0.594	3.7100583657796e-19	1.50165994297283e-98	0.858701591911829	0.509	0.087	3.00331988594565e-95	1.8550291828898e-22	3.00331988594562e-98	Ero1lb	67475	Luminal-B
2.8092865670232e-89	2.42829906585564	0.963	0.853	5.61857313404641e-86	8.43649402011214e-85	2.44641698003304	0.783	0.354	1.68729880402243e-81	8.43649402011214e-85	5.61857313404649e-89	Nucb2	53322	Luminal-B
1.81112083858936e-36	0.784364650091741	0.808	0.486	3.62224167717873e-33	1.49932797844812e-87	0.920022008929971	0.566	0.116	2.99865595689625e-84	1.81112083858936e-36	2.99865595689622e-87	Kcnk1	16525	Luminal-B
2.1531019570098e-80	2.30635028399083	0.963	0.829	4.3062039140196e-77	1.452705767355e-86	2.39884430052106	0.912	0.424	2.90541153471001e-83	2.1531019570098e-80	2.90541153471001e-86	Cd52	23833	Luminal-B
1.64896359115516e-81	1.33470503132027	0.991	0.893	3.29792718231032e-78	9.80225889326583e-47	1.32265068266366	0.681	0.254	1.96045177865317e-43	9.80225889326583e-47	3.29792718231034e-81	Cldn4	12740	Luminal-B
9.16994275536223e-81	2.09058706964887	0.963	0.808	1.83398855107245e-77	7.24989002326618e-75	1.98657894624431	0.743	0.25	1.44997800465324e-71	7.24989002326618e-75	1.83398855107243e-80	Krt8	16691	Luminal-B
9.68169236254992e-78	1.65966552133748	0.944	0.628	1.93633847250999e-74	3.99870893908437e-72	1.45325059407147	0.615	0.157	7.99741787816874e-69	3.99870893908437e-72	1.93633847251001e-77	Tcim	69068	Luminal-B
4.01956145865428e-77	1.94662172977287	0.986	0.981	8.03912291730855e-74	2.24158396046109e-69	2.02179456507801	0.942	0.888	4.48316792092218e-66	2.24158396046109e-69	8.03912291730861e-77	B2m	12010	Luminal-B
1.71544452327679e-24	0.7607232598722	0.766	0.629	3.43088904655358e-21	2.20298689293413e-76	1.06125600478511	0.5	0.104	4.40597378586826e-73	1.71544452327679e-24	4.40597378586828e-76	Coro2a	107684	Luminal-B
7.94747078511531e-14	0.634663038584747	0.682	0.567	1.58949415702306e-10	4.17978663017002e-74	1.18205859960277	0.518	0.115	8.35957326034005e-71	7.94747078511531e-14	8.35957326034009e-74	Gata3	14462	Luminal-B
6.0906484455814e-74	1.80383410781279	0.958	0.732	1.21812968911628e-70	4.28131355550123e-70	1.6387650930828	0.774	0.273	8.56262711100246e-67	4.28131355550123e-70	1.21812968911628e-73	Krt18	16668	Luminal-B
2.4035617720223e-46	0.381588209827427	0.893	0.655	4.8071235440446e-43	4.24246414326268e-73	0.657112782810183	0.527	0.111	8.48492828652536e-70	2.4035617720223e-46	8.48492828652537e-73	Prlr	19116	Luminal-B
1.3513552195695e-70	1.07617533578716	0.977	0.633	2.702710439139e-67	3.84798779784749e-48	0.885436891413853	0.659	0.249	7.69597559569498e-45	3.84798779784749e-48	2.70271043913902e-70	Spint2	20733	Luminal-B
4.80447946437524e-41	0.607153959261841	0.855	0.583	9.60895892875047e-38	2.64761901648101e-68	0.675104893777823	0.553	0.127	5.29523803296202e-65	4.80447946437524e-41	5.295238032962e-68	Ehf	13661	Luminal-B
6.49050659779729e-68	1.38364948125559	0.953	0.675	1.29810131955946e-64	8.06478907904556e-55	1.37724759644323	0.69	0.272	1.61295781580911e-51	8.06478907904556e-55	1.29810131955948e-67	Cd24a	12484	Luminal-B
1.01903388016514e-64	0.980777604998992	0.953	0.789	2.03806776033028e-61	3.19579514951847e-31	0.816211295362739	0.522	0.201	6.39159029903693e-28	3.19579514951847e-31	2.03806776033027e-64	Sox9	20682	Luminal-B
2.75405241398615e-60	1.77371870505691	0.935	0.78	5.5081048279723e-57	3.59083837138368e-38	1.35054309289961	0.712	0.369	7.18167674276737e-35	3.59083837138368e-38	5.50810482797227e-60	Clu	12759	Luminal-B
5.11676747391212e-49	0.600131826529365	0.916	0.611	1.02335349478242e-45	8.69303940630078e-49	0.620996086460969	0.509	0.14	1.73860788126016e-45	8.69303940630078e-49	1.02335349478243e-48	Ano1	101772	Luminal-B
1.12464800149364e-46	1.09078461732058	0.883	0.596	2.24929600298727e-43	7.14536971714323e-42	0.923500116078785	0.593	0.205	1.42907394342865e-38	7.14536971714323e-42	2.24929600298727e-46	Atp1b1	11931	Luminal-B
3.30628670828837e-41	0.932187031145867	0.893	0.659	6.61257341657674e-38	1.4579476002584e-46	1.12286127662314	0.642	0.3	2.91589520051679e-43	3.30628670828837e-41	2.91589520051681e-46	Rcn1	19672	Luminal-B
9.91444285762129e-45	1.19363587385474	0.981	0.798	1.98288857152426e-41	2.42118112437568e-42	1.26901327798168	0.704	0.334	4.84236224875136e-39	2.42118112437568e-42	1.98288857152425e-44	Serpine2	20720	Luminal-B
4.34814827023e-39	0.95038454947539	0.855	0.676	8.69629654046e-36	1.05378086894788e-43	0.839166591065232	0.65	0.226	2.10756173789576e-40	4.34814827023e-39	2.10756173789577e-43	Epcam	17075	Luminal-B
5.24306556252498e-15	0.423427841633815	0.729	0.565	1.048613112505e-11	1.80599227436158e-42	0.636699752306206	0.513	0.154	3.61198454872317e-39	5.24306556252498e-15	3.6119845487232e-42	Ptprf	19268	Luminal-B
7.856225794023e-18	0.708052473251803	0.794	0.752	1.5712451588046e-14	1.8835349379705e-40	0.653202516747718	0.527	0.17	3.767069875941e-37	7.856225794023e-18	3.76706987594099e-40	Acsl1	14081	Luminal-B
2.20655815535504e-33	0.678042134518212	0.874	0.767	4.41311631071009e-30	1.13991951715001e-38	0.711301050274326	0.633	0.274	2.27983903430002e-35	2.20655815535504e-33	2.27983903430001e-38	Cystm1	66060	Luminal-B
5.45185398004132e-24	0.930711842974708	0.832	0.669	1.09037079600826e-20	1.67865920186233e-38	1.38688748352218	0.575	0.221	3.35731840372466e-35	5.45185398004132e-24	3.35731840372466e-38	Plac8	231507	Luminal-B
6.00704276428711e-18	0.647321769501591	0.743	0.669	1.20140855285742e-14	1.9294276559878e-36	0.886459077912506	0.553	0.225	3.8588553119756e-33	6.00704276428711e-18	3.85885531197561e-36	Phyh	16922	Luminal-B
2.0634188288045e-36	1.04798181734689	0.967	0.918	4.12683765760901e-33	8.24708464204152e-19	1.06278974808009	0.712	0.587	1.6494169284083e-15	8.24708464204152e-19	4.12683765760901e-36	Atp1a1	11928	Luminal-B
1.58062534845772e-34	1.1766849138596	0.85	0.639	3.16125069691544e-31	4.0144536370676e-36	1.49916250812438	0.575	0.276	8.0289072741352e-33	1.58062534845772e-34	8.02890727413526e-36	Gstm2	14863	Luminal-B
3.57602158469273e-27	0.474478162395502	0.785	0.555	7.15204316938545e-24	9.34152119764474e-34	0.417599360468651	0.5	0.169	1.86830423952895e-30	3.57602158469273e-27	1.86830423952894e-33	Stard10	56018	Luminal-B
4.29951184083479e-25	0.799851083806421	0.776	0.637	8.59902368166958e-22	1.12377593191647e-33	0.593781213432643	0.509	0.181	2.24755186383294e-30	4.29951184083479e-25	2.24755186383296e-33	Sgms2	74442	Luminal-B
1.3008178581475e-28	0.86489442607189	0.888	0.764	2.60163571629499e-25	4.65427343842972e-23	1.02408465140136	0.615	0.405	9.30854687685945e-20	4.65427343842972e-23	2.60163571629499e-28	Akr1b3	11677	Luminal-B
1.19806132762232e-18	0.570167636938488	0.808	0.713	2.39612265524463e-15	1.78407800212784e-27	0.728382162190251	0.5	0.193	3.56815600425567e-24	1.19806132762232e-18	3.56815600425568e-27	Clcn3	12725	Luminal-B
2.33463762778878e-22	0.629089542853511	0.846	0.731	4.66927525557757e-19	1.00811693321969e-13	0.561041154102558	0.588	0.431	2.01623386643938e-10	1.00811693321969e-13	4.66927525557757e-22	Sec11c	66286	Luminal-B
2.80441680091795e-18	0.344175720277022	0.846	0.796	5.6088336018359e-15	7.06309391824742e-18	0.614779043358334	0.562	0.311	1.41261878364948e-14	7.06309391824742e-18	5.60883360183591e-18	Ppa1	67895	Luminal-B
6.21756776689315e-10	0.433054281108927	0.79	0.591	1.24351355337863e-06	4.31290385301304e-13	0.478293640810355	0.522	0.293	8.62580770602608e-10	6.21756776689315e-10	8.62580770602422e-13	Hist1h2bc	NA	Luminal-B
1.39251288866478e-12	0.569076329383541	1	0.882	2.78502577732956e-09	0.0724726167314444	0.506325009907314	0.54	0.504	1	0.0724726167314444	2.78502577732762e-12	Sgk1	20393	Luminal-B
2.56449419509283e-07	0.368690520769812	0.855	0.881	0.000512898839018566	8.3713350436377e-05	0.807668080241215	0.593	0.457	0.167426700872754	8.3713350436377e-05	5.12898773252262e-07	Chka	12660	Luminal-B
0.000232510511974215	0.495225441508119	0.958	0.933	0.46502102394843	0.767009968154057	0.664951727987904	0.646	0.589	1	0.767009968154057	0.000464966962810251	Lars2	102436	Luminal-B
1.81285970619756e-120	2.73486255649271	0.893	0.493	3.62571941239512e-117	1.12391963238822e-271	3.05125173178209	0.703	0.1	2.24783926477645e-268	1.81285970619756e-120	2.24783926477629e-271	Tspan1	66805	Luminal-C
8.65936784341169e-109	2.9191432486093	0.857	0.476	1.73187356868234e-105	5.67355645190837e-247	2.83234785644775	0.533	0.056	1.13471129038167e-243	8.65936784341169e-109	1.13471129038166e-246	Pigr	18703	Luminal-C
9.14480873478504e-135	2.76742164407973	0.917	0.659	1.82896174695701e-131	2.55460662284463e-197	2.63728042287411	0.599	0.098	5.10921324568926e-194	9.14480873478504e-135	5.10921324568939e-197	Cldn3	12739	Luminal-C
7.98979877294487e-54	1.67139752897729	0.782	0.509	1.59795975458897e-50	4.29338634482905e-189	3.29914900861348	0.539	0.077	8.58677268965809e-186	7.98979877294487e-54	8.58677268965813e-189	Agr2	23795	Luminal-C
8.89238355868693e-163	2.68045711560308	0.983	0.741	1.77847671173739e-159	5.53285848968581e-188	2.97376206650135	0.795	0.211	1.10657169793716e-184	8.89238355868693e-163	1.10657169793717e-187	Krt19	16669	Luminal-C
1.61772781797755e-85	1.35056803031471	0.846	0.574	3.23545563595511e-82	5.19263119124648e-161	1.88590992239079	0.559	0.101	1.0385262382493e-157	1.61772781797755e-85	1.03852623824928e-160	Chchd10	103172	Luminal-C
4.75869102645013e-111	1.57610314629768	0.879	0.443	9.51738205290027e-108	4.83185255053442e-159	1.69793549468523	0.516	0.083	9.66370510106885e-156	4.75869102645013e-111	9.66370510106907e-159	Hoxb13	15408	Luminal-C
3.55122870100759e-150	2.9422347417099	0.967	0.726	7.10245740201518e-147	2.78921501796559e-140	2.47414685030811	0.793	0.264	5.57843003593118e-137	2.78921501796559e-140	7.10245740201528e-150	Krt18	16668	Luminal-C
4.32416215891587e-150	3.2094008684936	0.959	0.804	8.64832431783174e-147	5.36156825192261e-123	2.64364596587734	0.718	0.243	1.07231365038452e-119	5.36156825192261e-123	8.64832431783184e-150	Krt8	16691	Luminal-C
8.19540842274173e-141	3.49381038213171	0.942	0.67	1.63908168454835e-137	2.39487371105106e-100	3.59994076396551	0.795	0.393	4.78974742210212e-97	2.39487371105106e-100	1.63908168454833e-140	Nupr1	56312	Luminal-C
1.56952955650663e-140	1.96843033622559	0.953	0.692	3.13905911301327e-137	2.48592311858347e-133	2.02852206965165	0.527	0.108	4.97184623716693e-130	2.48592311858347e-133	3.13905911301334e-140	Ceacam1	26365	Luminal-C
3.44388907423833e-119	2.04458210594735	0.92	0.762	6.88777814847666e-116	3.62824541195066e-139	2.53871992695607	0.752	0.262	7.25649082390131e-136	3.44388907423833e-119	7.25649082390136e-139	Cystm1	66060	Luminal-C
7.60992946064423e-139	1.69058827154666	0.961	0.626	1.52198589212885e-135	6.46910889304541e-110	1.94490059430798	0.677	0.241	1.29382177860908e-106	6.46910889304541e-110	1.52198589212881e-138	Spint2	20733	Luminal-C
2.03190077006267e-128	1.78047740744626	0.928	0.624	4.06380154012534e-125	4.44298055334657e-137	1.67623630418228	0.536	0.107	8.88596110669314e-134	2.03190077006267e-128	8.88596110669322e-137	Cldn7	53624	Luminal-C
3.6943140801474e-130	1.71967546258419	0.934	0.684	7.38862816029481e-127	5.26605153584584e-100	1.6292635305441	0.637	0.178	1.05321030716917e-96	5.26605153584584e-100	7.38862816029482e-130	Fxyd3	17178	Luminal-C
3.1755119335586e-85	1.45812045271487	0.843	0.577	6.3510238671172e-82	3.79230651670149e-129	1.39707216845042	0.556	0.119	7.58461303340299e-126	3.1755119335586e-85	7.58461303340308e-129	Ehf	13661	Luminal-C
6.91798819718314e-124	2.34233903037453	0.928	0.668	1.38359763943663e-120	3.43118633646406e-98	2.21375057645907	0.643	0.22	6.86237267292813e-95	3.43118633646406e-98	1.3835976394366e-123	Epcam	17075	Luminal-C
1.65290430563697e-120	2.71512229018743	0.926	0.894	3.30580861127394e-117	1.41493862092273e-57	1.50845543161447	0.602	0.251	2.82987724184546e-54	1.41493862092273e-57	3.30580861127396e-120	Cldn4	12740	Luminal-C
3.17023328026573e-112	2.70396888101494	0.868	0.753	6.34046656053146e-109	2.28078022916893e-119	2.88428383208828	0.582	0.164	4.56156045833787e-116	3.17023328026573e-112	4.56156045833776e-119	Slc12a2	20496	Luminal-C
8.15955827515696e-113	1.78932147436142	0.961	0.734	1.63191165503139e-109	6.05710484522643e-45	1.54038015620461	0.568	0.293	1.21142096904529e-41	6.05710484522643e-45	1.63191165503143e-112	Pgap2	233575	Luminal-C
5.80706712932559e-111	1.58902351693177	0.915	0.588	1.16141342586512e-107	4.83459835788289e-74	1.50647640448469	0.573	0.2	9.66919671576578e-71	4.83459835788289e-74	1.16141342586513e-110	Atp1b1	11931	Luminal-C
1.00185799778611e-83	3.96813505701999	0.788	0.378	2.00371599557223e-80	1.0277918945953e-100	4.02457259043536	0.671	0.237	2.05558378919059e-97	1.00185799778611e-83	2.0555837891906e-100	9530002B09Rik	77432	Luminal-C
4.31397533221363e-91	1.22436474757677	0.89	0.683	8.62795066442726e-88	2.52223407853192e-83	1.61137686159197	0.545	0.178	5.04446815706384e-80	2.52223407853192e-83	8.62795066442715e-91	Cmas	12764	Luminal-C
1.29289478703209e-88	3.52246827477505	0.909	0.778	2.58578957406419e-85	1.75053818821021e-61	3.79576896459812	0.674	0.365	3.50107637642042e-58	1.75053818821021e-61	2.58578957406419e-88	Clu	12759	Luminal-C
1.08623967577898e-87	1.22941767283058	0.906	0.672	2.17247935155796e-84	1.70608730097856e-60	1.47814961736846	0.608	0.269	3.41217460195711e-57	1.70608730097856e-60	2.17247935155795e-87	Cd24a	12484	Luminal-C
5.85017040335106e-87	1.21985418741083	0.871	0.697	1.17003408067021e-83	2.63912873818803e-87	1.63841820990171	0.539	0.166	5.27825747637605e-84	5.85017040335106e-87	5.27825747637614e-87	Dcxr	67880	Luminal-C
7.15866659452024e-84	0.868759645123323	0.873	0.545	1.43173331890405e-80	3.62652737850139e-72	1.16125148470093	0.51	0.163	7.25305475700279e-69	3.62652737850139e-72	1.43173331890404e-83	Stard10	56018	Luminal-C
2.02937976453441e-83	1.33963020923228	0.84	0.632	4.05875952906881e-80	1.59779252625475e-63	0.607436778531788	0.501	0.148	3.19558505250949e-60	1.59779252625475e-63	4.05875952906886e-83	Plet1	76509	Luminal-C
9.420968273757e-81	1.19823944358748	0.906	0.742	1.8841936547514e-77	5.02670166763738e-54	1.55401580805291	0.573	0.282	1.00534033352748e-50	5.02670166763738e-54	1.88419365475138e-80	Dnajc10	66861	Luminal-C
5.92457076410896e-71	6.68958974641655	0.939	0.831	1.18491415282179e-67	5.96398451061595e-46	6.25127798185774	0.885	0.718	1.19279690212319e-42	5.96398451061595e-46	1.18491415282179e-70	Spink1	20730	Luminal-C
2.71510584523822e-70	0.75992622463212	0.994	0.828	5.43021169047644e-67	1.76664687873452e-34	1.32142249692576	0.631	0.392	3.53329375746904e-31	1.76664687873452e-34	5.43021169047647e-70	Tpd52	21985	Luminal-C
1.40582655942737e-58	1.1131159259766	0.857	0.799	2.81165311885473e-55	7.26260852330913e-45	1.40488216426703	0.571	0.32	1.45252170466183e-41	7.26260852330913e-45	2.81165311885476e-58	Anxa4	11746	Luminal-C
4.53261288500947e-57	0.952336086926456	0.829	0.622	9.06522577001894e-54	3.16495974969055e-51	1.2721952747806	0.516	0.208	6.3299194993811e-48	3.16495974969055e-51	9.06522577001891e-57	Tspan13	66109	Luminal-C
2.77492773758368e-56	1.36476707212498	0.953	0.876	5.54985547516736e-53	1.11236306898216e-06	0.711746103414263	0.516	0.458	0.00222472613796432	1.11236306898216e-06	5.54985547516735e-56	Chka	12660	Luminal-C
1.66175231030943e-55	1.11145824609551	0.86	0.727	3.32350462061886e-52	4.08249433041656e-37	1.54886221607959	0.637	0.426	8.16498866083313e-34	4.08249433041656e-37	3.32350462061887e-55	Sec11c	66286	Luminal-C
2.71384244232718e-45	1.09170816601334	0.788	0.684	5.42768488465437e-42	4.52432445763412e-54	1.31620696678253	0.516	0.209	9.04864891526825e-51	2.71384244232718e-45	9.04864891526822e-54	Smco4	170748	Luminal-C
1.12970019449548e-51	6.78886863365934	0.945	0.833	2.25940038899097e-48	1.29325502261421e-44	7.15966020807115	0.899	0.727	2.58651004522842e-41	1.29325502261421e-44	2.25940038899099e-51	Sbp	20234	Luminal-C
3.10156680098012e-50	0.45427294180348	0.942	0.843	6.20313360196025e-47	6.96346638802655e-30	0.928623077767764	0.752	0.616	1.39269327760531e-26	6.96346638802655e-30	6.20313360196025e-50	Prdx6	11758	Luminal-C
1.8972934572127e-49	1.09546098118953	0.824	0.798	3.7945869144254e-46	1.47118202407791e-26	0.965872184601583	0.51	0.308	2.94236404815583e-23	1.47118202407791e-26	3.79458691442541e-49	Scd2	20250	Luminal-C
1.06534037800047e-42	0.892698217031291	0.837	0.584	2.13068075600093e-39	3.96700595929961e-30	1.273707485293	0.527	0.289	7.93401191859923e-27	3.96700595929961e-30	2.13068075600094e-42	Hist1h2bc	NA	Luminal-C
2.53982940631303e-38	0.684410292214121	0.848	0.857	5.07965881262605e-35	1.84495933665443e-30	1.3819640949183	0.565	0.358	3.68991867330887e-27	1.84495933665443e-30	5.07965881262609e-38	Nucb2	53322	Luminal-C
8.6390403598573e-33	0.3773785149225	0.895	0.789	1.72780807197146e-29	1.44072387591639e-07	0.397171942189794	0.504	0.384	0.000288144775183278	1.44072387591639e-07	1.72780807197148e-32	Tsc22d1	21807	Luminal-C
8.76777863108239e-31	0.813742850832667	0.915	0.924	1.75355572621648e-27	0.0544117638596231	0.283007593695294	0.556	0.568	1	0.0544117638596231	1.75355572621649e-30	Phlda1	21664	Luminal-C
4.96191890545836e-28	1.02439536222168	0.964	0.781	9.92383781091672e-25	0.000187690133123751	0.979699199872966	0.565	0.511	0.375380266247502	0.000187690133123751	9.92383781091672e-28	Anxa1	16952	Luminal-C
1.42722415154234e-26	0.950795451467195	0.873	0.711	2.85444830308467e-23	1.14406729478924e-13	0.777540563467372	0.651	0.493	2.28813458957848e-10	1.14406729478924e-13	2.85444830308468e-26	Hspb1	15507	Luminal-C
8.22627768851863e-26	0.755241549263711	0.868	0.825	1.64525553770373e-22	4.04732294778982e-09	0.911300551490001	0.562	0.552	8.09464589557963e-06	4.04732294778982e-09	1.64525553770373e-25	Ezr	22350	Luminal-C
3.39279594603651e-22	0.628176488250364	0.928	0.919	6.78559189207301e-19	7.06944107210869e-05	0.729325279718275	0.556	0.592	0.141388821442174	7.06944107210869e-05	6.78559189207301e-22	Atp1a1	11928	Luminal-C
2.10316754185505e-06	0.310030355361325	0.802	0.843	0.00420633508371009	0.239070583638854	0.279959599514459	0.51	0.568	1	0.239070583638854	4.20633066039639e-06	Mif	17319	Luminal-C
0.00010159074912691	0.280597728344192	0.771	0.746	0.20318149825382	0.876695333606858	0.315843044414218	0.507	0.549	1	0.876695333606858	0.000203171177573512	Herpud1	64209	Luminal-C
2.86079035428914e-163	3.35044174448619	1	0.322	5.72158070857827e-160	0	2.89749780506869	0.648	0.028	0	2.86079035428914e-163	0	Cd300lf	246746	MDSC
2.83505642217737e-150	5.63037953463798	1	0.652	5.67011284435473e-147	0	4.94242887738711	0.789	0.022	0	2.83505642217737e-150	0	Acod1	16365	MDSC
5.12824848297378e-148	4.65340337830062	0.996	0.444	1.02564969659476e-144	0	4.2493561306706	0.838	0.042	0	5.12824848297378e-148	0	Clec4d	17474	MDSC
1.62584391473552e-147	7.84673783984035	1	0.812	3.25168782947104e-144	0	7.12638127484397	0.862	0.045	0	1.62584391473552e-147	0	S100a8	20201	MDSC
3.70717690608771e-146	3.13370261061226	0.922	0.195	7.41435381217542e-143	0	2.93427189240731	0.602	0.021	0	3.70717690608771e-146	0	Trem1	58217	MDSC
7.99093443420245e-145	8.2659880047416	0.996	0.894	1.59818688684049e-141	0	7.50204558456993	0.865	0.059	0	7.99093443420245e-145	0	S100a9	20202	MDSC
2.50015851056002e-143	4.92827224815283	1	0.563	5.00031702112004e-140	0	4.5620001512868	0.74	0.063	0	2.50015851056002e-143	0	Slc7a11	26570	MDSC
3.90422661328331e-143	4.84941401597217	0.987	0.501	7.80845322656663e-140	0	4.43852724999353	0.749	0.026	0	3.90422661328331e-143	0	Hdc	15186	MDSC
4.02007198641215e-142	4.16149112236155	0.996	0.442	8.04014397282429e-139	0	4.13860880960886	0.755	0.041	0	4.02007198641215e-142	0	Clec4e	56619	MDSC
3.89581973251773e-141	4.2112397963024	0.983	0.391	7.79163946503546e-138	0	3.68098277608071	0.722	0.089	0	3.89581973251773e-141	0	Hcar2	80885	MDSC
2.21431282350283e-133	3.75445346486227	1	0.452	4.42862564700567e-130	0	3.41385662233845	0.789	0.079	0	2.21431282350283e-133	0	Ccr1	12768	MDSC
2.76815072114474e-129	4.15773213514363	1	0.582	5.53630144228949e-126	0	3.84868047156405	0.786	0.11	0	2.76815072114474e-129	0	Il1rn	16181	MDSC
5.95644849407781e-129	4.38152436985297	0.991	0.562	1.19128969881556e-125	0	4.10259309471883	0.801	0.102	0	5.95644849407781e-129	0	Il1r2	16178	MDSC
2.13154681748265e-107	3.47229963538639	0.948	0.544	4.2630936349653e-104	0	3.83328550906651	0.544	0.018	0	2.13154681748265e-107	0	Slfn4	20558	MDSC
7.41676511305629e-87	2.87023062470819	0.905	0.341	1.48335302261126e-83	7.21657057805628e-229	2.37711665055925	0.526	0.059	1.44331411561126e-225	7.41676511305629e-87	1.44331411561116e-228	Arg2	11847	MDSC
9.66579760550337e-110	4.87616763916863	0.97	0.566	1.93315952110067e-106	5.39731389846589e-213	4.39998513243173	0.673	0.122	1.07946277969318e-209	9.66579760550337e-110	1.07946277969319e-212	G0s2	14373	MDSC
1.51570553093841e-83	3.40573504117645	0.922	0.513	3.03141106187683e-80	7.32911408652243e-213	2.92922248930919	0.636	0.104	1.46582281730449e-209	1.51570553093841e-83	1.46582281730453e-212	Cyp4f18	72054	MDSC
2.88567819505248e-118	3.7182616046367	1	0.637	5.77135639010495e-115	3.30811225109628e-212	3.25965035887862	0.737	0.158	6.61622450219256e-209	2.88567819505248e-118	6.61622450219254e-212	Cxcr4	12767	MDSC
3.18171894851682e-95	3.77998203295971	0.996	0.798	6.36343789703365e-92	3.43950371314839e-208	3.90756030955797	0.869	0.23	6.87900742629678e-205	3.18171894851682e-95	6.87900742629694e-208	Cxcl2	20310	MDSC
4.44176642578739e-112	3.06965846478415	0.996	0.82	8.88353285157478e-109	1.02844377726513e-191	2.88259357065006	0.899	0.287	2.05688755453027e-188	4.44176642578739e-112	2.05688755453025e-191	Tyrobp	22177	MDSC
1.7361678652558e-111	4.65331181457901	0.996	0.748	3.4723357305116e-108	1.13817632286554e-182	4.11200376321225	0.774	0.21	2.27635264573108e-179	1.7361678652558e-111	2.27635264573111e-182	Ccrl2	54199	MDSC
4.20173220919767e-114	3.3401501262718	0.991	0.498	8.40346441839534e-111	5.130627382465e-177	2.49813422838748	0.722	0.171	1.026125476493e-173	4.20173220919767e-114	1.02612547649297e-176	Samsn1	67742	MDSC
1.02361997255533e-97	3.58378286163921	0.991	0.796	2.04723994511065e-94	2.22149841380892e-167	2.95902414782502	0.807	0.245	4.44299682761785e-164	1.02361997255533e-97	4.44299682761781e-167	Plek	56193	MDSC
5.94685381244747e-79	2.41851871159117	0.961	0.888	1.18937076248949e-75	5.96372278424672e-167	2.99274671179142	0.853	0.253	1.19274455684934e-163	5.94685381244747e-79	1.19274455684935e-166	Il1b	16176	MDSC
8.56407062047778e-91	3.53579421681416	0.996	0.715	1.71281412409556e-87	2.58436791475039e-152	2.97152731724234	0.865	0.356	5.16873582950077e-149	8.56407062047778e-91	5.1687358295007e-152	Basp1	70350	MDSC
7.19793394744951e-102	3.46762100765607	0.978	0.511	1.4395867894899e-98	4.03677155075422e-152	2.68966126461588	0.606	0.135	8.07354310150843e-149	7.19793394744951e-102	8.07354310150863e-152	Ncf1	17969	MDSC
5.50453139936888e-89	3.0875439510125	0.966	0.651	1.10090627987378e-85	7.77416400635458e-144	2.82272249185538	0.59	0.137	1.55483280127092e-140	5.50453139936888e-89	1.55483280127096e-143	Slc16a3	80879	MDSC
9.61672495952421e-103	3.39335755676592	0.996	0.707	1.92334499190484e-99	5.71195698515168e-142	2.76435989521512	0.636	0.164	1.14239139703034e-138	9.61672495952421e-103	1.14239139703037e-141	Tnfaip2	21928	MDSC
1.50976347327556e-91	2.35245246873432	0.991	0.704	3.01952694655113e-88	7.29429553003454e-140	2.00174582055044	0.881	0.281	1.45885910600691e-136	1.50976347327556e-91	1.45885910600687e-139	Fcer1g	14127	MDSC
6.99066003982313e-84	3.09213273755053	0.974	0.674	1.39813200796463e-80	1.34613935605747e-136	2.46060615459881	0.768	0.262	2.69227871211493e-133	6.99066003982313e-84	2.69227871211497e-136	Cd24a	12484	MDSC
3.33682413649595e-83	2.51784505349738	1	0.741	6.67364827299191e-80	8.6743446515217e-125	2.14666811567735	0.67	0.193	1.73486893030434e-121	3.33682413649595e-83	1.73486893030439e-124	Slc15a3	65221	MDSC
1.25219484510149e-48	2.32206755278166	0.866	0.576	2.50438969020297e-45	5.77260248658492e-124	2.24029602020713	0.664	0.191	1.15452049731698e-120	1.25219484510149e-48	1.154520497317e-123	Lilr4b	14727	MDSC
1.0499572912397e-50	2.21582297707042	0.879	0.63	2.09991458247941e-47	3.76525611604414e-122	2.31205509899325	0.63	0.173	7.53051223208828e-119	1.0499572912397e-50	7.53051223208832e-122	Csf2rb	12983	MDSC
1.29186073234289e-94	2.1644231472676	1	0.593	2.58372146468578e-91	4.0450228648292e-122	2.16879841046079	0.581	0.14	8.09004572965841e-119	1.29186073234289e-94	8.09004572965857e-122	C5ar1	12273	MDSC
6.93138533919759e-78	2.70784408221094	1	0.737	1.38627706783952e-74	3.4271417556023e-115	2.33899929976676	0.832	0.321	6.85428351120459e-112	6.93138533919759e-78	6.85428351120474e-115	Cd14	12475	MDSC
1.44338078815285e-103	3.06506159977764	1	0.806	2.8867615763057e-100	7.30283514016063e-115	2.38115276174928	0.612	0.18	1.46056702803213e-111	1.44338078815285e-103	1.46056702803213e-114	Lst1	16988	MDSC
5.55918201400654e-50	2.61029371543815	0.901	0.648	1.11183640280131e-46	4.61912421279931e-112	2.26408026635983	0.63	0.19	9.23824842559861e-109	5.55918201400654e-50	9.23824842559886e-112	Alox5ap	11690	MDSC
1.08129356146447e-103	3.59136358168987	1	0.671	2.16258712292894e-100	2.34624697218822e-111	2.94197522551286	0.584	0.151	4.69249394437644e-108	1.08129356146447e-103	4.6924939443765e-111	Ccl3	20302	MDSC
5.28803883819886e-86	2.7822760943241	1	0.77	1.05760776763977e-82	6.21358674339987e-102	2.4521208636839	0.639	0.221	1.24271734867997e-98	5.28803883819886e-86	1.24271734867998e-101	Csf1	12977	MDSC
2.19806707180798e-71	2.72027246665692	0.97	0.828	4.39613414361597e-68	3.05933649954944e-97	1.9107431283768	0.856	0.42	6.11867299909889e-94	2.19806707180798e-71	6.11867299909885e-97	Cd52	23833	MDSC
3.0573569450928e-68	2.38832509788155	0.944	0.592	6.11471389018561e-65	5.36136415273018e-96	2.48784154059683	0.52	0.141	1.07227283054604e-92	3.0573569450928e-68	1.07227283054603e-95	Nlrp3	216799	MDSC
3.17969902982496e-94	3.21630390827045	1	0.751	6.35939805964992e-91	3.86323145759362e-64	2.53831842760274	0.554	0.204	7.72646291518724e-61	3.86323145759362e-64	6.35939805964993e-94	Ccl4	20303	MDSC
3.04303810313662e-33	2.50095439962472	0.823	0.65	6.08607620627324e-30	1.0462857335125e-85	2.11991385286066	0.679	0.279	2.09257146702499e-82	3.04303810313662e-33	2.092571467025e-85	Neurl3	214854	MDSC
1.26067362619099e-82	2.56866849376313	1	0.654	2.52134725238199e-79	1.32209606378299e-79	1.78831695910136	0.621	0.239	2.64419212756599e-76	1.32209606378299e-79	2.52134725238202e-82	Rac2	19354	MDSC
3.31535725140217e-76	2.86057823801653	1	0.821	6.63071450280433e-73	1.39168627989888e-77	2.21533922566369	0.682	0.277	2.78337255979776e-74	3.31535725140217e-76	2.78337255979775e-77	Bcl2a1b	12045	MDSC
5.34249993965708e-77	2.08526548784026	0.996	0.632	1.06849998793142e-73	3.96188709121347e-59	1.34109454022079	0.526	0.19	7.92377418242694e-56	3.96188709121347e-59	1.06849998793142e-76	Cd300c2	140497	MDSC
6.1937792086874e-15	2.0186830025536	0.776	0.838	1.23875584173748e-11	4.40864913206524e-73	2.05069952992821	0.709	0.389	8.81729826413048e-70	6.1937792086874e-15	8.81729826413049e-73	Tpd52	21985	MDSC
9.23855293681433e-71	2.01697476583933	0.987	0.796	1.84771058736287e-67	1.32966043323055e-52	1.74570080729319	0.511	0.206	2.65932086646111e-49	1.32966043323055e-52	1.84771058736286e-70	Tlr2	24088	MDSC
2.70634386569296e-51	2.18457757066381	0.94	0.724	5.41268773138591e-48	4.39691808345067e-69	2.143912560462	0.618	0.27	8.79383616690134e-66	2.70634386569296e-51	8.79383616690133e-69	Slfn2	20556	MDSC
9.48724110670602e-25	2.01107289518795	0.953	0.852	1.8974482213412e-21	2.40164668082274e-68	1.85888971419373	0.823	0.678	4.80329336164549e-65	9.48724110670602e-25	4.8032933616455e-68	Ctsd	13033	MDSC
1.7672910974996e-67	2.88231227776847	0.97	0.709	3.53458219499919e-64	3.41710561750352e-58	1.66262992456491	0.624	0.283	6.83421123500703e-55	3.41710561750352e-58	3.53458219499925e-67	Coro1a	12721	MDSC
1.14205278368274e-41	1.94884113374304	0.879	0.653	2.28410556736548e-38	1.02177436507636e-60	1.61119998096012	0.541	0.204	2.04354873015273e-57	1.14205278368274e-41	2.04354873015275e-60	Spi1	20375	MDSC
3.40530503691306e-43	3.37326900479758	0.935	0.685	6.81061007382611e-40	4.56900912318245e-34	3.2842601384434	0.535	0.347	9.13801824636489e-31	4.56900912318245e-34	6.81061007382615e-43	Isg15	100038882	MDSC
3.02992406677512e-37	2.38707519001637	0.948	0.756	6.05984813355024e-34	9.42216233141466e-38	2.01303389095846	0.529	0.279	1.88443246628293e-34	3.02992406677512e-37	1.88443246628293e-37	Ifitm1	68713	MDSC
4.26188226232548e-23	2.41251693882046	0.849	0.897	8.52376452465096e-20	3.12321410255253e-35	1.94773828235956	0.691	0.496	6.24642820510506e-32	4.26188226232548e-23	6.24642820510504e-35	Thbs1	21825	MDSC
4.76766478034135e-16	1.1336672386827	0.931	0.846	9.53532956068269e-13	2.3317741507443e-29	0.911465826156655	0.688	0.62	4.6635483014886e-26	4.76766478034135e-16	4.66354830148858e-29	Prdx6	11758	MDSC
5.61170464505118e-25	1.66699694737528	0.901	0.828	1.12234092901024e-21	7.66115621086585e-17	1.33260331926654	0.554	0.439	1.53223124217317e-13	7.66115621086585e-17	1.12234092901024e-24	Rgs2	19735	MDSC
1.78529690411361e-14	1.65982958648542	0.966	0.822	3.57059380822722e-11	1.78636149422349e-20	1.37537665505659	0.612	0.55	3.57272298844699e-17	1.78529690411361e-14	3.57272298844698e-20	Ezr	22350	MDSC
1.1895702831167e-19	0.995542111118878	0.996	0.98	2.3791405662334e-16	6.68143872581909e-19	0.619101812007103	0.902	0.889	1.33628774516382e-15	6.68143872581909e-19	2.37914056623341e-19	B2m	12010	MDSC
3.67414853284369e-10	1.74797211609099	0.966	0.836	7.34829706568739e-07	0.000926611789003254	1.21053619573773	0.48	0.57	1	0.000926611789003254	7.34829706433744e-10	Mif	17319	MDSC
0.0304143229959696	0.323892188343478	0.858	0.954	1	0.00582731461031272	0.465793116203205	0.624	0.725	1	0.0304143229959696	0.0116206716250579	Ctsb	13030	MDSC
0.578895132462541	0.961227326981883	0.763	0.858	1	0.0324539545445523	0.681896523177203	0.55	0.58	1	0.578895132462541	0.0638546499235246	Lgals3	16854	MDSC
0.781530817527522	0.758909649777686	0.931	0.903	1	0.111329336301658	0.475494057905081	0.431	0.509	1	0.781530817527522	0.210264451481948	Hmgb2	97165	MDSC
0	2.57986806960538	0.909	0.839	0	1.23617765977401e-234	2.38666340264477	0.554	0.228	2.47235531954803e-231	1.23617765977401e-234	0	Igfbp5	16011	stroma
0	5.03288834148325	0.967	0.982	0	0	4.4870591053461	0.804	0.332	0	0	0	Apod	11815	stroma
0	2.20555044272721	0.882	0.555	0	0	2.17499171821556	0.505	0.033	0	0	0	Sfrp1	20377	stroma
0	3.42678231890383	0.981	0.677	0	0	3.29146164428397	0.853	0.129	0	0	0	Col3a1	12825	stroma
0	3.20803474947249	0.894	0.579	0	0	2.99409850201391	0.713	0.052	0	0	0	Penk	18619	stroma
0	4.93015673841878	0.993	0.961	0	0	4.49376126959253	0.933	0.519	0	0	0	Mgp	17313	stroma
0	3.13054701855929	0.973	0.585	0	0	3.13251355209165	0.858	0.069	0	0	0	Col1a1	12842	stroma
0	2.58158761087637	0.905	0.714	0	0	2.30545450457079	0.666	0.054	0	0	0	Pi16	74116	stroma
0	2.21177029555876	0.846	0.791	0	0	1.45459291210352	0.516	0.094	0	0	0	Fst	14313	stroma
0	2.98039812467301	0.778	0.585	0	0	3.04170262002501	0.575	0.034	0	0	0	Meg3	17263	stroma
0	2.77071840373441	0.931	0.61	0	0	2.66137275638771	0.606	0.156	0	0	0	Ugdh	22235	stroma
0	3.55696294643307	0.994	0.691	0	0	3.10260499230492	0.908	0.286	0	0	0	Sparc	20692	stroma
0	3.0027538982981	0.817	0.745	0	0	2.82692737094338	0.58	0.073	0	0	0	Lum	17022	stroma
0	2.39506210619167	0.979	0.73	0	0	2.02033465849001	0.676	0.091	0	0	0	Serpina3n	20716	stroma
0	3.52596565080407	0.927	0.648	0	0	3.11021120973383	0.537	0.064	0	0	0	Sult1e1	20860	stroma
0	2.89860060950348	0.911	0.514	0	0	2.67418656192727	0.746	0.045	0	0	0	Mfap5	50530	stroma
0	3.63354790789287	0.985	0.745	0	0	3.46171951665997	0.908	0.099	0	0	0	Col1a2	12843	stroma
0	1.21299995833416	0.876	0.704	0	0	0.929237414005769	0.564	0.156	0	0	0	Gstm5	14866	stroma
0	2.12392037870952	0.868	0.775	0	0	1.74200240506882	0.596	0.172	0	0	0	Cxcl12	20315	stroma
0	1.79140671318728	0.851	0.725	0	0	1.79238087523773	0.529	0.06	0	0	0	Mmp2	17390	stroma
0	2.80649634367611	0.956	0.528	0	0	2.66929341102304	0.697	0.047	0	0	0	Pcolce	18542	stroma
0	1.43184153588852	0.929	0.628	0	0	1.64832705395967	0.58	0.137	0	0	0	Ifitm1	68713	stroma
0	1.84171666772799	0.827	0.501	0	0	1.54883688520838	0.534	0.027	0	0	0	Lox	16948	stroma
0	3.27226830085422	0.898	0.758	0	0	3.14799166041538	0.654	0.195	0	0	0	C3	12266	stroma
0	2.82855584274001	0.942	0.754	0	0	2.5425761054967	0.704	0.234	0	0	0	Igfbp4	16010	stroma
0	1.93693831512408	0.865	0.702	0	0	1.94037307970885	0.537	0.031	0	0	0	Col6a3	12835	stroma
0	3.68278341960298	0.991	0.807	0	0	3.42928084467231	0.875	0.177	0	0	0	Bgn	12111	stroma
0	3.23085869494765	0.913	0.823	0	0	3.19479331803731	0.811	0.202	0	0	0	Nbl1	17965	stroma
0	3.39158919168363	0.894	0.665	0	0	2.98017043732224	0.578	0.063	0	0	0	Inmt	21743	stroma
0	2.7934411187504	0.789	0.715	0	0	2.44858258994599	0.529	0.039	0	0	0	Clec3b	21922	stroma
0	2.16430523736169	0.908	0.71	0	0	1.88382671826531	0.726	0.14	0	0	0	Fstl1	14314	stroma
0	2.31781967194572	0.9	0.566	0	0	2.21828892282284	0.639	0.04	0	0	0	Gfpt2	14584	stroma
0	1.76417455431566	0.91	0.607	0	0	1.49482551307312	0.626	0.036	0	0	0	Col5a2	12832	stroma
0	3.97306229224262	0.95	0.817	0	0	3.68683194579844	0.671	0.169	0	0	0	Gpx3	14778	stroma
0	2.74778246591625	0.913	0.785	0	0	2.44276498053527	0.669	0.146	0	0	0	Igf1	16000	stroma
0	1.66653121582111	0.807	0.483	0	0	1.43803695364748	0.568	0.086	0	0	0	Fbln2	14115	stroma
0	2.63537721337899	0.921	0.789	0	0	2.2958146925007	0.642	0.064	0	0	0	Ccdc80	67896	stroma
0	1.79764947677303	0.835	0.53	0	0	1.49284453247459	0.583	0.177	0	0	0	Lbp	16803	stroma
0	1.689488196057	0.866	0.752	0	0	1.55509710653794	0.651	0.184	0	0	0	Serpine2	20720	stroma
0	2.50558707205944	0.992	0.806	0	0	2.01543907001911	0.923	0.331	0	0	0	Igfbp7	29817	stroma
0	1.45702690702753	0.849	0.688	0	0	1.43848498225939	0.527	0.072	0	0	0	Col15a1	12819	stroma
0	2.94143892190427	0.865	0.807	0	0	2.53023747821882	0.622	0.06	0	0	0	Gas1	14451	stroma
0	2.16454791730871	0.928	0.611	0	0	1.91821482336475	0.632	0.042	0	0	0	Crispld2	78892	stroma
0	1.13063169402387	0.831	0.641	0	0	0.873550401917745	0.511	0.08	0	0	0	Akap12	83397	stroma
0	4.17858443969601	0.966	0.665	0	0	4.0993421482853	0.903	0.105	0	0	0	Igfbp6	16012	stroma
0	1.81803956753554	0.936	0.726	0	0	1.35936546706542	0.649	0.169	0	0	0	Ly6c1	17067	stroma
0	1.48724541304905	0.943	0.47	0	0	1.55623209803292	0.539	0.115	0	0	0	Tnfsf9	21950	stroma
0	2.05435592996573	0.947	0.812	0	0	1.93549447087114	0.698	0.285	0	0	0	Mfge8	17304	stroma
0	1.58659641892616	0.822	0.52	0	0	1.51126684265116	0.505	0.023	0	0	0	Osr2	107587	stroma
0	1.43923596484473	0.921	0.635	0	0	1.33890765860109	0.536	0.04	0	0	0	Vcan	13003	stroma
0	1.62974576007778	0.808	0.477	0	0	1.46096299611606	0.552	0.04	0	0	0	Abi3bp	320712	stroma
0	1.80007554312957	0.864	0.465	0	0	1.54917450909663	0.605	0.031	0	0	0	Htra3	78558	stroma
0	2.74070225790965	0.919	0.786	0	0	2.45632477417042	0.778	0.172	0	0	0	Aebp1	11568	stroma
0	1.58464125105823	0.911	0.795	0	3.07726560562571e-259	1.62197584036899	0.683	0.333	6.15453121125142e-256	3.07726560562571e-259	0	Gas6	14456	stroma
0	1.77841454431001	0.837	0.468	0	0	1.6233175065879	0.592	0.032	0	0	0	Ptgis	19223	stroma
0	3.01354087485377	0.894	0.718	0	0	2.83281269226698	0.738	0.063	0	0	0	Fbln1	14114	stroma
0	1.41836021049733	0.881	0.47	0	0	1.27653269992032	0.529	0.021	0	0	0	Ctsk	13038	stroma
0	1.73539632092876	0.913	0.569	0	0	1.56440592002866	0.56	0.026	0	0	0	Gdf10	14560	stroma
0	1.66082682382108	0.845	0.617	0	0	1.41028726043816	0.626	0.081	0	0	0	Nid1	18073	stroma
0	2.10221606001569	0.971	0.684	0	0	1.69431835104524	0.705	0.218	0	0	0	Gem	14579	stroma
0	1.53029277390739	0.887	0.597	0	0	1.34190977853933	0.562	0.022	0	0	0	Prrx1	18933	stroma
0	2.78785535138166	0.935	0.875	0	0	2.35231960851321	0.804	0.203	0	0	0	Plpp3	67916	stroma
0	2.34406715132026	0.923	0.493	0	0	2.08611360041881	0.707	0.026	0	0	0	Tcf21	21412	stroma
0	2.06847070394701	0.879	0.521	0	0	1.90869283410437	0.668	0.041	0	0	0	Tnxb	81877	stroma
0	1.22925160522047	0.909	0.867	0	6.84335315849217e-282	0.826544778319048	0.649	0.222	1.36867063169843e-278	6.84335315849217e-282	0	Adamts1	11504	stroma
0	1.78653605944667	0.87	0.435	0	0	1.59166327339273	0.636	0.023	0	0	0	Col6a2	12834	stroma
0	2.2677730656811	0.878	0.606	0	0	2.05732976435901	0.645	0.127	0	0	0	Sparcl1	13602	stroma
0	2.39994970481032	0.829	0.588	0	0	2.10623317716765	0.567	0.034	0	0	0	Ogn	18295	stroma
0	1.84701422725041	0.94	0.366	0	0	1.56008877501795	0.566	0.019	0	0	0	Mmp23	26561	stroma
0	3.05804291696639	0.931	0.773	0	0	2.88313008670548	0.811	0.103	0	0	0	Serpinf1	20317	stroma
0	2.54766337116411	0.828	0.76	0	0	2.23409386044865	0.6	0.045	0	0	0	Dpt	56429	stroma
0	2.40780787983596	0.951	0.808	0	0	1.76386171753115	0.824	0.242	0	0	0	Rbp1	19659	stroma
0	1.18478728956942	0.862	0.648	0	0	1.04417501798649	0.553	0.153	0	0	0	Pdpn	14726	stroma
0	1.89205651578362	0.919	0.564	0	0	1.69865747805495	0.69	0.068	0	0	0	Rcn3	52377	stroma
0	2.08036598137601	0.87	0.759	0	0	1.57407228756067	0.65	0.224	0	0	0	Fmo2	55990	stroma
0	2.97874865908019	0.944	0.823	0	0	2.53504388734329	0.731	0.133	0	0	0	Efemp1	216616	stroma
0	4.50667129466628	0.995	0.982	0	0	4.43866475811885	0.988	0.756	0	0	0	Gsn	227753	stroma
0	3.00682129793373	0.965	0.761	0	0	2.79860920630504	0.806	0.045	0	0	0	Rarres2	71660	stroma
0	1.51523405970884	0.896	0.741	0	0	1.03150399757457	0.687	0.168	0	0	0	Cald1	109624	stroma
3.49997137376173e-282	1.71156217875178	0.803	0.724	6.99994274752347e-279	0	1.62395011705493	0.581	0.098	0	3.49997137376173e-282	0	Plat	18791	stroma
1.05855987699175e-181	1.6667059943014	0.722	0.643	2.1171197539835e-178	0	1.55929123977759	0.539	0.05	0	1.05855987699175e-181	0	Medag	70717	stroma
3.45135464825211e-264	1.20259199392486	0.799	0.72	6.90270929650423e-261	3.91440490961732e-304	0.738972716145886	0.574	0.161	7.82880981923465e-301	3.45135464825211e-264	7.82880981923391e-304	Col4a1	12826	stroma
1.82398122210906e-292	1.21375783507377	0.876	0.722	3.64796244421811e-289	2.35469861657442e-204	0.833413916940038	0.568	0.228	4.70939723314884e-201	2.35469861657442e-204	3.64796244421781e-292	Csrp2	13008	stroma
1.22763365435883e-252	0.865710656190711	0.914	0.904	2.45526730871766e-249	1.06987580776389e-81	0.326975329827402	0.585	0.337	2.13975161552778e-78	1.06987580776389e-81	2.45526730871753e-252	Cyr61	NA	stroma
8.41307617029099e-241	0.929658184555128	0.898	0.704	1.6826152340582e-237	5.99226040027377e-209	0.779504290705829	0.745	0.391	1.19845208005475e-205	5.99226040027377e-209	1.68261523405819e-240	Anxa1	16952	stroma
2.20417391516793e-220	1.52409582595068	0.885	0.732	4.40834783033587e-217	1.2564597735292e-107	1.11878446983526	0.538	0.328	2.5129195470584e-104	1.2564597735292e-107	4.40834783033588e-220	Uap1	107652	stroma
9.21892845548499e-219	0.814430556240201	0.819	0.622	1.843785691097e-215	1.46235414293621e-217	0.731497381924546	0.53	0.213	2.92470828587241e-214	1.46235414293621e-217	1.84378569109705e-218	Txndc5	105245	stroma
4.36785522657668e-196	0.546912828616895	0.971	0.834	8.73571045315335e-193	3.6780739985032e-78	0.556340442518479	0.652	0.427	7.3561479970064e-75	3.6780739985032e-78	8.73571045315336e-196	Thbs1	21825	stroma
4.4888544609649e-183	0.67958846909413	0.843	0.845	8.97770892192979e-180	1.04578046529569e-89	0.401519464172015	0.581	0.315	2.09156093059137e-86	1.04578046529569e-89	8.97770892192961e-183	Timp3	21859	stroma
1.05046330395195e-92	0.890656788948496	0.893	0.887	2.10092660790391e-89	5.793200047201e-68	0.808354782499075	0.539	0.359	1.1586400094402e-64	5.793200047201e-68	2.10092660790389e-92	Fgl2	14190	stroma
7.05736011823196e-64	0.590125917633358	0.824	0.788	1.41147202364639e-60	1.17639371042566e-90	0.481311564109266	0.585	0.39	2.35278742085133e-87	7.05736011823196e-64	2.35278742085136e-90	Pgrmc1	53328	stroma
1.43430269385468e-23	0.342307848834582	0.904	0.94	2.86860538770937e-20	2.17288297576583e-28	0.306054548591864	0.663	0.518	4.34576595153166e-25	1.43430269385468e-23	4.34576595153165e-28	Phlda1	21664	stroma
0	2.61941971681949	0.98	0.164	0	0	2.05926150612834	0.569	0.007	0	0	0	Cd3e	12501	T-cells
1.44963736955842e-297	1.96932076178079	0.931	0.138	2.89927473911683e-294	0	1.55674740278435	0.504	0.008	0	1.44963736955842e-297	0	Skap1	78473	T-cells
1.47799337655733e-296	2.1659468187982	0.993	0.231	2.95598675311466e-293	0	1.9336190377749	0.507	0.009	0	1.47799337655733e-296	0	Ikzf3	22780	T-cells
1.04318035203782e-266	2.35056000830418	0.97	0.207	2.08636070407564e-263	0	1.82630766803887	0.544	0.009	0	1.04318035203782e-266	0	Gimap3	83408	T-cells
5.43648749952062e-261	2.44107466794102	0.961	0.227	1.08729749990412e-257	0	2.14854145216379	0.617	0.01	0	5.43648749952062e-261	0	Itk	16428	T-cells
1.13954381389926e-231	3.57823271995546	0.984	0.304	2.27908762779852e-228	0	3.14516417312664	0.513	0.01	0	1.13954381389926e-231	0	Nkg7	72310	T-cells
4.98108550922861e-223	3.13176040414632	0.974	0.319	9.96217101845723e-220	0	2.41038148478459	0.596	0.01	0	4.98108550922861e-223	0	Cd3d	12500	T-cells
2.26277442290756e-217	2.74228930032681	0.967	0.317	4.52554884581511e-214	0	2.18798560775119	0.58	0.011	0	2.26277442290756e-217	0	Sh2d2a	27371	T-cells
9.33551906618585e-212	2.04610102604746	0.99	0.322	1.86710381323717e-208	0	1.5248082886317	0.504	0.054	0	9.33551906618585e-212	0	P2ry10	78826	T-cells
7.3308580565733e-211	3.29421360013557	0.987	0.437	1.46617161131466e-207	0	2.96508266908645	0.646	0.011	0	7.3308580565733e-211	0	Cxcr6	80901	T-cells
3.34749957822821e-209	4.16130262271691	0.954	0.33	6.69499915645641e-206	0	3.3859998919098	0.661	0.013	0	3.34749957822821e-209	0	Cd3g	12502	T-cells
1.16876111113811e-198	3.70264123233856	0.99	0.492	2.33752222227623e-195	0	3.13425482297209	0.648	0.019	0	1.16876111113811e-198	0	Trbc2	100125263	T-cells
1.45609855479666e-196	2.54365491913525	0.974	0.41	2.91219710959332e-193	0	2.1558407638029	0.531	0.013	0	1.45609855479666e-196	0	Ctsw	13041	T-cells
1.33062873513301e-191	2.79580292390688	0.997	0.524	2.66125747026601e-188	0	2.40276824277411	0.7	0.048	0	1.33062873513301e-191	0	Ptpn22	19260	T-cells
8.03080168095069e-177	3.06170616880874	0.97	0.485	1.60616033619014e-173	0	2.47742333481132	0.649	0.02	0	8.03080168095069e-177	0	Il2rb	16185	T-cells
9.72476538146276e-175	2.61873957804936	0.97	0.424	1.94495307629255e-171	0	1.96587004855277	0.625	0.086	0	9.72476538146276e-175	0	Hcst	23900	T-cells
2.72157073847866e-157	3.51280281204022	0.984	0.869	5.44314147695732e-154	0	2.77413338206224	0.83	0.308	0	2.72157073847866e-157	0	H2-Q7	15018	T-cells
9.26871821619198e-154	2.15667773262692	0.954	0.51	1.8537436432384e-150	0	1.86047443082895	0.527	0.017	0	9.26871821619198e-154	0	Lck	16818	T-cells
3.16575142104866e-153	3.6394049161999	0.997	0.856	6.33150284209732e-150	0	3.10027705220675	0.841	0.315	0	3.16575142104866e-153	0	Vps37b	330192	T-cells
8.3360351910651e-133	2.266459081872	0.875	0.319	1.66720703821302e-129	0	1.62294413141726	0.506	0.046	0	8.3360351910651e-133	0	Gimap4	107526	T-cells
2.1610547036366e-129	2.16066954450267	0.931	0.497	4.32210940727319e-126	0	1.76352539437854	0.572	0.078	0	2.1610547036366e-129	0	Gimap6	231931	T-cells
1.54305995683323e-109	2.28222885872736	0.902	0.402	3.08611991366646e-106	0	2.26927242095671	0.514	0.062	0	1.54305995683323e-109	0	Cd69	12515	T-cells
9.41337891317653e-52	2.11652362099686	0.728	0.268	1.88267578263531e-48	0	1.56161386542046	0.506	0.014	0	9.41337891317653e-52	0	Ptprcap	19265	T-cells
1.85660832442001e-48	2.56550481564903	0.751	0.505	3.71321664884002e-45	0	2.06713308419436	0.551	0.045	0	1.85660832442001e-48	0	Ltb	16994	T-cells
7.66348127360094e-24	1.63908208213774	0.702	0.486	1.53269625472019e-20	4.14525733061314e-282	1.55547454050932	0.511	0.075	8.29051466122628e-279	7.66348127360094e-24	8.2905146612257e-282	Itgb7	16421	T-cells
1.23050400581081e-134	5.6177420405275	0.984	0.745	2.46100801162161e-131	3.78690933314398e-277	4.57860879401844	0.508	0.082	7.57381866628797e-274	1.23050400581081e-134	7.57381866628779e-277	Ccl5	20304	T-cells
7.69886126068277e-168	3.0065501353306	1	0.833	1.53977225213655e-164	1.90532275161899e-273	2.14792230924399	0.768	0.249	3.81064550323799e-270	7.69886126068277e-168	3.81064550323764e-273	Ets1	23871	T-cells
3.68277314183771e-120	2.46300803199938	1	0.858	7.36554628367541e-117	1.38627404778951e-265	2.20556162840001	0.839	0.263	2.77254809557902e-262	3.68277314183771e-120	2.77254809557891e-265	Rgs1	50778	T-cells
4.29441663264638e-122	2.00078188628539	0.993	0.655	8.58883326529276e-119	6.88386509948049e-199	1.4589407282297	0.652	0.178	1.3767730198961e-195	4.29441663264638e-122	1.37677301989612e-198	Cytip	227929	T-cells
1.50327245902654e-93	2.01099939670249	0.911	0.654	3.00654491805308e-90	4.20882314768524e-198	1.73107692434139	0.658	0.214	8.41764629537048e-195	1.50327245902654e-93	8.41764629537035e-198	Rac2	19354	T-cells
8.34983602774376e-52	2.35371176295929	0.813	0.691	1.66996720554875e-48	5.32867069196753e-184	2.08411158620981	0.58	0.164	1.06573413839351e-180	8.34983602774376e-52	1.06573413839353e-183	S100a4	20198	T-cells
3.92672812062175e-42	1.83183843193624	0.777	0.602	7.8534562412435e-39	3.43251515198296e-171	1.28105702885893	0.5	0.116	6.86503030396592e-168	3.92672812062175e-42	6.86503030396592e-171	Thy1	21838	T-cells
3.38354348657442e-79	2.55435813295514	0.898	0.724	6.76708697314883e-76	5.28468163536833e-153	2.21201036435751	0.642	0.276	1.05693632707367e-149	3.38354348657442e-79	1.05693632707369e-152	AW112010	107350	T-cells
1.61716938144481e-92	2.33451946400224	0.951	0.642	3.23433876288963e-89	3.23686757340294e-146	1.88607607277235	0.652	0.259	6.47373514680587e-143	1.61716938144481e-92	6.47373514680579e-146	Neurl3	214854	T-cells
5.22641522534538e-37	1.20747479242319	0.81	0.714	1.04528304506908e-33	5.10856348843898e-145	1.273505606763	0.699	0.256	1.02171269768779e-141	5.22641522534538e-37	1.02171269768778e-144	Coro1a	12721	T-cells
6.52636399483253e-92	1.33530141335047	0.974	0.597	1.30527279896651e-88	1.99516249277659e-129	1.1323432010956	0.555	0.178	3.99032498555318e-126	6.52636399483253e-92	3.99032498555307e-129	Runx3	12399	T-cells
7.95114853928991e-51	3.04795293388039	0.82	0.696	1.59022970785798e-47	4.72248898820069e-129	2.54427039197776	0.566	0.241	9.44497797640137e-126	7.95114853928991e-51	9.44497797640121e-129	Emb	13723	T-cells
2.45316098040879e-116	1.84632468416997	1	0.701	4.90632196081757e-113	2.35544561675036e-126	1.78256724346535	0.523	0.18	4.71089123350071e-123	2.45316098040879e-116	4.71089123350061e-126	Dusp2	13537	T-cells
8.43594772288397e-118	1.41711166823251	0.99	0.493	1.68718954457679e-114	1.27355272751825e-119	1.02695230609738	0.51	0.162	2.5471054550365e-116	8.43594772288397e-118	2.54710545503648e-119	Samsn1	67742	T-cells
1.75920954107417e-90	2.45389468649617	0.984	0.823	3.51841908214835e-87	2.28300192115452e-119	1.79488189581224	0.721	0.415	4.56600384230903e-116	1.75920954107417e-90	4.56600384230897e-119	Rgs2	19735	T-cells
6.21914077459887e-79	1.20063449768992	0.954	0.724	1.24382815491977e-75	2.20503315681501e-102	1.14935716831293	0.548	0.205	4.41006631363002e-99	6.21914077459887e-79	4.41006631363001e-102	Fyb	23880	T-cells
8.48434593346913e-81	1.34652935017634	0.98	0.826	1.69686918669383e-77	4.45186780425416e-91	0.968316045145997	0.758	0.406	8.90373560850832e-88	8.48434593346913e-81	8.90373560850823e-91	Cd52	23833	T-cells
1.14933129824067e-52	0.677319560125983	0.984	0.842	2.29866259648134e-49	3.37626785626836e-68	0.393653774345204	0.752	0.609	6.75253571253671e-65	1.14933129824067e-52	6.75253571253664e-68	Prdx6	11758	T-cells
1.51223180163112e-67	2.03788868078429	0.961	0.901	3.02446360326225e-64	7.94565900787717e-68	1.47108151988736	0.658	0.49	1.58913180157543e-64	1.51223180163112e-67	1.58913180157545e-67	Hmgb2	97165	T-cells
8.04800385962945e-51	1.18244253249231	0.948	0.804	1.60960077192589e-47	2.53341692509355e-25	0.362073277880977	0.523	0.356	5.0668338501871e-22	2.53341692509355e-25	1.6096007719259e-50	Fam107b	66540	T-cells
5.56415803109771e-47	1.29923611867542	0.99	0.85	1.11283160621954e-43	1.76962684581087e-26	1.01802459094549	0.544	0.419	3.53925369162174e-23	1.76962684581087e-26	1.11283160621954e-46	Nr4a2	18227	T-cells
2.65870697235841e-45	0.586890069082688	0.987	0.98	5.31741394471681e-42	3.10743779237358e-31	0.261354011781282	0.849	0.894	6.21487558474716e-28	3.10743779237358e-31	5.3174139447168e-45	B2m	12010	T-cells
7.57192026922634e-09	0.317155816138333	0.967	0.944	1.51438405384527e-05	8.61332776337949e-17	0.400289316103621	0.711	0.628	1.7226655526759e-13	7.57192026922634e-09	1.7226655526759e-16	Crip1	12925	T-cells
