# Supplementary material for: Hypoxia-mediated stabilization of HIF1A in prostatic intraepithelial neoplasia promotes cell plasticity and malignant progression
Source: Sci Adv. 2022 Jul 22;8(29):eabo2295. doi: 10.1126/sciadv.abo2295 (PMC9307253; doi:10.1126/sciadv.abo2295)
Supplement: Supplementary file 2 — Tables S1 to S12 [file sciadv.abo2295_tables_s1_to_s12.zip › sciadv.abo2295_table_s7.csv]

	p_val	avg_log2FC	pct.1	pct.2	p_val_adj	gene	NCBI_id	cluster
1	9.34318784936292e-18	1.86553562878612	0.916	0.807	1.5779709958789e-13	Spink1	20730	B-cells
2	3.53185550136353e-14	-0.698684855497835	0.916	0.982	5.96495075625286e-10	Rps21	66481	B-cells
3	1.39006705431024e-13	-0.788611416200271	0.863	0.965	2.34768424802457e-09	Rpl35	66489	B-cells
4	6.58446057974765e-13	0.812869652226219	0.926	0.974	1.11204954731358e-08	Rps2	16898	B-cells
5	3.71670928865277e-12	-0.623339525799778	0.074	0.57	6.27715031760566e-08	Mid1	17318	B-cells
6	3.47804896276268e-11	-0.878296101497476	0.242	0.763	5.87407689320989e-07	H2-Q6	110557	B-cells
7	8.77565366238821e-10	1.15727115381721	0.842	0.728	1.48212014704074e-05	Sbp	20234	B-cells
8	9.30358733630018e-10	-0.646654584589418	0.316	0.851	1.57128286522774e-05	Uba52	22186	B-cells
9	3.59323646368593e-09	-0.791387425266521	0.158	0.596	6.06861706351916e-05	Fam107b	66540	B-cells
10	8.43269278793641e-09	-0.605429412167327	0.674	0.974	0.000142419748495458	mt-Nd3	NA	B-cells
11	9.11290660950702e-09	-0.819838654602448	0.6	0.912	0.000153907879727964	Eif5	217869	B-cells
12	1.78829820795744e-08	-0.419710010035568	0.937	0.982	0.000302025684341932	Rps29	20090	B-cells
13	1.91498141676893e-08	-0.572780950073562	0.2	0.64	0.000323421211478105	Tuba1c	22146	B-cells
14	2.30763852329533e-08	-0.975673326230947	0.411	0.833	0.000389737070199348	Cd81	12520	B-cells
15	2.66975001706473e-08	-0.678191902673234	0.495	0.895	0.000450894080382063	Rbm25	67039	B-cells
16	2.74616590897793e-08	-0.423026506897863	0.095	0.491	0.000463799960367282	A530040E14Rik	621875	B-cells
17	2.75210297658256e-08	-0.391842143848248	0.011	0.307	0.000464802671715028	Clu	12759	B-cells
18	4.81376195489911e-08	-0.600859177760286	0.442	0.86	0.000812996256562911	Skil	20482	B-cells
19	5.83723367868955e-08	-0.336612677258794	0.084	0.456	0.000985850395993878	Wdfy1	69368	B-cells
20	6.41622172485428e-08	-0.240064956979814	0.211	0.702	0.00108363568711064	Gm2000	100038991	B-cells
21	6.4951687897829e-08	-0.700873272940644	0.442	0.868	0.00109696905690643	Ifrd1	15982	B-cells
22	6.80019687341491e-08	-0.518501109235963	0.905	0.965	0.00114848524995104	Rpl38	67671	B-cells
23	7.03495779653202e-08	-0.484485222494678	0.937	0.965	0.00118813402225629	Rpl37a	19981	B-cells
24	8.19834707424942e-08	-0.427170155685474	0.137	0.544	0.00138461883736998	Tgif1	21815	B-cells
25	1.44574882853809e-07	-0.467674640497672	0.916	0.982	0.00244172519651799	Rpl39	67248	B-cells
26	1.585733652994e-07	-0.456156245107373	0.905	0.974	0.00267814556654158	Rpl36	54217	B-cells
27	1.67237917831215e-07	-0.514189815937583	0.253	0.711	0.00282448119425139	Sap18	20220	B-cells
28	1.71608333010257e-07	-0.547486523804472	0.189	0.605	0.00289829313621023	Cyth1	19157	B-cells
29	1.87413882412226e-07	-0.202000203146189	0.168	0.605	0.00316523306006008	mt-Atp8	NA	B-cells
30	2.41590854075081e-07	-0.4000678573634	0.137	0.535	0.00408022793447404	Gadd45gip1	102060	B-cells
31	2.94757390431512e-07	-0.498539865422071	0.916	0.939	0.00497815756699781	Rpl36a	19982	B-cells
32	4.3525064468545e-07	-0.368169767090553	0	0.237	0.00735094813809256	Ifi202b	26388	B-cells
33	4.4604678214597e-07	-0.598401300487145	0.389	0.763	0.00753328410366329	Nfkb1	18033	B-cells
34	4.49303186354578e-07	-0.639702852826682	0.158	0.553	0.00758828151434247	Mef2d	17261	B-cells
35	5.17193266130749e-07	-0.350133220828237	0.042	0.333	0.00873487707168222	Mcfd2	193813	B-cells
36	6.33735474111317e-07	-0.47287378404822	0.158	0.553	0.010703158422266	A530032D15Rik	381287	B-cells
37	7.54798136273737e-07	-0.297592036503041	0.179	0.614	0.0127477857235271	Ndufb2	68198	B-cells
38	7.76510315234332e-07	-0.453256523847687	0.926	0.974	0.0131144827139926	Rps19	20085	B-cells
39	7.85518861329805e-07	-0.603183757558689	0.158	0.535	0.0132666280489991	Rbmxl1	19656	B-cells
40	7.92160484981681e-07	-0.285096590882488	0.063	0.377	0.0133787984308556	Bola3	78653	B-cells
41	8.35416176852201e-07	-0.384812277145985	0.126	0.482	0.0141093438108568	Tpp2	22019	B-cells
42	8.5370436489635e-07	-0.394676543727983	0.926	0.991	0.0144182130187345	Rplp2	67186	B-cells
43	9.21314213881524e-07	-0.687116382071705	0.232	0.632	0.0155600757582451	Cdkn1a	12575	B-cells
44	9.59731886332875e-07	-0.222919046524585	0.095	0.439	0.0162089118282759	Nup50	18141	B-cells
45	1.0414757730775e-06	-0.485541806497258	0.305	0.719	0.0175894843315058	Pmepa1	65112	B-cells
46	1.07783430970225e-06	-0.291383135099576	0.105	0.447	0.0182035436565612	Exoc5	105504	B-cells
47	1.14475080053654e-06	-0.365775567278997	0.211	0.649	0.0193336962702617	Ppm1g	14208	B-cells
48	1.14501555100449e-06	-0.620034384120822	0.116	0.465	0.0193381676409149	Mgp	17313	B-cells
49	1.20598240467248e-06	-0.263738497072925	0.084	0.412	0.0203678368325135	Rc3h1	381305	B-cells
50	1.25573428525837e-06	-0.328054929289041	0.042	0.316	0.0212080963437286	Fam149a	212326	B-cells
51	1.25949509571566e-06	-0.482645681501391	0.295	0.728	0.0212716126715418	Eif4e	13684	B-cells
52	1.29983514700637e-06	-0.3689566473921	0.105	0.439	0.0219529157977906	Gar1	68147	B-cells
53	1.31878051661242e-06	-0.264114145413037	0.063	0.368	0.0222728841450672	Yipf5	67180	B-cells
54	1.46802845464835e-06	-0.392331780699142	0.095	0.421	0.024793532570556	Siva1	30954	B-cells
55	1.49062025266884e-06	-0.254331193183524	0.095	0.43	0.0251750854473241	Ubqln1	56085	B-cells
56	1.50205323455493e-06	-0.488999628410774	0.158	0.544	0.0253681770783982	Glo1	109801	B-cells
57	1.63355863712431e-06	-0.417222718745553	0.926	0.974	0.0275891718223924	Rpl5	100503670	B-cells
58	1.79137385109706e-06	-0.418076871299234	0.211	0.64	0.0302545129711782	Hadha	97212	B-cells
59	1.80575361707537e-06	-0.531472520396538	0.337	0.772	0.0304973728387859	mt-Nd4l	NA	B-cells
60	1.87739932990031e-06	-0.783248864465083	0.379	0.746	0.0317073972826863	Bcl2a1d	12047	B-cells
61	1.92020021767158e-06	-0.339448238138109	0.2	0.614	0.0324302614762554	Eif3j1	78655	B-cells
62	2.02566630368416e-06	-0.38736635364806	0.137	0.474	0.0342114782029217	Ndufaf8	208501	B-cells
63	2.09642315695494e-06	-0.253181623217497	0.116	0.465	0.035406490697812	Alkbh5	268420	B-cells
64	2.19825378443412e-06	-0.37804774333789	0.053	0.325	0.0371263081653078	Heatr5a	320487	B-cells
65	2.19999986166531e-06	-0.294546177083381	0.211	0.649	0.0371557976636654	Retreg1	66270	B-cells
66	2.21041680744712e-06	-0.298417739230715	0.253	0.702	0.0373317294609744	Smarce1	57376	B-cells
67	2.26047000382584e-06	0.54819161445592	0.947	0.965	0.0381770778946146	Svs5	20944	B-cells
68	2.30638165779714e-06	-0.602606814171741	0.411	0.798	0.0389524798185359	Ddx6	13209	B-cells
69	2.31310360281109e-06	-0.324636366519012	0.011	0.237	0.0390660067478766	Dph5	69740	B-cells
70	2.35060040851014e-06	-0.548928127729035	0.421	0.833	0.0396992902993277	Kdm6b	216850	B-cells
71	2.47332650265225e-06	-0.579512262271272	0.916	0.982	0.0417720113032939	Rps27	57294	B-cells
72	2.49635535016214e-06	-0.226266655834497	0.011	0.237	0.0421609455088883	Tdg	21665	B-cells
73	2.74179884397464e-06	-0.302234055966778	0.084	0.386	0.0463062406758876	Mast4	328329	B-cells
74	2.98503891316778e-06	-0.478918843860735	0.284	0.658	0.0504143222044906	Ehd1	13660	B-cells
75	3.33543781953834e-06	-0.247664956500633	0.179	0.579	0.056332209334183	Anapc5	59008	B-cells
76	3.39701505902133e-06	-0.373838809501863	0.211	0.596	0.0573721873318112	Cyld	74256	B-cells
77	3.46757668138956e-06	-0.516124802000319	0.011	0.228	0.0585639025719884	Dcstamp	75766	B-cells
78	3.54347924359812e-06	-0.655428067018005	0.547	0.904	0.0598458209451287	Srsf2	20382	B-cells
79	3.75374850618473e-06	-0.208233166395835	0.116	0.456	0.0633970585209539	Dpm1	13480	B-cells
80	3.99551308848127e-06	-0.53867477906958	0.274	0.658	0.0674802205513601	Dusp2	13537	B-cells
81	4.07822483102669e-06	-0.31101488733924	0.179	0.57	0.0688771391712097	Rragc	54170	B-cells
82	4.16580152230122e-06	-0.358268232466199	0.105	0.421	0.0703562219101453	Iqsec1	232227	B-cells
83	4.24477969867285e-06	-0.359711845270836	0.2	0.588	0.0716900843308857	Dync1i2	13427	B-cells
84	4.30785757994542e-06	-0.511121489521499	0.484	0.825	0.0727554066676981	Snrpf	69878	B-cells
85	4.44515854654058e-06	-0.269816535134556	0.084	0.386	0.0750742826925238	Dars	226414	B-cells
86	4.56556959475177e-06	-0.292507898176638	0.2	0.605	0.0771079048857626	Metap2	56307	B-cells
87	4.7092283638664e-06	-0.481084176203072	0.316	0.719	0.0795341578373396	Ago2	239528	B-cells
88	4.87287071375748e-06	-0.23671553601234	0.053	0.325	0.0822979134846501	Prps1	19139	B-cells
89	4.92380715802794e-06	-0.31448022241042	0.105	0.421	0.0831581790919338	Ak6	102216272	B-cells
90	5.00831995683638e-06	-0.559055813658484	0.074	0.351	0.0845855157510096	Dnase1l3	13421	B-cells
91	5.12664099990808e-06	-0.35120149265455	0.137	0.474	0.0865838398474476	Btbd7	238386	B-cells
92	5.42309233415903e-06	-0.446617917216573	0.095	0.404	0.0915906064316118	Pcna	18538	B-cells
93	5.53397488023341e-06	-0.284014183077229	0.063	0.342	0.093463301752262	Daxx	13163	B-cells
94	5.64489542683359e-06	-0.296761896248024	0.316	0.763	0.0953366388637925	Syf2	68592	B-cells
95	5.69141168726384e-06	-0.263492585053427	0.147	0.5	0.096122251986199	Azin1	54375	B-cells
96	5.83730982942509e-06	-0.637664902899583	0.116	0.439	0.0985863257091603	Apod	11815	B-cells
97	5.8899232783819e-06	-0.422336922244363	0.084	0.368	0.0994749142485919	Scd2	20250	B-cells
98	5.98824673682481e-06	-0.219619239111612	0.137	0.482	0.101135499138234	Prpf39	328110	B-cells
99	6.07972404945587e-06	-0.432148623296093	0.116	0.421	0.10268045947126	Appl1	72993	B-cells
100	6.15002959553222e-06	-0.293669035856821	0.242	0.632	0.103867849838944	Gfpt1	14583	B-cells
101	6.40237213133762e-06	-0.473212856046985	0.147	0.491	0.108129662926161	Txnl4a	27366	B-cells
102	6.57429709394484e-06	-0.349276457631413	0.168	0.526	0.111033303619634	Epb41l4aos	69749	B-cells
103	6.63236501078284e-06	-0.357932227791819	0.232	0.632	0.112014012667111	Sarnp	66118	B-cells
104	6.79485412533978e-06	-0.225675968727805	0.021	0.246	0.114758291322863	Iars	105148	B-cells
105	6.81185463348394e-06	-0.911788178975648	0.432	0.746	0.11504541290491	Lmna	16905	B-cells
106	6.98098513911589e-06	-0.377276429192589	0.211	0.596	0.117901858014528	Rab1a	19324	B-cells
107	7.04455174439058e-06	-0.259317749094767	0.105	0.421	0.118975434411013	Sft2d1	106489	B-cells
108	7.05583550606234e-06	-0.277133768698102	0.158	0.509	0.119166005861887	Herc1	235439	B-cells
109	7.08733221196663e-06	-0.386038000515914	0.242	0.632	0.119697953727904	Sugt1	67955	B-cells
110	7.16116542422261e-06	-0.366216768747449	0.116	0.43	0.120944922849696	Cebpg	12611	B-cells
111	7.17159470542587e-06	-0.215844466305401	0.168	0.544	0.121121062979937	Rcc2	108911	B-cells
112	7.28321442414291e-06	-0.212162381159924	0.011	0.219	0.12300620840935	Ipmk	69718	B-cells
113	7.49042403774351e-06	-0.396342821176863	0.263	0.667	0.12650577157345	Ptp4a1	19243	B-cells
114	7.65349668312977e-06	-0.259695045540507	0.053	0.316	0.129259905481379	Mri1	67873	B-cells
115	7.73577327515583e-06	-0.677193607838062	0.884	0.947	0.130649474844107	Btg1	12226	B-cells
116	7.76987546560252e-06	-0.30906088758779	0.147	0.482	0.131225426738561	Polr2j	20022	B-cells
117	7.80548872734065e-06	-0.358722439516532	0.2	0.57	0.131826899116056	Ankrd17	81702	B-cells
118	8.03715759944944e-06	-0.295253878188945	0.032	0.263	0.135739554697102	Mgat4b	103534	B-cells
119	9.08748179872543e-06	-0.224138169960178	0.084	0.377	0.153478480098674	Mafk	17135	B-cells
120	9.11081747531456e-06	-0.408943282123572	0.263	0.658	0.153872596340588	Tubb4b	227613	B-cells
121	9.1987588305523e-06	-0.33299135025311	0.263	0.684	0.155357837889198	Cdk11b	12537	B-cells
122	9.6719048943618e-06	-0.231023936340121	0.032	0.263	0.163348801760877	Nab2	17937	B-cells
123	1.00954597390612e-05	-0.485653298068039	0.316	0.719	0.170502219533005	Sqstm1	18412	B-cells
124	1.02356193393855e-05	-0.289282831460354	0.2	0.579	0.172869375022881	Dnajc2	22791	B-cells
125	1.061882281891e-05	-0.268417310754952	0.074	0.351	0.179341298588571	Rars	104458	B-cells
126	1.09334447911079e-05	-0.45764603174737	0.916	0.991	0.184654949077021	Rpl37	67281	B-cells
127	1.12981409783561e-05	-0.260191746836149	0.242	0.658	0.190814302983456	Aurkaip1	66077	B-cells
128	1.1325467708828e-05	-0.519935183652561	0.232	0.553	0.191275824134396	Dot1l	208266	B-cells
129	1.13301286266894e-05	-0.339725363346085	0.168	0.509	0.191354542376157	Gch1	14528	B-cells
130	1.13558515079765e-05	-0.538109543479801	0.326	0.667	0.191788976118215	Creg1	433375	B-cells
131	1.15881750658021e-05	-0.440588005408931	0.274	0.649	0.195712688686331	Antxr2	71914	B-cells
132	1.19755747331134e-05	-0.379216847318208	0.137	0.456	0.202255481667552	Btbd9	224671	B-cells
133	1.2131378970369e-05	-0.239905475411243	0.011	0.211	0.204886859430561	Inpp5f	101490	B-cells
134	1.22467279698065e-05	-0.487822672883265	0.116	0.421	0.206834988682062	Zfp326	54367	B-cells
135	1.2593085082697e-05	-0.262873047514761	0.147	0.482	0.21268461396167	Med13	327987	B-cells
136	1.28132531392634e-05	-0.738724267698626	0.284	0.658	0.216403032269019	Vps37b	330192	B-cells
137	1.32747302499725e-05	-0.336403005336677	0.242	0.632	0.224196919191785	Lsm6	78651	B-cells
138	1.33101082060286e-05	-0.288154824036307	0.168	0.518	0.224794417491617	Fbxo11	225055	B-cells
139	1.37493799735223e-05	-0.204140163602055	0.137	0.465	0.232213278372818	Maf1	68877	B-cells
140	1.42254673009435e-05	-0.407736333911125	0.242	0.623	0.240253917245634	Aff1	17355	B-cells
141	1.45130268468097e-05	-0.319815644667885	0.211	0.57	0.245110510415769	Cd14	12475	B-cells
142	1.48282527711856e-05	-0.384737474527029	0.442	0.807	0.250434361052553	Usmg5	NA	B-cells
143	1.53552246728401e-05	-0.48382587886446	0.663	0.956	0.259334389499596	Son	20658	B-cells
144	1.53692952773604e-05	-0.370444315983824	0.168	0.5	0.259572027939339	Fbxw2	30050	B-cells
145	1.53742969194297e-05	-0.284376696647432	0.095	0.386	0.259656500672248	Gpr108	78308	B-cells
146	1.53816644711231e-05	-0.207819429785766	0.074	0.342	0.259780931252798	Cacul1	78832	B-cells
147	1.53877413366604e-05	-0.233206137721185	0.189	0.561	0.259883563434857	Ddx39	68278	B-cells
148	1.57149012313655e-05	-0.332573949047007	0.211	0.579	0.265408966896531	Dcn	13179	B-cells
149	1.6061259145775e-05	-0.575164695716496	0.453	0.763	0.271258605712994	Fkbp1a	14225	B-cells
150	1.62212183528503e-05	-0.202883357533713	0.232	0.632	0.273960156761289	Ndufv3	78330	B-cells
151	1.67394705236401e-05	-0.211478600219191	0.137	0.474	0.282712917673757	Phf10	72057	B-cells
152	1.69094564488705e-05	-0.208210686207586	0.095	0.386	0.285583809964974	Nsd2	107823	B-cells
153	1.69996258235492e-05	-0.214070808620377	0.053	0.298	0.287106680533923	Nom1	433864	B-cells
154	1.71286468281165e-05	-0.351313057588739	0.158	0.491	0.28928571628006	Fip1l1	66899	B-cells
155	1.71524618657396e-05	-0.43157753458659	0.253	0.623	0.289687928450476	Reep3	28193	B-cells
156	1.75549171193144e-05	-0.21345452313181	0.158	0.482	0.296484995228101	Usp34	17847	B-cells
157	1.85086250147591e-05	-0.307537463492522	0.179	0.535	0.312592167874267	Crebbp	12914	B-cells
158	1.8574477512438e-05	-0.308422230009191	0.063	0.316	0.313704350707566	Ubr2	224826	B-cells
159	1.86180972666798e-05	-0.403711876037403	0.095	0.368	0.314441044736956	Jup	16480	B-cells
160	1.87618198317993e-05	-0.582690322642179	0.232	0.553	0.316868375139258	Qpct	70536	B-cells
161	1.95075670953849e-05	-0.541553654340099	0.547	0.851	0.329463300673956	Gna13	14674	B-cells
162	1.97612646206536e-05	-0.625351101057703	0.063	0.307	0.333747998178219	AA467197	433470	B-cells
163	2.01255541355384e-05	-0.449499306600458	0.516	0.851	0.339900483795107	Jpt1	15374	B-cells
164	2.01629112021011e-05	-0.335526278710749	0.042	0.272	0.340531407292285	Exosc1	66583	B-cells
165	2.0502541750188e-05	-0.238779126440589	0.105	0.404	0.346267427618924	Nectin1	58235	B-cells
166	2.08264276838905e-05	-0.377110363292007	0.126	0.421	0.351737537153227	Lyar	17089	B-cells
167	2.16237006748176e-05	-0.229849213184689	0.084	0.36	0.365202680696995	Pptc7	320717	B-cells
168	2.20598287082233e-05	-0.231843715137061	0.116	0.421	0.372568447053184	Fundc2	67391	B-cells
169	2.22285714211114e-05	-0.253636891826045	0.084	0.36	0.37541834273115	Pabpn1	54196	B-cells
170	2.22347137975179e-05	-0.316893642547741	0.232	0.605	0.375522081326279	Cd36	12491	B-cells
171	2.23189331698938e-05	-0.478701667002388	0.989	0.974	0.376944462306336	mt-Nd1	NA	B-cells
172	2.31185712764314e-05	-0.271250659691113	0.137	0.456	0.39044955028765	Actn4	60595	B-cells
173	2.41254984622255e-05	-0.283874639955863	0.158	0.482	0.407455543528527	Avl9	78937	B-cells
174	2.48312928127977e-05	-0.206652858784652	0.189	0.553	0.41937570431534	Erh	13877	B-cells
175	2.53594739455861e-05	-0.38191534498452	0.147	0.465	0.428296155467004	Ssfa2	NA	B-cells
176	2.54907090096097e-05	-0.314898730798253	0.126	0.43	0.430512584463298	Casp8ap2	26885	B-cells
177	2.59505456921226e-05	-0.229581800478279	0.074	0.333	0.438278766194259	Akap8	56399	B-cells
178	2.71120603691357e-05	-0.250474948852165	0.032	0.246	0.457895587574333	Usp24	329908	B-cells
179	2.77545969949675e-05	-0.324869429232236	0.295	0.675	0.468747388648007	Erp44	76299	B-cells
180	2.82996506571304e-05	-0.305741503443812	0.116	0.412	0.477952799948276	Sf3b4	107701	B-cells
181	2.83886194586642e-05	-0.292634846108549	0.137	0.439	0.47945539403738	Rtl8a	66158	B-cells
182	2.89219229480948e-05	-0.34376982883416	0.074	0.325	0.488462356670373	Dennd4b	229541	B-cells
183	2.92293270049248e-05	-0.370645015256896	0.274	0.649	0.493654103786175	Flna	192176	B-cells
184	2.97595831064482e-05	-0.276905510252167	0.126	0.421	0.502609599084804	Cntrl	26920	B-cells
185	3.07245623491332e-05	-0.203195102302463	0.074	0.333	0.51890713351451	Acsl4	50790	B-cells
186	3.09769188903572e-05	-0.333607800062285	0.905	0.965	0.523169183139243	Rps25	75617	B-cells
187	3.09929808613157e-05	-0.22609075027019	0.021	0.219	0.523440453766761	Cldn4	12740	B-cells
188	3.1245057722281e-05	-0.201513987329859	0.168	0.491	0.527697779871604	Nemf	66244	B-cells
189	3.16312988828887e-05	-0.463998963204154	0.242	0.561	0.534221006833107	Bcl2a1a	12044	B-cells
190	3.25639781121865e-05	-0.53366646886844	0	0.167	0.549973026336717	Cd19	12478	B-cells
191	3.25773216253563e-05	0.784311500580771	0.453	0.263	0.550198384930642	Sdad1	231452	B-cells
192	3.32780075906748e-05	-0.259451625280105	0.095	0.368	0.562032270198906	Mpnd	68047	B-cells
193	3.36107047257185e-05	-0.445703012903901	0.316	0.711	0.56765119211266	Sltm	66660	B-cells
194	3.40972808126501e-05	-0.342692742657358	0.147	0.447	0.575868975644847	Stap1	56792	B-cells
195	3.42474070438851e-05	-0.27605050753181	0.158	0.474	0.578404457564175	Wdr83os	414077	B-cells
196	3.4389796781772e-05	-0.328541449343367	0.147	0.465	0.580809277847347	Ddx18	66942	B-cells
197	3.49379615947533e-05	-0.32144763286758	0.084	0.342	0.590067233373788	Pim3	223775	B-cells
198	3.61632034322555e-05	-0.605255166513937	0.368	0.737	0.610760342767364	Etv3	27049	B-cells
199	3.74096791335986e-05	-0.31388007221563	0.084	0.342	0.631812070887347	C130026I21Rik	620078	B-cells
200	3.79817117694823e-05	-0.385714009324195	0.263	0.649	0.641473130074786	Nop58	55989	B-cells
201	3.8135736387847e-05	-0.382645562570757	0.158	0.474	0.644074451854348	Csnk1g3	70425	B-cells
202	3.81393986113418e-05	-0.204249683223449	0.063	0.307	0.644136303146952	Rexo4	227656	B-cells
203	3.97671041525876e-05	-0.27053357414684	0.158	0.491	0.671626622033051	Ndufa9	66108	B-cells
204	4.32524170526393e-05	-0.225845502287067	0.032	0.237	0.730490071602025	Cbll1	104836	B-cells
205	4.53652036587391e-05	-0.324035223583638	0.295	0.675	0.766172924592444	Rbbp6	19647	B-cells
206	4.65681771266737e-05	-0.246693221231612	0.074	0.325	0.786489943492391	Srrd	70118	B-cells
207	4.6599572446393e-05	-0.255890730927085	0.137	0.43	0.787020179047131	Traf4	22032	B-cells
208	4.69557612640371e-05	-0.299521070339505	0.263	0.658	0.793035851988323	Tpi1	21991	B-cells
209	4.69601747501828e-05	-0.405664308346628	0.116	0.377	0.793110391355837	Cd80	12519	B-cells
210	4.69601747501828e-05	-0.213242620726722	0.105	0.386	0.793110391355837	Lpxn	107321	B-cells
211	4.7062451841e-05	-0.342547169351626	0.074	0.316	0.794837749142649	Ppp1r16b	228852	B-cells
212	4.74392514928402e-05	-0.284311832722386	0.042	0.254	0.801201518462578	Nol11	68979	B-cells
213	4.81307626665893e-05	-0.273878769951955	0.179	0.509	0.812880450676026	Ythdf2	213541	B-cells
214	4.82711319018548e-05	-0.829114753021769	0.421	0.702	0.815251146690425	Bcl2a1b	12045	B-cells
215	4.83375703671524e-05	-0.290034198368006	0.958	0.974	0.816373225930837	Rpl41	67945	B-cells
216	4.84009297259558e-05	-0.219855865972748	0.084	0.342	0.817443302141667	Mrpl46	67308	B-cells
217	4.89343594173607e-05	-1.06457090377969	0.042	0.254	0.826452396199804	Defb50	387334	B-cells
218	4.9257646736851e-05	-0.256179529032311	0.179	0.518	0.831912395738677	Pkn2	109333	B-cells
219	4.98034613385826e-05	-0.264414623300862	0.021	0.211	0.841130658547322	Hip1r	29816	B-cells
220	5.18897136676926e-05	-0.286040614530882	0.063	0.298	0.876365374133661	Mllt6	246198	B-cells
221	5.21466956039181e-05	-0.331745573673899	0.189	0.509	0.880705542054573	Polr2a	20020	B-cells
222	5.48661522318022e-05	-0.914106895505461	0	0.158	0.926634445042907	Fcmr	69169	B-cells
223	5.49364694803561e-05	-0.308588188079209	0.063	0.298	0.927822033053733	Plaa	18786	B-cells
224	5.5146199228646e-05	-0.309258719746117	0.221	0.57	0.931364158772602	Sf3b3	101943	B-cells
225	5.5872191575279e-05	-0.428849618055768	0.442	0.851	0.943625443514886	Cd86	12524	B-cells
226	5.78665279127601e-05	-0.263966823449408	0.011	0.184	0.977307789918605	Micall1	27008	B-cells
227	5.87631491335674e-05	-0.28627776528844	0.116	0.395	0.992450825716819	Sik3	70661	B-cells
228	5.94113550240823e-05	-0.357496389415859	0.179	0.482	1	Tuba4a	22145	B-cells
229	6.08557191272322e-05	-0.409964585302953	0.979	1	1	Gm42418	NA	B-cells
230	6.15961314899068e-05	-0.495299719769342	0.263	0.623	1	Nop56	67134	B-cells
231	6.16017130745861e-05	-0.318253882571834	0.4	0.807	1	Ywhab	54401	B-cells
232	6.16584361746514e-05	-0.239847307034964	0.042	0.254	1	Cwf19l2	244672	B-cells
233	6.19909339340605e-05	-0.532379395501711	0.284	0.632	1	Smchd1	74355	B-cells
234	6.24252309053747e-05	-0.228472761728885	0.063	0.298	1	Arid2	77044	B-cells
235	6.35350941246201e-05	-0.388308145992173	0.368	0.746	1	Rab11a	53869	B-cells
236	6.55833726327954e-05	-0.213840095269457	0.368	0.798	1	Ndufa1	54405	B-cells
237	6.55985365782664e-05	-0.270477290996927	0.074	0.316	1	Lemd3	380664	B-cells
238	6.63493620381747e-05	-0.266147488563891	0.926	0.974	1	Rps23	66475	B-cells
239	6.76300713125532e-05	-0.316875728620356	0.189	0.509	1	Bex3	12070	B-cells
240	6.7724339153561e-05	-0.222467432802481	0.084	0.333	1	Ski	20481	B-cells
241	7.26864407104884e-05	-0.256226016103125	0.189	0.526	1	Fam133b	68152	B-cells
242	7.28602080249636e-05	-0.339238126932994	0.147	0.43	1	Maff	17133	B-cells
243	7.34299543090663e-05	-0.279310645880705	0.926	0.974	1	Rps15a	267019	B-cells
244	7.37763482421895e-05	-0.218314768522928	0.2	0.544	1	Hsd17b12	56348	B-cells
245	7.63340647909966e-05	-0.205316767296428	0.084	0.333	1	Soat1	20652	B-cells
246	7.7417897616976e-05	-0.370803981217621	0.179	0.491	1	Il4ra	16190	B-cells
247	7.81921612298008e-05	-0.335958596684821	0.221	0.561	1	Lncpint	232685	B-cells
248	7.83830929637119e-05	-0.202907600816828	0.084	0.333	1	Gsto1	14873	B-cells
249	7.95664147346745e-05	-0.316211188079411	0.116	0.386	1	Aim2	383619	B-cells
250	8.05993640596089e-05	-0.309616455640891	0.147	0.447	1	Sypl	19027	B-cells
251	8.17793646132725e-05	-0.233894375710199	0.042	0.246	1	Diaph2	54004	B-cells
252	8.18520066701386e-05	-0.278445068956966	0.232	0.588	1	Ubn1	170644	B-cells
253	8.33424132231406e-05	-0.483439817411266	0.537	0.877	1	Atf4	11911	B-cells
254	8.35704806672888e-05	-0.411565198860818	0.232	0.579	1	Snx2	67804	B-cells
255	8.38875246092173e-05	-0.4844561544529	0.168	0.474	1	Ptpn11	19247	B-cells
256	8.38905005586497e-05	-0.214597792411713	0.021	0.202	1	Pdxdc1	94184	B-cells
257	8.5036709843844e-05	-0.217934511432509	0.2	0.544	1	Alkbh1	211064	B-cells
258	8.64503477545446e-05	-0.390883201923817	0.053	0.263	1	Eif2ak3	13666	B-cells
259	8.76936445960741e-05	-0.35387074545821	0.2	0.518	1	Sptbn1	20742	B-cells
260	8.98774878859631e-05	-0.243191749999427	0.274	0.658	1	Eno1	13806	B-cells
261	9.14565952772496e-05	-0.259425692985638	0.147	0.439	1	Glrx5	73046	B-cells
262	9.19235056514704e-05	-0.323204238325321	0.916	0.974	1	Rpl6	19988	B-cells
263	9.2123345068149e-05	-0.636961243696606	0	0.149	1	Cxcr5	12145	B-cells
264	9.4249954574325e-05	-0.209905471514771	0.084	0.333	1	Bicd2	76895	B-cells
265	9.44118794345127e-05	-0.367409240376518	0.884	0.965	1	Rpl23a	268449	B-cells
266	9.45437472460891e-05	-0.205752784052377	0.116	0.386	1	Sgta	52551	B-cells
267	9.66710657865334e-05	-0.20959738986808	0.042	0.246	1	Pias4	59004	B-cells
268	9.68796070172726e-05	-0.253494545557958	0.179	0.5	1	Epb41l2	13822	B-cells
269	9.73958114768393e-05	-0.280582094359483	0.274	0.64	1	Ewsr1	14030	B-cells
270	9.82924892217926e-05	-0.271934792136643	0.937	0.974	1	Rpl35a	57808	B-cells
271	9.8868044768949e-05	-0.24862813047097	0.105	0.368	1	Tor1aip2	240832	B-cells
272	9.96400394961031e-05	-0.202984623574844	0.042	0.246	1	Vamp7	20955	B-cells
273	0.000102273614797603	-0.281311988834242	0.063	0.281	1	Tsfm	66399	B-cells
274	0.000102733325799792	-0.228056996630206	0.126	0.404	1	Crtc3	70461	B-cells
275	0.000102828248757936	-0.374783897843921	0.379	0.781	1	Gpbp1	73274	B-cells
276	0.000102970557095922	-0.303743425092888	0.211	0.553	1	Rad23b	19359	B-cells
277	0.000104410015045169	-0.315215585968346	0.189	0.518	1	Mob4	19070	B-cells
278	0.000105123482147559	-0.587088249347615	0.463	0.763	1	Dusp5	240672	B-cells
279	0.000106426575549552	-0.394483227393743	0.116	0.368	1	Tmem55b	NA	B-cells
280	0.000108590385703544	-0.293127450744449	0.147	0.43	1	Cflar	12633	B-cells
281	0.000110427140589339	-0.201899437240587	0.032	0.219	1	Crnkl1	66877	B-cells
282	0.000110427140589339	-0.202488798396889	0.032	0.219	1	Pabpc4	230721	B-cells
283	0.000111443755768158	-0.280045263016981	0.095	0.342	1	Sertad2	58172	B-cells
284	0.000112196379395182	-0.304556274117113	0.263	0.64	1	Pum2	80913	B-cells
285	0.000114463132020035	-0.420915288130175	0.421	0.746	1	Got1	14718	B-cells
286	0.000115758448526751	-0.362147576433227	0.137	0.395	1	Timeless	21853	B-cells
287	0.000120646099157815	-0.233349273431681	0.253	0.623	1	Bola2	66162	B-cells
288	0.000121461307622792	-0.361100371337891	0.221	0.535	1	Furin	18550	B-cells
289	0.000122953384606675	-0.281106458984276	0.084	0.316	1	Tcof1	21453	B-cells
290	0.000125066666335587	-0.242827842823685	0.116	0.386	1	Nob1	67619	B-cells
291	0.000126255849671266	-0.377537558736694	0.053	0.254	1	Sdcbp2	228765	B-cells
292	0.000127655448376373	-0.253866153360418	0.147	0.43	1	Yeats4	64050	B-cells
293	0.000130362435194674	-0.464849035384427	0.442	0.798	1	Crem	12916	B-cells
294	0.000132412271991491	-0.335590896613309	0.074	0.298	1	Kdm3b	277250	B-cells
295	0.000136533981626656	-0.291676289029642	0.242	0.588	1	Gadd45g	23882	B-cells
296	0.000138280638259729	-0.238109851465326	0.095	0.342	1	Bcl2l1	12048	B-cells
297	0.000139332947689397	-0.446597242543634	0.032	0.211	1	Stat4	20849	B-cells
298	0.00014235801242632	-0.372918858189474	0.221	0.535	1	Slbp	20492	B-cells
299	0.00014538644554107	-0.305506622594724	0.211	0.544	1	Nipbl	71175	B-cells
300	0.000147621095830571	-0.232001944812368	0.084	0.316	1	Slc25a36	192287	B-cells
301	0.000148231216831858	-0.532012066501457	0.253	0.579	1	Cystm1	66060	B-cells
302	0.000156798187774344	-0.24178591432077	0.095	0.342	1	Med31	67279	B-cells
303	0.00015792526132507	-0.220335240716447	0.011	0.167	1	C1qa	12259	B-cells
304	0.000158729147567258	-0.25006185646824	0.263	0.632	1	Ptbp1	19205	B-cells
305	0.000161670470971816	-0.213368262806422	0.063	0.281	1	Nfix	18032	B-cells
306	0.000163730283040048	-0.330368005802985	0.011	0.167	1	Tmcc3	319880	B-cells
307	0.000165771692369847	-0.312777927585924	0.221	0.526	1	Smim3	106878	B-cells
308	0.00016665741483966	-0.321161164020224	0.105	0.342	1	Fam110a	73847	B-cells
309	0.000166739809776232	-0.238942964114338	0.126	0.404	1	Gmps	229363	B-cells
310	0.00016844173821088	-0.27903269821168	0.063	0.281	1	Mpst	246221	B-cells
311	0.000168710803333464	-0.236557264857702	0.305	0.693	1	Strap	20901	B-cells
312	0.000170195447818238	-0.238681420157232	0.084	0.316	1	Hexim1	192231	B-cells
313	0.000170876759416527	-0.45507823844044	0.053	0.254	1	Plet1	76509	B-cells
314	0.000175822305741323	-0.206667311584873	0.053	0.254	1	Atxn7l3	217218	B-cells
315	0.000185425213354109	-0.396397952925233	0.347	0.702	1	Fubp1	51886	B-cells
316	0.000185745740157449	-0.201462148050813	0.158	0.447	1	Cblb	208650	B-cells
317	0.000186343977995359	0.866814247798869	0.705	0.667	1	Fcer1g	14127	B-cells
318	0.000187026464150443	-0.206756658452148	0.116	0.377	1	Tbpl1	237336	B-cells
319	0.000191261955427707	-0.32880394719246	0.368	0.728	1	Impdh2	23918	B-cells
320	0.000193715335752181	-0.569633112173952	0.368	0.693	1	Nr4a3	18124	B-cells
321	0.000194095261993448	-0.409311394247189	0.032	0.211	1	Thbs1	21825	B-cells
322	0.000195988042615854	-0.205146675519465	0.084	0.316	1	Braf	109880	B-cells
323	0.000196058200207973	-0.408203608050326	0.453	0.842	1	Csde1	229663	B-cells
324	0.000199978721909954	-0.27404800831668	0.074	0.289	1	Pnpla8	67452	B-cells
325	0.000200090363838557	-0.272101418151366	0.126	0.395	1	Yipf1	230584	B-cells
326	0.000200267430170444	-0.346681411308942	0.495	0.86	1	Tra2b	20462	B-cells
327	0.000209021997932624	-0.30976574218315	0.305	0.64	1	Aamp	227290	B-cells
328	0.000212295964428842	-0.363799521275193	0.084	0.307	1	Sertad1	55942	B-cells
329	0.000215127455494106	-0.414288210954587	0.053	0.246	1	BC005561	100042165	B-cells
330	0.000218532378316108	-0.262179652422101	0.147	0.421	1	Ube2e3	22193	B-cells
331	0.000220991324795609	-0.337988401820601	0.189	0.465	1	Arid1a	93760	B-cells
332	0.000222449615029059	-0.435493117945958	0.484	0.807	1	Rheb	19744	B-cells
333	0.000225104553279631	-0.298028698233589	0.989	0.982	1	mt-Nd2	NA	B-cells
334	0.000228758637327949	0.589876273706668	0.747	0.868	1	H2-T23	15040	B-cells
335	0.000230792396706621	-0.248665742034785	0.021	0.184	1	Aven	74268	B-cells
336	0.000231728460580792	-0.416568104348727	0.063	0.263	1	Procr	19124	B-cells
337	0.000235944704046563	-0.333579710652727	0.411	0.781	1	Kif5b	16573	B-cells
338	0.000238054186965901	-0.271163032225941	0.137	0.412	1	Rbm4b	66704	B-cells
339	0.000238571097297015	-0.313832847589781	0.021	0.184	1	Eif2ak2	19106	B-cells
340	0.000239910797293717	-0.203847359725851	0.453	0.816	1	Hmgn1	15312	B-cells
341	0.000244377929959115	-0.209306245324382	0.116	0.368	1	Vps13a	271564	B-cells
342	0.000246440333373216	-0.244952996214568	0.158	0.43	1	Mrps28	66230	B-cells
343	0.000248617999072058	-0.282497385212268	0.042	0.228	1	Tcf20	21411	B-cells
344	0.000254316452000612	-0.219835285965926	0.305	0.632	1	Tsc22d3	14605	B-cells
345	0.000254746724507829	-0.482141070420138	0.463	0.781	1	Jmjd1c	108829	B-cells
346	0.000255204325333992	-0.249914487820276	0.179	0.474	1	Emc4	68032	B-cells
347	0.000257232286996648	-0.405641660529694	0	0.132	1	Pax5	18507	B-cells
348	0.000260233683574312	-0.290180106381188	0.442	0.781	1	Cdv3	321022	B-cells
349	0.000261947340523112	-0.223533761871939	0.442	0.851	1	Gm9493	670565	B-cells
350	0.000264052680983449	-0.298834512448452	0.358	0.728	1	Acin1	56215	B-cells
351	0.000273549291908997	0.844667366389517	0.347	0.167	1	9530002B09Rik	77432	B-cells
352	0.000286095509304166	-0.341193363723797	0.505	0.868	1	Ezr	22350	B-cells
353	0.000287108854171202	-0.383536381778817	0.137	0.386	1	Cldn1	12737	B-cells
354	0.000288714678774122	-0.214307319868851	0.063	0.272	1	N4bp2	333789	B-cells
355	0.000289917625004133	-0.268187041624875	0.189	0.491	1	Zeb1	21417	B-cells
356	0.000299379798376062	-0.365661495998685	0.032	0.202	1	Polr3d	67065	B-cells
357	0.000300734808558485	-0.22048827901883	0.305	0.667	1	Wac	225131	B-cells
358	0.000301593887979055	-0.745484369040415	0.684	0.825	1	Id2	15902	B-cells
359	0.000308044868148117	-0.228633337721575	0.274	0.623	1	Rsl1d1	66409	B-cells
360	0.000311326928514457	-0.386134915838421	0.095	0.316	1	Gla	11605	B-cells
361	0.000312598845009382	-0.469143970681869	0.474	0.825	1	Sfr1	67788	B-cells
362	0.000314282592155467	-0.223933223223339	0.242	0.588	1	Senp6	215351	B-cells
363	0.000319776623792928	-0.379056450713701	0.916	0.956	1	Rpl12	269261	B-cells
364	0.000322398766892607	-0.333318909574342	0.084	0.307	1	Dtymk	21915	B-cells
365	0.00032510077279491	-0.665722336395567	0.516	0.772	1	Klf4	16600	B-cells
366	0.000327585021597975	-0.40512667130808	0.4	0.737	1	Lsm12	268490	B-cells
367	0.000329067443104249	-0.206746625512032	0.095	0.325	1	Ing4	28019	B-cells
368	0.000336325677240161	-0.227175238499855	0.242	0.579	1	Zmat2	66492	B-cells
369	0.000338049909726534	-0.202118237961332	0.253	0.614	1	Ctnnb1	12387	B-cells
370	0.000345467929871958	-0.260092773513636	0.211	0.526	1	Trps1	83925	B-cells
371	0.000348241580858522	-0.314067086780121	0.126	0.377	1	Eri1	67276	B-cells
372	0.00035087775634599	-0.226407486232616	0.221	0.535	1	Senp2	75826	B-cells
373	0.000353113353016536	-0.220103055749322	0.021	0.175	1	Ppp1r13b	21981	B-cells
374	0.000358975635351107	-0.33413614245975	0.021	0.175	1	Ets2	23872	B-cells
375	0.000361293848157127	-0.234264811845601	0.105	0.342	1	Pom121	107939	B-cells
376	0.000363305618013393	-0.279717582470574	0.2	0.509	1	Hdac1	433759	B-cells
377	0.000366540577528616	-0.273531627839359	0.189	0.465	1	Cxcr4	12767	B-cells
378	0.000367764790802055	-0.348469558134208	0.042	0.219	1	Cd72	12517	B-cells
379	0.000369978468945983	-0.365104076188184	0.495	0.842	1	G3bp1	27041	B-cells
380	0.000371800309834999	-0.22964629462909	0.084	0.298	1	Taf3	209361	B-cells
381	0.000380388106522502	-0.296328932391853	0.368	0.693	1	Crlf2	57914	B-cells
382	0.000383346951099144	-0.315607358009934	0.021	0.175	1	Spred1	114715	B-cells
383	0.000384231428782244	-0.230765406299482	0.074	0.281	1	Tpm1	22003	B-cells
384	0.000386309272203449	-0.410490823429584	0.211	0.482	1	Tgfbi	21810	B-cells
385	0.000387137918737425	-0.287309898917819	0.232	0.561	1	Nab1	17936	B-cells
386	0.000390977045364482	-0.23001928189845	0.189	0.482	1	Fcf1	73736	B-cells
387	0.000395202005447588	0.604291791882848	0.937	0.982	1	Hspa8	15481	B-cells
388	0.000409604811248222	-0.312171221674087	0.316	0.632	1	Tes	21753	B-cells
389	0.000418370459195444	-0.24839265700618	0.2	0.509	1	Osbpl9	100273	B-cells
390	0.000427967614368297	-0.383887960328105	0	0.123	1	Gm31243	102633410	B-cells
391	0.000428450294204062	-0.249142628041132	0.116	0.351	1	Anxa4	11746	B-cells
392	0.000429523856370259	-0.262242843448826	0.137	0.386	1	Trio	223435	B-cells
393	0.000440909608952492	-0.24277304850545	0.063	0.254	1	Smg6	103677	B-cells
394	0.000450629469866218	-0.214766902099798	0.211	0.518	1	Fam117b	72750	B-cells
395	0.000451360362919916	-0.20070180380563	0.105	0.342	1	Nup54	269113	B-cells
396	0.000455376507939997	-0.262397929010873	0.316	0.623	1	Jak2	16452	B-cells
397	0.000460648194390358	-0.271076302958388	0.337	0.719	1	Cggbp1	106143	B-cells
398	0.000467308946782435	-0.536469530101988	0.442	0.772	1	Foxp1	108655	B-cells
399	0.00046959505897112	-0.213215711775857	0.116	0.351	1	Smg7	226517	B-cells
400	0.00046959505897112	-0.244817440908942	0.116	0.351	1	Crk	12928	B-cells
401	0.000469655409102716	-0.222855067359723	0.189	0.474	1	Rpl7l1	66229	B-cells
402	0.00047878882003391	-0.292394270837409	0.074	0.272	1	Gdap10	100504486	B-cells
403	0.000481582657076663	-0.251154669615548	0.032	0.193	1	Slc26a2	13521	B-cells
404	0.000482008992885072	-0.327971386761388	0.421	0.763	1	Chd7	320790	B-cells
405	0.000484359757431708	-0.307553157919594	0.126	0.36	1	Rhof	23912	B-cells
406	0.000484459211982887	-0.245891646554675	0.432	0.816	1	Chd4	107932	B-cells
407	0.00049118170167322	-0.304348792874397	0.074	0.272	1	Dock11	75974	B-cells
408	0.000494129035934545	-0.319792317483134	0.295	0.614	1	Eif1ax	66235	B-cells
409	0.000495853729914359	-0.304330488644464	0.168	0.421	1	B3gnt5	108105	B-cells
410	0.000497964606558318	-0.386647428985256	0.495	0.789	1	Ranbp1	19385	B-cells
411	0.000498588013799295	-0.217948910454703	0.158	0.421	1	Sipa1l1	217692	B-cells
412	0.0005001097082905	-0.207994244446063	0.284	0.632	1	Akr1b3	11677	B-cells
413	0.000502939190274925	-0.283340059382966	0.168	0.43	1	Tank	21353	B-cells
414	0.000505170111556594	-0.395550671543442	0.4	0.719	1	Tob2	57259	B-cells
415	0.000509994415404354	-0.217586365156888	0.063	0.254	1	Mapkapk3	102626	B-cells
416	0.000512970713369102	-0.393399153907812	0.558	0.886	1	AY036118	101056014	B-cells
417	0.000521031522905345	-0.238071447833058	0.958	0.982	1	Rps8	20116	B-cells
418	0.000523503499315025	-0.276555195928968	0.326	0.667	1	Plp2	18824	B-cells
419	0.000526217174283484	-0.606550505174237	0.726	0.912	1	Ncl	17975	B-cells
420	0.000526500627726037	-0.548937471121349	0.432	0.667	1	Cxcl16	66102	B-cells
421	0.000536538699052755	-0.224722892974631	0.116	0.342	1	Slc41a1	98396	B-cells
422	0.000553548785350347	-0.271019137361998	0.274	0.596	1	Hspa9	15526	B-cells
423	0.000559184684793486	1.36597687188337	0.705	0.702	1	Bst2	69550	B-cells
424	0.000565678947005737	-0.252604133756747	0.021	0.167	1	Rida	15473	B-cells
425	0.000574623998043938	-0.598610649534385	0.168	0.412	1	Scd1	20249	B-cells
426	0.000577132159231587	-0.233078828619516	0.958	0.982	1	Rps20	67427	B-cells
427	0.000579196490047554	-0.461484189470104	0.126	0.36	1	Slc4a7	218756	B-cells
428	0.000585013282052441	-0.504391724915412	0.116	0.333	1	Serpinb9	20723	B-cells
429	0.000589665063920307	-0.200322676127735	0.316	0.64	1	Aebp2	11569	B-cells
430	0.000590862735656358	-0.207356323259445	0.042	0.211	1	mt-Nd6	NA	B-cells
431	0.000593978990439171	-0.210129529891051	0.021	0.167	1	Rbm48	269623	B-cells
432	0.000594748237373608	-0.204304031379942	0.105	0.333	1	Ufsp2	192169	B-cells
433	0.000594886585217134	-0.309528400572738	0.263	0.588	1	Spty2d1	101685	B-cells
434	0.000599380948302275	-0.23149327351672	0.042	0.211	1	Cbx4	12418	B-cells
435	0.000604606347900262	-0.201836759608759	0.147	0.412	1	March2	224703	B-cells
436	0.000608791052080318	-0.248634917558414	0.337	0.667	1	Rnf19b	75234	B-cells
437	0.0006139093290751	-0.47747984988589	0.474	0.719	1	Lmnb1	16906	B-cells
438	0.000624773355164055	-0.224971788155712	0.074	0.272	1	Urm1	68205	B-cells
439	0.000630561969867841	-0.243641324138023	0.179	0.456	1	Sowahc	268301	B-cells
440	0.000637929522067312	-0.412513966778299	0.158	0.412	1	Ing1	26356	B-cells
441	0.000650925950928266	-0.259650777588397	0.305	0.658	1	Tsn	22099	B-cells
442	0.000669836289219365	-0.234559749074798	0.179	0.456	1	Mak16	67920	B-cells
443	0.000676599024726014	-0.208136639281031	0.179	0.456	1	Fam168b	214469	B-cells
444	0.000677655085900926	-0.296138815319769	0.474	0.772	1	Runx3	12399	B-cells
445	0.000678680749117986	-0.442893549009974	0.358	0.675	1	Cstb	13014	B-cells
446	0.000685391163925369	-0.245061114303881	0.2	0.491	1	Nfkbid	243910	B-cells
447	0.000686401479135811	-0.205589217202549	0.168	0.439	1	Ube2r2	67615	B-cells
448	0.000700741624721572	-0.263582337091968	0.232	0.518	1	N4bp2l2	381695	B-cells
449	0.000710216330891334	-0.221261010723376	0	0.114	1	Dnajb4	67035	B-cells
450	0.000710216330891334	-0.25720834018515	0	0.114	1	Ddx51	69663	B-cells
451	0.000710216330891334	-0.831152525684397	0	0.114	1	Ighd	380797	B-cells
452	0.000718296803587855	-0.207735922084625	0.095	0.307	1	Tex30	75623	B-cells
453	0.000718296803587855	-0.25681259278129	0.095	0.307	1	Pnpla2	66853	B-cells
454	0.000721562679535327	-0.240808364385899	0.137	0.377	1	Tmem131l	229473	B-cells
455	0.000735338762285041	-0.215133652456363	0.095	0.307	1	Fnbp1l	214459	B-cells
456	0.000735388313792401	-0.239815123930956	0.158	0.43	1	Dennd5a	19347	B-cells
457	0.000736447196231135	-0.260807332024424	0.179	0.439	1	Mxi1	17859	B-cells
458	0.000746109750224086	-0.211140710037922	0.126	0.36	1	Tusc3	80286	B-cells
459	0.000747879765818216	-0.248142072328711	0.4	0.754	1	Eif3g	53356	B-cells
460	0.000759317579869572	-0.209820606293581	0.032	0.184	1	Efl1	101592	B-cells
461	0.000764354031668991	-0.212889464428157	0.063	0.246	1	Ildr1	106347	B-cells
462	0.00077042891504944	-0.247485817841136	0.221	0.518	1	Dctpp1	66422	B-cells
463	0.000776241061992457	-0.346487748534007	0.116	0.333	1	Pde3b	18576	B-cells
464	0.000787866237604029	-0.251977324613333	0.126	0.36	1	Sh3kbp1	58194	B-cells
465	0.00079302897007131	-0.318095469143563	0.158	0.412	1	Arl6ip4	65105	B-cells
466	0.000810749593385064	0.850307664642449	0.8	0.728	1	Tyrobp	22177	B-cells
467	0.000817584830466724	-0.261368985291159	0.326	0.64	1	Psmd7	17463	B-cells
468	0.000834925623196554	-0.233774162819526	0.084	0.281	1	Ccdc186	213993	B-cells
469	0.000836503774178101	-0.316251994804685	0.842	0.947	1	Rps17	20068	B-cells
470	0.000839591891993713	-0.218574738845274	0.253	0.57	1	Mier1	71148	B-cells
471	0.000841425851673617	-0.266763029927455	0.958	0.974	1	Rplp1	56040	B-cells
472	0.000857287230987331	-0.363734328798349	0.379	0.711	1	Grasp	56149	B-cells
473	0.000869566187189746	-0.305503198934999	0.063	0.246	1	Dlat	235339	B-cells
474	0.000869721489304151	-0.326849293736948	0.063	0.237	1	Arap2	212285	B-cells
475	0.000870267575112617	0.6928080939302	0.632	0.588	1	Ctsb	13030	B-cells
476	0.000881967735329763	-0.250057886990902	0.284	0.605	1	Cebpz	12607	B-cells
477	0.000883454381522632	-0.226127971745369	0.147	0.386	1	Tceal9	22381	B-cells
478	0.000897548673489763	-0.203921881671518	0.189	0.465	1	Hspa14	50497	B-cells
479	0.000900978798890778	0.412285311192078	0.884	0.877	1	Pfn1	18643	B-cells
480	0.000913454480171838	-0.271049419244777	0.2	0.465	1	Bach1	12013	B-cells
481	0.000924282404815704	-0.282697666659566	0.263	0.561	1	Ddx54	71990	B-cells
482	0.000936153424656622	-0.291282922753936	0.305	0.623	1	Uqcrc1	22273	B-cells
483	0.000939302823007453	-0.243136537910266	0.137	0.368	1	Cdk13	69562	B-cells
484	0.000977531038308177	-0.239237074835222	0.126	0.36	1	Slc25a19	67283	B-cells
485	0.00097855742967561	-0.215836203952052	0.105	0.316	1	Msl1	74026	B-cells
486	0.000984327810213443	-0.290779287456177	0.347	0.684	1	Vmp1	75909	B-cells
487	0.00100971236137418	-0.257460071395848	0.263	0.57	1	Mef2a	17258	B-cells
488	0.00102243695084649	-0.424281016608254	0.484	0.763	1	Bhlhe40	20893	B-cells
489	0.00102641607961786	-0.266474644454646	0.053	0.219	1	Tcp11l2	216198	B-cells
490	0.00102644190482073	-0.203047445281304	0.063	0.246	1	Acaa2	52538	B-cells
491	0.00102873786397596	-0.386453279916063	0.063	0.237	1	Ldlr	16835	B-cells
492	0.00104469472151537	-0.38792360835934	0.695	0.939	1	Iqgap1	29875	B-cells
493	0.00105858187360447	-0.259517282634077	0.326	0.658	1	Alyref	21681	B-cells
494	0.00109086345212402	0.507077813949362	0.147	0.026	1	Ifitm6	213002	B-cells
495	0.00109690028467394	-0.335815635417335	0.2	0.465	1	Errfi1	74155	B-cells
496	0.0011054966411966	-0.253950584191849	0.295	0.614	1	Tox4	268741	B-cells
497	0.00110564853879494	3.89850128243687	0.221	0.07	1	Jchain	16069	B-cells
498	0.00112304574767499	-0.256680908732521	0.316	0.658	1	Ddx3y	26900	B-cells
499	0.0011475709494708	-0.219972546447913	0.137	0.377	1	Uba1	22201	B-cells
500	0.00114897177774218	-0.292852550754899	0.368	0.702	1	Fyn	14360	B-cells
501	0.00117600243225252	-0.244676233180102	0	0.105	1	Fcrl1	229499	B-cells
502	0.00117600243225252	-0.207877304481414	0	0.105	1	Krt14	16664	B-cells
503	0.00122560463311147	-0.208727215278759	0.253	0.561	1	Rlim	19820	B-cells
504	0.00123314880169944	-0.809450446232705	0.358	0.588	1	Rgs1	50778	B-cells
505	0.00125310849810034	-0.359528414148121	0.274	0.579	1	Limd2	67803	B-cells
506	0.00126443041384654	-0.338864220674042	0.032	0.175	1	Cxcl2	20310	B-cells
507	0.00133976465163355	-0.370552848602836	0.6	0.816	1	Prdx2	21672	B-cells
508	0.00134809637229321	-0.433318119149995	0.295	0.596	1	Fam46c	NA	B-cells
509	0.00135846729661231	-0.264814721021517	0.074	0.254	1	Emp1	13730	B-cells
510	0.00138039964378614	-0.368305761831272	0.168	0.421	1	Sgms1	208449	B-cells
511	0.00138266311469813	-0.290588463534092	0.095	0.298	1	Thoc3	73666	B-cells
512	0.00139168054235422	-0.330863000638391	0.179	0.421	1	Cirbp	12696	B-cells
513	0.00140227355434133	-0.324482118679299	0.526	0.825	1	Sp140	434484	B-cells
514	0.00144890482590309	-0.289477476927299	0.411	0.781	1	Myh9	17886	B-cells
515	0.00146765637769745	-0.296563177926675	0.295	0.588	1	Nuak2	74137	B-cells
516	0.00147037090728804	-0.25744882184639	0.926	0.965	1	Rps12	20042	B-cells
517	0.00147160694786573	-0.247763364175832	0.242	0.535	1	Atp6v1e1	11973	B-cells
518	0.00148481916445286	-0.277415338669725	0.253	0.526	1	Phc2	54383	B-cells
519	0.00149388518460533	-0.227627850225624	0.221	0.474	1	Metrnl	210029	B-cells
520	0.00156992937117305	-0.231395553218714	0.074	0.254	1	Plk3	12795	B-cells
521	0.00158805914763415	-0.319033580924107	0.568	0.833	1	Srsf11	69207	B-cells
522	0.00158937589701304	-0.276651267602137	0.905	0.947	1	Rpl22	19934	B-cells
523	0.00160143635835938	-0.256400270253753	0.095	0.289	1	Uba6	231380	B-cells
524	0.00160419440846279	-0.292194619534524	0.053	0.211	1	Brd9	105246	B-cells
525	0.00161813019237261	-0.297314901948359	0.189	0.439	1	Nampt	59027	B-cells
526	0.00164231448044673	-0.208046791491011	0.179	0.439	1	Guk1	14923	B-cells
527	0.00165517506582444	-0.247864357608165	0.021	0.149	1	Zfp64	22722	B-cells
528	0.00166248467218973	-0.249253871604887	0.168	0.404	1	Ccz1	231874	B-cells
529	0.00166864308532336	-0.354465553114222	0.411	0.719	1	Jarid2	16468	B-cells
530	0.00167802637483869	-0.326274473051863	0.179	0.404	1	Sgk1	20393	B-cells
531	0.00168352749463667	0.757084812199914	0.705	0.526	1	Plac8	231507	B-cells
532	0.0016865295102008	-0.282772181994405	0.505	0.825	1	Gpr132	56696	B-cells
533	0.00169985506732377	-0.289179906410764	0.526	0.825	1	Tgfb1	21803	B-cells
534	0.00170456980622215	-0.275639522099095	0.463	0.746	1	Ncf4	17972	B-cells
535	0.00172918989442513	-0.381976687790409	0.368	0.658	1	Havcr2	171285	B-cells
536	0.00172940669807675	0.821183520704678	0.695	0.632	1	Ifitm3	66141	B-cells
537	0.00174896953100417	-0.255736043113651	0.221	0.491	1	Nfkb2	18034	B-cells
538	0.0017648003486286	-0.27788969894886	0.126	0.342	1	Tnrc18	231861	B-cells
539	0.0017927271400681	-0.230913523042506	0.379	0.728	1	Atp1b3	11933	B-cells
540	0.00181268323544724	-0.268456021370343	0.389	0.728	1	Pdcd10	56426	B-cells
541	0.00186994853823217	0.939300522755389	0.695	0.667	1	Naaa	67111	B-cells
542	0.00191301234448146	-0.278069510603954	0.326	0.64	1	Chd2	244059	B-cells
543	0.00191495862108865	-0.27629984674915	0.011	0.123	1	Igfbp5	16011	B-cells
544	0.00192615615579624	-0.290532934389388	0.411	0.711	1	Ndel1	83431	B-cells
545	0.00193222196739456	-0.580601677514399	0.137	0.342	1	Chka	12660	B-cells
546	0.00194739535511245	-0.200828469751539	0.189	0.447	1	Phax	56698	B-cells
547	0.00194955363922464	-0.223420218189253	0.053	0.211	1	Hmgcs1	208715	B-cells
548	0.00195478647413035	-0.342551985844247	0.116	0.307	1	Foxo1	56458	B-cells
549	0.00195706222136952	-0.389520834002306	0.768	0.947	1	Cnbp	12785	B-cells
550	0.00201942512878135	-0.515730494612231	0.274	0.535	1	Rrad	56437	B-cells
551	0.00201948047376489	-0.331744513798132	0.126	0.325	1	Nfatc3	18021	B-cells
552	0.00205522288833052	-0.224704017454786	0.168	0.404	1	Nasp	50927	B-cells
553	0.0020645370216429	-0.227535475072609	0.137	0.342	1	Mxd4	17122	B-cells
554	0.00209149552444274	-0.235381540892641	0.032	0.167	1	Sfn	55948	B-cells
555	0.00209167972231352	-0.231691351851117	0.105	0.307	1	Hars	15115	B-cells
556	0.00212196286192497	-0.249254197931478	0.642	0.868	1	Ppp2ca	19052	B-cells
557	0.00214945924237322	-0.280276798360712	0.221	0.491	1	Slc1a5	20514	B-cells
558	0.00215848744459301	-0.200001932890818	0.074	0.246	1	Hspa13	110920	B-cells
559	0.00216497424453747	-0.243208819336239	0.063	0.228	1	Aaed1	NA	B-cells
560	0.0021885342573093	-0.2267594488103	0.916	0.965	1	Rpl34	68436	B-cells
561	0.00220926037916792	-0.263360502267929	0.168	0.395	1	Cwc25	67480	B-cells
562	0.00223882365198663	0.623804324567744	0.674	0.702	1	H2-Oa	15001	B-cells
563	0.00225885141908133	-0.207223639281607	0.095	0.289	1	Abt1	30946	B-cells
564	0.00229421322963697	-0.470131995723944	0.379	0.614	1	Jdp2	81703	B-cells
565	0.00229445282264827	-0.258806708307705	0.432	0.789	1	Inpp5d	16331	B-cells
566	0.00229543075722204	-0.311013611291474	0.253	0.518	1	Cebpb	12608	B-cells
567	0.00238070281720842	-0.389754252269418	0.537	0.825	1	Akap13	75547	B-cells
568	0.00239452203939577	-0.273646456827428	0.042	0.184	1	Axl	26362	B-cells
569	0.00242084288846627	-0.201856229917723	0.505	0.825	1	Snu13	20826	B-cells
570	0.00245763938888871	-0.302060834415561	0.432	0.763	1	Smarca5	93762	B-cells
571	0.00245884180477283	-0.29696334365519	0.158	0.377	1	Dmxl1	240283	B-cells
572	0.00249492715353942	-0.282754704902952	0.505	0.798	1	Cox6a1	12861	B-cells
573	0.00249761112231816	-0.250142918748397	0.021	0.14	1	Acsl3	74205	B-cells
574	0.00251931702616489	0.425619953995406	0.263	0.114	1	9530053A07Rik	319482	B-cells
575	0.00253316580440083	-0.239418274827875	0.263	0.544	1	Tnni2	21953	B-cells
576	0.00257945648334593	-0.259319824353042	0.032	0.158	1	Ikzf3	22780	B-cells
577	0.00258641305276323	-0.222284027738706	0.095	0.272	1	Plec	18810	B-cells
578	0.00259858265900918	-0.208895517713317	0.2	0.447	1	Stk11	20869	B-cells
579	0.00265850508484786	-0.360579158601246	0.474	0.781	1	Uqcr10	66152	B-cells
580	0.00274443012611093	-0.236982644133645	0.105	0.289	1	Slc15a3	65221	B-cells
581	0.00274848672641183	-0.219640562604397	0.063	0.219	1	Nbeal1	269198	B-cells
582	0.00278175473744236	-0.325947064730043	0.726	0.939	1	Sf3b1	81898	B-cells
583	0.00281978851729333	0.361543643637856	0.874	0.912	1	Cyba	13057	B-cells
584	0.00288013550985892	-0.389750444370002	0.589	0.833	1	Snrpb	20638	B-cells
585	0.00291079981241653	-0.291616125066329	0.516	0.816	1	2010107E04Rik	NA	B-cells
586	0.00291707854433725	-0.254584612151788	0.537	0.825	1	Ctsc	13032	B-cells
587	0.00294074742695938	-1.138118535477	0.116	0.281	1	Ccr7	12775	B-cells
588	0.00294521281058975	-0.359234966258691	0.253	0.482	1	Rap2a	76108	B-cells
589	0.00300390050528053	-0.265554223666203	0.389	0.702	1	Ndufc2	68197	B-cells
590	0.00301365672694636	-0.448462366569369	0.705	0.886	1	Spag9	70834	B-cells
591	0.00301664896808166	-0.313627932075726	0.326	0.623	1	Aprt	11821	B-cells
592	0.00302545725103421	-0.409119459781283	0.211	0.439	1	Marcksl1	17357	B-cells
593	0.00304885210497786	-0.415720178302002	0.147	0.351	1	Timd4	276891	B-cells
594	0.00312245594041359	-0.21782695032699	0.084	0.254	1	Hcst	23900	B-cells
595	0.00313832602788103	-0.210862142173488	0.179	0.412	1	Pcf11	74737	B-cells
596	0.00315252260496109	-0.269454192913418	0.368	0.693	1	Uqcr11	66594	B-cells
597	0.00319689038862055	-0.200377742810562	0.126	0.325	1	Ncoa2	17978	B-cells
598	0.003235296479891	-0.382925332144741	0.011	0.114	1	Ap5m1	74385	B-cells
599	0.00327648614663057	-0.385572630410217	0.211	0.439	1	Pik3r1	18708	B-cells
600	0.00331158115159663	0.391046306961787	0.842	0.877	1	Ptprc	19264	B-cells
601	0.00337296717621434	-0.232957590134075	0.042	0.175	1	Rbl2	19651	B-cells
602	0.00338394390479305	-0.218345264513285	0.432	0.772	1	Hnrnpdl	50926	B-cells
603	0.00338775705618384	-0.212509303035344	0.295	0.596	1	Higd1a	56295	B-cells
604	0.00353369649631033	-0.222376921357461	0.084	0.246	1	Fbxo33	70611	B-cells
605	0.00356082151459746	-0.325284001677556	0.053	0.193	1	Hilpda	69573	B-cells
606	0.00356747043297072	-0.272479866603536	0.547	0.868	1	Cct2	12461	B-cells
607	0.00358894852482992	-0.224440216258035	0.147	0.36	1	Trim28	21849	B-cells
608	0.0035968866995427	-0.485508438603167	0.547	0.772	1	Map4k4	26921	B-cells
609	0.0037110172617863	-0.293661689245183	0.305	0.596	1	Pole4	66979	B-cells
610	0.00372998945820033	0.27512059848656	0.189	0.43	1	Pdia4	12304	B-cells
611	0.00373665284834611	-0.408056333636585	0.358	0.588	1	Eps8	13860	B-cells
612	0.00376771590901529	-0.526441613122338	0.568	0.868	1	Rel	19696	B-cells
613	0.00385111468052708	-0.375089305671964	0.358	0.632	1	Tiparp	99929	B-cells
614	0.00385197268870416	-0.257764479936492	0.042	0.175	1	Snx8	231834	B-cells
615	0.00390645533614331	-0.227408232459519	0.084	0.246	1	Ube3c	100763	B-cells
616	0.00399301139957187	-0.42569344604525	0.463	0.772	1	Coq10b	67876	B-cells
617	0.00405976749095941	-0.315530176460366	0.021	0.132	1	Trp53bp1	27223	B-cells
618	0.00406616656453872	-0.216186222119644	0.484	0.737	1	Mdh1	17449	B-cells
619	0.00407068646948455	-0.330196285254429	0.337	0.596	1	Peli1	67245	B-cells
620	0.00423901459603386	-0.303660373695325	0.526	0.833	1	Psmb5	19173	B-cells
621	0.00426724269983048	0.707584783557641	0.653	0.684	1	Ly86	17084	B-cells
622	0.00433100012643405	-0.222337908304964	0.516	0.868	1	Ube2b	22210	B-cells
623	0.00434134735402667	-0.341167891591894	0.526	0.816	1	Nr4a1	15370	B-cells
624	0.00434942244360497	-0.235289948035283	0.116	0.298	1	Nxt1	56488	B-cells
625	0.00436770531798896	-0.218333477118902	0.221	0.43	1	Kcnq1ot1	63830	B-cells
626	0.00440886657050669	-0.223746448301831	0.284	0.561	1	Ubfd1	28018	B-cells
627	0.00441836515297239	-0.260574384236519	0.032	0.149	1	Taf4b	72504	B-cells
628	0.00451991578714161	-0.391159595919867	0.495	0.842	1	Slc38a2	67760	B-cells
629	0.00453708059263918	0.422459604910763	0.368	0.728	1	Apoe	11816	B-cells
630	0.00457142965844704	-0.271904743473859	0.568	0.904	1	Dennd4a	102442	B-cells
631	0.00458500045742818	-0.207239292607302	0.168	0.386	1	Pfdn4	109054	B-cells
632	0.00473310120935031	-0.366842451066696	0.074	0.219	1	Chchd10	103172	B-cells
633	0.00479207318296572	-0.219260452859527	0.274	0.57	1	Chic2	74277	B-cells
634	0.00487714695117856	-0.298862840108536	0.126	0.298	1	Id1	15901	B-cells
635	0.00494968237900348	-0.210094855345499	0.432	0.711	1	Etf1	225363	B-cells
636	0.0049894438194015	-0.395429379551507	0.621	0.798	1	Cd9	12527	B-cells
637	0.00500511110520969	-0.206440392877311	0.011	0.105	1	Ptgs2	19225	B-cells
638	0.00505902838820501	0.504071013528784	0.758	0.763	1	Psmb9	16912	B-cells
639	0.00507093553814262	-0.285378827982408	0.263	0.5	1	Arl4a	11861	B-cells
640	0.00508844825303706	-0.223570901736213	0.937	0.965	1	Rps24	20088	B-cells
641	0.00512557187455328	-0.457922089115933	0.326	0.544	1	Arl4c	320982	B-cells
642	0.00527617092297902	-0.2382732334132	0.063	0.211	1	9030624J02Rik	NA	B-cells
643	0.0053013351051616	-0.233835977921547	0.032	0.149	1	Cyr61	NA	B-cells
644	0.00541353764658157	-0.223900173047032	0.6	0.833	1	Vasp	22323	B-cells
645	0.00544454130148866	-0.210445307959295	0.947	0.974	1	Eef1a1	13627	B-cells
646	0.00545367558247025	-0.222573633528766	0.347	0.623	1	Znrd1	66136	B-cells
647	0.00549765399088954	-0.216658074129242	0.305	0.561	1	Tnfrsf1a	21937	B-cells
648	0.00554331046215566	-0.201135852587651	0.042	0.167	1	Atp9b	50771	B-cells
649	0.00561133668211268	-0.516072578877934	0.074	0.219	1	Svs6	20945	B-cells
650	0.00561856000313708	-0.407188591826771	0.547	0.842	1	Calm2	12314	B-cells
651	0.00564104126050416	-0.307947678642645	0.453	0.781	1	Bri3	55950	B-cells
652	0.00589177456441605	-0.214788652274441	0.695	0.93	1	Rpl13a	22121	B-cells
653	0.00593797462542581	-0.292850522731069	0.095	0.254	1	Mmp19	58223	B-cells
654	0.00595154185335886	-0.201653581720989	0.053	0.184	1	Kri1	215194	B-cells
655	0.00595833826591929	-0.201221220326174	0.105	0.272	1	Dedd2	67379	B-cells
656	0.00595936962960326	-0.269943664030073	0.695	0.904	1	Eif2s2	67204	B-cells
657	0.00601563001333947	-0.226864375621817	0.147	0.342	1	Prpf19	28000	B-cells
658	0.00606561318579114	-0.256183665228647	0.916	0.947	1	Oaz1	18245	B-cells
659	0.00618719256184305	-0.280308515065794	0.389	0.675	1	Nars	70223	B-cells
660	0.00620135292364089	-0.407467900017817	0.568	0.868	1	Traf1	22029	B-cells
661	0.00636848835562261	-0.291531662770596	0.305	0.535	1	Hepacam2	101202	B-cells
662	0.00644339396426577	-0.289665109847629	0.853	0.947	1	Pabpc1	18458	B-cells
663	0.00644482362286925	-0.243541251562926	0.253	0.509	1	Med28	66999	B-cells
664	0.00646862557672643	-0.248283080100151	0.284	0.561	1	Efr3a	76740	B-cells
665	0.00646991636998103	-0.291349613663982	0.021	0.123	1	H2-Eb2	381091	B-cells
666	0.00649222023564328	0.63140335844237	0.158	0.368	1	Ctsl	13039	B-cells
667	0.0065257194980194	-0.588970011776213	0.611	0.86	1	Gsn	227753	B-cells
668	0.00653037437390496	-0.252621564448384	0.337	0.561	1	Gadd45b	17873	B-cells
669	0.0065791604257444	-0.313225137783081	0.853	0.947	1	Slc25a3	18674	B-cells
670	0.00665091620701337	-0.39482526739288	0.4	0.596	1	Adam8	11501	B-cells
671	0.00688772894780282	-0.35653571339575	0.063	0.202	1	Lmbr1l	74775	B-cells
672	0.00705779541155529	-0.232471940674398	0.147	0.351	1	Rnf114	81018	B-cells
673	0.00722486763721883	0.39546339954471	0.105	0.018	1	Lefty1	13590	B-cells
674	0.0074409243026294	-0.236880784096423	0.168	0.36	1	Elf2	69257	B-cells
675	0.00748441966656276	0.403340813925521	0.8	0.772	1	H2afy	NA	B-cells
676	0.00755340541433599	-0.317429335915875	0.063	0.193	1	Stmn1	16765	B-cells
677	0.00756625318804984	0.524211975441729	0.747	0.719	1	Mpeg1	17476	B-cells
678	0.00763076174482207	0.65074052648733	0.863	0.895	1	Hsp90b1	22027	B-cells
679	0.00767298684754008	-0.320749372803189	0.179	0.368	1	Hist1h1c	NA	B-cells
680	0.0076827348114932	0.291833310305218	0.989	1	1	Malat1	72289	B-cells
681	0.00777091784188454	-0.201092879924201	0.337	0.596	1	Gpr65	14744	B-cells
682	0.00782495737024922	-0.225452576591869	0.284	0.544	1	Phip	83946	B-cells
683	0.00792752307388181	-0.255100323269068	0.126	0.289	1	Dck	13178	B-cells
684	0.00794026670688091	-0.314416901004109	0.074	0.211	1	Serpina3g	20715	B-cells
685	0.00803382770658792	-0.487494202035354	0.411	0.711	1	Eprs	107508	B-cells
686	0.00811049888058328	-0.212719322239398	0.495	0.754	1	Cd44	12505	B-cells
687	0.00830718043893998	-0.334106026180739	0.579	0.868	1	Pnrc1	108767	B-cells
688	0.00858032854713707	-0.371292008588169	0.821	0.912	1	Gapdh	14433	B-cells
689	0.00867595843682873	0.210802433108187	0.095	0.263	1	1110008P14Rik	73737	B-cells
690	0.00870428607602008	-0.283130090937062	0.905	0.974	1	Srgn	19073	B-cells
691	0.00871442582863726	0.561754687382328	0.747	0.877	1	Atp6v0e	11974	B-cells
692	0.00872926540138388	-0.299671949561272	0.768	0.886	1	Vim	22352	B-cells
693	0.00873251795388303	-0.330114652431736	0.411	0.693	1	Dnajc3	100037258	B-cells
694	0.00877728381994298	-0.2104962130983	0.263	0.518	1	Chuk	12675	B-cells
695	0.00881988795464928	-0.220625983584922	0.368	0.684	1	Emg1	14791	B-cells
696	0.00882421355781111	-0.204125765202187	0.095	0.246	1	Selenoi	28042	B-cells
697	0.00887205363886769	-0.221944752603035	0.179	0.368	1	Sept1	54204	B-cells
698	0.00896971731964413	-0.262613385275583	0.063	0.193	1	Rpa2	19891	B-cells
699	0.00902379464057685	-0.284592334460485	0.095	0.254	1	AI504432	229694	B-cells
700	0.00908127767125534	-0.235237049270201	0.463	0.746	1	Mif	17319	B-cells
701	0.00910496318614347	-0.209097349538954	0.358	0.596	1	Spg21	27965	B-cells
702	0.00928784287725612	-0.248914024167476	0.305	0.544	1	Luc7l3	67684	B-cells
703	0.00949393426652935	-0.247279878106231	0.905	0.956	1	Eef2	13629	B-cells
704	0.00964023282540298	-0.208173873013604	0.411	0.711	1	Kras	16653	B-cells
705	0.00978998833369775	-0.322830681834444	0.211	0.447	1	Msrb1	27361	B-cells
706	0.00991129410678222	-0.2217093711499	0.421	0.702	1	Rsrc2	208606	B-cells
707	0.0100328464471995	-0.25518621736276	0.316	0.579	1	Iscu	66383	B-cells
708	0.0100329291692943	-0.200902095615661	0.263	0.509	1	Glrx	93692	B-cells
709	0.0100459278525039	-0.231667159019624	0.516	0.781	1	Tmed5	73130	B-cells
710	0.010157376175973	-0.201113899827283	0.937	0.991	1	Rpl27a	26451	B-cells
711	0.0101629516444933	-0.269546603012271	0.284	0.526	1	Nudt9	74167	B-cells
712	0.0101728223152631	-0.291141417477299	0.295	0.588	1	Scarb2	12492	B-cells
713	0.0103880232361274	-0.324192207993008	0.621	0.851	1	Nfkbia	18035	B-cells
714	0.010680027666526	-0.662434934784882	0.568	0.719	1	Basp1	70350	B-cells
715	0.0107162433495974	-0.299175533494079	0.242	0.447	1	Ccnd2	12444	B-cells
716	0.010747064726725	-0.25308960621658	0.158	0.342	1	Nfkbiz	80859	B-cells
717	0.0108243373481648	-0.222214572686207	0.484	0.781	1	Nme1	18102	B-cells
718	0.0111678366834366	-0.224633848213277	0.389	0.675	1	4930523C07Rik	67647	B-cells
719	0.0112304932036632	-0.296691606322874	0.653	0.877	1	Hnrnpa1	15382	B-cells
720	0.011301913479491	0.417595328761477	0.853	0.877	1	Ctss	13040	B-cells
721	0.0113260230531898	-0.258128972726693	0.095	0.246	1	Tfam	21780	B-cells
722	0.0114439695286423	-0.219070670907774	0.547	0.816	1	Ube2i	22196	B-cells
723	0.0114795957245055	0.790908970258536	0.579	0.518	1	Gpr171	229323	B-cells
724	0.0120617341189005	-0.222079679292527	0.2	0.404	1	Swt1	66875	B-cells
725	0.0120781754382993	-0.426315482442056	0.768	0.904	1	Pim1	18712	B-cells
726	0.0121823560826481	0.480388855774698	0.789	0.825	1	Tspo	12257	B-cells
727	0.0122703122844099	-0.216547317386623	0.147	0.333	1	Mrps18b	66973	B-cells
728	0.0127399954410101	-0.271561083936722	0.063	0.184	1	Csnk1g1	214897	B-cells
729	0.0128312820832627	-0.229893506682106	0.4	0.684	1	Zfp106	20402	B-cells
730	0.0129416764575874	-0.462807763563199	0.537	0.702	1	Ahr	11622	B-cells
731	0.0130910685089744	0.644018189450964	0.779	0.807	1	Ctsh	13036	B-cells
732	0.0132591692019219	-0.230242296163533	0.2	0.404	1	Tbc1d4	210789	B-cells
733	0.0133023606660008	-0.252411363928498	0.484	0.763	1	Llph	66225	B-cells
734	0.0133916033265473	0.424828153053827	0.158	0.061	1	Ms4a6b	69774	B-cells
735	0.0134411035243166	-0.340250294137069	0.084	0.219	1	Bank1	242248	B-cells
736	0.0137913998532243	-0.207437417427481	0.053	0.167	1	Bach2	12014	B-cells
737	0.013933104319103	-0.248156973083768	0.137	0.298	1	Prkcb	18751	B-cells
738	0.0141368423077859	-0.228108557607084	0.084	0.219	1	Xrn1	24127	B-cells
739	0.0141809657611799	-0.225713979949288	0.495	0.807	1	Ppp1r2	66849	B-cells
740	0.0142608621084594	-0.281907313493038	0.105	0.246	1	Arhgef2	16800	B-cells
741	0.014671971848269	-0.211518824732348	0.105	0.246	1	Ltb4r1	16995	B-cells
742	0.014877026160976	-0.289340532146252	0.684	0.912	1	Serbp1	66870	B-cells
743	0.0149193227465992	-0.283248340259692	0.811	0.912	1	Eif4a1	13681	B-cells
744	0.0150685209111745	-0.237646616976168	0.232	0.43	1	Malt1	240354	B-cells
745	0.015584164913409	-0.247719633126755	0.4	0.702	1	Tacc1	320165	B-cells
746	0.0157100016966804	-0.26673457018702	0.347	0.658	1	Eif4a3	192170	B-cells
747	0.0158516948434562	-0.233816846370798	0.126	0.289	1	Itgav	16410	B-cells
748	0.0162198841760087	-0.218181364537843	0.484	0.693	1	Pkib	18768	B-cells
749	0.0162567610068274	-0.207021318985935	0.084	0.219	1	Zdhhc5	228136	B-cells
750	0.0162619831699102	-0.269238290055447	0.589	0.781	1	Snx20	71607	B-cells
751	0.0165314367707246	0.590315995663985	0.526	0.526	1	Ifi205	226695	B-cells
752	0.016682640414632	0.241850078348787	0.726	0.772	1	Atp6v1g1	66290	B-cells
753	0.0171115677121496	2.75951856185507	0.621	0.439	1	Igkc	16071	B-cells
754	0.0173229564262905	-0.259222692142194	0.853	0.939	1	Ybx1	22608	B-cells
755	0.017998249562827	-0.516601145202913	0.832	0.886	1	Crip1	12925	B-cells
756	0.018001247824501	0.322928144579521	0.842	0.851	1	Ssr4	20832	B-cells
757	0.0186939897672996	-0.28057948052238	0.347	0.596	1	Smap2	69780	B-cells
758	0.019385488801577	-0.362455298779672	0.032	0.123	1	Ttpal	76080	B-cells
759	0.0196382672600191	-0.360741413888773	0.032	0.123	1	Syne2	319565	B-cells
760	0.019791288390113	-0.304520248729383	0.789	0.947	1	Calr	12317	B-cells
761	0.0198084902630481	0.373871411186885	0.779	0.825	1	Mbnl1	56758	B-cells
762	0.0201353767855242	-0.202380774017429	0.253	0.465	1	Relb	19698	B-cells
763	0.0208301549504283	-0.219561619598015	0.116	0.263	1	Acadvl	11370	B-cells
764	0.0211261987880346	-0.234062994240974	0.063	0.175	1	Hmgn5	50887	B-cells
765	0.0217790043140017	-0.246683234605915	0.863	0.965	1	Rbm39	170791	B-cells
766	0.0226190206992471	-0.238845955965783	0.853	0.939	1	Gnas	14683	B-cells
767	0.0234292956503217	-0.335424159093984	0.874	0.982	1	Tmsb10	19240	B-cells
768	0.0236019716622411	-0.951312332787754	0.126	0.246	1	Ebf1	13591	B-cells
769	0.0243191595562488	-0.751118913549596	0.505	0.754	1	Atf3	11910	B-cells
770	0.0244251395535205	-0.241901846133096	0.179	0.351	1	Rnf216	108086	B-cells
771	0.0245558448132717	-0.206774799594272	0.484	0.737	1	Bax	12028	B-cells
772	0.0249365548121419	-0.337504832738063	0.726	0.904	1	Klf6	23849	B-cells
773	0.0250531819592343	-0.290958217661202	0.147	0.289	1	Nfatc1	18018	B-cells
774	0.0251700037779937	0.289434632445911	0.053	0.158	1	Klf9	16601	B-cells
775	0.0253019522003981	-0.256760107744623	0.505	0.754	1	Brd2	14312	B-cells
776	0.0253328698257648	2.10284408644655	0.137	0.053	1	Ly6c2	100041546	B-cells
777	0.0256416844468315	-0.209848986317395	0.2	0.377	1	Abhd17b	226016	B-cells
778	0.0260392233943261	0.412870476449402	0.789	0.842	1	Erp29	67397	B-cells
779	0.0262658867459012	-0.308060276555977	0.105	0.228	1	Capg	12332	B-cells
780	0.0262727460001982	-0.214094322844656	0.179	0.36	1	Tulp4	68842	B-cells
781	0.0267729828220495	-0.215676635434455	0.653	0.912	1	Msn	17698	B-cells
782	0.0272516814715933	-0.276109581385243	0.537	0.789	1	Slc25a4	11739	B-cells
783	0.0273595987787883	-0.23644198082094	0.042	0.132	1	Tspyl2	52808	B-cells
784	0.0277627962476732	0.254429010906354	0.147	0.325	1	Prdx4	53381	B-cells
785	0.0282293845938383	-0.331602463542959	0.474	0.693	1	S100a10	20194	B-cells
786	0.028524205490177	-0.215922045429929	0.242	0.439	1	Gm26532	NA	B-cells
787	0.0288179786553655	-0.259201498632581	0.621	0.886	1	D8Ertd738e	101966	B-cells
788	0.0289545316874635	-0.340650116975685	0.516	0.754	1	Rock1	19877	B-cells
789	0.0291843762318716	0.239285167869224	0.095	0.228	1	Hadh	15107	B-cells
790	0.0292276002105901	0.557041569830852	0.4	0.342	1	Fcgr2b	14130	B-cells
791	0.0297372518203206	-0.305296705756537	0.305	0.518	1	Git2	26431	B-cells
792	0.0311655134954629	-0.231443516245296	0.032	0.114	1	Abhd4	105501	B-cells
793	0.0314539848774954	0.329240198402292	0.705	0.754	1	Snx3	54198	B-cells
794	0.0315255268504184	0.76534512316758	0.368	0.307	1	Ciita	12265	B-cells
795	0.0318618959846441	0.372927584404925	0.768	0.86	1	Srsf3	20383	B-cells
796	0.0325368622975788	-0.206119302052832	0.179	0.36	1	Zranb2	53861	B-cells
797	0.0334230592290095	-0.331304441261516	0.453	0.728	1	Ppp1r15a	17872	B-cells
798	0.0334263237207384	-0.312000214885932	0.526	0.719	1	Prdx6	11758	B-cells
799	0.0336812596179449	-0.380284491152207	0.284	0.474	1	Smc6	67241	B-cells
800	0.0342118863853715	0.23579718874416	0.105	0.035	1	Cdk10	234854	B-cells
801	0.0342118863853715	0.464088325667189	0.105	0.035	1	Il7r	16197	B-cells
802	0.0344840669427117	-0.21176897305949	0.347	0.605	1	Actr10	56444	B-cells
803	0.034722671154416	-0.22042218714565	0.368	0.623	1	Sdf4	20318	B-cells
804	0.0347705073917106	0.489613307160214	0.663	0.816	1	Svs4	20941	B-cells
805	0.034980696325806	-0.357453060340454	0.105	0.219	1	Rasgrp2	19395	B-cells
806	0.0353762125819127	-0.23307387788058	0.084	0.193	1	Rhoh	74734	B-cells
807	0.0358800850578444	-0.479506385404752	0.653	0.825	1	Fosb	14282	B-cells
808	0.0363738194445961	-0.40272587247981	0.084	0.193	1	9930021J03Rik	240613	B-cells
809	0.0365041593445193	0.442629629929225	0.6	0.64	1	Csf2ra	12982	B-cells
810	0.0365236110502336	0.329493696912925	0.821	0.833	1	Npc2	67963	B-cells
811	0.0370001672775961	0.495395069645359	0.105	0.035	1	Cd8a	12525	B-cells
812	0.0370639872630521	-0.312638651012957	0.063	0.158	1	Coq8a	67426	B-cells
813	0.0378442191612809	0.645149838860139	0.432	0.377	1	Ifi203	15950	B-cells
814	0.0382756635066304	-0.2611626440537	0.316	0.526	1	Egr1	13653	B-cells
815	0.0383863184515338	-0.230055237673503	0.547	0.789	1	Lrrfip1	16978	B-cells
816	0.0387082007426783	0.359532529501814	0.2	0.395	1	Cacna1s	12292	B-cells
817	0.0388770194295155	-0.283768692843944	0.6	0.807	1	Dusp1	19252	B-cells
818	0.0395236128732964	-0.218056559381651	0.168	0.325	1	Siglecg	243958	B-cells
819	0.0396034648991265	-0.347615662652086	0.137	0.272	1	Rnf126	70294	B-cells
820	0.0398518605496274	0.491617975132737	0.295	0.228	1	Bin2	668218	B-cells
821	0.040835259221462	-0.263268217440096	0.053	0.14	1	Prkab1	19079	B-cells
822	0.0409469162373279	-0.224498111151064	0.547	0.763	1	Pgk1	18655	B-cells
823	0.0413843197260942	-0.234441340900877	0.558	0.798	1	Pafah1b1	18472	B-cells
824	0.0415679760549151	0.307356932819267	0.211	0.421	1	Tspan31	67125	B-cells
825	0.0419007054482267	-0.376619086204106	0.6	0.781	1	Rgs2	19735	B-cells
826	0.0434692050136955	-0.282173108838107	0.716	0.798	1	Rps27l	67941	B-cells
827	0.0435217930889591	0.520078494098503	0.653	0.719	1	Tubb5	22154	B-cells
828	0.0439211626208582	-0.234685708505473	0.032	0.105	1	Dtx1	14357	B-cells
829	0.0443863040888163	-0.226082545988347	0.084	0.184	1	Cd55	13136	B-cells
830	0.0445773475202286	0.280341627050258	0.853	0.886	1	Psmb8	16913	B-cells
831	0.0446288337759868	-0.215631642237591	0.074	0.175	1	Brwd1	93871	B-cells
832	0.0448398990100336	-0.620268266994713	0.158	0.289	1	Spp1	20750	B-cells
833	0.0449487654813357	-0.243825547675268	0.789	0.904	1	Cox6c	12864	B-cells
834	0.0450084257450061	-0.204459857272171	0.032	0.105	1	Sntb2	20650	B-cells
835	0.0450129495094106	-0.283386937062403	0.179	0.325	1	Mfsd6	98682	B-cells
836	0.0457244226646508	0.352559844998389	0.789	0.816	1	Taldo1	21351	B-cells
837	0.046681819848044	0.230104633743486	0.032	0.105	1	Tram2	170829	B-cells
838	0.0468958126080428	4.45604370033152	0.189	0.105	1	Igha	238447	B-cells
839	0.0472511265521525	-0.210311663177814	0.032	0.105	1	Selenom	114679	B-cells
840	0.0476506069602903	0.227850985564044	0.326	0.614	1	Nrbp1	192292	B-cells
841	0.0480663760694156	-0.266927873141841	0.895	0.982	1	Junb	16477	B-cells
842	0.0480712254107156	-0.404738001004909	0.916	0.974	1	Ddx5	13207	B-cells
843	0.0483218790630254	-0.68428515358274	0.063	0.149	1	Ccl22	20299	B-cells
844	0.0483669055402357	-0.245111504351738	0.537	0.789	1	Nop53	68077	B-cells
845	0.0492118186831058	-0.3775502834155	0.484	0.781	1	S100a6	20200	B-cells
846	0.0492300689760019	0.595082181458427	0.263	0.175	1	Cd38	12494	B-cells
847	0.049512815316473	0.249254900285198	0.126	0.272	1	Cdip1	66626	B-cells
848	0.0496169113539684	-0.221851515812846	0.874	0.965	1	Chchd2	14004	B-cells
849	0.049744618954635	0.292013879145024	0.2	0.386	1	Itgal	16408	B-cells
850	0.0497563853918796	-0.240813788406784	0.526	0.746	1	Rbpj	19664	B-cells
851	0.0508766899776036	-0.202578088664052	0.095	0.211	1	Mfng	17305	B-cells
852	0.0516322246831264	-0.396199072561023	0.442	0.632	1	Txnip	56338	B-cells
853	0.0528709426819839	-0.205637939435332	0.874	0.939	1	Arpc3	56378	B-cells
854	0.053791413380006	0.326766796491243	0.137	0.061	1	Tnf	21926	B-cells
855	0.0547120925225644	0.303586247503214	0.789	0.904	1	H2-DMa	14998	B-cells
856	0.0568204089823582	-0.259769115777912	0.737	0.877	1	Nsa2	59050	B-cells
857	0.0574533275872808	-0.290710736520957	0.105	0.211	1	Satb1	20230	B-cells
858	0.058513197839981	0.255031480354236	0.853	0.868	1	Lsp1	16985	B-cells
859	0.0586506007004698	-0.314045123672	0.158	0.289	1	Serpinb6b	20708	B-cells
860	0.0593139205042394	0.68095884406272	0.537	0.553	1	Mndal	100040462	B-cells
861	0.0605712824691508	-0.340432496676812	0.116	0.219	1	Cd69	12515	B-cells
862	0.0608677048521602	0.215897969091224	0.274	0.509	1	Spcs3	76687	B-cells
863	0.0615055075991555	-0.406651991641646	0.147	0.254	1	Cd79a	12518	B-cells
864	0.0623241305105845	0.309828247458238	0.853	0.877	1	Napsa	16541	B-cells
865	0.0627707437806373	-0.207228490278315	0.758	0.912	1	Ctsz	64138	B-cells
866	0.0627733120537487	0.340382060005839	0.179	0.342	1	Cd164	53599	B-cells
867	0.0655500891440443	-0.210607684789254	0.147	0.289	1	Flii	14248	B-cells
868	0.0655506568585719	-0.218552576708564	0.632	0.877	1	Psma2	19166	B-cells
869	0.065698320210608	0.603958278168269	0.705	0.754	1	Rac2	19354	B-cells
870	0.0662826383396645	-0.34506101308613	0.042	0.114	1	Zfp950	414758	B-cells
871	0.0663652975078366	0.228376228263286	0.779	0.781	1	Ptms	69202	B-cells
872	0.0664022070586544	0.50516496219434	0.242	0.175	1	Ppt2	54397	B-cells
873	0.0665931372595311	0.446408522524502	0.642	0.728	1	Cnn2	12798	B-cells
874	0.067001822701505	-0.211377036854995	0.042	0.114	1	Tmem127	69470	B-cells
875	0.0672150384099962	0.525103610855383	0.421	0.439	1	Dynlrb1	67068	B-cells
876	0.0682305264346631	-0.223558744570751	0.495	0.702	1	Slc6a6	21366	B-cells
877	0.0686832341453978	-0.244476883266044	0.053	0.132	1	Oasl1	231655	B-cells
878	0.0696701632392588	-0.302530812133912	0.137	0.246	1	Ms4a1	12482	B-cells
879	0.0699430761849009	-0.237145905245498	0.042	0.114	1	2310001H17Rik	76432	B-cells
880	0.0718786057202598	-0.26098264028134	0.653	0.798	1	Rnh1	107702	B-cells
881	0.0723671808742	0.204951981903109	0.137	0.272	1	Stx17	67727	B-cells
882	0.0736329646974519	0.221632467019024	0.074	0.167	1	Dmac2	66349	B-cells
883	0.0749764133860348	0.507150000932128	0.453	0.456	1	Cdkn1b	12576	B-cells
884	0.0766013041043853	-0.258845846785044	0.579	0.754	1	Clic4	29876	B-cells
885	0.0767884631255777	0.222234483395256	0.084	0.184	1	Sptlc1	268656	B-cells
886	0.0772624827258993	0.554013760526624	0.158	0.088	1	Ifitm1	68713	B-cells
887	0.0779824455239231	-0.214159743298759	0.105	0.202	1	Tnfrsf13c	72049	B-cells
888	0.0784760544013417	0.262235378077728	0.084	0.175	1	Cd2	12481	B-cells
889	0.0786379616364005	-0.348316363406133	0.074	0.158	1	Gpx3	14778	B-cells
890	0.079603585876186	0.274014621487357	0.053	0.132	1	Lzic	69151	B-cells
891	0.0851313420818104	0.481617187129804	0.326	0.281	1	Scimp	327957	B-cells
892	0.0875015928263418	0.75490918738524	0.516	0.544	1	Cldnd1	224250	B-cells
893	0.0875044238967395	0.504328973652722	0.579	0.596	1	Cbfa2t3	12398	B-cells
894	0.0879700058807426	0.476038130956591	0.558	0.605	1	Epsti1	108670	B-cells
895	0.0896066290574603	0.253056986683148	0.821	0.895	1	Eif3h	68135	B-cells
896	0.0923773258680788	0.830585445662102	0.6	0.596	1	Ifitm2	80876	B-cells
897	0.0940642618389858	-0.982725505486592	0.053	0.123	1	Igfbp6	16012	B-cells
898	0.0940870770002505	0.234944582279415	0.8	0.851	1	Eef1d	66656	B-cells
899	0.0965911741767102	0.466425611450515	0.663	0.781	1	Pold4	69745	B-cells
900	0.0983899299190005	0.304909497949685	0.705	0.711	1	Tkt	21881	B-cells
901	0.0983985614931209	0.380424881328383	0.158	0.096	1	Plxnd1	67784	B-cells
902	0.0991522962506673	-0.213851114714268	0.274	0.439	1	Snx9	66616	B-cells
903	0.0998699191271285	-0.207148918664812	0.147	0.272	1	Dapk3	13144	B-cells
904	0.103522692261886	0.533864614452263	0.295	0.246	1	BC017643	NA	B-cells
905	0.105410589854522	-0.236287721507351	0.189	0.333	1	Tnpo1	238799	B-cells
906	0.106700224588436	-0.223665273204776	0.474	0.675	1	1810037I17Rik	67704	B-cells
907	0.108109650983796	0.901716911120735	0.232	0.412	1	Txndc5	105245	B-cells
908	0.108862868654757	1.30163457469206	0.379	0.342	1	Ccl4	20303	B-cells
909	0.110346870842065	0.287566109842751	0.168	0.105	1	Trim12c	319236	B-cells
910	0.111684168799443	0.529114753497435	0.621	0.737	1	Shisa5	66940	B-cells
911	0.11227111320827	-0.207705428455359	0.305	0.228	1	Irf7	54123	B-cells
912	0.112594359928867	0.534665160893997	0.495	0.553	1	Arhgap45	70719	B-cells
913	0.11435809247594	1.02034844715645	0.316	0.272	1	Wfdc17	100034251	B-cells
914	0.115727133764964	0.210957394177245	0.126	0.07	1	Cox18	231430	B-cells
915	0.117202551593543	0.266897529702815	0.189	0.342	1	Snd1	56463	B-cells
916	0.118711943859562	0.343736091585133	0.116	0.061	1	Tmem87a	211499	B-cells
917	0.122104011713594	0.326685811002893	0.737	0.86	1	Scand1	19018	B-cells
918	0.123401322492824	0.281555066540121	0.779	0.868	1	Atp5f1	NA	B-cells
919	0.129556688587401	-0.974683032297623	0.105	0.184	1	Ccl17	20295	B-cells
920	0.129787955928063	0.360758219016969	0.358	0.605	1	Arhgap5	11855	B-cells
921	0.130044133985646	0.420124596469664	0.284	0.246	1	Pglyrp1	21946	B-cells
922	0.130327360490812	0.51370755398974	0.316	0.298	1	Pbx1	18514	B-cells
923	0.135333566291169	-0.250171923907393	0.747	0.842	1	Fos	14281	B-cells
924	0.136182253805751	0.793354182090256	0.495	0.579	1	Serinc3	26943	B-cells
925	0.136344219872558	-0.292357944768523	0.621	0.807	1	Klf2	16598	B-cells
926	0.139023960296719	0.290982945592578	0.705	0.746	1	Psmd8	57296	B-cells
927	0.140530376833782	0.366672986004865	0.253	0.202	1	Flot1	14251	B-cells
928	0.140928115105891	0.206222214770613	0.105	0.053	1	Prr5	109270	B-cells
929	0.143231095398909	0.507531021730611	0.168	0.114	1	Il16	16170	B-cells
930	0.14332925587715	0.21759328250977	0.811	0.842	1	Atp5c1	11949	B-cells
931	0.143600158820786	0.531162763683503	0.4	0.404	1	Ifi211	381308	B-cells
932	0.146111980295167	0.207457208250619	0.116	0.211	1	Parp2	11546	B-cells
933	0.147094572006805	0.272121475616363	0.116	0.211	1	Fam208b	NA	B-cells
934	0.147451897729969	0.268049311522838	0.063	0.132	1	Nomo1	211548	B-cells
935	0.147451897729969	0.217923318903916	0.063	0.132	1	Cep164	214552	B-cells
936	0.149214881829706	-0.2032907488583	0.116	0.202	1	0610030E20Rik	68364	B-cells
937	0.149634725942372	0.248989588287167	0.158	0.281	1	Mpdu1	24070	B-cells
938	0.150940138660431	-0.281308675433172	0.137	0.219	1	Cited2	17684	B-cells
939	0.150955219827741	0.257160412578144	0.779	0.807	1	H2-DMb1	14999	B-cells
940	0.154056864887036	-0.285321914336074	0.916	1	1	Ftl1	14325	B-cells
941	0.157497583476278	0.284225393561575	0.768	0.807	1	Kctd12	239217	B-cells
942	0.157871736821878	0.442557719201014	0.095	0.175	1	Rgcc	66214	B-cells
943	0.159203370140869	0.236548505116542	0.168	0.298	1	Mapk3	26417	B-cells
944	0.159593086930136	-0.205774413798056	0.063	0.123	1	Ralgps2	78255	B-cells
945	0.161811772320774	0.370269072002725	0.579	0.737	1	Rpl10-ps3	100043346	B-cells
946	0.161909102399172	0.506389152380099	0.4	0.43	1	Sept9	53860	B-cells
947	0.162131841210784	0.581548028831272	0.495	0.684	1	Lgals1	16852	B-cells
948	0.164647715056415	0.338365991546216	0.768	0.825	1	Cd53	12508	B-cells
949	0.165050779815085	-0.429352240838259	0.053	0.105	1	Col1a1	12842	B-cells
950	0.165743866691558	0.43661627477967	0.463	0.535	1	Dpp4	13482	B-cells
951	0.169452393235818	0.292494444150874	0.621	0.754	1	Ndufb10	68342	B-cells
952	0.172273932790386	0.375624888977843	0.126	0.079	1	Cog1	16834	B-cells
953	0.173463965428342	0.28624863108751	0.168	0.289	1	Grina	66168	B-cells
954	0.174389129171199	0.388689713376605	0.189	0.325	1	Suz12	52615	B-cells
955	0.177111746167836	0.418066375535931	0.305	0.263	1	Gcnt2	14538	B-cells
956	0.177728542442488	0.451986341957993	0.284	0.491	1	Rnf187	108660	B-cells
957	0.179668413988466	0.235028346567456	0.158	0.272	1	Zfx	22764	B-cells
958	0.181283316897804	0.342858205625429	0.147	0.096	1	Ssbp2	66970	B-cells
959	0.183488428648193	0.286853302583001	0.168	0.114	1	Gm34084	102637213	B-cells
960	0.185054075568532	-0.223760684554561	0.389	0.553	1	Ehd4	98878	B-cells
961	0.185979375388658	0.696054775411791	0.547	0.579	1	Rnase6	78416	B-cells
962	0.187205940012427	0.226190874321108	0.126	0.219	1	Adk	11534	B-cells
963	0.190286357544523	-0.203750637934858	0.832	0.895	1	H2afz	51788	B-cells
964	0.190743085735517	0.400718084263347	0.474	0.561	1	Higd2a	67044	B-cells
965	0.191470482349235	0.381591511521175	0.537	0.632	1	Mtpn	14489	B-cells
966	0.192731615471221	0.37248115289957	0.547	0.561	1	Jaml	270152	B-cells
967	0.19411684028475	0.290088479871168	0.705	0.693	1	Plbd1	66857	B-cells
968	0.19562654221984	0.419463353255871	0.347	0.342	1	Stx16	228960	B-cells
969	0.196034268778273	-0.208071233989856	0.105	0.184	1	Timp2	21858	B-cells
970	0.202145872972772	0.236546058218333	0.253	0.404	1	Rnaseh2c	68209	B-cells
971	0.202964614523528	0.328794403696507	0.326	0.518	1	Ddx46	212880	B-cells
972	0.204502674247455	0.441882706563844	0.2	0.158	1	Zmynd8	228880	B-cells
973	0.207043042909631	0.300956573854832	0.147	0.254	1	Pex7	18634	B-cells
974	0.208962132190991	0.215360807705008	0.263	0.43	1	Eif2a	229317	B-cells
975	0.214529456851252	0.524506437625402	0.2	0.158	1	Tsc22d1	21807	B-cells
976	0.215093362650589	0.213373380312616	0.147	0.228	1	S100a4	20198	B-cells
977	0.217057032612233	0.270103403569742	0.832	0.789	1	Gm2a	14667	B-cells
978	0.219601140368264	0.360266932864269	0.221	0.175	1	Galnt11	231050	B-cells
979	0.220216160866439	0.235296434445128	0.105	0.061	1	Zc3h12d	237256	B-cells
980	0.221268461850199	0.268116791826622	0.621	0.684	1	Itgb2	16414	B-cells
981	0.221714789063843	0.321397051988972	0.316	0.518	1	Ifnar2	15976	B-cells
982	0.223137558751512	0.213066435099971	0.263	0.412	1	Elmo1	140580	B-cells
983	0.224666988196381	0.271553584849881	0.221	0.351	1	Plscr1	22038	B-cells
984	0.227504237243297	-0.330635181495901	0.063	0.114	1	Iglc1	110785	B-cells
985	0.233918602125658	0.445390487005385	0.484	0.553	1	Cd68	12514	B-cells
986	0.234040496297522	0.293492929909784	0.474	0.491	1	Ece1	230857	B-cells
987	0.237467975036229	0.25504395629778	0.253	0.412	1	Lyst	17101	B-cells
988	0.237803068451898	0.264545306978819	0.137	0.096	1	Fgr	14191	B-cells
989	0.237977365948281	0.338670891744401	0.526	0.614	1	Glrx3	30926	B-cells
990	0.238166664077842	0.494996666624862	0.589	0.693	1	Selplg	20345	B-cells
991	0.239339036317102	-0.207443897785638	0.137	0.219	1	Malsu1	75593	B-cells
992	0.239356095758934	0.365199237065346	0.221	0.184	1	Rinl	320435	B-cells
993	0.239458354324493	0.400514346145207	0.495	0.561	1	Akap9	100986	B-cells
994	0.240591350705883	0.232465196418632	0.316	0.518	1	Tprgl	67808	B-cells
995	0.241517214848596	0.462302432979531	0.663	0.746	1	Pld4	104759	B-cells
996	0.242596632384231	0.212157649794016	0.232	0.36	1	Golga4	54214	B-cells
997	0.243180562914994	-0.304531386070791	0.126	0.193	1	Plaur	18793	B-cells
998	0.248654462504564	0.312149697298234	0.147	0.246	1	Aggf1	66549	B-cells
999	0.250974102315922	0.317704680275715	0.2	0.158	1	Snx22	382083	B-cells
1000	0.251548982784435	0.374842070022725	0.537	0.693	1	Prcp	72461	B-cells
1001	0.251918411299159	0.217832528269105	0.8	0.851	1	Arf5	11844	B-cells
1002	0.252229206133973	0.265345228400446	0.074	0.132	1	Sfmbt1	54650	B-cells
1003	0.254012976887237	-0.408679007932046	0.168	0.254	1	Mt2	17750	B-cells
1004	0.25402011107275	0.223119752325595	0.074	0.132	1	Terf1	21749	B-cells
1005	0.25402011107275	0.252090964684073	0.074	0.132	1	Cpsf1	94230	B-cells
1006	0.254351803539028	0.201999344817315	0.221	0.351	1	Morc3	338467	B-cells
1007	0.256654551063395	0.331962798960772	0.2	0.316	1	Trim44	80985	B-cells
1008	0.258179955658445	0.260341066482631	0.137	0.096	1	Mrpl10	107732	B-cells
1009	0.258972320866855	0.246475235122369	0.2	0.167	1	Hps5	246694	B-cells
1010	0.259105367340784	0.254051296029337	0.063	0.114	1	Arhgap21	71435	B-cells
1011	0.259396239180183	0.275442344207939	0.263	0.395	1	Arhgef1	16801	B-cells
1012	0.259892882759463	0.407429899447044	0.726	0.807	1	Sec11c	66286	B-cells
1013	0.260704832959626	0.222273052201349	0.284	0.439	1	Acox3	80911	B-cells
1014	0.262539998987808	0.412698044464722	0.526	0.588	1	Clec9a	232414	B-cells
1015	0.263259770540218	0.216699047626781	0.168	0.272	1	Fam98c	73833	B-cells
1016	0.265588424243423	0.264351378592796	0.147	0.237	1	Ptp4a3	19245	B-cells
1017	0.266478148713393	0.203078842710164	0.463	0.746	1	Hnrnpm	76936	B-cells
1018	0.267214497985908	0.231496562873077	0.095	0.158	1	1110059E24Rik	66206	B-cells
1019	0.267354929941698	0.244681245095791	0.316	0.509	1	Lrrc59	98238	B-cells
1020	0.268952784682994	0.317563660189077	0.063	0.114	1	Ugdh	22235	B-cells
1021	0.271793469220509	0.237326103728677	0.179	0.272	1	Myc	17869	B-cells
1022	0.272027814888073	0.263045244090776	0.116	0.193	1	Kat2b	18519	B-cells
1023	0.273154189375203	0.406975842617081	0.579	0.667	1	St8sia4	20452	B-cells
1024	0.278653992051056	0.472946957675675	0.337	0.342	1	Ifi207	226691	B-cells
1025	0.280554589676151	0.404472531319026	0.4	0.404	1	Ccr2	12772	B-cells
1026	0.285816342807434	0.23473910912918	0.137	0.219	1	Psme4	103554	B-cells
1027	0.286697000756884	0.385469616019042	0.505	0.579	1	Pak1	18479	B-cells
1028	0.287519239467293	0.270765862814881	0.147	0.237	1	Gbf1	107338	B-cells
1029	0.29076553828433	0.387460592571177	0.242	0.228	1	Rps6ka1	20111	B-cells
1030	0.292472776952936	0.23504582586984	0.253	0.386	1	Taf15	70439	B-cells
1031	0.294746028342789	0.218282120234007	0.316	0.509	1	Stt3a	16430	B-cells
1032	0.295673095048799	0.208116795995482	0.632	0.702	1	Vamp8	22320	B-cells
1033	0.298108199433216	0.232408219634271	0.284	0.272	1	Ctnnbip1	67087	B-cells
1034	0.298330428061038	0.262199385775936	0.137	0.219	1	Kidins220	77480	B-cells
1035	0.301195580432817	0.389583853604314	0.232	0.219	1	Spag7	216873	B-cells
1036	0.301793364735621	0.392631163580685	0.432	0.5	1	Apobec3	80287	B-cells
1037	0.302384624769977	0.287178948566285	0.126	0.202	1	Clock	12753	B-cells
1038	0.307205315639863	0.236865631375178	0.295	0.474	1	Etfa	110842	B-cells
1039	0.307952662989333	0.247733994200359	0.137	0.219	1	Hdac2	15182	B-cells
1040	0.308248852310417	0.267235134409217	0.4	0.579	1	Fkbp2	14227	B-cells
1041	0.311440453144854	0.253694224819141	0.6	0.658	1	Dapp1	26377	B-cells
1042	0.311548484302545	0.271395099715175	0.768	0.807	1	Irf8	15900	B-cells
1043	0.31700756671861	0.390451775605559	0.211	0.184	1	Cwc22	80744	B-cells
1044	0.319468785265348	0.39000858041604	0.2	0.307	1	Lman1	70361	B-cells
1045	0.32069720310632	0.309774541065421	0.253	0.219	1	Epcam	17075	B-cells
1046	0.329940942552191	0.350487540764334	0.358	0.351	1	Ms4a6c	73656	B-cells
1047	0.33395901029927	0.230005066363017	0.274	0.421	1	Papd4	NA	B-cells
1048	0.334135759315832	0.421682536882415	0.389	0.605	1	Ncf1	17969	B-cells
1049	0.334885976053873	0.570098626222524	0.4	0.447	1	Olfm1	56177	B-cells
1050	0.335918910743785	0.347678869598121	0.568	0.658	1	BC028528	229600	B-cells
1051	0.340276352032899	0.500239045317951	0.421	0.474	1	Hfe	15216	B-cells
1052	0.340462411833015	0.21423933796366	0.074	0.123	1	Trak2	70827	B-cells
1053	0.347849108103922	0.275310239362935	0.189	0.289	1	Snx18	170625	B-cells
1054	0.349925454493054	0.36168993405353	0.484	0.553	1	Evi2a	14017	B-cells
1055	0.350126225030216	0.232753155204102	0.295	0.465	1	Med13l	76199	B-cells
1056	0.351158184593529	-0.433943830819742	0.063	0.105	1	Ggct	110175	B-cells
1057	0.355602051162868	0.211163466607465	0.2	0.316	1	Bmyc	107771	B-cells
1058	0.355949715236399	0.207097966862735	0.453	0.746	1	Rps27rt	100043813	B-cells
1059	0.356015782353526	0.368881102343546	0.432	0.5	1	Stip1	20867	B-cells
1060	0.356290007702772	0.255707945687833	0.221	0.351	1	Clns1a	12729	B-cells
1061	0.360659082853446	0.234678296059197	0.295	0.439	1	H2-Q4	15015	B-cells
1062	0.360848669851659	-0.248278309157351	0.105	0.158	1	Rras	20130	B-cells
1063	0.36087700445879	0.556693450229548	0.642	0.789	1	Pdia6	71853	B-cells
1064	0.360999503112005	0.203047466863921	0.063	0.105	1	Zfhx2	239102	B-cells
1065	0.361705298292413	0.272086619987462	0.537	0.64	1	Wasf2	242687	B-cells
1066	0.363063978873959	0.268066942547639	0.484	0.57	1	Snf8	27681	B-cells
1067	0.36325861209102	0.312808253497513	0.505	0.561	1	Atg3	67841	B-cells
1068	0.365879953957474	0.265491418530697	0.168	0.254	1	Ddx52	78394	B-cells
1069	0.36771142904415	0.495551184701381	0.2	0.175	1	Arid5b	71371	B-cells
1070	0.368650354146102	0.21724213714616	0.821	0.921	1	Rhoa	11848	B-cells
1071	0.368958591774873	0.243489865916052	0.263	0.412	1	Mybbp1a	18432	B-cells
1072	0.369770355633554	0.28896524801627	0.232	0.36	1	Afg3l1	114896	B-cells
1073	0.372321984464763	0.235655138021957	0.642	0.728	1	2410015M20Rik	NA	B-cells
1074	0.374323812147072	-0.38322467292222	0.484	0.64	1	Hsph1	15505	B-cells
1075	0.375433647711249	0.377113529454814	0.611	0.807	1	Gm10073	100042734	B-cells
1076	0.376049420628865	0.341187555902869	0.505	0.596	1	Txndc15	69672	B-cells
1077	0.380031363111204	0.379625387306018	0.263	0.404	1	Rabgap1l	29809	B-cells
1078	0.380313004903147	0.672161369629572	0.379	0.553	1	Gm26917	NA	B-cells
1079	0.380893074950091	0.200358015374873	0.253	0.368	1	Tle3	21887	B-cells
1080	0.381146915418186	0.361978491859521	0.653	0.754	1	Mtdh	67154	B-cells
1081	0.390265964699781	0.286602997873887	0.726	0.86	1	Arhgdib	11857	B-cells
1082	0.392600664526595	-0.272066090981121	0.411	0.579	1	Sbno2	216161	B-cells
1083	0.395856541469655	0.344962828745021	0.358	0.553	1	Syk	20963	B-cells
1084	0.3962114835565	0.310311826041324	0.221	0.325	1	Fgfr1	14182	B-cells
1085	0.397616984126596	0.233174632998064	0.189	0.167	1	Zfp445	235682	B-cells
1086	0.397939632750196	0.347070239793965	0.505	0.64	1	Cmpk1	66588	B-cells
1087	0.399483837787632	0.235963787778185	0.284	0.412	1	Cops5	26754	B-cells
1088	0.401322732950642	0.256296460862495	0.611	0.684	1	Dock10	210293	B-cells
1089	0.403639400038501	0.364998382757126	0.189	0.289	1	Uhrf1bp1l	75089	B-cells
1090	0.406150105695079	0.394064325769278	0.432	0.535	1	Ctnna1	12385	B-cells
1091	0.407029421799391	0.220644717858263	0.221	0.211	1	Ndufaf3	66706	B-cells
1092	0.408429979416848	0.220195716018131	0.116	0.175	1	Acot8	170789	B-cells
1093	0.409704186904951	0.567425194204957	0.337	0.377	1	Supt20	56790	B-cells
1094	0.410933701321248	0.265613047622854	0.389	0.588	1	Ikbkb	16150	B-cells
1095	0.411469049216738	0.403589335417139	0.568	0.684	1	Dbnl	13169	B-cells
1096	0.412494331890419	0.247710010936062	0.379	0.561	1	Rab8a	17274	B-cells
1097	0.412608996962412	0.388421512188311	0.347	0.386	1	Arhgef6	73341	B-cells
1098	0.412806306769754	0.284548599037394	0.653	0.772	1	Itgb7	16421	B-cells
1099	0.414719785411012	0.374619501045481	0.158	0.132	1	Bcl11a	14025	B-cells
1100	0.415504341824469	0.221050716919559	0.4	0.465	1	Psmg4	69666	B-cells
1101	0.415875048626684	0.269650794046751	0.6	0.64	1	Hspa1a	193740	B-cells
1102	0.41669412522808	0.371868981822124	0.305	0.325	1	Iqgap2	544963	B-cells
1103	0.423168150123104	0.236919441977134	0.2	0.298	1	Prkra	23992	B-cells
1104	0.423720150661109	0.21669064724972	0.221	0.333	1	Ap3b1	11774	B-cells
1105	0.424575616870932	0.332342910484916	0.253	0.377	1	4933434E20Rik	99650	B-cells
1106	0.425737074654519	0.232433685461547	0.253	0.395	1	Arl8b	67166	B-cells
1107	0.434088691167572	0.259910534031062	0.611	0.693	1	Cyth4	72318	B-cells
1108	0.43437257312233	0.255508241934891	0.126	0.184	1	Ggh	14590	B-cells
1109	0.435059834564314	-0.390934791530843	0.526	0.588	1	Il1b	16176	B-cells
1110	0.437172758276705	0.20702671314722	0.158	0.228	1	Clptm1	56457	B-cells
1111	0.437259009186911	0.227638808430986	0.137	0.202	1	Cnot3	232791	B-cells
1112	0.437634745990343	0.243109204363019	0.158	0.237	1	Srgap2	14270	B-cells
1113	0.438267380961274	0.277330940725275	0.168	0.246	1	Hspa4l	18415	B-cells
1114	0.439737343554796	0.206033829360798	0.621	0.754	1	Plekho1	67220	B-cells
1115	0.440220811982471	0.351259953367586	0.547	0.702	1	Ndufab1	70316	B-cells
1116	0.442980324285897	0.297808328049978	0.2	0.289	1	Gorasp2	70231	B-cells
1117	0.446414982811169	0.5827890179009	0.453	0.658	1	Xbp1	22433	B-cells
1118	0.448443488378644	0.283667274634989	0.463	0.535	1	Sdf2l1	64136	B-cells
1119	0.455057445732586	0.379216231909124	0.179	0.158	1	Spinkl	77424	B-cells
1120	0.456025248490558	0.354331064124776	0.179	0.167	1	Rb1	19645	B-cells
1121	0.460614211455537	0.302118670543936	0.326	0.491	1	Ccnd3	12445	B-cells
1122	0.460990816166086	0.289582587650035	0.2	0.193	1	Idh2	269951	B-cells
1123	0.461642773900003	0.221052333803004	0.368	0.553	1	Ivns1abp	117198	B-cells
1124	0.464410006345702	0.30426686032582	0.442	0.535	1	Atxn7l3b	382423	B-cells
1125	0.46573079484659	0.258569601215612	0.368	0.561	1	Tmbim4	68212	B-cells
1126	0.469406567008574	0.36566206776478	0.4	0.596	1	Nt5c	50773	B-cells
1127	0.472516034826417	0.21329736483486	0.284	0.439	1	Hmox2	15369	B-cells
1128	0.472936040398541	0.217901989301207	0.2	0.184	1	Elf4	56501	B-cells
1129	0.47451371635619	0.276117313674488	0.137	0.114	1	Txlng	353170	B-cells
1130	0.475982036703546	0.211503842734596	0.537	0.614	1	Phf11b	236451	B-cells
1131	0.48049411697026	0.236062739444854	0.105	0.149	1	Zbtb38	245007	B-cells
1132	0.482511691127395	0.215430094975998	0.263	0.377	1	Poldip3	73826	B-cells
1133	0.484236373129313	0.237120508993512	0.2	0.281	1	Plekhm3	241075	B-cells
1134	0.485781306512672	0.262403185218724	0.253	0.263	1	Lrrc25	211228	B-cells
1135	0.486141851111652	0.230238397824494	0.084	0.123	1	Tdp2	56196	B-cells
1136	0.487716456158267	0.401401754926608	0.211	0.307	1	Edem2	108687	B-cells
1137	0.488477111913969	0.243918033607302	0.558	0.667	1	Acadl	11363	B-cells
1138	0.491395483194526	0.2487588442509	0.137	0.184	1	Iglc2	110786	B-cells
1139	0.492378042459796	0.264628790375555	0.263	0.263	1	Net1	56349	B-cells
1140	0.49381673293264	0.214656573555627	0.158	0.219	1	Tm9sf4	99237	B-cells
1141	0.497363623882367	0.264588664079479	0.432	0.544	1	Cetn3	12626	B-cells
1142	0.497492834139489	0.50693562810382	0.358	0.43	1	Mettl23	74319	B-cells
1143	0.498410251182371	0.279502389986044	0.526	0.57	1	Hspa1b	15511	B-cells
1144	0.499773614952509	0.293287389831048	0.347	0.526	1	Mrpl18	67681	B-cells
1145	0.502305203987302	0.37125025946111	0.263	0.289	1	Eci2	23986	B-cells
1146	0.50523772468583	0.277056428895804	0.116	0.096	1	Zcchc4	78796	B-cells
1147	0.510039788027788	0.265482678541081	0.516	0.623	1	Gng2	14702	B-cells
1148	0.512340363032831	0.291479310831184	0.568	0.772	1	Zfp36l1	12192	B-cells
1149	0.51262266271113	0.276328528080199	0.2	0.202	1	Tifab	212937	B-cells
1150	0.513512627593202	0.221241737432504	0.432	0.518	1	Rnf130	59044	B-cells
1151	0.525035251281468	0.277978664533623	0.284	0.412	1	Aco2	11429	B-cells
1152	0.530222737425244	0.2502605754089	0.632	0.781	1	Selenof	93684	B-cells
1153	0.536025572040514	0.591710643009073	0.105	0.088	1	Ccl3	20302	B-cells
1154	0.541652735595811	0.236889782200428	0.074	0.105	1	Mtif2	76784	B-cells
1155	0.542100741830403	0.796674125553759	0.232	0.219	1	Mzb1	69816	B-cells
1156	0.545518924541377	0.280286695311428	0.526	0.561	1	Slamf7	75345	B-cells
1157	0.546592622287766	0.221632066347309	0.263	0.386	1	Cnpy3	72029	B-cells
1158	0.547829717241502	0.290138326490438	0.221	0.325	1	Nrp1	18186	B-cells
1159	0.551386430152447	0.259415506186807	0.389	0.456	1	Btla	208154	B-cells
1160	0.553923566737866	0.202870669066538	0.074	0.105	1	Kmt5c	232811	B-cells
1161	0.555428706482692	0.310874856960489	0.253	0.351	1	Spen	56381	B-cells
1162	0.555805497970145	0.245514301914457	0.568	0.763	1	Ppp1r11	76497	B-cells
1163	0.556019611733297	0.260527407981013	0.453	0.518	1	Dynll2	68097	B-cells
1164	0.558294747526851	0.231640196626019	0.232	0.333	1	Tomm34	67145	B-cells
1165	0.558486211664163	0.344559463419725	0.558	0.719	1	Ptpn1	19246	B-cells
1166	0.559331252218734	0.208587253784541	0.526	0.623	1	Ppm1m	67905	B-cells
1167	0.56018313229402	0.30237727533808	0.337	0.482	1	Ogt	108155	B-cells
1168	0.562945947323561	0.224035565407965	0.337	0.465	1	Ebna1bp2	69072	B-cells
1169	0.563175502661758	0.218605926357572	0.253	0.368	1	Tep1	21745	B-cells
1170	0.568561079737729	0.224369570329439	0.263	0.272	1	Pirb	18733	B-cells
1171	0.569605484557371	0.310240960239553	0.347	0.412	1	Nup210	54563	B-cells
1172	0.570716696767307	0.321565929798389	0.263	0.368	1	Ssbp4	76900	B-cells
1173	0.572698504829004	0.295428127463232	0.421	0.535	1	Ndufa8	68375	B-cells
1174	0.576864322093038	0.208838019639909	0.6	0.728	1	Srp14	20813	B-cells
1175	0.57839560794846	0.214225895645576	0.326	0.465	1	Sh3bp1	20401	B-cells
1176	0.581823248804225	0.382310682220419	0.389	0.465	1	Huwe1	59026	B-cells
1177	0.583926140604371	0.205000085506431	0.347	0.518	1	Rbms1	56878	B-cells
1178	0.585532372825852	0.204414420422799	0.516	0.772	1	Rabac1	14470	B-cells
1179	0.58617495314307	0.210477937194696	0.379	0.535	1	Surf4	20932	B-cells
1180	0.587011832788766	0.289618034132935	0.2	0.202	1	Cdipt	52858	B-cells
1181	0.58788874528823	0.25446814068493	0.253	0.333	1	Tcf12	21406	B-cells
1182	0.592708130241459	0.213199790121058	0.2	0.281	1	Xpa	22590	B-cells
1183	0.596544279432449	0.330402918199126	0.358	0.561	1	Wdr89	72338	B-cells
1184	0.597150908833263	0.207015973282744	0.295	0.43	1	Borcs8	72368	B-cells
1185	0.602586138195983	0.220295935237551	0.4	0.439	1	Zbtb20	56490	B-cells
1186	0.603569556264035	0.251650546649942	0.284	0.421	1	Exosc5	27998	B-cells
1187	0.604887522870795	0.371829187339339	0.663	0.825	1	Rap1a	109905	B-cells
1188	0.604956726927591	0.236636160777321	0.179	0.237	1	Bag5	70369	B-cells
1189	0.609631532384019	0.609930637391343	0.611	0.684	1	Ighm	16019	B-cells
1190	0.609805350652185	0.26076866646749	0.168	0.228	1	Ss18	268996	B-cells
1191	0.613317806029942	0.235750406230689	0.547	0.667	1	Gltp	56356	B-cells
1192	0.616786414573031	0.218973706584965	0.158	0.149	1	Ppp4r1	70351	B-cells
1193	0.616815116871505	0.504485403419599	0.189	0.263	1	Fam241a	70617	B-cells
1194	0.61852687724249	0.269474211627156	0.547	0.711	1	Cmtm7	102545	B-cells
1195	0.620923773769371	0.368096312764726	0.326	0.474	1	Chordc1	66917	B-cells
1196	0.621208618717312	0.217160242061668	0.126	0.167	1	Mrpl22	216767	B-cells
1197	0.621503552988044	0.202303981526831	0.147	0.202	1	Bad	12015	B-cells
1198	0.623838849380463	0.269076164091177	0.432	0.675	1	Cd48	12506	B-cells
1199	0.624475440645507	0.36133047329573	0.421	0.509	1	Lamtor5	68576	B-cells
1200	0.629101293108902	0.271565822735121	0.126	0.167	1	Gigyf1	57330	B-cells
1201	0.634570527379192	0.252966066104998	0.663	0.842	1	Rrbp1	81910	B-cells
1202	0.636735300685338	0.31520086060856	0.337	0.404	1	Idh3g	15929	B-cells
1203	0.636743629489924	0.231438235546654	0.263	0.36	1	Tmem33	67878	B-cells
1204	0.637441106302649	0.226766592612776	0.179	0.246	1	Clpp	53895	B-cells
1205	0.639691000251402	0.206913496264768	0.126	0.167	1	Bola1	69168	B-cells
1206	0.644622899720987	0.230099565932005	0.432	0.623	1	Prr13	66151	B-cells
1207	0.647081831939156	0.314680468500331	0.189	0.246	1	Bet1	12068	B-cells
1208	0.647150410839055	0.208518069879146	0.147	0.14	1	Batf	53314	B-cells
1209	0.647470527199713	0.205667007256767	0.326	0.465	1	Apbb1ip	54519	B-cells
1210	0.64747066458702	0.204318040999388	0.316	0.474	1	Nadk	192185	B-cells
1211	0.648725387416507	0.265226827553987	0.347	0.474	1	Ahcyl2	74340	B-cells
1212	0.651031756236772	0.248904838256799	0.379	0.553	1	Yipf4	67864	B-cells
1213	0.655065837423338	0.340245301967602	0.2	0.272	1	Card11	108723	B-cells
1214	0.657701802169791	0.377429330769024	0.189	0.254	1	Asna1	56495	B-cells
1215	0.658029765835427	0.218265580798468	0.347	0.509	1	Ebp	13595	B-cells
1216	0.65870532624264	0.221129965998314	0.358	0.535	1	Suclg1	56451	B-cells
1217	0.661090344666431	0.227654435202957	0.126	0.167	1	Faap20	67513	B-cells
1218	0.66132874729896	0.217053189782823	0.274	0.377	1	Cdc26	66440	B-cells
1219	0.662652167201893	0.225946817611404	0.337	0.509	1	Cops6	26893	B-cells
1220	0.6632741153053	0.373502736194261	0.326	0.456	1	Larp4b	217980	B-cells
1221	0.665332675718782	0.226150198125961	0.326	0.474	1	Ppp4c	56420	B-cells
1222	0.666357293692999	0.208671609179933	0.337	0.482	1	Mrpl21	353242	B-cells
1223	0.670659288378565	0.238049973717086	0.211	0.263	1	Rhob	11852	B-cells
1224	0.671107251015289	0.220881130997853	0.274	0.395	1	Mff	75734	B-cells
1225	0.676364430074707	0.21857191558963	0.158	0.211	1	Akna	100182	B-cells
1226	0.678283815077502	0.24286959434304	0.189	0.254	1	March1	72925	B-cells
1227	0.6787572161762	0.230631297800985	0.442	0.57	1	Psmc2	19181	B-cells
1228	0.679073686931819	0.206238561967906	0.147	0.193	1	Slc7a6os	66432	B-cells
1229	0.679468952043753	0.243232604262315	0.337	0.482	1	Leprotl1	68192	B-cells
1230	0.680249043299692	0.256543907634433	0.4	0.588	1	Fermt3	108101	B-cells
1231	0.681180228631943	0.28169742945056	0.189	0.202	1	Rnf146	68031	B-cells
1232	0.681315035422451	0.248427047609547	0.158	0.211	1	Cpsf2	51786	B-cells
1233	0.682287156141277	0.468068850421151	0.116	0.149	1	Tmem176a	66058	B-cells
1234	0.683264507784876	0.235331936568754	0.095	0.123	1	C87436	232196	B-cells
1235	0.684352122411852	0.270967042146811	0.558	0.693	1	Fuca1	71665	B-cells
1236	0.684849555679269	0.384357402452176	0.379	0.482	1	Mrpl57	67840	B-cells
1237	0.685136430218733	0.217602773155251	0.116	0.149	1	Prmt7	214572	B-cells
1238	0.686371285319064	0.205151514973171	0.095	0.123	1	Kynu	70789	B-cells
1239	0.687590704939073	0.221788102682897	0.453	0.588	1	Bcap31	27061	B-cells
1240	0.692784940842887	0.317951224414204	0.305	0.36	1	Erlin1	226144	B-cells
1241	0.694579662223344	0.369241684320964	0.242	0.325	1	Cfp	18636	B-cells
1242	0.695157483528644	0.269889120577036	0.253	0.325	1	Fcrla	98752	B-cells
1243	0.695304238542487	0.356974097885291	0.442	0.535	1	Nrd1	230598	B-cells
1244	0.696859652351896	0.332069016226059	0.221	0.289	1	Klrd1	16643	B-cells
1245	0.699647367621058	0.213170468359977	0.147	0.193	1	Tmem214	68796	B-cells
1246	0.702596532861889	0.287082661004593	0.137	0.175	1	Slc35e1	270066	B-cells
1247	0.704092239668709	0.21402787392667	0.211	0.281	1	Usp12	22217	B-cells
1248	0.704118112522436	0.258967406232078	0.168	0.211	1	Tgfbr2	21813	B-cells
1249	0.705470592621094	0.285759246527827	0.211	0.272	1	Emb	13723	B-cells
1250	0.708406191137361	0.264495433515948	0.158	0.202	1	Uck2	80914	B-cells
1251	0.709298235308553	0.30785117478915	0.421	0.518	1	Mvb12a	73711	B-cells
1252	0.71066680281616	0.328983399316864	0.158	0.158	1	Ccdc28b	66264	B-cells
1253	0.711654145999601	0.237498427239876	0.242	0.325	1	Irf9	16391	B-cells
1254	0.714775558428206	0.280062744533018	0.105	0.096	1	Ccdc88c	68339	B-cells
1255	0.71540440053371	0.381670718743908	0.379	0.456	1	Tubb2a	22151	B-cells
1256	0.715994748901095	0.303837008048038	0.421	0.623	1	Grk2	110355	B-cells
1257	0.717832642141651	0.214339819034812	0.147	0.193	1	Gnpda1	26384	B-cells
1258	0.719262173706236	0.436715676311464	0.242	0.307	1	Fam46a	NA	B-cells
1259	0.720541630740819	0.27193105967411	0.484	0.588	1	Arhgap18	73910	B-cells
1260	0.720728966740993	0.286602597820835	0.389	0.535	1	Sppl2a	66552	B-cells
1261	0.721515432761809	0.334684385485385	0.189	0.246	1	Rnaset2b	68195	B-cells
1262	0.721827837838932	0.210293697136993	0.326	0.447	1	Cpne3	70568	B-cells
1263	0.722806268908766	0.252986551071601	0.453	0.605	1	Nono	53610	B-cells
1264	0.725512184434436	0.277620346576768	0.453	0.588	1	Asah1	11886	B-cells
1265	0.72706807203476	0.256636642050287	0.337	0.482	1	Eif4g3	230861	B-cells
1266	0.729628304840735	0.304727436165312	0.274	0.316	1	Phactr2	215789	B-cells
1267	0.732824512736534	0.215521072902725	0.232	0.254	1	2210016F16Rik	70153	B-cells
1268	0.736304612481766	0.344035491174774	0.253	0.289	1	Rassf5	54354	B-cells
1269	0.741449389229993	0.349853624167956	0.168	0.175	1	Kmo	98256	B-cells
1270	0.742158372922705	0.229949942689127	0.516	0.667	1	Naga	17939	B-cells
1271	0.743266384793891	0.377708982150061	0.158	0.158	1	Irf3	54131	B-cells
1272	0.744932396074223	0.226941722915902	0.232	0.263	1	Hbp1	73389	B-cells
1273	0.747630521012836	0.202098904152694	0.221	0.298	1	Pcyt2	68671	B-cells
1274	0.751387042420759	0.51386613760423	0.263	0.298	1	Cdkn2d	12581	B-cells
1275	0.754076283962909	0.316200003262652	0.368	0.491	1	Smpdl3a	57319	B-cells
1276	0.754438258582868	0.252369049877478	0.084	0.105	1	Itpr3	16440	B-cells
1277	0.756404555285799	0.308781709301292	0.368	0.447	1	Coa3	52469	B-cells
1278	0.756445184542553	0.324652161699675	0.389	0.535	1	Lrrc58	320184	B-cells
1279	0.757289771191123	0.3249900679713	0.379	0.5	1	Mtch1	56462	B-cells
1280	0.757544245440203	0.211863217305572	0.484	0.579	1	Ybx3	56449	B-cells
1281	0.761286859034403	0.246629046981236	0.084	0.105	1	Acadsb	66885	B-cells
1282	0.761529725180226	0.651520579801477	0.611	0.702	1	Lyz2	17105	B-cells
1283	0.762423296860227	0.25873731395604	0.284	0.342	1	Ormdl2	66844	B-cells
1284	0.762914308282151	0.308774344642327	0.474	0.675	1	Tmem50a	71817	B-cells
1285	0.766067513553381	0.200200751358165	0.105	0.132	1	Tmem229b	268567	B-cells
1286	0.767049544091338	0.31785980411413	0.211	0.228	1	Pkig	18769	B-cells
1287	0.768118185806387	0.38911856747974	0.621	0.754	1	Spcs2	66624	B-cells
1288	0.768154212446514	0.207057003155923	0.084	0.105	1	Mrpl37	56280	B-cells
1289	0.76913187652653	0.235483739767319	0.147	0.149	1	Trim41	211007	B-cells
1290	0.771360810531146	0.306947360109935	0.916	0.974	1	Hsp90aa1	15519	B-cells
1291	0.773028867788748	0.50215191313023	0.274	0.342	1	Ly6a	110454	B-cells
1292	0.774761399337129	0.201378251981043	0.221	0.246	1	Il18	16173	B-cells
1293	0.775477803522912	0.520267388580602	0.537	0.675	1	Grn	14824	B-cells
1294	0.775685107955624	0.234849215840163	0.189	0.202	1	Gtpbp2	56055	B-cells
1295	0.776131861017642	0.213100759220676	0.537	0.667	1	Ndufb8	67264	B-cells
1296	0.780422751942753	0.294045783621737	0.389	0.491	1	Pycard	66824	B-cells
1297	0.784584285302941	0.321640052975247	0.179	0.211	1	Iglc3	110787	B-cells
1298	0.78460728357459	0.270168816322237	0.368	0.456	1	Mlec	109154	B-cells
1299	0.791515290403665	0.211059957667387	0.368	0.5	1	Ddx17	67040	B-cells
1300	0.792088770755498	0.238809005890281	0.337	0.412	1	Dennd1b	329260	B-cells
1301	0.796831130749648	0.302357011064466	0.242	0.325	1	Cyp27a1	104086	B-cells
1302	0.797495367099934	0.333306034445272	0.105	0.105	1	Zfp217	228913	B-cells
1303	0.798277747302742	0.219509072315956	0.147	0.175	1	Blnk	17060	B-cells
1304	0.799957469400232	0.283489260720136	0.284	0.395	1	Snapc5	330959	B-cells
1305	0.801506670234177	0.29238442919377	0.211	0.237	1	Raf1	110157	B-cells
1306	0.805636799709319	0.229450853274835	0.253	0.333	1	Lasp1	16796	B-cells
1307	0.806352695256217	0.202663990418736	0.168	0.184	1	Rnf166	68718	B-cells
1308	0.807393240225885	0.385853738776541	0.274	0.351	1	Birc2	11797	B-cells
1309	0.809379066339692	0.251296521890954	0.189	0.211	1	Cyb5b	66427	B-cells
1310	0.810080027066831	0.297331314574532	0.316	0.439	1	Fes	14159	B-cells
1311	0.813061606536355	0.218932873024404	0.421	0.553	1	Commd8	27784	B-cells
1312	0.814566392820887	0.252480488351973	0.211	0.281	1	Gm11361	NA	B-cells
1313	0.81832331743907	0.276688929493245	0.211	0.228	1	Sel1l	20338	B-cells
1314	0.818986318562463	0.351253535097376	0.432	0.526	1	Stk24	223255	B-cells
1315	0.82513841215715	0.33280924907289	0.274	0.333	1	Filip1l	78749	B-cells
1316	0.825312322071117	0.228977208832431	0.126	0.132	1	Prmt3	71974	B-cells
1317	0.830740864613027	0.268606600655051	0.379	0.491	1	Coro1b	23789	B-cells
1318	0.831846190636192	0.233400701019867	0.158	0.193	1	Rab24	19336	B-cells
1319	0.832993286097241	0.238111347522637	0.116	0.14	1	Adpgk	72141	B-cells
1320	0.833300398649111	0.316920796301788	0.326	0.474	1	Tm9sf2	68059	B-cells
1321	0.83496742267285	0.251326993978599	0.284	0.36	1	Man1a2	17156	B-cells
1322	0.838387987248762	0.249593965420922	0.305	0.412	1	Asnsd1	70396	B-cells
1323	0.839235468585066	0.219945171491149	0.4	0.553	1	Ndufs8	225887	B-cells
1324	0.847817892948347	0.276604133799799	0.105	0.105	1	Rgs14	51791	B-cells
1325	0.84817928802008	0.312565854769133	0.432	0.588	1	Anp32e	66471	B-cells
1326	0.84847237416577	0.235903948779567	0.295	0.386	1	Nsd1	18193	B-cells
1327	0.849715417957329	0.303344783271388	0.147	0.149	1	Tmem176b	65963	B-cells
1328	0.850055832465071	0.209567516926297	0.168	0.211	1	Chtf8	214987	B-cells
1329	0.851825111252201	0.37185533190002	0.411	0.544	1	Fcgrt	14132	B-cells
1330	0.858774246695971	0.219595884656241	0.232	0.289	1	Pkp3	56460	B-cells
1331	0.861351802134869	0.288680831000839	0.105	0.105	1	Atp1b1	11931	B-cells
1332	0.861371254875995	0.404014224723778	0.305	0.412	1	Map4k1	26411	B-cells
1333	0.861813077199256	0.258914905622433	0.305	0.386	1	Adipor2	68465	B-cells
1334	0.86185527229415	0.214155770671848	0.221	0.272	1	Tnfaip8l2	69769	B-cells
1335	0.862520100662465	0.304497604120728	0.4	0.5	1	Elf1	13709	B-cells
1336	0.864458247929442	0.255338375882882	0.253	0.307	1	Rictor	78757	B-cells
1337	0.864641044460528	0.217085155679539	0.137	0.167	1	Akt2	11652	B-cells
1338	0.865766767601384	0.269484889804566	0.232	0.289	1	Hscb	100900	B-cells
1339	0.868483348789784	0.314022716625805	0.389	0.596	1	Rps12-ps3	100034727	B-cells
1340	0.868520381883093	0.319448779828933	0.126	0.132	1	Ppm1k	243382	B-cells
1341	0.879039770876478	0.259344826120416	0.253	0.333	1	Ubxn6	66530	B-cells
1342	0.880056323661735	0.412167847946246	0.589	0.737	1	Emp3	13732	B-cells
1343	0.881292379813525	0.335729075092639	0.189	0.211	1	Mgat1	17308	B-cells
1344	0.881342665245733	0.224154298377245	0.2	0.246	1	Sft2d2	108735	B-cells
1345	0.881575847504916	0.286116124208062	0.337	0.456	1	Fam174a	67698	B-cells
1346	0.882671759545493	0.216426036851915	0.389	0.491	1	Ralbp1	19765	B-cells
1347	0.885865649071639	0.225103661662327	0.526	0.667	1	Mef2c	17260	B-cells
1348	0.885906991447557	0.605796961525769	0.253	0.289	1	Ly6d	17068	B-cells
1349	0.886553183413782	0.200303376907787	0.421	0.596	1	Lamtor1	66508	B-cells
1350	0.888066004774696	0.26920376625505	0.389	0.535	1	Nmt1	18107	B-cells
1351	0.890838246997252	0.235366115543121	0.284	0.351	1	Casp6	12368	B-cells
1352	0.895114219614367	0.219170528687839	0.295	0.36	1	Ppfia4	68507	B-cells
1353	0.895211107053895	0.221890381705539	0.337	0.439	1	Ntan1	18203	B-cells
1354	0.896165557742115	0.231295200951283	0.495	0.632	1	Pnisr	66625	B-cells
1355	0.898075836819396	0.252982772977331	0.411	0.561	1	Kcmf1	74287	B-cells
1356	0.899137024792468	0.281769071745854	0.4	0.535	1	Rexo2	104444	B-cells
1357	0.902797781896448	0.231744616231923	0.179	0.202	1	Tmem51	214359	B-cells
1358	0.904684593487614	0.21814603696648	0.147	0.175	1	Smim26	228715	B-cells
1359	0.906198537443711	0.233022814945699	0.168	0.193	1	Pycr2	69051	B-cells
1360	0.906693417055269	0.437646075704842	0.232	0.272	1	Stag1	20842	B-cells
1361	0.909658289431276	0.253769754268098	0.158	0.184	1	Itpripl2	319622	B-cells
1362	0.909778927142726	0.252224571102728	0.137	0.158	1	Tlr3	142980	B-cells
1363	0.909848947514589	0.237500113129433	0.179	0.219	1	Zbtb46	72147	B-cells
1364	0.909933986803573	0.206751333153156	0.526	0.719	1	Dnajc8	68598	B-cells
1365	0.912959404559319	0.214475190350867	0.2	0.237	1	Esyt2	52635	B-cells
1366	0.91329798473396	0.218190017230301	0.516	0.693	1	Nudc	18221	B-cells
1367	0.913907137509135	0.240769208416116	0.411	0.526	1	Magt1	67075	B-cells
1368	0.914667392636755	0.345948328544376	0.326	0.412	1	Kdelr1	68137	B-cells
1369	0.915640237596534	0.2365501356314	0.211	0.263	1	Zfp710	209225	B-cells
1370	0.916875769179685	0.238178385684129	0.179	0.211	1	Tifa	211550	B-cells
1371	0.919702104665502	0.231891173473503	0.189	0.219	1	Insig2	72999	B-cells
1372	0.922478407244339	0.203660154887313	0.305	0.412	1	Ap3s1	11777	B-cells
1373	0.923510477811085	0.266623113800073	0.158	0.184	1	Atxn7	246103	B-cells
1374	0.926946764164853	0.373728356760559	0.495	0.667	1	Ube2k	53323	B-cells
1375	0.929949571225035	0.234913839757722	0.126	0.149	1	Psmg1	56088	B-cells
1376	0.933055860577967	0.202205084979556	0.147	0.175	1	Sphk2	56632	B-cells
1377	0.935279476771741	0.351649778893599	0.274	0.342	1	Rassf4	213391	B-cells
1378	0.938127592559199	0.238489049669751	0.2	0.237	1	Nudt5	53893	B-cells
1379	0.93928850357787	0.225849679426122	0.137	0.158	1	Dusp10	63953	B-cells
1380	0.942400874447552	0.284078786326329	0.611	0.763	1	Ifngr1	15979	B-cells
1381	0.942699119683319	0.386160771598823	0.105	0.114	1	Patl1	225929	B-cells
1382	0.944030915484246	0.303889557558342	0.432	0.544	1	Unc119	22248	B-cells
1383	0.94517795893333	0.273220573304339	0.147	0.167	1	Timm44	21856	B-cells
1384	0.945554825279404	0.214897976842168	0.189	0.219	1	Gm9844	100043712	B-cells
1385	0.946040691770955	0.381525524436545	0.421	0.64	1	Rpl9-ps6	100042823	B-cells
1386	0.948159527525625	0.204052308293515	0.137	0.158	1	Vps4a	116733	B-cells
1387	0.949094708266318	0.225805924951995	0.095	0.105	1	Fam111a	107373	B-cells
1388	0.9506421434952	0.321425752807843	0.179	0.202	1	Tnfrsf13b	57916	B-cells
1389	0.951012499723864	0.235309017381427	0.474	0.614	1	Arhgap30	226652	B-cells
1390	0.951098074280201	0.212835157108805	0.421	0.57	1	Flt3	14255	B-cells
1391	0.951551726546082	0.314864279191093	0.253	0.307	1	Leprot	230514	B-cells
1392	0.952930708503951	0.259708442293897	0.368	0.456	1	Stat1	20846	B-cells
1393	0.952941679725089	0.234124819916236	0.221	0.272	1	Nmi	64685	B-cells
1394	0.953005432980897	0.272005286812806	0.516	0.588	1	Gm6377	622976	B-cells
1395	0.955098958578047	0.2549995976994	0.284	0.368	1	Ptpre	19267	B-cells
1396	0.955174461890119	0.263273013696971	0.316	0.395	1	Itch	16396	B-cells
1397	0.957852557555291	0.421874198010996	0.295	0.386	1	R3hdm4	109284	B-cells
1398	0.960344195676444	0.372516240580171	0.453	0.596	1	Ptpn6	15170	B-cells
1399	0.960662160978696	0.25836962318119	0.316	0.404	1	Mcts1	68995	B-cells
1400	0.963041029808247	0.210414795947729	0.358	0.456	1	Smc1a	24061	B-cells
1401	0.964690746983634	0.461019701456864	0.4	0.474	1	Ier3	15937	B-cells
1402	0.966825398612245	0.208962828926773	0.337	0.447	1	Arf3	11842	B-cells
1403	0.966906539577069	0.340871568714185	0.305	0.404	1	H2-M3	14991	B-cells
1404	0.967275944635018	0.201792805581998	0.189	0.211	1	Cxcr3	12766	B-cells
1405	0.967752833903664	0.296020139988766	0.337	0.439	1	1700025G04Rik	69399	B-cells
1406	0.970659196301592	0.410786732843824	0.274	0.325	1	Zfp638	18139	B-cells
1407	0.971509182444443	0.27624465769372	0.358	0.482	1	Shtn1	71653	B-cells
1408	0.973690273206892	0.280167054273891	0.126	0.14	1	Npc1	18145	B-cells
1409	0.974043401184712	0.315777869917509	0.263	0.333	1	Fh1	14194	B-cells
1410	0.974376312184733	0.269319654244818	0.316	0.395	1	Trim30a	20128	B-cells
1411	0.975036772983595	0.330337803378568	0.379	0.526	1	Sumo3	20610	B-cells
1412	0.975614544069429	0.342129915921271	0.116	0.123	1	Slc38a9	268706	B-cells
1413	0.97678460331913	0.27530891249928	0.126	0.14	1	Sergef	27414	B-cells
1414	0.980733272830914	0.242863306360709	0.137	0.158	1	Reps1	19707	B-cells
1415	0.980774751822279	0.321115904102889	0.368	0.491	1	Necap2	66147	B-cells
1416	0.981374349464502	0.317434727022407	0.284	0.368	1	Slc35c2	228875	B-cells
1417	0.982287808441304	0.367783272600435	0.168	0.193	1	Chd9	109151	B-cells
1418	0.982478250382142	0.20821157844005	0.242	0.298	1	Stoml2	66592	B-cells
1419	0.983897939492579	0.285791941327443	0.379	0.5	1	Cd82	12521	B-cells
1420	0.986808040193075	0.270511224933901	0.368	0.482	1	Ndufs7	75406	B-cells
1421	0.987556442379102	0.252542410835737	0.337	0.447	1	Rhog	56212	B-cells
1422	0.987704654557606	0.264190997351982	0.095	0.105	1	Grpel2	17714	B-cells
1423	0.988157519511017	0.222621836195015	0.305	0.386	1	Ppdpf	66496	B-cells
1424	0.989479815237225	0.213513432380488	0.137	0.149	1	Ebpl	68177	B-cells
1425	0.991224525508247	0.375166188109678	0.2	0.246	1	Gm10036	100040551	B-cells
1426	0.992310973900192	0.225994680411242	0.463	0.623	1	Fgd2	26382	B-cells
1427	0.992595244178804	0.317567222054525	0.211	0.254	1	Rell1	100532	B-cells
1428	0.993303078463579	0.417896023109642	0.484	0.632	1	Ssr2	66256	B-cells
1429	0.993680214245996	0.26710756747474	0.2	0.237	1	Ahsa2	268390	B-cells
1430	0.994158999447254	0.214229493053103	0.242	0.298	1	Acap2	78618	B-cells
1431	0.99535629155658	0.329049463617837	0.126	0.14	1	Arid3b	56380	B-cells
1432	0.996980665897693	0.29690260712004	0.389	0.491	1	Ube3a	22215	B-cells
1433	0.998068136628144	0.252600948101462	0.463	0.596	1	Arid4a	238247	B-cells
1434	0.998792676469797	0.301814857155111	0.221	0.272	1	Upf3a	67031	B-cells
1435	7.81238602574964e-73	1.7494217376411	0.396	0.012	1.31943387588886e-68	Gsdmc2	331063	Basal
1436	2.19690945042528e-71	1.78796390174047	0.367	0.006	3.71036037082326e-67	Upk1a	109637	Basal
1437	7.03586377994124e-69	-2.33328833871799	0.343	0.908	1.18828703379428e-64	Lgals7	16858	Basal
1438	7.45451350295718e-68	2.1308392966519	0.416	0.026	1.25899278551444e-63	Krt4	16682	Basal
1439	1.45394211710783e-66	1.38100634498151	0.351	0.007	2.45556284158342e-62	Gsdmc3	270328	Basal
1440	3.67781237886072e-64	4.67766794541205	0.445	0.045	6.21145732665787e-60	Psca	72373	Basal
1441	6.53174640860619e-59	1.36510160277338	0.31	0.006	1.1031466509495e-54	Mal	17153	Basal
1442	1.22095550059084e-58	1.01870453463665	0.318	0.008	2.06207174494787e-54	Lrrc26	227618	Basal
1443	1.42910442791989e-56	1.11310897645682	0.355	0.022	2.41361446831391e-52	Oit1	18300	Basal
1444	3.29978225411829e-54	0.853172041110685	0.302	0.009	5.57300224898038e-50	Barx2	12023	Basal
1445	6.52025761191552e-54	1.20157877291662	0.278	0.003	1.10120630807641e-49	Cxcl17	232983	Basal
1446	4.35782126822813e-53	-1.61008440827365	0.253	0.813	7.35992433991049e-49	Cpe	12876	Basal
1447	1.56270905494229e-52	2.28581373759845	0.584	0.18	2.63925932289204e-48	Gsta4	14860	Basal
1448	3.85878523987204e-52	1.24674856241572	0.939	0.776	6.51710239161988e-48	Spink1	20730	Basal
1449	9.10069803791032e-52	1.35894433388937	0.384	0.042	1.53701689162267e-47	Cxcl15	20309	Basal
1450	4.76376582235378e-50	0.907613769249752	0.282	0.009	8.0455240973733e-46	Ppp1r1b	19049	Basal
1451	1.72360840886565e-49	-1.6567765156707	0.286	0.87	2.91100224173319e-45	Krt17	16667	Basal
1452	8.6152545149554e-49	-1.23461328015898	0.167	0.767	1.45503033503082e-44	Mid1	17318	Basal
1453	1.61385096609922e-48	-1.32940927785872	0.624	0.992	2.72563289664498e-44	Apoe	11816	Basal
1454	2.92336748384635e-44	-1.51020007733835	0.188	0.739	4.93727534346809e-40	Cldn1	12737	Basal
1455	3.06365873285018e-44	-1.36569608994442	0.384	0.927	5.17421323391066e-40	Krt14	16664	Basal
1456	1.18493903179429e-41	2.22379972511268	0.522	0.172	2.00124353079737e-37	Tspan8	216350	Basal
1457	5.49547529845663e-41	-1.31054231506135	0.335	0.814	9.2813082315634e-37	Rbp1	19659	Basal
1458	1.34783087339379e-40	0.752240817507981	0.967	0.943	2.27635156207478e-36	Rps2	16898	Basal
1459	5.76087768310587e-40	0.71284597608224	0.286	0.026	9.7295463189975e-36	Pdzk1ip1	67182	Basal
1460	1.27046994959859e-39	-1.06831434604389	0.784	0.959	2.14569669787705e-35	Tpm1	22003	Basal
1461	1.59623354181002e-39	0.876590318757916	0.327	0.043	2.69587882876294e-35	Chchd10	103172	Basal
1462	1.65634575889414e-38	2.09321477944865	0.506	0.17	2.79740235219631e-34	Tspan1	66805	Basal
1463	9.13860859147215e-37	-0.972753302245132	0.171	0.697	1.54341960501373e-32	Msn	17698	Basal
1464	1.4672710952755e-36	-0.98067621888019	0.331	0.797	2.47807415281078e-32	Bcam	57278	Basal
1465	4.70991796566819e-36	-1.51193288912299	0.302	0.76	7.954580452217e-32	Plet1	76509	Basal
1466	1.55725598692531e-35	0.998792102377566	0.898	0.773	2.63004963631816e-31	Sbp	20234	Basal
1467	4.08286712589743e-35	-0.803884727982428	0.167	0.668	6.89555428892817e-31	Scarb2	12492	Basal
1468	4.24835618121236e-35	0.806579711125773	0.286	0.036	7.17504875444955e-31	Smim6	68528	Basal
1469	9.32031148364528e-35	-0.814513895243362	0.106	0.587	1.57410740647285e-30	Stbd1	52331	Basal
1470	1.32164280786374e-34	0.635714667460036	0.224	0.014	2.23212253820107e-30	Myh14	71960	Basal
1471	1.65634288825323e-34	-0.838640584109734	0.118	0.618	2.79739750397087e-30	Dlk2	106565	Basal
1472	1.70435608872784e-34	0.715263094363273	0.278	0.034	2.87848699825245e-30	Gdpd1	66569	Basal
1473	3.42889799565488e-34	-1.212692106936	0.478	0.846	5.79106582486153e-30	Pmepa1	65112	Basal
1474	5.34671654459276e-34	0.606871983806433	0.171	0.001	9.03006957216271e-30	Lypd2	68311	Basal
1475	2.00102902669628e-33	-0.867127234372893	0.229	0.749	3.37953792318734e-29	Col18a1	12822	Basal
1476	3.34176990200211e-33	-0.720092533912967	0.078	0.552	5.64391518749136e-29	Lbp	16803	Basal
1477	4.53607884162692e-33	-0.965386209463375	0.216	0.732	7.6609835556237e-29	Col17a1	12821	Basal
1478	4.9261434659623e-33	1.27253022902438	0.645	0.368	8.31976369966373e-29	Wnt4	22417	Basal
1479	6.16438513694885e-33	0.778351454925104	0.171	0.002	1.04110300577929e-28	Tstd1	226654	Basal
1480	1.48093522296344e-32	-0.759350931971605	0.139	0.629	2.50115149806295e-28	Col16a1	107581	Basal
1481	2.34798779676535e-32	-0.999517350776153	0.543	0.935	3.96551658995699e-28	Thbs1	21825	Basal
1482	8.24812196756206e-32	1.07103135244104	0.367	0.086	1.39302531910156e-27	Agr2	23795	Basal
1483	2.36367424310559e-31	-0.964133852279506	0.306	0.787	3.99200942918103e-27	Tpm2	22004	Basal
1484	1.21379553825226e-30	-1.0541132646691	0.433	0.837	2.04997928455425e-26	Pim1	18712	Basal
1485	1.61995331791828e-30	-0.719038921333922	0.253	0.756	2.73593915863218e-26	Lcn2	16819	Basal
1486	3.5217264158858e-30	0.884921077485888	0.147	0	5.94784374378953e-26	Clca1	23844	Basal
1487	3.69784439058799e-30	3.29147101518063	0.461	0.166	6.24528939126405e-26	Nupr1	56312	Basal
1488	5.67976039739174e-30	-0.755720119491081	0.29	0.794	9.59254733515491e-26	Ltbp4	108075	Basal
1489	6.06063066558425e-30	-0.533690618266948	0.122	0.588	1.02357991311052e-25	Axl	26362	Basal
1490	1.08447198446919e-29	-0.91271780440829	0.318	0.785	1.83156473457002e-25	Ndrg1	17988	Basal
1491	1.14313268564073e-29	0.438867322151611	0.18	0.008	1.93063679277863e-25	Pllp	67801	Basal
1492	1.44200438575991e-29	-0.868718604102654	0.478	0.92	2.43540120710991e-25	Palld	72333	Basal
1493	1.76426292584576e-29	-0.526480851925062	0.967	0.979	2.9796636554609e-25	Rps21	66481	Basal
1494	2.23327318813275e-29	-1.50459515753721	0.135	0.584	3.7717750874374e-25	Defb50	387334	Basal
1495	2.60022751358717e-29	0.479724690144518	0.2	0.015	4.39152424769737e-25	Tjp3	27375	Basal
1496	3.3939678733876e-29	0.78464693865344	0.922	0.864	5.73207234136431e-25	Calm1	12313	Basal
1497	3.94355482207352e-29	0.381479637239392	0.163	0.005	6.66026973899997e-25	Naip5	17951	Basal
1498	4.61670250629205e-29	-0.712060258556096	0.91	0.899	7.79714886287664e-25	Rpl35	66489	Basal
1499	5.65068504095163e-29	-0.793265938386691	0.947	0.987	9.54344196566321e-25	Sfn	55948	Basal
1500	1.86737385471466e-28	-0.904502222352771	0.522	0.936	3.15380770322759e-24	Dcn	13179	Basal
1501	3.12824797051862e-28	-1.01545580282568	0.743	0.936	5.2832979974089e-24	Gsn	227753	Basal
1502	8.59603923808357e-28	-0.700209516600449	0.139	0.591	1.45178506691993e-23	Smtn	29856	Basal
1503	1.31861974230662e-27	-0.826958159561856	0.502	0.86	2.22701688278165e-23	Ptpn1	19246	Basal
1504	1.68398476676394e-27	-0.974543100213924	0.584	0.878	2.84408187258761e-23	Clic4	29876	Basal
1505	3.08401004617164e-27	1.73934342708544	0.531	0.267	5.20858456697928e-23	Slc12a2	20496	Basal
1506	3.59001693403786e-27	-1.10473455039933	0.188	0.632	6.06317959989653e-23	Mgp	17313	Basal
1507	5.32629903764711e-27	-0.726466300455477	0.224	0.697	8.99558644468221e-23	Fmod	14264	Basal
1508	7.57361038029156e-27	1.10085368316814	0.192	0.016	1.27910705712744e-22	Arl14	71619	Basal
1509	8.79437705603796e-27	0.350422157544325	0.151	0.005	1.48528234099425e-22	Acsm3	20216	Basal
1510	1.14871884612551e-26	-0.8286506355991	0.233	0.668	1.94007125922138e-22	Prss23	76453	Basal
1511	1.49308077165742e-26	0.801656584246178	0.171	0.01	2.52166411525222e-22	Bex1	19716	Basal
1512	1.60038429711749e-26	1.87803387003282	0.645	0.444	2.70288903940173e-22	Cyp2f2	13107	Basal
1513	1.79375405454259e-26	-0.70872954858819	0.51	0.927	3.02947122271698e-22	Mt2	17750	Basal
1514	1.92194664074249e-26	-0.550689019999802	0.224	0.705	3.24597568154999e-22	Sult5a1	57429	Basal
1515	3.77258463584671e-26	0.612476977482238	0.273	0.052	6.37151819148151e-22	Enpp5	83965	Basal
1516	6.18412789058195e-26	-0.811350465840648	0.869	0.964	1.04443735944038e-21	Errfi1	74155	Basal
1517	8.15223582249143e-26	-0.815728199207255	0.824	0.952	1.37683110806058e-21	Ier5	15939	Basal
1518	1.75542318730242e-25	0.38281315598505	0.135	0.002	2.96473422103506e-21	Mgat3	17309	Basal
1519	6.45466396605494e-25	0.418332510690838	0.167	0.012	1.09012819722702e-20	Fut9	14348	Basal
1520	9.44814073736814e-25	-0.582176537952591	0.122	0.536	1.59569648913411e-20	Ccdc3	74186	Basal
1521	1.90990228244184e-24	-0.785301294358819	0.155	0.555	3.22563396481602e-20	Pxdc1	66895	Basal
1522	3.59643711030102e-24	-0.830116282132319	0.151	0.554	6.0740226355874e-20	Iffo2	212632	Basal
1523	5.16425841125381e-24	-0.712350935687422	0.939	0.974	8.72191603076656e-20	Hbegf	15200	Basal
1524	7.28407929875706e-24	0.900423311409686	0.869	0.873	1.23020815276708e-19	Ezr	22350	Basal
1525	8.56926557154754e-24	-0.611792393915265	0.131	0.539	1.44726326237866e-19	Rgs12	71729	Basal
1526	1.22150610530527e-23	1.55795271244255	0.624	0.411	2.06300166125006e-19	Cldn7	53624	Basal
1527	1.24658821311149e-23	0.483956205512622	0.984	0.967	2.105362833124e-19	Hsp90ab1	15516	Basal
1528	1.73480827868544e-23	-0.604714929018984	0.261	0.722	2.92991770187184e-19	Defb1	13214	Basal
1529	1.76121936114149e-23	1.46641898052187	0.531	0.307	2.97452337903186e-19	Gprc5a	232431	Basal
1530	1.97054106483545e-23	-0.950299837430879	0.298	0.71	3.32804680440059e-19	Sema3c	20348	Basal
1531	2.2748026326461e-23	0.908391897179337	0.698	0.568	3.84191416627599e-19	Fkbp4	14228	Basal
1532	2.935372275258e-23	-0.517464447524395	0.931	0.955	4.95755023568324e-19	Rpl38	67671	Basal
1533	3.20809947425286e-23	-0.540421234943262	0.955	0.98	5.41815920206566e-19	Rps27	57294	Basal
1534	3.43415181676517e-23	-0.719134963843405	0.506	0.858	5.7999390033347e-19	Dusp6	67603	Basal
1535	4.87717844763348e-23	0.356480246294541	0.122	0.002	8.23706668020818e-19	Aldh3b2	621603	Basal
1536	7.0135393037585e-23	-0.715410616908897	0.441	0.809	1.18451665301177e-18	Tmsb10	19240	Basal
1537	8.39656585774462e-23	-0.743140789353729	0.82	0.919	1.41809600771449e-18	Ifitm3	66141	Basal
1538	9.33575580548992e-23	-0.441276219218384	0.314	0.79	1.57671579798919e-18	Cp	12870	Basal
1539	1.18248009915988e-22	0.864555196284974	0.963	0.955	1.99709063947112e-18	Hspb1	15507	Basal
1540	1.23895028774533e-22	0.477951606831971	0.196	0.026	2.0924631409731e-18	Slc25a48	328258	Basal
1541	1.30158409066691e-22	0.495907085357116	0.192	0.024	2.19824537072735e-18	Rhpn2	52428	Basal
1542	1.3695328437629e-22	-0.831777050706554	0.155	0.547	2.31300401983116e-18	Cxcl14	57266	Basal
1543	1.75308946266948e-22	-0.585664837861323	0.143	0.536	2.96079279350249e-18	Tpbg	21983	Basal
1544	1.85957992321437e-22	-0.361893049502094	0.065	0.425	3.14064453231675e-18	Btg3	12228	Basal
1545	2.02071598640311e-22	0.700779673777756	0.22	0.037	3.41278722943621e-18	Serpinb1a	66222	Basal
1546	2.15829402889367e-22	-0.46832839469203	0.122	0.506	3.64514278539852e-18	Fhl1	14199	Basal
1547	2.27862452766928e-22	0.501888734140458	0.143	0.008	3.84836896478065e-18	Ociad2	433904	Basal
1548	2.37434614507102e-22	-1.0075179245473	0.371	0.772	4.01003320441044e-18	Aebp2	11569	Basal
1549	3.24244338623426e-22	-0.512996172583696	0.265	0.722	5.47616263501104e-18	Lamb3	16780	Basal
1550	3.29410441133051e-22	-0.733274539212002	0.392	0.78	5.5634129402961e-18	Fhl2	14200	Basal
1551	3.69626583237949e-22	-0.627449306706256	0.041	0.373	6.24262336430572e-18	Bgn	12111	Basal
1552	7.41426125601849e-22	0.425636312802925	0.184	0.023	1.25219458352896e-17	Timp4	110595	Basal
1553	9.50849093461124e-22	-1.2168662339211	0.18	0.538	1.60588903394649e-17	Apoc1	11812	Basal
1554	9.88055479189944e-22	-0.595109225524665	0.176	0.584	1.6687268988039e-17	Egr3	13655	Basal
1555	1.06183966594842e-21	0.682840527973503	0.278	0.07	1.79334101182029e-17	Mgat4a	269181	Basal
1556	1.21126509910681e-21	-0.675316444519811	0.351	0.778	2.04570562588149e-17	Slc6a6	21366	Basal
1557	1.25361871274429e-21	-0.576279550705847	0.188	0.588	2.11723664395382e-17	Aebp1	11568	Basal
1558	1.46742807300966e-21	1.61635012482573	0.4	0.162	2.47833927250601e-17	Cldn3	12739	Basal
1559	1.7609793852771e-21	0.28701560471813	0.114	0.002	2.97411808379449e-17	Atp10b	319767	Basal
1560	2.93749606696781e-21	1.20566793524668	0.494	0.264	4.96113710750193e-17	Cystm1	66060	Basal
1561	2.94675885347079e-21	0.27048792549407	0.102	0	4.97678102762682e-17	Snx31	66696	Basal
1562	3.12481082348753e-21	-0.658071982506714	0.212	0.612	5.2774929997881e-17	Tuba1a	22142	Basal
1563	3.17108571337038e-21	-0.496979047754091	0.078	0.424	5.35564666131123e-17	Cmbl	69574	Basal
1564	3.17913677109202e-21	-0.527161987847181	0.139	0.512	5.36924409269732e-17	Jag1	16449	Basal
1565	5.27942888603266e-21	-0.846590624908024	0.2	0.566	8.91642744562057e-17	Gjb4	14621	Basal
1566	5.88230521529739e-21	-1.15902362483873	0.11	0.454	9.93462527811576e-17	Cald1	109624	Basal
1567	6.01629552809686e-21	-0.529612150193315	0.147	0.523	1.01609215174028e-16	Pfkp	56421	Basal
1568	6.72611316777752e-21	-0.318845270002231	0.135	0.54	1.13597325290595e-16	Galnt18	233733	Basal
1569	7.42353050783818e-21	-0.427881668555288	0.135	0.525	1.25376006746879e-16	Trim29	72169	Basal
1570	1.06665324516011e-20	-0.437150122082919	0.122	0.502	1.80147066575091e-16	Ece1	230857	Basal
1571	1.07388159340777e-20	0.295305968577487	0.11	0.002	1.81367862310638e-16	Fer1l4	74562	Basal
1572	1.20080313673767e-20	0.811712070670951	0.347	0.122	2.02803641763625e-16	Adh1	11522	Basal
1573	1.46269574893016e-20	0.602000248434413	0.261	0.064	2.47034685036815e-16	Tspan13	66109	Basal
1574	1.51756462591057e-20	-0.410503525024876	0.143	0.538	2.56301489670036e-16	Adgrb1	107831	Basal
1575	1.63331662703887e-20	-0.598373926769009	0.841	0.952	2.75850845140595e-16	Tnfrsf12a	27279	Basal
1576	2.23958672032363e-20	1.97362509598162	0.645	0.537	3.78243801195457e-16	Wfdc2	67701	Basal
1577	2.99023748695301e-20	-0.630481087284121	0.208	0.587	5.05021209171495e-16	Wwtr1	97064	Basal
1578	5.45941822202675e-20	-0.423544906219797	0.102	0.462	9.22041143518098e-16	Cdh3	12560	Basal
1579	5.50852848989425e-20	-0.46160545055585	0.127	0.487	9.30335376658241e-16	Cav1	12389	Basal
1580	5.57831077808019e-20	-0.632383677866157	0.106	0.446	9.42120907309964e-16	Ncoa7	211329	Basal
1581	6.40915529693181e-20	-0.550846604937741	0.135	0.503	1.08244223809881e-15	Slco4a1	108115	Basal
1582	1.12381093989691e-19	0.543923422771271	0.237	0.054	1.89800429639189e-15	Capsl	75568	Basal
1583	1.772049262497e-19	-0.597656140593022	0.351	0.76	2.99281399943119e-15	Gm47283	NA	Basal
1584	2.02753401519886e-19	-0.595409910101702	0.714	0.931	3.42430219826935e-15	Csrp1	13007	Basal
1585	2.0684526176414e-19	0.921772152146312	0.641	0.458	3.49340962593456e-15	Ehf	13661	Basal
1586	2.40234578655602e-19	-0.385180837219038	0.159	0.542	4.05732179891446e-15	Fgfr1	14182	Basal
1587	3.25065434010487e-19	0.777310708759378	0.743	0.743	5.49003011500311e-15	Gm10073	100042734	Basal
1588	3.34931025046627e-19	-1.47969262045506	0.065	0.374	5.65665008201248e-15	Fst	14313	Basal
1589	3.36476411510376e-19	-0.5924327764497	0.286	0.68	5.68275011399875e-15	Ets1	23871	Basal
1590	3.3848821909566e-19	1.23892750270113	0.567	0.4	5.7167275323066e-15	Elf3	13710	Basal
1591	4.03935007500901e-19	-0.454530503469185	0.959	0.963	6.82205834168272e-15	Rpl37a	19981	Basal
1592	4.7471618534992e-19	-0.353744939904108	0.127	0.491	8.0174816543748e-15	Cpne8	66871	Basal
1593	4.96485584376119e-19	0.865020259110055	0.38	0.165	8.38514503452827e-15	Gmds	218138	Basal
1594	5.55065543530352e-19	-0.404601500396801	0.167	0.546	9.37450196468411e-15	Klc3	232943	Basal
1595	5.85727739024133e-19	-0.558324127352743	0.767	0.97	9.89235578437859e-15	Mt1	17748	Basal
1596	8.31193065915837e-19	-0.49126779403264	0.053	0.356	1.40380196902526e-14	Fstl1	14314	Basal
1597	8.64482707601134e-19	-0.492503048416317	0.261	0.666	1.46002484486756e-14	Stk40	74178	Basal
1598	1.05629724711693e-18	0.814693204382174	0.808	0.8	1.78398042065578e-14	Spint2	20733	Basal
1599	1.20868128170083e-18	-0.521006967783873	0.249	0.653	2.04134181666453e-14	Itga3	16400	Basal
1600	1.41737102370631e-18	-0.362126779754307	0.122	0.469	2.39379792193759e-14	Fam3c	27999	Basal
1601	1.56882494516046e-18	-0.552475842921112	0.18	0.562	2.64958844988151e-14	Jag2	16450	Basal
1602	1.63014091291942e-18	-0.492592639433579	0.106	0.444	2.7531449878296e-14	Gja1	14609	Basal
1603	1.6371053311665e-18	-0.453955724583147	0.114	0.459	2.7649071938071e-14	Prelp	116847	Basal
1604	1.76043088205788e-18	-0.382702219571118	0.114	0.463	2.97319171670755e-14	Cdh13	12554	Basal
1605	1.92517731908276e-18	0.398740673103112	0.147	0.016	3.25143197419888e-14	Prr15l	217138	Basal
1606	2.50584983253535e-18	-0.455362975986242	0.118	0.459	4.23212978216895e-14	Tns4	217169	Basal
1607	2.84791017674984e-18	-0.418697647894858	0.184	0.569	4.80983549751281e-14	Ptprs	19280	Basal
1608	3.04898257428962e-18	-0.435940889163951	0.155	0.516	5.14942666971775e-14	Tcf4	21413	Basal
1609	3.3304141716412e-18	-0.387142690603711	0.143	0.499	5.62473649448482e-14	Tns1	21961	Basal
1610	3.44178680747126e-18	0.371178799859616	0.135	0.013	5.81283373913821e-14	Bicdl2	212733	Basal
1611	4.03458624833626e-18	-0.440973728122151	0.951	0.949	6.81401271481511e-14	Rpl39	67248	Basal
1612	4.69584847156813e-18	-0.401574948230792	0.18	0.553	7.93081848363141e-14	Pdpn	14726	Basal
1613	4.7356179938534e-18	-0.487845128531052	0.461	0.815	7.99798522981901e-14	Fosl1	14283	Basal
1614	5.20388274842932e-18	-0.410563544226927	0.192	0.563	8.78883757382229e-14	Lama3	16774	Basal
1615	5.60310914123429e-18	-0.513422221699945	0.286	0.664	9.4630910286306e-14	Crim1	50766	Basal
1616	5.7785197032482e-18	-0.587824993746644	0.033	0.31	9.75934192681589e-14	Sema6a	20358	Basal
1617	6.47068135223587e-18	0.48633355110744	0.22	0.051	1.09283337357912e-13	Ckmt1	12716	Basal
1618	6.83133449902584e-18	1.240449615647	0.51	0.292	1.15374408354047e-13	Ceacam1	26365	Basal
1619	6.96392681542937e-18	-0.440575633945622	0.118	0.456	1.17613759985787e-13	Cxcl12	20315	Basal
1620	7.65389504687126e-18	0.341400063993797	0.118	0.008	1.29266633446609e-13	Osr1	23967	Basal
1621	8.46213507933043e-18	-0.368619268493773	0.951	0.97	1.42916999354812e-13	Rps29	20090	Basal
1622	9.63450936185562e-18	-0.443914117443407	0.376	0.782	1.6271722861238e-13	Dusp7	235584	Basal
1623	9.78606610792912e-18	-0.527172607580843	0.249	0.612	1.65276870496815e-13	Rida	15473	Basal
1624	1.28638411939402e-17	-0.43965471315781	0.127	0.467	2.17257413924457e-13	Fam83g	69640	Basal
1625	1.33289997583511e-17	-0.866064862431156	0.543	0.86	2.25113476918792e-13	Chka	12660	Basal
1626	1.37032183624755e-17	-0.476355261772339	0.918	0.925	2.31433654923849e-13	Rpl36a	19982	Basal
1627	1.69413029361473e-17	-0.559315210459578	0.278	0.679	2.86121665288592e-13	Furin	18550	Basal
1628	1.73630973747844e-17	0.850757583608372	0.327	0.122	2.93245351562734e-13	Ces1d	104158	Basal
1629	1.78706804796622e-17	0.448639077800893	0.951	0.903	3.01817922621016e-13	Chchd2	14004	Basal
1630	3.22547387785493e-17	0.711699509694436	0.237	0.063	5.44750283230919e-13	Cd55	13136	Basal
1631	4.33405955103505e-17	-0.567685940091226	0.057	0.336	7.3197931757431e-13	Oaf	102644	Basal
1632	6.52098463264863e-17	-0.508077523554646	0.147	0.476	1.10132909460803e-12	Csrp2	13008	Basal
1633	6.68115528168611e-17	-0.592719481931954	0.567	0.841	1.12838031552397e-12	Pqlc1	66943	Basal
1634	6.70249339078958e-17	-0.569966287274129	0.151	0.48	1.13198410877045e-12	Rcan1	54720	Basal
1635	7.6666277059655e-17	-0.751842626111916	0.282	0.629	1.29481675326051e-12	Scpep1	74617	Basal
1636	7.86213043264728e-17	-0.416600828583122	0.122	0.456	1.3278352087698e-12	Btbd9	224671	Basal
1637	1.18899756364837e-16	-0.598768944310625	0.376	0.742	2.00809798524574e-12	Itpkc	233011	Basal
1638	1.32873418186353e-16	-0.362654437660887	0.127	0.454	2.24409915974931e-12	Cfh	12628	Basal
1639	1.50537072678564e-16	-0.338678783720266	0.078	0.38	2.54242062046827e-12	Bmp1	12153	Basal
1640	1.56021973963193e-16	-0.371257929296594	0.253	0.639	2.63505511826437e-12	Agrn	11603	Basal
1641	1.62882377090959e-16	-0.411130053660621	0.167	0.517	2.75092046668921e-12	Lmo1	109594	Basal
1642	1.73144184458207e-16	0.826822545505131	0.735	0.708	2.92423213131466e-12	Serinc3	26943	Basal
1643	1.85442896693542e-16	-0.489465311668921	0.42	0.781	3.13194508225723e-12	Serpinb5	20724	Basal
1644	1.85639389941422e-16	0.952137016893992	0.886	0.91	3.13526365672068e-12	S100a11	20195	Basal
1645	2.00602494048538e-16	-0.646586188995022	0.037	0.299	3.38797552198575e-12	Apod	11815	Basal
1646	2.09686892841557e-16	-0.402459471227523	0.935	0.965	3.54140193320105e-12	Rpl37	67281	Basal
1647	2.13065240497366e-16	-0.479437328887203	0.216	0.57	3.59845884676002e-12	Pmp22	18858	Basal
1648	2.37042127023912e-16	1.02424358081468	0.457	0.25	4.00340448330685e-12	Igkc	16071	Basal
1649	2.40132572446097e-16	0.381402473463949	0.11	0.008	4.05559901604213e-12	Bex4	406217	Basal
1650	2.47724545862963e-16	0.547380687081736	0.216	0.055	4.18381985507959e-12	Cldn23	71908	Basal
1651	2.84369760252199e-16	-0.37652725275192	0.139	0.469	4.80272088089939e-12	Pdlim7	67399	Basal
1652	3.05564118671003e-16	-0.304884651593482	0.184	0.541	5.16067240023456e-12	Itgb5	16419	Basal
1653	3.36976885215548e-16	0.386975244682575	0.184	0.038	5.69120261440538e-12	Sptlc3	228677	Basal
1654	4.10771436892601e-16	-0.465393316716403	0.498	0.864	6.93751879767914e-12	Krt5	110308	Basal
1655	5.63573596397641e-16	-0.543692441914098	0.253	0.593	9.51819446955976e-12	Casp4	12363	Basal
1656	6.22164546868491e-16	0.455707478476208	0.122	0.013	1.0507737032062e-11	9530034E10Rik	78615	Basal
1657	6.40634282703853e-16	0.758364169375554	0.278	0.094	1.08196724005854e-11	Gsta3	14859	Basal
1658	6.43833250329536e-16	-0.481514861997029	0.314	0.69	1.08736997648155e-11	Cnn3	71994	Basal
1659	6.85756242343749e-16	0.450751788055824	0.959	0.97	1.15817371769436e-11	Fth1	14319	Basal
1660	7.85180857133407e-16	1.09113718019815	0.253	0.079	1.32609194961261e-11	Fgfbp1	14181	Basal
1661	8.19746612567222e-16	-0.324637343687508	0.045	0.308	1.38447005396478e-11	Lamb1	16777	Basal
1662	8.35866918461264e-16	-0.364420477068202	0.053	0.32	1.41169563858923e-11	Cyp2s1	74134	Basal
1663	8.45024936463308e-16	1.16791212056295	0.29	0.104	1.42716261519288e-11	9530053A07Rik	319482	Basal
1664	1.05059201960709e-15	-0.280324279823488	0.098	0.403	1.77434486191442e-11	Sorcs2	81840	Basal
1665	1.17486524276079e-15	-0.32483994638587	0.033	0.286	1.9842299084987e-11	Ptger3	19218	Basal
1666	1.24874771712197e-15	-0.230671004863633	0.045	0.306	2.10901001944729e-11	Arhgap24	231532	Basal
1667	1.33984892868264e-15	0.905221992715567	0.694	0.683	2.26287085565211e-11	Prdx5	54683	Basal
1668	1.41879985954899e-15	0.250468755654841	0.102	0.007	2.39621108279229e-11	Slc44a4	70129	Basal
1669	1.50163225180973e-15	0.44793330860701	0.988	0.986	2.53610671008146e-11	H3f3b	15081	Basal
1670	1.57330775099739e-15	-0.350792752764443	0.094	0.386	2.65715946065949e-11	Col7a1	12836	Basal
1671	1.61379793825597e-15	-0.46720069575664	0.302	0.689	2.72554333792051e-11	Igf1r	16001	Basal
1672	1.78527656356602e-15	0.400011298323994	0.171	0.034	3.01515358820666e-11	Capn5	12337	Basal
1673	1.82378126888899e-15	-0.328055153126134	0.176	0.505	3.08018418502661e-11	Spry2	24064	Basal
1674	1.83438927209656e-15	-0.341691399693652	0.122	0.434	3.09810004164388e-11	Tgfb1i1	21804	Basal
1675	1.83467352687795e-15	-0.444959989664541	0.265	0.618	3.09858011954417e-11	Ilk	16202	Basal
1676	1.9108194441852e-15	1.15341623510524	0.641	0.556	3.22718295928439e-11	Krt7	110310	Basal
1677	2.01460333641922e-15	-0.450863300422174	0.335	0.705	3.40246357487842e-11	Flna	192176	Basal
1678	2.45049637022422e-15	-0.509250674928367	0.588	0.857	4.13864331967168e-11	Tpm4	326618	Basal
1679	2.68689315595922e-15	-0.352107126144149	0.098	0.396	4.53789385109952e-11	Spred2	114716	Basal
1680	2.68912693367089e-15	-0.242196743552096	0.061	0.334	4.54166647827676e-11	Mthfd1	108156	Basal
1681	2.72812803886695e-15	-0.637058610219881	0.645	0.87	4.60753544484239e-11	Maff	17133	Basal
1682	3.07887215702581e-15	-0.405386479590213	0.163	0.489	5.19990718600089e-11	Mmp14	17387	Basal
1683	3.24191384623411e-15	-0.217006872974063	0.184	0.547	5.47526829490479e-11	Gm10076	100126819	Basal
1684	3.71195885660842e-15	-0.665229857310181	0.343	0.666	6.26912731292596e-11	Kcnq1ot1	63830	Basal
1685	3.8824820550884e-15	-0.46865258215436	0.012	0.237	6.5571239428388e-11	Serpina3n	20716	Basal
1686	4.05588789310083e-15	-0.540338503696355	0.265	0.596	6.84998906265799e-11	Dusp5	240672	Basal
1687	4.05832684330723e-15	-0.481208802291866	0.314	0.662	6.85410820566158e-11	Tln1	21894	Basal
1688	4.08590778776456e-15	-0.432482112152959	0.224	0.572	6.90068966275556e-11	Cish	12700	Basal
1689	4.09781046489411e-15	1.00274085123344	0.355	0.163	6.92079209415966e-11	Ldlr	16835	Basal
1690	4.12483606807319e-15	-0.377842490140151	0.094	0.382	6.96643563536882e-11	Hspg2	15530	Basal
1691	4.26002303892374e-15	-0.498507582280805	0.18	0.503	7.19475291043831e-11	Tubb6	67951	Basal
1692	5.04080763850204e-15	-0.3709976108866	0.069	0.343	8.5134200206661e-11	Spon2	100689	Basal
1693	5.3123625177657e-15	-0.389627559214986	0.167	0.488	8.97204905625449e-11	Dennd2c	329727	Basal
1694	5.41295042706183e-15	-0.533328890491184	0.486	0.769	9.14193197626473e-11	Mif	17319	Basal
1695	5.52310706047989e-15	0.412032659455554	0.155	0.028	9.32797551444448e-11	Bspry	192120	Basal
1696	5.60613274476038e-15	-0.26819019269605	0.098	0.393	9.46819759262581e-11	Nradd	67169	Basal
1697	6.53756341574695e-15	-0.350208996179294	0.098	0.384	1.1041290852855e-10	Wdfy1	69368	Basal
1698	6.9354146249929e-15	-0.485455687348659	0.6	0.859	1.17132217601505e-10	Itgb1	16412	Basal
1699	7.43157285487757e-15	-0.39183533066776	0.167	0.488	1.25511833946027e-10	Tfap2a	21418	Basal
1700	8.18409677403675e-15	-0.421197208734998	0.837	0.896	1.38221210416707e-10	Cst3	13010	Basal
1701	8.56675085536871e-15	-1.02546255080852	0.127	0.426	1.44683855196322e-10	AC160336.1	NA	Basal
1702	8.58619884574366e-15	-0.20095290124481	0.102	0.398	1.45012312305765e-10	Moxd1	59012	Basal
1703	8.83712112295185e-15	-0.366642108440337	0.037	0.279	1.49250138645534e-10	Samd4	74480	Basal
1704	9.71205167951638e-15	-0.448228742601621	0.22	0.573	1.64026840815352e-10	Igsf3	78908	Basal
1705	1.00454464390262e-14	-0.461853467590532	0.371	0.722	1.69657544908714e-10	Nxn	18230	Basal
1706	1.05176384398065e-14	-0.523640486683789	0.4	0.749	1.77632395609892e-10	Jmjd1c	108829	Basal
1707	1.14153275821752e-14	-0.599273716539738	0.837	0.944	1.92793467535357e-10	Ier3	15937	Basal
1708	1.19282409054885e-14	-0.526482435205608	0.355	0.678	2.01456060652795e-10	Pdlim4	30794	Basal
1709	1.33045561401162e-14	-0.392246783385128	0.155	0.471	2.24700648650422e-10	Osmr	18414	Basal
1710	2.30580453314646e-14	0.482388183501784	0.922	0.888	3.89427327603106e-10	Dynll1	56455	Basal
1711	2.41817672269649e-14	0.659662299569633	0.318	0.14	4.08405866696211e-10	AA986860	212439	Basal
1712	2.47802427952866e-14	0.273750151293638	0.11	0.012	4.18513520569595e-10	Syt8	55925	Basal
1713	2.48142752453431e-14	-0.565798381350567	0.559	0.846	4.190882946186e-10	Mast4	328329	Basal
1714	2.99025794603754e-14	1.88521661750273	0.665	0.66	5.0502466450628e-10	Cbr2	12409	Basal
1715	3.09101888124438e-14	-0.408067411278276	0.31	0.655	5.22042178853363e-10	Cux1	13047	Basal
1716	3.26596988262449e-14	-0.30452207967558	0.086	0.357	5.51589653476451e-10	Ppp1r18	76448	Basal
1717	3.42408301532966e-14	-0.311092607233091	0.139	0.433	5.78293380459027e-10	Rflnb	76566	Basal
1718	3.43862258242552e-14	-0.369118690073999	0.118	0.407	5.80748967945846e-10	Abca1	11303	Basal
1719	4.04321424924757e-14	0.366915521562243	0.102	0.009	6.82858454555421e-10	Ren1	19701	Basal
1720	4.55038511955937e-14	-0.281622629599924	0.249	0.6	7.68514542842382e-10	Homer1	26556	Basal
1721	4.79053739143512e-14	-0.355682157890911	0.057	0.305	8.09073860039477e-10	Dgkh	380921	Basal
1722	5.36129484992214e-14	-0.410333935505923	0.29	0.646	9.05469087203351e-10	Fermt2	218952	Basal
1723	5.47245938229779e-14	0.257014018168291	0.131	0.02	9.24243665076273e-10	Gipc2	54120	Basal
1724	5.52038015320858e-14	0.340790530938367	0.147	0.027	9.32337004075396e-10	Ppp1r9a	243725	Basal
1725	5.70824459347811e-14	-0.287174767651039	0.135	0.441	9.64065429392518e-10	Map3k20	65964	Basal
1726	5.86395780250127e-14	-0.353489733643307	0.208	0.545	9.9036383326444e-10	Rbmxl1	19656	Basal
1727	5.92792171838564e-14	-0.394823833859204	0.204	0.531	1.00116669901815e-09	Pde4b	18578	Basal
1728	6.30080056689276e-14	0.277595667898819	0.118	0.015	1.06414220774252e-09	Rhov	228543	Basal
1729	6.69080254332806e-14	-0.59702622511253	0.42	0.763	1.13000964154268e-09	Picalm	233489	Basal
1730	7.24679633079349e-14	-0.26152851670932	0.184	0.51	1.22391143230771e-09	Tgfb1	21803	Basal
1731	7.31468154646287e-14	-0.508533067340282	0.396	0.744	1.23537656638211e-09	Skil	20482	Basal
1732	8.17430273461313e-14	-0.406953065407904	0.171	0.48	1.38055798884881e-09	Ltbp3	16998	Basal
1733	8.80646769871349e-14	-0.36562351436753	0.086	0.353	1.48732432963572e-09	Sh3pxd2b	268396	Basal
1734	9.04460970180199e-14	-0.279598191248352	0.09	0.362	1.52754413253734e-09	Apbb2	11787	Basal
1735	1.09919954607448e-13	0.325408741696926	0.11	0.013	1.85643811336519e-09	Fndc5	384061	Basal
1736	1.17270604256131e-13	0.567859197625633	0.233	0.076	1.98058323528179e-09	Tfcp2l1	81879	Basal
1737	1.20797827906282e-13	-0.283133651997729	0.114	0.397	2.04015451550919e-09	Acsl4	50790	Basal
1738	1.33976813428685e-13	-0.285726875833022	0.959	0.976	2.26273440199706e-09	Rplp2	67186	Basal
1739	1.35409550208931e-13	-0.281559099950929	0.082	0.345	2.28693189347864e-09	Tpst1	22021	Basal
1740	1.43380661786202e-13	-0.723125975893795	0.416	0.721	2.42155599690717e-09	Irf6	54139	Basal
1741	1.46808504166324e-13	-0.367284355385628	0.102	0.37	2.47944882686505e-09	Peak1	244895	Basal
1742	1.49203581063093e-13	-0.242297286513796	0.135	0.43	2.51989928057458e-09	Khk	16548	Basal
1743	1.51987440527679e-13	-0.451630651110461	0.629	0.845	2.56691588307197e-09	Perp	64058	Basal
1744	1.66821770090591e-13	-0.967959887252751	0.049	0.272	2.81745287505999e-09	Inhba	16323	Basal
1745	1.71116238541187e-13	-0.305735657091522	0.224	0.555	2.88998215272211e-09	Rnase4	58809	Basal
1746	1.7671150852814e-13	0.590521593494672	0.706	0.643	2.98448066753175e-09	Aes	NA	Basal
1747	1.88097231389055e-13	-0.335251355803786	0.147	0.452	3.17677414092974e-09	Mical3	194401	Basal
1748	1.89570844730317e-13	-0.391240546212896	0.335	0.69	3.20166199665032e-09	Fkbp1a	14225	Basal
1749	1.91182252291592e-13	-0.460545112805849	0.086	0.335	3.22887705895269e-09	Serpine2	20720	Basal
1750	1.94275593496842e-13	0.85199369563363	0.527	0.417	3.28112049856816e-09	Sec11c	66286	Basal
1751	1.99133369192566e-13	-0.394145889686155	0.106	0.375	3.36316347229324e-09	Zfc3h1	216345	Basal
1752	2.01006327897056e-13	-0.303499280434903	0.159	0.462	3.39479587185337e-09	Trio	223435	Basal
1753	2.03932021183704e-13	-0.577507414080751	0.763	0.938	3.44420790577159e-09	Dst	13518	Basal
1754	2.26768521153545e-13	-0.320476800083251	0.412	0.772	3.82989355376223e-09	Itgb4	192897	Basal
1755	2.30632582356962e-13	-0.414631455589731	0.167	0.458	3.89515368342673e-09	Lactb	80907	Basal
1756	2.91201068066594e-13	-0.223458169567259	0.18	0.495	4.91809483857671e-09	Trp63	22061	Basal
1757	2.94536985202997e-13	-0.285737734574506	0.159	0.463	4.97443514309342e-09	Cacna2d1	12293	Basal
1758	3.29412194478448e-13	0.24918408513136	0.131	0.022	5.56344255254651e-09	Gm7324	652988	Basal
1759	3.69266081620334e-13	0.74965885350211	0.294	0.129	6.23653485248583e-09	Upk1b	22268	Basal
1760	3.72130851769343e-13	-0.817654017103797	0.592	0.811	6.28491795553243e-09	F3	14066	Basal
1761	3.87125787044348e-13	0.478429920457887	0.98	0.956	6.538167417392e-09	Hsp90aa1	15519	Basal
1762	3.87265671631648e-13	-0.820752090701958	0.347	0.659	6.5405299281869e-09	Sox4	20677	Basal
1763	4.17682898062085e-13	-0.219781140584483	0.045	0.275	7.05424646537056e-09	Rhoj	80837	Basal
1764	4.33548261479995e-13	-0.424775123341849	0.049	0.275	7.32219658813564e-09	Ly6k	76486	Basal
1765	4.46409757384611e-13	-0.307482396941082	0.131	0.412	7.5394143924687e-09	Pkp1	18772	Basal
1766	4.65353366405179e-13	-0.293308806326871	0.147	0.448	7.85935300521707e-09	Il11ra1	16157	Basal
1767	4.71221539653724e-13	-0.313708374936005	0.184	0.496	7.95846058321174e-09	Ndrg2	29811	Basal
1768	4.91155087987776e-13	-0.595096874421142	0.441	0.736	8.29511828102555e-09	Noct	12457	Basal
1769	5.23930241428935e-13	0.391163856537057	0.176	0.044	8.84865784749328e-09	Nrn1	68404	Basal
1770	5.31822404597365e-13	-0.347002992563814	0.347	0.682	8.9819485912449e-09	Cnn2	12798	Basal
1771	5.57838841554977e-13	-0.246728754601767	0.012	0.208	9.421340195022e-09	C1qtnf12	67389	Basal
1772	5.64211267418877e-13	-0.243495055000166	0.098	0.364	9.52896409543742e-09	Maf	17132	Basal
1773	5.75739754120516e-13	-0.299166026389809	0.171	0.467	9.7236687073414e-09	Cpeb2	231207	Basal
1774	6.15029208011326e-13	0.767550315696692	0.478	0.314	1.03872282941033e-08	Hist1h2bc	NA	Basal
1775	6.37442447644034e-13	-0.38687632321252	0.38	0.711	1.07657654982601e-08	Uba52	22186	Basal
1776	6.50739034498656e-13	-0.402607384948886	0.041	0.262	1.09903315536478e-08	Arhgef39	230098	Basal
1777	6.53337359587451e-13	-0.451393872684233	0.335	0.669	1.10342146660725e-08	Dot1l	208266	Basal
1778	6.66953592592025e-13	-0.463510702019536	0.718	0.842	1.12641792252867e-08	Anxa5	11747	Basal
1779	6.87059592787902e-13	-0.466330524511542	0.257	0.584	1.16037494625949e-08	Actn1	109711	Basal
1780	7.76146185030648e-13	-0.361511953812461	0.135	0.416	1.31083329189826e-08	Sema4a	20351	Basal
1781	8.47082194793117e-13	0.218605878993562	0.102	0.012	1.4306371187861e-08	Spns2	216892	Basal
1782	8.66325682463222e-13	-0.46332606696243	0.461	0.751	1.46313744511214e-08	Fmo2	55990	Basal
1783	9.13563733878604e-13	-0.287563525644236	0.171	0.469	1.54291779014757e-08	Sesn3	75747	Basal
1784	9.80591216094341e-13	-0.297133822230292	0.306	0.659	1.65612050486173e-08	Amotl1	75723	Basal
1785	1.00278955196715e-12	-0.557497472711708	0.584	0.873	1.69361127431732e-08	AY036118	101056014	Basal
1786	1.08319152928118e-12	0.705661346320297	0.286	0.125	1.82940217380299e-08	Tst	22117	Basal
1787	1.25347234770443e-12	-0.371175454360514	0.265	0.612	2.11698944803802e-08	Litaf	56722	Basal
1788	1.39794814009092e-12	-0.340561952851817	0.935	0.942	2.36099461379955e-08	Rpl36	54217	Basal
1789	1.43494953813128e-12	-0.493147380674237	0.192	0.476	2.42348627494992e-08	Cd44	12505	Basal
1790	1.56649882110528e-12	-0.37077292911058	0.363	0.717	2.64565985896472e-08	Ptpn14	19250	Basal
1791	1.67178169948289e-12	-0.521056730511879	0.441	0.698	2.82347211225665e-08	Capg	12332	Basal
1792	1.75452346001531e-12	-0.274706987143146	0.041	0.26	2.96321467161986e-08	Mafa	378435	Basal
1793	2.01535458217863e-12	-0.250676912769315	0.11	0.369	3.40373235384149e-08	Cttnbp2nl	80281	Basal
1794	2.17136960227592e-12	-0.212542484372201	0.09	0.346	3.6672261212838e-08	Gpm6b	14758	Basal
1795	2.45278636414185e-12	-0.572516223137492	0.461	0.815	4.14251089039918e-08	Nfat5	54446	Basal
1796	2.70681673828194e-12	0.686058146848703	0.294	0.135	4.57154278928437e-08	Slc39a8	67547	Basal
1797	3.23367073865552e-12	-0.497044092604344	0.331	0.636	5.4613465105153e-08	Rap2b	74012	Basal
1798	3.56970922796777e-12	-0.232973805900369	0.033	0.239	6.02888191511477e-08	Tril	66873	Basal
1799	3.72722409511073e-12	-0.284763883316973	0.061	0.283	6.29490877423251e-08	Dtx3	80904	Basal
1800	3.76119226749762e-12	-0.245556190069663	0.082	0.324	6.35227762057674e-08	Pabpc4	230721	Basal
1801	4.25845503053278e-12	0.583261032856849	0.11	0.016	7.19210470106681e-08	Sprr2a3	100042514	Basal
1802	4.40963871561571e-12	-0.334441523782378	0.273	0.603	7.44743882680337e-08	Fgfr2	14183	Basal
1803	4.7037826737463e-12	-0.494555061477125	0.49	0.774	7.94421855769012e-08	Suco	226551	Basal
1804	6.53569081039757e-12	-0.281019103620797	0.053	0.269	1.10381282096805e-07	Plxnb1	235611	Basal
1805	6.59382987154556e-12	-0.991019092780098	0.073	0.292	1.11363192700533e-07	Tagln	21345	Basal
1806	6.88381150056467e-12	-0.345853638518372	0.024	0.218	1.16260692433037e-07	Slc7a8	50934	Basal
1807	6.92871179330061e-12	-0.479501580646188	0.143	0.403	1.17019013477054e-07	A130010J15Rik	319266	Basal
1808	7.67069477007217e-12	-0.227799084534919	0.151	0.434	1.29550363971749e-07	Man2a2	140481	Basal
1809	7.68309053307359e-12	-0.451079159792832	0.278	0.595	1.2975971601308e-07	Sparc	20692	Basal
1810	7.78942728830812e-12	-0.333068751292286	0.2	0.491	1.31555637472236e-07	Wipi2	74781	Basal
1811	8.23915212860563e-12	-0.280535588695211	0.057	0.276	1.39151040300021e-07	Sema5a	20356	Basal
1812	8.34860621596852e-12	-0.223018584438582	0.086	0.324	1.40999610381492e-07	Polr2l	66491	Basal
1813	8.73979524851865e-12	-0.220788841060249	0.127	0.397	1.47606401952231e-07	Bag5	70369	Basal
1814	9.11380058415501e-12	0.495327834863292	0.208	0.071	1.53922978065794e-07	Cwc22	80744	Basal
1815	9.20997349752289e-12	-0.476921878319166	0.159	0.427	1.55547242399664e-07	Itga2	16398	Basal
1816	1.05026489324263e-11	-0.317675991636749	0.273	0.597	1.77379237819748e-07	Timm17a	21854	Basal
1817	1.05114697393794e-11	-0.498321060301491	0.176	0.46	1.77528212428378e-07	Fermt1	241639	Basal
1818	1.17598204595907e-11	-0.396033266239032	0.012	0.19	1.98611607742028e-07	2700038G22Rik	67194	Basal
1819	1.22438561588679e-11	-0.305145047955809	0.045	0.25	2.06786486667119e-07	Plcb1	18795	Basal
1820	1.22868421183254e-11	-0.268526557980303	0.2	0.512	2.07512476536398e-07	Prnp	19122	Basal
1821	1.26730095261434e-11	-0.275847015258258	0.241	0.569	2.14034457887035e-07	Erf	13875	Basal
1822	1.27469858887e-11	1.82401277604528	0.645	0.654	2.15283844674255e-07	Krt19	16669	Basal
1823	1.30074000598561e-11	0.349933450286292	0.951	0.916	2.1968197961091e-07	Cox4i1	12857	Basal
1824	1.33113741865141e-11	-0.454498261907194	0.408	0.7	2.24815798636036e-07	Stmn1	16765	Basal
1825	1.35303524136101e-11	-0.331323138401071	0.118	0.37	2.28514121913462e-07	Ackr3	12778	Basal
1826	1.3602778874998e-11	-0.259759963225133	0.192	0.496	2.29737332419841e-07	Fnip1	216742	Basal
1827	1.39363027020981e-11	-0.38640329948797	0.261	0.551	2.35370216335734e-07	Mdm2	17246	Basal
1828	1.40703956532096e-11	-0.340002034990898	0.265	0.57	2.37634912187056e-07	Nav2	78286	Basal
1829	1.47449158368259e-11	-0.257958748297319	0.959	0.988	2.49026883568152e-07	Rpl23	65019	Basal
1830	1.69409113210582e-11	-0.26649116766407	0.09	0.326	2.86115051301353e-07	Tjap1	74094	Basal
1831	1.82419556932027e-11	0.587048206260375	0.204	0.066	3.080883897025e-07	Pigr	18703	Basal
1832	1.82421410821853e-11	-0.438047499049176	0.359	0.68	3.08091520737028e-07	Ndel1	83431	Basal
1833	1.87974394120344e-11	-0.283576973094	0.339	0.675	3.17469954229849e-07	Usmg5	NA	Basal
1834	2.01673631644614e-11	-0.416662533577682	0.576	0.866	3.40606596484588e-07	Kdm6b	216850	Basal
1835	2.03934877622323e-11	0.514768038241205	0.237	0.093	3.44425614816341e-07	Pla2g16	NA	Basal
1836	2.13014481109067e-11	-0.36963293483842	0.347	0.686	3.59760157145104e-07	Clstn1	65945	Basal
1837	2.1388552868717e-11	-0.312027073048331	0.073	0.295	3.61231269399761e-07	Htra1	56213	Basal
1838	2.37801576214972e-11	0.390504359500469	0.151	0.037	4.01623082069466e-07	Igfbp3	16009	Basal
1839	2.58957433233936e-11	0.372906675686014	0.167	0.047	4.37353208988794e-07	Mall	228576	Basal
1840	2.88916471870349e-11	0.835676319653101	0.482	0.334	4.87951029341833e-07	Meis2	17536	Basal
1841	3.02299589494748e-11	-0.312917464690535	0.327	0.653	5.1055377669768e-07	Marcksl1	17357	Basal
1842	3.15158514029277e-11	-0.329364148617266	0.041	0.239	5.32271214344046e-07	Igfbp4	16010	Basal
1843	3.39044209742689e-11	-0.231416427992394	0.155	0.421	5.72611765834427e-07	Fbxo30	71865	Basal
1844	3.43269259864743e-11	-0.288527018898152	0.212	0.502	5.79747452985564e-07	Oxct1	67041	Basal
1845	3.47885989282278e-11	0.25054701828643	0.127	0.026	5.8754464729884e-07	Mlph	171531	Basal
1846	3.49621331788754e-11	-0.346174144028153	0.735	0.919	5.90475467258026e-07	Ctsl	13039	Basal
1847	3.54673642864446e-11	-0.245325401718662	0.057	0.265	5.99008315433763e-07	Gpc3	14734	Basal
1848	3.63593157110117e-11	-0.327945886319838	0.029	0.212	6.14072483043276e-07	Sorbs1	20411	Basal
1849	3.65189254284485e-11	0.633793450778637	0.563	0.532	6.16768131561067e-07	Rpl9-ps6	100042823	Basal
1850	4.22188030696943e-11	-0.244730538998228	0.012	0.182	7.13033365044066e-07	Depdc7	211896	Basal
1851	4.90218563059383e-11	-0.22207623186792	0.204	0.506	8.27930131150992e-07	Lrp1	16971	Basal
1852	4.95125782710122e-11	-0.317481101212519	0.249	0.549	8.36217934419125e-07	Ppp1r15b	108954	Basal
1853	5.27474835281568e-11	0.831929141822443	0.359	0.214	8.9085224930704e-07	Spint1	20732	Basal
1854	5.56858575403956e-11	-0.235834711644165	0.122	0.371	9.40478447999742e-07	Yif1b	77254	Basal
1855	5.66850953111987e-11	-0.236806061198806	0.057	0.261	9.57354574710835e-07	Socs2	216233	Basal
1856	5.74200168473819e-11	-0.278452038762929	0.053	0.253	9.69766664535433e-07	Npc1	18145	Basal
1857	5.84306411308016e-11	-0.205899956036877	0.09	0.321	9.86835098058108e-07	Msrb3	320183	Basal
1858	5.84924586018651e-11	-0.324967344454309	0.286	0.603	9.87879133326899e-07	Arl5b	75869	Basal
1859	5.90387710787658e-11	-0.412131190153821	0	0.155	9.97105804749275e-07	Epgn	71920	Basal
1860	5.9301627227289e-11	-0.252637504018414	0.339	0.666	1.00154518224168e-06	Pxn	19303	Basal
1861	6.07710400617205e-11	-0.265020224005423	0.339	0.671	1.0263620956024e-06	Snrpg	68011	Basal
1862	6.33970658335706e-11	-0.463258246351694	0.314	0.624	1.07071304486317e-06	Hivep2	15273	Basal
1863	6.37421857421171e-11	-0.230377681831068	0.065	0.278	1.07654177499862e-06	Matn2	17181	Basal
1864	7.23334018219101e-11	0.271450322974858	0.139	0.033	1.22163882337024e-06	Aspa	11484	Basal
1865	7.81787593868326e-11	-0.494465183378271	0.392	0.674	1.32036106728422e-06	Stk17b	98267	Basal
1866	8.35947080116662e-11	0.367898393041409	0.976	0.97	1.41183102360903e-06	Hspa8	15481	Basal
1867	8.70498756352762e-11	-0.402481795558406	0.886	0.919	1.47018534960418e-06	Calm2	12314	Basal
1868	8.75777002168885e-11	-0.310532632416708	0.298	0.593	1.47909977896303e-06	Gm12840	NA	Basal
1869	9.34030754151585e-11	0.594239255686977	0.322	0.17	1.57748454068661e-06	Nbea	26422	Basal
1870	1.02045423515854e-10	-0.362942110469403	0.857	0.91	1.72344515775926e-06	Myl12a	67268	Basal
1871	1.10111295683194e-10	-0.361451817197527	0.469	0.752	1.85966967279347e-06	Scand1	19018	Basal
1872	1.15254764495847e-10	-0.263517736810712	0.212	0.498	1.94653771757035e-06	Ptprd	19266	Basal
1873	1.16407404530286e-10	0.716370956685103	0.322	0.166	1.96600465511199e-06	Car2	12349	Basal
1874	1.23899399434512e-10	-0.42954582548837	0.453	0.747	2.09253695704947e-06	Zfp36l2	12193	Basal
1875	1.28846844176436e-10	-0.218774150307711	0.135	0.384	2.17609435129583e-06	Zfp948	381066	Basal
1876	1.31074854366052e-10	-0.237779903879154	0.02	0.19	2.21372321538825e-06	Fxyd6	59095	Basal
1877	1.34028455584847e-10	-0.283597663170152	0.131	0.374	2.26360658637248e-06	Plek2	27260	Basal
1878	1.38188718061766e-10	-0.320814561035667	0.118	0.353	2.33386925934517e-06	Egr2	13654	Basal
1879	1.40259901472259e-10	-0.305975484907533	0.188	0.454	2.36884947596498e-06	Tshz1	110796	Basal
1880	1.58755193557717e-10	0.836279333844742	0.657	0.655	2.68121646399628e-06	Igfbp7	29817	Basal
1881	1.63909164790605e-10	-0.303295523992557	0.118	0.354	2.76826188414853e-06	Pcdh7	54216	Basal
1882	1.84410807089097e-10	-0.245414357748838	0.216	0.508	3.11451412092775e-06	Ppfibp1	67533	Basal
1883	1.91553148507212e-10	-0.286461132520817	0.073	0.275	3.2351411251383e-06	Glrx	93692	Basal
1884	1.93847220442879e-10	-0.208709585216028	0.049	0.242	3.27388570605978e-06	Tenm2	23964	Basal
1885	2.12446886072652e-10	-0.297646165861912	0.02	0.187	3.58801545888102e-06	Samd5	320825	Basal
1886	2.18147204215664e-10	-0.392849487328908	0.09	0.297	3.68428813199835e-06	Flrt3	71436	Basal
1887	2.23811967656921e-10	-0.377341453352937	0.424	0.729	3.77996032175774e-06	Cdv3	321022	Basal
1888	2.27216194343955e-10	-0.359192077927261	0.049	0.24	3.83745430627506e-06	Gpx3	14778	Basal
1889	2.36337059963553e-10	-0.207364222076912	0.078	0.29	3.99149660572444e-06	Mpp1	17524	Basal
1890	2.36511734446637e-10	-0.288486698000279	0.241	0.537	3.99444668306925e-06	Prkx	19108	Basal
1891	2.5370097534731e-10	-0.30613051824579	0.176	0.442	4.28475577264071e-06	Rbpj	19664	Basal
1892	2.58902666872413e-10	-0.380985522703909	0.037	0.214	4.37260714080819e-06	Col12a1	12816	Basal
1893	2.59998288691275e-10	0.889765825708083	0.824	0.829	4.39111109770694e-06	Dnajb1	81489	Basal
1894	2.61360022732838e-10	-0.515620321703419	0.057	0.248	4.4141094239349e-06	Pdgfb	18591	Basal
1895	2.64418390986102e-10	-0.231044201714333	0.253	0.553	4.46576220536428e-06	Dlgap4	228836	Basal
1896	2.65585470066274e-10	-0.28059945673326	0.302	0.596	4.4854730039493e-06	Aldh6a1	104776	Basal
1897	2.75020970459859e-10	-0.299444276060103	0.31	0.601	4.64482917009656e-06	1810058I24Rik	67705	Basal
1898	2.83896691143136e-10	-0.267451935492855	0.306	0.633	4.79473121671642e-06	Eif3j1	78655	Basal
1899	3.0233941820094e-10	-0.350032651250518	0.641	0.859	5.10621043399568e-06	Coq10b	67876	Basal
1900	3.10583895912793e-10	1.67836311510723	0.751	0.815	5.24545141807116e-06	Anxa1	16952	Basal
1901	3.22761507264461e-10	-0.308259574781703	0.135	0.368	5.45111909618948e-06	Fam214b	230088	Basal
1902	3.70258232442744e-10	-0.362953795730349	0.18	0.437	6.2532912877255e-06	Otud7b	229603	Basal
1903	3.7435908076656e-10	-0.342246183714328	0.049	0.236	6.32255051506643e-06	Cyp4b1	13120	Basal
1904	3.76526226943749e-10	-0.251969401191757	0.012	0.169	6.35915144685297e-06	Gm42809	NA	Basal
1905	3.83276359449968e-10	0.405166029090921	0.963	0.973	6.47315443475051e-06	Jund	16478	Basal
1906	4.24337384919826e-10	-0.242020827051677	0.102	0.325	7.16663409391094e-06	Nrg1	211323	Basal
1907	4.50128481805432e-10	0.566018686179288	0.845	0.86	7.60221992921195e-06	Atp1b1	11931	Basal
1908	4.5168987302056e-10	-0.213305358590234	0.029	0.198	7.62859026544424e-06	Pgm5	226041	Basal
1909	4.6211835780953e-10	0.289292554365359	0.967	0.981	7.80471694504515e-06	Rplp1	56040	Basal
1910	4.8431944951761e-10	-0.25730548696617	0.049	0.235	8.17967118290291e-06	Tgfb2	21808	Basal
1911	4.91634547252864e-10	-0.274393724950805	0.482	0.8	8.30321586855361e-06	Slc2a1	20525	Basal
1912	4.98148098156814e-10	-0.260286789691974	0.151	0.395	8.41322322977043e-06	Stx6	58244	Basal
1913	5.03505312288742e-10	-0.299888794407438	0.29	0.598	8.50370121924456e-06	Pkp3	56460	Basal
1914	5.22265562147593e-10	0.511796863314898	0.812	0.829	8.82054307911071e-06	Ctnnb1	12387	Basal
1915	5.55970881559885e-10	-0.356726407845879	0.624	0.854	9.3897922186649e-06	Csrnp1	215418	Basal
1916	5.62972608933235e-10	1.47310354930357	0.6	0.519	9.50804439227341e-06	Sprr1a	20753	Basal
1917	5.69693946389062e-10	-0.264307927178848	0.053	0.241	9.62156106056487e-06	Epb41l2	13822	Basal
1918	5.90786694486167e-10	-0.204111449795713	0.106	0.329	9.97779648317687e-06	Hyal2	15587	Basal
1919	6.12516296452906e-10	-0.367215378447813	0.335	0.647	1.03447877307931e-05	Taf1d	75316	Basal
1920	6.4531232694875e-10	-0.254473157589812	0.298	0.629	1.08986798898374e-05	Ndufb2	68198	Basal
1921	6.62400911373649e-10	-0.248917506906188	0.951	0.964	1.11872889921896e-05	Rps15a	267019	Basal
1922	6.87307464369344e-10	-0.206201568377553	0.114	0.346	1.16079357657338e-05	Cib2	56506	Basal
1923	7.13323465424487e-10	-0.268892974858714	0.139	0.37	1.20473200075542e-05	Gch1	14528	Basal
1924	7.17065029544444e-10	-0.809528037546416	0.58	0.797	1.21105112839761e-05	Hes1	15205	Basal
1925	7.3385232508724e-10	-0.344113635784635	0.167	0.413	1.23940319183984e-05	Arhgap17	70497	Basal
1926	7.40265856319772e-10	-0.270760871144508	0.012	0.162	1.25023500473846e-05	Piezo2	667742	Basal
1927	7.45131002372361e-10	-0.336525810971061	0.396	0.687	1.25845174990668e-05	Luc7l3	67684	Basal
1928	8.84851968719794e-10	-0.418560247658306	0.469	0.747	1.49442648997086e-05	Smad7	17131	Basal
1929	9.08254868179789e-10	-0.21479899243925	0.233	0.518	1.53395164686885e-05	Ssbp3	72475	Basal
1930	9.18256704438683e-10	-0.268422890027441	0.204	0.469	1.55084374812649e-05	Ttc19	72795	Basal
1931	9.4858897189162e-10	-0.242489783336007	0.951	0.973	1.60207191462776e-05	Rpl28	19943	Basal
1932	9.74597996659397e-10	-0.292391262274076	0.196	0.46	1.64599855655806e-05	Myo10	17909	Basal
1933	9.86091262137343e-10	-0.349708873847257	0.22	0.489	1.66540953262376e-05	Gem	14579	Basal
1934	1.02090802144349e-09	-0.364734485123679	0.314	0.596	1.7242115574159e-05	Irs2	384783	Basal
1935	1.0217315132299e-09	-0.339968767218334	0.441	0.743	1.72560235269398e-05	Atp1b3	11933	Basal
1936	1.03658717438531e-09	-0.306168446399505	0.518	0.776	1.75069207881936e-05	Snrpf	69878	Basal
1937	1.15371896050455e-09	-0.355406161121039	0.282	0.588	1.94851595239613e-05	Stx3	20908	Basal
1938	1.17528191141124e-09	-0.226103731631613	0.131	0.37	1.98493362018245e-05	Rgs10	67865	Basal
1939	1.191914802242e-09	-0.272903065328688	0.955	0.955	2.01302490950651e-05	Rpl34	68436	Basal
1940	1.21682200366482e-09	0.716472437059545	0.649	0.612	2.05509068198951e-05	Cd24a	12484	Basal
1941	1.24511558904661e-09	-0.299564766636663	0.212	0.474	2.10287571834082e-05	Rbm47	245945	Basal
1942	1.25332915466102e-09	-0.20089911684463	0.02	0.176	2.116747609307e-05	Fam161a	73873	Basal
1943	1.31438514976108e-09	-0.316391832852868	0.371	0.692	2.21986507943148e-05	Pard3	93742	Basal
1944	1.32852664414858e-09	-0.591566153823524	0.127	0.334	2.24374864930254e-05	Hs3st1	15476	Basal
1945	1.3350735664473e-09	-0.278887594408221	0.041	0.212	2.25480574637285e-05	Nrp2	18187	Basal
1946	1.34104262083493e-09	-0.216208203089355	0.024	0.184	2.26488688232811e-05	Mtmr11	194126	Basal
1947	1.48310963156966e-09	-0.234891426071113	0.065	0.253	2.50482385675799e-05	Kank1	107351	Basal
1948	1.49532233271339e-09	-0.246582432292311	0.963	0.977	2.52544988771964e-05	Rps15	20054	Basal
1949	1.50188957556539e-09	-0.460981848440817	0.204	0.446	2.53654130417238e-05	Utp14b	195434	Basal
1950	1.52727067113038e-09	0.385520628459499	0.147	0.043	2.5794074364721e-05	Igha	238447	Basal
1951	1.62590043547618e-09	-0.23734345265279	0.188	0.445	2.74598324547572e-05	Anxa6	11749	Basal
1952	1.65471445246174e-09	-0.229515010157053	0.082	0.281	2.79464723876263e-05	Papd7	NA	Basal
1953	1.8935923126127e-09	-0.217874745278476	0	0.133	3.19808805677159e-05	Nipal4	214112	Basal
1954	2.04860509300380e-09	-0.251915251250151	0.086	0.286	3.45988914157411e-05	Spry1	24063	Basal
1955	2.09889716548228e-09	-0.217814805344932	0.114	0.336	3.54482742278303e-05	Enpp1	18605	Basal
1956	2.12852926345247e-09	-0.212531844258652	0.069	0.26	3.59487307304488e-05	Cyp27a1	104086	Basal
1957	2.13675660602503e-09	-0.29121163089827	0.265	0.54	3.60876823191567e-05	Hk2	15277	Basal
1958	2.16589864853626e-09	-0.282633099285157	0.053	0.231	3.65798622751289e-05	Coq8b	76889	Basal
1959	2.31565944026442e-09	0.529410126609908	0.808	0.789	3.91091722866257e-05	Aldoa	11674	Basal
1960	2.33634927042862e-09	-0.240281147295528	0.261	0.537	3.9458602828269e-05	Ecm1	13601	Basal
1961	2.5283757034505e-09	-0.207242404510979	0.029	0.186	4.27017372555755e-05	Atp8b2	54667	Basal
1962	2.55783580254574e-09	-0.217977661992085	0.233	0.499	4.3199288869195e-05	Tead1	21676	Basal
1963	2.56271110796916e-09	-0.446719622313961	0.506	0.73	4.32816279024912e-05	Tubb5	22154	Basal
1964	2.56752800364793e-09	0.596121812178863	0.11	0.024	4.33629804536098e-05	Cldn10	58187	Basal
1965	2.57204920885695e-09	-0.519456979609366	0.657	0.868	4.34393390883851e-05	Trib1	211770	Basal
1966	2.59081247178076e-09	-0.200299474774379	0.045	0.217	4.37562318359052e-05	Pcsk5	18552	Basal
1967	2.75395159736524e-09	-0.32757398281445	0.065	0.247	4.65114885279015e-05	Spaca6	75202	Basal
1968	2.76186751155641e-09	-0.242060508448371	0.147	0.38	4.66451804026762e-05	Prkcsh	19089	Basal
1969	2.91794202251163e-09	-0.40570929307551	0.69	0.868	4.92811228181989e-05	Tsc22d2	72033	Basal
1970	2.97965881059142e-09	-0.260441672527953	0.171	0.418	5.03234576520784e-05	Ifngr1	15979	Basal
1971	3.00876199563258e-09	-0.208651853239265	0.147	0.376	5.08149813442387e-05	Piezo1	234839	Basal
1972	3.05712354890469e-09	-0.206424836736919	0.249	0.546	5.16317596174514e-05	Dpm3	68563	Basal
1973	3.17380841782184e-09	0.266307404986772	0.102	0.021	5.36024503685931e-05	Aqp5	11830	Basal
1974	3.27535605600548e-09	-0.226654729643558	0.261	0.553	5.53174884298766e-05	Atxn1	20238	Basal
1975	3.61283024586583e-09	-0.244061044856064	0.171	0.41	6.1017090022428e-05	Abl2	11352	Basal
1976	3.65052671769343e-09	-0.586616741148898	0.024	0.176	6.16537457351244e-05	Lif	16878	Basal
1977	3.89452510620733e-09	-0.245423572195253	0.233	0.504	6.57746345187356e-05	Prdx4	53381	Basal
1978	3.95133818041319e-09	-0.348284325773392	0.253	0.523	6.67341505289984e-05	Arl4d	80981	Basal
1979	3.99972971911929e-09	-0.263524187609755	0.22	0.482	6.75514352262057e-05	Prkcd	18753	Basal
1980	4.38723636058446e-09	-0.351021917617531	0.735	0.877	7.40960348939109e-05	Tuba1c	22146	Basal
1981	4.39585205648582e-09	-0.31042037158925	0.273	0.548	7.42415453819889e-05	Adamts1	11504	Basal
1982	4.52691677040868e-09	-0.28150772488712	0.033	0.189	7.64550973354322e-05	Plscr2	18828	Basal
1983	4.54291758884633e-09	-0.262584872674516	0.196	0.454	7.67253351580257e-05	Vasn	246154	Basal
1984	4.6654234060367e-09	-0.23207135002416	0.073	0.261	7.87943359045538e-05	Arhgap23	58996	Basal
1985	4.83833533860148e-09	-0.287182838519018	0.069	0.254	8.17146455336404e-05	AC127341.3	NA	Basal
1986	5.06223470035094e-09	-0.309138545546505	0.282	0.57	8.54960818542269e-05	Ube2q2	109161	Basal
1987	5.1522705222418e-09	0.366603591635392	0.824	0.823	8.70166968501418e-05	Laptm4a	17775	Basal
1988	5.16849183479388e-09	-0.367814739632578	0.208	0.439	8.72906585978338e-05	Hcar2	80885	Basal
1989	5.41849587447091e-09	-0.390469460677735	0.359	0.624	9.15129768239392e-05	Bhlhe40	20893	Basal
1990	5.43340081742823e-09	-0.449553112514793	0.686	0.895	9.17647064055454e-05	Cyr61	NA	Basal
1991	5.80463627804243e-09	0.613099451688003	0.906	0.917	9.80345020998586e-05	Anxa2	12306	Basal
1992	5.83651784771919e-09	0.739727895506351	0.261	0.126	9.85729499301293e-05	Edn1	13614	Basal
1993	6.60947600428477e-09	-0.297632415207234	0.282	0.569	0.000111627440236365	Arid5a	214855	Basal
1994	6.99536466037253e-09	0.495448378256391	0.253	0.127	0.000118144713749032	AI661453	224833	Basal
1995	7.49668005180433e-09	0.579067197944516	0.261	0.137	0.000126611429394923	Epb41l4b	54357	Basal
1996	7.57422537141629e-09	-0.30552372544888	0.29	0.566	0.00012792109229785	Tgm2	21817	Basal
1997	7.80351142172758e-09	-0.263559006669472	0.061	0.234	0.000131793504401557	Rasa4	54153	Basal
1998	8.37934092647457e-09	-0.315426113854187	0.078	0.258	0.000141518688907229	Ptn	19242	Basal
1999	8.48825460445291e-09	0.553421351505385	0.735	0.765	0.000143358132014605	Eif4a2	13682	Basal
[truncated: 10,137 more rows]
