# Supplementary material for: Hypoxia-mediated stabilization of HIF1A in prostatic intraepithelial neoplasia promotes cell plasticity and malignant progression
Source: Sci Adv. 2022 Jul 22;8(29):eabo2295. doi: 10.1126/sciadv.abo2295 (PMC9307253; doi:10.1126/sciadv.abo2295)
Supplement: Supplementary file 2 — Tables S1 to S12 [file sciadv.abo2295_tables_s1_to_s12.zip › sciadv.abo2295_table_s8.xlsx]

## Sheet: Luminal-C
ID	Description	GeneRatio	BgRatio	pvalue	p.adjust	qvalue	geneID	Count
mmu04141	Protein processing in endoplasmic reticulum	35/197	172/8917	1.68029e-24	4.35196e-22	3.87352e-22	Hspa5/Lman1/Herpud1/Dnajc3/P4hb/Tram1/Rrbp1/Rpn2/Sec63/Os9/Dnajb1/Sec62/Hspa1b/Ubxn4/Hsp90b1/Dnajc1/Xbp1/Ssr2/Sil1/Pdia3/Dnajb11/Hspa1a/Calr/Derl1/Txndc5/Ero1l/Uggt1/Mbtps1/Ubqln2/Sel1l/Man1c1/Hsp90aa1/Syvn1/Hspa8/Hspa4l	35
mmu04066	HIF-1 signaling pathway	16/197	114/8917	3.37838e-09	4.375e-07	3.89402e-07	Ldha/Pgk1/Egf/Pfkl/Aldoa/Gapdh/Vegfa/Edn1/Eno1/Egln1/Cdkn1b/Aldoc/Pik3r1/Slc2a1/Pfkfb3/Ltbr	16
mmu01230	Biosynthesis of amino acids	13/197	79/8917	1.47726e-08	1.27537e-06	1.13516e-06	Pkm/Pgam1/Pgk1/Tpi1/Arg1/Mat2a/Pfkl/Pycr2/Aldoa/Gapdh/Eno1/Idh2/Aldoc	13
mmu04612	Antigen processing and presentation	13/197	90/8917	7.43345e-08	4.81316e-06	4.28401e-06	H2-T23/Ctsl/Hspa5/H2-K1/H2-D1/Hspa1b/H2-T22/Pdia3/Tapbp/Hspa1a/Calr/Hsp90aa1/Hspa8	13
mmu00010	Glycolysis / Gluconeogenesis	11/197	67/8917	2.01966e-07	1.04618e-05	9.31169e-06	Ldha/Pkm/Pgam1/Pgk1/Tpi1/Gpi1/Pfkl/Aldoa/Gapdh/Eno1/Aldoc	11
mmu01200	Carbon metabolism	13/197	121/8917	2.43569e-06	0.000105141	9.35818e-05	Pkm/Pgam1/Pgk1/Pgp/Tpi1/Gpi1/Pfkl/Aldoa/Gapdh/Aldh6a1/Eno1/Idh2/Aldoc	13
mmu03060	Protein export	5/197	29/8917	0.000385746	0.0136979	0.012192	Hspa5/Srpr/Spcs2/Sec63/Sec62	5
mmu05418	Fluid shear stress and atherosclerosis	11/197	148/8917	0.0004231	0.0136979	0.012192	Ctsl/Mgst1/Sdc4/Hsp90b1/Jun/Bmpr1b/Vegfa/Edn1/Hsp90aa1/Pik3r1/Plat	11
mmu05203	Viral carcinogenesis	14/197	229/8917	0.000538499	0.0154968	0.0137931	H2-T23/Pkm/H2-K1/H2-D1/Ube3a/H2-T22/Jun/Cdkn1b/Creb3l2/Ccnd3/Pik3r1/Dlg1/Ltbr/Ubr4	14
mmu05230	Central carbon metabolism in cancer	7/197	69/8917	0.000782159	0.0202579	0.0180308	Ldha/Pkm/Pgam1/Pfkl/Idh2/Pik3r1/Slc2a1	7
mmu00051	Fructose and mannose metabolism	5/197	36/8917	0.00108041	0.0254389	0.0226422	Tpi1/Pfkl/Aldoa/Aldoc/Pfkfb3	5
mmu05215	Prostate cancer	8/197	99/8917	0.00151235	0.0326416	0.0290531	Egf/Hsp90b1/Spint1/Cdkn1b/Creb3l2/Hsp90aa1/Pik3r1/Plat	8
mmu05169	Epstein-Barr virus infection	13/197	231/8917	0.00180316	0.0359245	0.0319751	H2-T23/H2-K1/H2-D1/Gadd45g/H2-T22/Pdia3/Tapbp/Jun/Calr/Cdkn1b/Ccnd3/Pik3r1/Stat1	13
mmu05134	Legionellosis	6/197	61/8917	0.00217908	0.0403129	0.035881	Bnip3/Hspa1b/Hspa1a/Sec22b/Hspa8/Naip6	6
mmu05165	Human papillomavirus infection	17/197	362/8917	0.0026826	0.0463196	0.0412274	H2-T23/Pkm/H2-K1/Egf/H2-D1/Ube3a/Atp6ap1/H2-T22/Vegfa/Col6a3/Cdkn1b/Creb3l2/Ccnd3/Pik3r1/Dlg1/Ubr4/Stat1	17

## Sheet: Fibroblasts
	ID	Description	GeneRatio	BgRatio	pvalue	p.adjust	qvalue	geneID	Count
mmu03010	mmu03010	Ribosome	21/229	91/6399	4.09185e-12	1.0066e-09	9.64816e-10	Rps2/Rps21/Uba52/Rpl35/Rpl38/Rps27/Rps29/Rpl39/Rpl37a/Rps18/Rpl37/Rpl30/Rpl10a/Rpl15/Rpl11/Rpl36a/Rps14/Rps4x/Rpl14/Rpl29/Rps27rt	21
mmu05171	mmu05171	Coronavirus disease - COVID-19	28/229	227/6399	6.45639e-09	7.94136e-07	7.61174e-07	Rps2/Rps21/Uba52/Rpl35/Rpl38/Rps27/Rps29/Rpl39/Rpl37a/C3/Rps18/Rpl37/Hbegf/Rpl30/Rpl10a/Rpl15/Rpl11/Rpl36a/Rps14/Cxcl10/Rps4x/Rpl14/Nfkb1/Rpl29/Nfkbia/C1s1/Rps27rt/C2	28
mmu04933	mmu04933	AGE-RAGE signaling pathway in diabetic complications	12/229	98/6399	0.000175936	0.0144267	0.0138279	Pim1/Serpine1/Nfkb1/Fn1/Col1a2/Col1a1/Egr1/Col3a1/Thbd/Mmp2/Vegfd/Tgfbr2	12
mmu04974	mmu04974	Protein digestion and absorption	10/229	78/6399	0.000420397	0.0258544	0.0247813	Slc1a5/Slc38a2/Col14a1/Col1a2/Col1a1/Dpp4/Col3a1/Col6a3/Eln/Col5a2	10

## Sheet: Endothelial cells
	ID	Description	GeneRatio	BgRatio	pvalue	p.adjust	qvalue	geneID	Count
mmu03010	mmu03010	Ribosome	48/499	91/6399	6.07603e-30	1.76812e-27	1.5222e-27	Rps2/Rpl30/Rps4x/Rpl3/Rps11/Rps9/Rpl32/Rps24/Rpl7/Rps14/Rplp0/Rpl18a/Rpl11/Rpl23/Rps5/Rps3/Rps27a/Rpl10a/Rpl26/Rps13/Rpl18/Rps18/Rps6/Rps21/Rpl9/Rps20/Rpl13/Rpl17/Rpl6/Rpl15/Rpl27a/Rpl8/Rpl29/Rps10/Rpl12/Rpl35/Rpl21/Rpsa/Rps3a1/Rpl14/Rps16/Rps27l/Rplp1/Rpl24/Rpl10/Rps15a/Mrpl13/Rps27rt	48
mmu05171	mmu05171	Coronavirus disease - COVID-19	60/499	227/6399	3.72746e-18	5.42345e-16	4.66913e-16	Rps2/Rpl30/Rps4x/Rpl3/Rps11/Rps9/Rpl32/Rps24/Rpl7/Rps14/Rplp0/Rpl18a/Nrp1/Rpl11/Rpl23/Hbegf/Rps5/Rps3/Rps27a/Rpl10a/Rpl26/Rps13/Rpl18/Rps18/Rps6/Stat2/Rps21/Rpl9/Rps20/Rpl13/Rpl17/Rpl6/Rpl15/Rpl27a/Rpl8/Csf3/Rpl29/Rps10/Rpl12/Rpl35/Rpl21/Rpsa/Rps3a1/Rpl14/Rps16/Rps27l/Rplp1/Rpl24/Pik3r1/Rpl10/Jun/Nfkbia/Rps15a/Nfkb1/Fos/C3/Il6st/Cxcl10/Rps27rt/Stat1	60
mmu05418	mmu05418	Fluid shear stress and atherosclerosis	27/499	129/6399	1.53168e-06	0.000148573	0.000127908	Nos3/Actb/Pdgfb/Hsp90ab1/Pecam1/Pik3r1/Cdh5/Jun/Calm1/Ctnnb1/Nfkb1/Kdr/Actg1/Mef2c/Cav1/Pdgfa/Fos/Plat/Edn1/Nfe2l2/Icam1/Vcam1/Sdc1/Sele/Prkcz/Hsp90b1/Sumo3	27
mmu05012	mmu05012	Parkinson disease	37/499	233/6399	2.00765e-05	0.00146057	0.00125742	Cox6a1/Tuba1c/Rps27a/Ndufb4/Cycs/Atp5g1/Atf4/Uqcr11/Cox7b/Cox6b1/Cox4i1/Ndufb9/Slc25a5/Casp3/Cox7a2l/Maoa/Psmb7/Uqcrh/Psma2/Calm1/Cox7a2/Tuba4a/Tubb6/Ndufa4/Slc25a4/Atp5g2/Gnas/Hspa5/Atp5e/Nfe2l2/Tubb5/Psmb1/Sdhd/Ndufv1/Ube2g2/Psmd4/Uqcrfs1	37
mmu04933	mmu04933	AGE-RAGE signaling pathway in diabetic complications	20/499	98/6399	5.15444e-05	0.00299988	0.00258264	Nos3/Col4a2/Casp3/Pik3r1/Jun/Jak2/Nfkb1/Col4a1/Pim1/Edn1/Icam1/Smad4/Vcam1/Egr1/Prkce/Sele/Prkcz/Fn1/Stat1/Tgfbr2	20
mmu05020	mmu05020	Prion disease	38/499	257/6399	7.83073e-05	0.0037979	0.00326967	Cox6a1/Tuba1c/Ndufb4/Cycs/Atp5g1/Atf4/Uqcr11/Cox7b/Cox6b1/Prnp/Cox4i1/Ndufb9/Slc25a5/Casp3/Cox7a2l/Notch1/Pik3r1/Psmb7/Uqcrh/Psma2/Cox7a2/Tuba4a/Tubb6/Ndufa4/Slc25a4/Cav1/Atp5g2/Hspa5/Atp5e/Tubb5/Creb5/Egr1/Psmb1/Stip1/Sdhd/Ndufv1/Psmd4/Uqcrfs1	38
mmu05016	mmu05016	Huntington disease	38/499	263/6399	0.000129105	0.00536708	0.0046206	Cox6a1/Tuba1c/Polr2l/Ndufb4/Cycs/Atp5g1/Uqcr11/Cox7b/Ap2b1/Cox6b1/Cox4i1/Ndufb9/Slc25a5/Casp3/Taf4b/Cltb/Cox7a2l/Psmb7/Uqcrh/Psma2/Cox7a2/Tuba4a/Tubb6/Ndufa4/Slc25a4/Atp5g2/Clta/Atp5e/Tubb5/Creb5/Gpx3/Dctn2/Psmb1/Sdhd/Ndufv1/Ulk2/Psmd4/Uqcrfs1	38
mmu05167	mmu05167	Kaposi sarcoma-associated herpesvirus infection	30/499	200/6399	0.000344921	0.0123299	0.010615	H2-Q6/H2-Q7/H2-K1/Rps27a/Cycs/Irf7/Stat2/Ifngr1/Tcf7l2/H2-T23/Pdgfb/Casp3/H2-T22/Pik3r1/Jun/Nfkbia/Calm1/Ctnnb1/Jak2/Nfkb1/Fos/C3/Cxcl2/Gng11/Icam1/Il6st/Ptgs2/Atg3/Lyn/Stat1	30
mmu05164	mmu05164	Influenza A	24/499	147/6399	0.000381337	0.0123299	0.010615	Tnfrsf10b/Cycs/Irf7/Stat2/Nxt1/Ifngr1/Actb/Trim25/Slc25a5/Casp3/H2-Eb1/H2-Aa/Nxf1/Pik3r1/Nfkbia/Pycard/Jak2/Nfkb1/Actg1/Slc25a4/Dnajc3/Icam1/Cxcl10/Stat1	24
mmu04520	mmu04520	Adherens junction	14/499	70/6399	0.000841541	0.0232913	0.0200518	Insr/Tcf7l2/Actb/Ptpn1/Baiap2/Actn4/Nectin3/Ctnnb1/Actg1/Iqgap1/Smad4/Acp1/Tjp1/Tgfbr2	14
mmu04210	mmu04210	Apoptosis	20/499	120/6399	0.000880426	0.0232913	0.0200518	Tnfrsf10b/Tuba1c/Cycs/Atf4/Actb/Cflar/Casp3/Pmaip1/Pik3r1/Jun/Nfkbia/Ctsh/Tuba4a/Nfkb1/Lmna/Actg1/Ctsd/Fos/Gadd45g/Gadd45b	20
mmu05208	mmu05208	Chemical carcinogenesis - reactive oxygen species	29/499	204/6399	0.00104986	0.0235959	0.020314	Cox6a1/Ndufb4/Atp5g1/Uqcr11/Cox7b/Grb2/Ptpn1/Cox6b1/Cox4i1/Ndufb9/Slc25a5/Cox7a2l/Pik3r1/Uqcrh/Jun/Nfkbia/Cox7a2/Nfkb1/Ndufa4/Slc25a4/Atp5g2/Fos/Atp5e/Nfe2l2/Acp1/Akr1a1/Sdhd/Ndufv1/Uqcrfs1	29
mmu04670	mmu04670	Leukocyte transendothelial migration	19/499	113/6399	0.00105411	0.0235959	0.020314	Cxcl12/Rapgef4/Actb/Bcar1/Actn4/Pecam1/Jam3/Pik3r1/Cdh5/Cldn4/Ctnnb1/Actg1/Cldn5/Esam/F11r/Icam1/Thy1/Vcam1/Arhgap5	19
mmu05415	mmu05415	Diabetic cardiomyopathy	28/499	196/6399	0.00118073	0.0245422	0.0211288	Nos3/Cox6a1/Ndufb4/Atp5g1/Uqcr11/Insr/Cox7b/Cox6b1/Cox4i1/Ndufb9/Slc25a5/Cox7a2l/Pik3r1/Uqcrh/Ppp1cc/Cox7a2/Nfkb1/Ndufa4/Slc25a4/Ctsd/Atp5g2/Gapdh/Atp5e/Prkcz/Sdhd/Ndufv1/Uqcrfs1/Tgfbr2	28
mmu04932	mmu04932	Non-alcoholic fatty liver disease	23/499	151/6399	0.00134451	0.0260834	0.0224556	Cox6a1/Ndufb4/Cycs/Atf4/Uqcr11/Insr/Cox7b/Cox6b1/Cox4i1/Ndufb9/Casp3/Cox7a2l/Pik3r1/Uqcrh/Jun/Cox7a2/Nfkb1/Ndufa4/Fos/Adipor2/Sdhd/Ndufv1/Uqcrfs1	23
mmu05010	mmu05010	Alzheimer disease	42/499	341/6399	0.00177885	0.0305936	0.0263385	Cox6a1/Tuba1c/Ndufb4/Cycs/Atp5g1/Atf4/Uqcr11/Insr/Fzd4/Cox7b/Cox6b1/Cox4i1/Ndufb9/Slc25a5/Casp3/Cox7a2l/Pik3r1/Psmb7/Uqcrh/Psma2/Calm1/Ctnnb1/Cox7a2/Tuba4a/Nfkb1/Tubb6/Ndufa4/Slc25a4/Atp5g2/Gapdh/Atp5e/Tubb5/Ptgs2/Psmb1/Sdhd/Ndufv1/Apoe/Ulk2/Psmd4/Fzd6/Uqcrfs1/Lrp5	42
mmu04064	mmu04064	NF-kappa B signaling pathway	16/499	92/6399	0.00178726	0.0305936	0.0263385	Cxcl12/Ccl21a/Cflar/Trim25/Nfkbia/Relb/Nfkb1/Cd14/Tnfaip3/Cxcl2/Gadd45g/Icam1/Vcam1/Ptgs2/Gadd45b/Lyn	16
mmu04668	mmu04668	TNF signaling pathway	17/499	104/6399	0.00259928	0.0420217	0.0361771	Atf4/Cflar/Casp3/Pik3r1/Jun/Nfkbia/Nfkb1/Tnfaip3/Fos/Cxcl2/Edn1/Icam1/Creb5/Vcam1/Ptgs2/Cxcl10/Sele	17
mmu04514	mmu04514	Cell adhesion molecules	22/499	151/6399	0.00301209	0.0452864	0.0389877	H2-Q6/H2-Q7/Mpzl1/H2-K1/H2-T23/H2-Eb1/H2-Aa/Nectin3/H2-T22/Pecam1/Jam3/Cdh5/Cldn4/Cldn5/Esam/F11r/Cd34/Icam1/Vcam1/Sdc1/Sele/Itga9	22
mmu05169	mmu05169	Epstein-Barr virus infection	28/499	209/6399	0.00311247	0.0452864	0.0389877	H2-Q6/H2-Q7/H2-K1/Cycs/Irf7/Stat2/H2-T23/Casp3/H2-Eb1/H2-Aa/H2-T22/Pik3r1/Jun/Entpd1/Nfkbia/Ccnd2/Relb/Nfkb1/Nfkbie/Tnfaip3/Gadd45g/Icam1/Hes1/Gadd45b/Cxcl10/Lyn/Psmd4/Stat1	28
mmu05014	mmu05014	Amyotrophic lateral sclerosis	37/499	301/6399	0.00340575	0.047194	0.04063	Cox6a1/Tuba1c/Ndufb4/Cycs/Atp5g1/Atf4/Uqcr11/Nxt1/Cox7b/Actb/Cox6b1/Cox4i1/Ndufb9/Casp3/Nxf1/Cox7a2l/Psmb7/Uqcrh/Psma2/Cox7a2/Tuba4a/Actg1/Tubb6/Ndufa4/Atp5g2/Hspa5/Atp5e/Tubb5/Gpx3/Dctn2/Psmb1/Sdhd/Ndufv1/Ulk2/Psmd4/Uqcrfs1/Ubqln1	37

## Sheet: Leukocytes
	ID	Description	GeneRatio	BgRatio	pvalue	p.adjust	qvalue	geneID	Count
mmu05168	mmu05168	Herpes simplex virus 1 infection	35/371	186/6399	3.0668e-10	9.04707e-08	7.48946e-08	H2-T23/H2-DMb1/Cd74/H2-DMa/Bcl2l1/H2-Ab1/Itga5/H2-Q6/Pik3r1/H2-Aa/Nfkb1/H2-D1/Traf3/Srsf2/H2-Eb1/B2m/H2-K1/Srsf5/H2-Q7/Tlr2/Irf7/Nfkbia/Oas2/Ifngr1/H2-M3/Syk/Ccl12/Ifnar1/Eif4ebp1/Il1b/Ccl2/Sting1/Rnasel/Ddx58/H2-T22	35
mmu04145	mmu04145	Phagosome	32/371	168/6399	1.34227e-09	1.97984e-07	1.63898e-07	H2-T23/Fcgr2b/H2-DMb1/H2-DMa/Itgav/Tuba1c/Fcgr3/H2-Ab1/Tubb4b/Itga5/H2-Q6/H2-Aa/H2-D1/Mrc1/H2-Eb1/Fcgr4/H2-K1/Itgb5/H2-Q7/Tlr2/Actb/Cd14/Lamp1/Fcgr1/Atp6v0e/Tubb5/Cd209a/Ctsl/Thbs1/H2-M3/Itgam/H2-T22	32
mmu05140	mmu05140	Leishmaniasis	18/371	68/6399	3.19009e-08	3.13692e-06	2.59684e-06	H2-DMb1/H2-DMa/Fcgr3/H2-Ab1/H2-Aa/Nfkb1/Il1a/H2-Eb1/Fcgr4/Tlr2/Fcgr1/Nfkbia/Jun/Ifngr1/Ptgs2/Itgam/Il1b/Il10	18
mmu05332	mmu05332	Graft-versus-host disease	15/371	51/6399	9.92928e-08	7.32285e-06	6.06209e-06	H2-T23/H2-DMb1/H2-DMa/H2-Ab1/H2-Q6/H2-Aa/H2-D1/Il1a/Cd86/H2-Eb1/H2-K1/H2-Q7/H2-M3/Il1b/H2-T22	15
mmu04940	mmu04940	Type I diabetes mellitus	16/371	59/6399	1.30444e-07	7.69618e-06	6.37114e-06	H2-T23/H2-DMb1/H2-DMa/H2-Ab1/H2-Q6/H2-Aa/H2-D1/Il1a/Cd86/H2-Eb1/H2-K1/H2-Q7/Hspd1/H2-M3/Il1b/H2-T22	16
mmu04612	mmu04612	Antigen processing and presentation	18/371	76/6399	2.04154e-07	1.00376e-05	8.30944e-06	H2-T23/H2-DMb1/Cd74/H2-DMa/H2-Ab1/H2-Q6/H2-Aa/H2-D1/Ciita/H2-Eb1/B2m/H2-K1/H2-Q7/Hsp90aa1/Ctsl/H2-M3/Hspa1b/H2-T22	18
mmu05323	mmu05323	Rheumatoid arthritis	18/371	83/6399	8.35961e-07	3.28084e-05	2.71598e-05	H2-DMb1/H2-DMa/Tnfsf13b/H2-Ab1/H2-Aa/Il1a/Cd86/Acp5/H2-Eb1/Tlr2/Atp6v0e/Jun/Ccl3/Ctsl/Vegfa/Ccl12/Il1b/Ccl2	18
mmu05330	mmu05330	Allograft rejection	14/371	52/6399	8.89719e-07	3.28084e-05	2.71598e-05	H2-T23/H2-DMb1/H2-DMa/H2-Ab1/H2-Q6/H2-Aa/H2-D1/Cd86/H2-Eb1/H2-K1/H2-Q7/H2-M3/Il10/H2-T22	14
mmu05152	mmu05152	Tuberculosis	27/371	168/6399	1.02051e-06	3.34499e-05	2.76909e-05	Fcgr2b/H2-DMb1/Cd74/H2-DMa/Itgax/Fcgr3/H2-Ab1/H2-Aa/Nfkb1/Camk2d/Fcer1g/Il1a/Ciita/Mrc1/H2-Eb1/Fcgr4/Tlr2/Cd14/Lamp1/Fcgr1/Hspd1/Cd209a/Ifngr1/Syk/Itgam/Il1b/Il10	27
mmu05171	mmu05171	Coronavirus disease - COVID-19	32/371	227/6399	2.03127e-06	5.99226e-05	4.96058e-05	Rps2/Rps21/Uba52/Rpl35/Rps29/Adam17/Rps9/Pik3r1/Nfkb1/Traf3/Rpl39/Rps27/Rpl37a/Rpl38/Tlr2/Rpl18/Rpl36a/F13a1/C4b/Rps27l/Nfkbia/Oas2/Jun/Isg15/Syk/Ccl12/Ifnar1/Il1b/Ccl2/Sting1/Ddx58/Rps27rt	32
mmu05169	mmu05169	Epstein-Barr virus infection	30/371	209/6399	2.94371e-06	7.89451e-05	6.53533e-05	H2-T23/H2-DMb1/H2-DMa/H2-Ab1/H2-Q6/Pik3r1/H2-Aa/Nfkb1/H2-D1/Traf3/Relb/Map2k3/H2-Eb1/B2m/H2-K1/H2-Q7/Tlr2/Hes1/Irf7/Ccnd2/Nfkbia/Oas2/Jun/Isg15/Cdkn1b/H2-M3/Syk/Ifnar1/Ddx58/H2-T22	30
mmu05150	mmu05150	Staphylococcus aureus infection	13/371	51/6399	4.30179e-06	0.000105752	8.75452e-05	Fcgr2b/H2-DMb1/H2-DMa/Fcgr3/H2-Ab1/H2-Aa/H2-Eb1/Fcgr4/C4b/Fcgr1/Itgam/Il10/Cfh	13
mmu04380	mmu04380	Osteoclast differentiation	20/371	117/6399	1.03221e-05	0.000219536	0.000181739	Fcgr2b/Tgfbr1/Fcgr3/Sqstm1/Pik3r1/Nfkb1/Relb/Il1a/Acp5/Fcgr4/Fcgr1/Nfkbia/Jun/Ifngr1/Pirb/Fosl2/Sirpa/Syk/Ifnar1/Il1b	20
mmu05164	mmu05164	Influenza A	23/371	147/6399	1.04186e-05	0.000219536	0.000181739	H2-DMb1/H2-DMa/H2-Ab1/Pik3r1/H2-Aa/Nfkb1/Traf3/Il1a/Ciita/H2-Eb1/Actb/Irf7/Nfkbia/Oas2/Ifngr1/Dnajb1/Ccl12/Ifnar1/Il1b/Trim25/Ccl2/Rnasel/Ddx58	23
mmu05320	mmu05320	Autoimmune thyroid disease	14/371	67/6399	2.21451e-05	0.000435521	0.000360539	H2-T23/H2-DMb1/H2-DMa/H2-Ab1/H2-Q6/H2-Aa/H2-D1/Cd86/H2-Eb1/H2-K1/H2-Q7/H2-M3/Il10/H2-T22	14
mmu05321	mmu05321	Inflammatory bowel disease	12/371	54/6399	4.50248e-05	0.000830146	0.000687221	H2-DMb1/H2-DMa/H2-Ab1/H2-Aa/Nfkb1/Il1a/H2-Eb1/Tlr2/Jun/Ifngr1/Il1b/Il10	12
mmu05167	mmu05167	Kaposi sarcoma-associated herpesvirus infection	26/371	200/6399	7.87574e-05	0.00136667	0.00113138	H2-T23/Uba52/H2-Q6/Pik3r1/Nfkb1/H2-D1/Traf3/Ubb/Cd86/H2-K1/H2-Q7/Ubc/Irf7/Nfkbia/Jun/Ccr1/Ifngr1/Hif1a/Ptgs2/Vegfa/H2-M3/Syk/Ifnar1/Gng2/Prex1/H2-T22	26
mmu05416	mmu05416	Viral myocarditis	14/371	77/6399	0.000111761	0.00183164	0.00151629	H2-T23/H2-DMb1/H2-DMa/H2-Ab1/H2-Q6/H2-Aa/H2-D1/Cd86/H2-Eb1/H2-K1/H2-Q7/Actb/H2-M3/H2-T22	14
mmu05310	mmu05310	Asthma	7/371	23/6399	0.000226889	0.00352276	0.00291625	H2-DMb1/H2-DMa/H2-Ab1/H2-Aa/Fcer1g/H2-Eb1/Il10	7
mmu05162	mmu05162	Measles	19/371	138/6399	0.000347273	0.00512228	0.00424039	Fcgr2b/Bcl2l1/Pik3r1/Nfkb1/Traf3/Il1a/Stat5a/Tlr2/Irf7/Ccnd2/Nfkbia/Cd209a/Oas2/Jun/Cdkn1b/Ifnar1/Il1b/Hspa1b/Ddx58	19
mmu04640	mmu04640	Hematopoietic cell lineage	14/371	90/6399	0.000604126	0.00848654	0.00702543	H2-DMb1/H2-DMa/H2-Ab1/Itga5/H2-Aa/Cd9/Il1a/H2-Eb1/Il7r/Cd14/Fcgr1/Cd38/Itgam/Il1b	14
mmu03010	mmu03010	Ribosome	14/371	91/6399	0.000677208	0.00873892	0.00723436	Rps2/Rps21/Uba52/Rpl35/Rps29/Rps9/Rpl39/Rps27/Rpl37a/Rpl38/Rpl18/Rpl36a/Rps27l/Rps27rt	14
mmu04060	mmu04060	Cytokine-cytokine receptor interaction	27/371	241/6399	0.00068134	0.00873892	0.00723436	Cxcl14/Tgfbr1/Tnfrsf12a/Ccl9/Crlf2/Ccl6/Tnfsf13b/Cxcl16/Ccr2/Il1a/Cx3cr1/Il7r/Ccl22/Ccl8/Ccr1/Ifngr1/Ccl3/Ccr7/Tnfsf9/Ccl12/Ifnar1/Il1b/Il10/Bmp2/Ccl2/Osm/Lifr	27
mmu04659	mmu04659	Th17 cell differentiation	14/371	93/6399	0.000846016	0.0103989	0.00860858	Tgfbr1/H2-DMb1/H2-DMa/H2-Ab1/H2-Aa/Nfkb1/H2-Eb1/Stat5a/Nfkbia/Jun/Ifngr1/Hsp90aa1/Hif1a/Il1b	14
mmu04061	mmu04061	Viral protein interaction with cytokine and cytokine receptor	13/371	84/6399	0.00098757	0.0116533	0.009647	Cxcl14/Ccl9/Ccl6/Ccr2/Cx3cr1/Ccl22/Ccl8/Ccr1/Ccl3/Ccr7/Ccl12/Il10/Ccl2	13
mmu05163	mmu05163	Human cytomegalovirus infection	26/371	241/6399	0.00149082	0.0169151	0.0140029	H2-T23/Itgav/H2-Q6/Ptk2b/Pik3r1/Nfkb1/H2-D1/Creb5/Ptger4/B2m/H2-K1/Gnas/H2-Q7/Nfkbia/Ccr1/Ccl3/Ptgs2/Vegfa/H2-M3/Ccl12/Gng2/Eif4ebp1/Il1b/Ccl2/Sting1/H2-T22	26
mmu05166	mmu05166	Human T-cell leukemia virus 1 infection	24/371	220/6399	0.00193323	0.0211223	0.0174857	H2-T23/Tgfbr1/H2-DMb1/H2-DMa/Tspo/Bcl2l1/H2-Ab1/H2-Q6/Pik3r1/H2-Aa/Nfkb1/H2-D1/Relb/Creb5/H2-Eb1/B2m/Stat5a/H2-K1/H2-Q7/Ccnd2/Nfkbia/Jun/H2-M3/H2-T22	24
mmu05134	mmu05134	Legionellosis	9/371	50/6399	0.00201999	0.0212511	0.0175923	Nfkb1/Vcp/Tlr2/Cd14/Hspd1/Nfkbia/Itgam/Il1b/Hspa1b	9
mmu04672	mmu04672	Intestinal immune network for IgA production	8/371	41/6399	0.00208909	0.0212511	0.0175923	H2-DMb1/H2-DMa/Tnfsf13b/H2-Ab1/H2-Aa/Cd86/H2-Eb1/Il10	8
mmu04064	mmu04064	NF-kappa B signaling pathway	13/371	92/6399	0.0023145	0.0227593	0.0188409	Tnfsf13b/Bcl2l1/Nfkb1/Traf3/Relb/Plau/Cd14/Nfkbia/Ptgs2/Syk/Il1b/Trim25/Ddx58	13
mmu05145	mmu05145	Toxoplasmosis	14/371	104/6399	0.0025393	0.0241643	0.020004	H2-DMb1/H2-DMa/Bcl2l1/H2-Ab1/H2-Aa/Nfkb1/Map2k3/Ciita/H2-Eb1/Tlr2/Nfkbia/Ifngr1/Il10/Hspa1b	14
mmu04514	mmu04514	Cell adhesion molecules	18/371	151/6399	0.00266817	0.0245972	0.0203623	H2-T23/Cadm1/H2-DMb1/H2-DMa/Itgav/H2-Ab1/H2-Q6/H2-Aa/H2-D1/Cldn4/Cd86/H2-Eb1/H2-K1/H2-Q7/H2-M3/Itgam/Sdc3/H2-T22	18
mmu04142	mmu04142	Lysosome	16/371	129/6399	0.00303362	0.0263211	0.0217895	Hexb/Slc11a2/Npc1/Slc11a1/Acp5/Ctsh/Cd63/Ctsc/Lamp1/Ctsz/Man2b1/Glb1/Asah1/Ctsl/Napsa/Ap1b1	16
mmu05418	mmu05418	Fluid shear stress and atherosclerosis	16/371	129/6399	0.00303362	0.0263211	0.0217895	Itgav/Sqstm1/Pik3r1/Nfkb1/Il1a/Pdgfa/Actb/Hsp90b1/Jun/Hsp90aa1/Ctsl/Vegfa/Mgst1/Ccl12/Il1b/Ccl2	16
mmu04621	mmu04621	NOD-like receptor signaling pathway	16/371	132/6399	0.00382605	0.0322481	0.026696	Bcl2l1/Nfkb1/Traf3/Irf7/Nfkbia/Oas2/Jun/Hsp90aa1/Pstpip1/Mefv/Ccl12/Ifnar1/Il1b/Ccl2/Sting1/Rnasel	16
mmu05135	mmu05135	Yersinia infection	15/371	121/6399	0.00406688	0.0333258	0.0275882	Itga5/Ptk2b/Pik3r1/Nfkb1/Map2k3/Fn1/Actb/Arpc2/Nfkbia/Jun/Mefv/Ccl12/Il1b/Il10/Ccl2	15
mmu04620	mmu04620	Toll-like receptor signaling pathway	13/371	99/6399	0.004444	0.0354319	0.0293317	Pik3r1/Nfkb1/Traf3/Map2k3/Cd86/Tlr2/Irf7/Cd14/Nfkbia/Jun/Ccl3/Ifnar1/Il1b	13
mmu05142	mmu05142	Chagas disease	13/371	101/6399	0.00528046	0.0409931	0.0339354	Tgfbr1/Pik3r1/Nfkb1/Gnas/Tlr2/Nfkbia/Jun/Ifngr1/Ccl3/Ccl12/Il1b/Il10/Ccl2	13
mmu05133	mmu05133	Pertussis	10/371	71/6399	0.00735881	0.054513	0.0451276	Itga5/Nfkb1/Il1a/Cfl1/Cd14/C4b/Jun/Itgam/Il1b/Il10	10
mmu05206	mmu05206	MicroRNAs in cancer	15/371	129/6399	0.00739159	0.054513	0.0451276	Gls/Itga5/Pik3r1/Nfkb1/Dnmt3a/Ezr/Pdgfa/Plau/Tpm1/Ccnd2/Stmn1/Thbs1/Ptgs2/Cdkn1b/Vegfa	15
mmu04657	mmu04657	IL-17 signaling pathway	10/371	72/6399	0.00811861	0.0579484	0.0479715	Nfkb1/Traf3/Nfkbia/Hsp90b1/Jun/Hsp90aa1/Ptgs2/Ccl12/Il1b/Ccl2	10
mmu04062	mmu04062	Chemokine signaling pathway	19/371	181/6399	0.00835316	0.0579484	0.0479715	Cxcl14/Ccl9/Ccl6/Ptk2b/Pik3r1/Nfkb1/Cxcl16/Ccr2/Cx3cr1/Ccl22/Nfkbia/Ccl8/Ccr1/Ccl3/Ccr7/Ccl12/Gng2/Ccl2/Prex1	19
mmu04137	mmu04137	Mitophagy - animal	7/371	41/6399	0.00844671	0.0579484	0.0479715	Uba52/Bcl2l1/Sqstm1/Ubb/Ubc/Jun/Hif1a	7
mmu05203	mmu05203	Viral carcinogenesis	20/371	195/6399	0.00886775	0.0594543	0.0492182	H2-T23/Gsn/H2-Q6/Pik3r1/Nfkb1/H2-D1/Traf3/Creb5/Stat5a/H2-K1/H2-Q7/Irf7/Ccnd2/Nfkbia/Jun/Pkm/Cdkn1b/H2-M3/Syk/H2-T22	20

## Sheet: T cells
	ID	Description	GeneRatio	BgRatio	pvalue	p.adjust	qvalue	geneID	Count
mmu03010	mmu03010	Ribosome	62/677	91/6399	6.52556e-40	1.86631e-37	1.62796e-37	Rps2/Rps18/Rpl18/Rpl13/Rpl8/Rps27a/Rpl30/Rps9/Rps5/Rpl21/Rps3a1/Rpl10a/Rpl26/Rpl15/Rps14/Rpl14/Rpl3/Rps6/Rps24/Rplp0/Rpl32/Rps4x/Rps3/Rps10/Rpl9/Rpl24/Rpl23/Rps11/Rpl29/Rpl19/Rpl28/Rps20/Rps19/Rpl17/Rps12/Rpsa/Rpl7/Rps16/Rpl7a/Rpl11/Rpl4/Rps13/Rps8/Rpl27a/Rpl18a/Rpl35a/Rps7/Rpl10/Rpl12/Fau/Rps15a/Rplp1/Rps26/Rpl6/Rps17/Rps23/Rpl22/Rps25/Rpl34/Rpl23a/Rplp2/Rps27rt	62
mmu05171	mmu05171	Coronavirus disease - COVID-19	78/677	227/6399	7.23664e-23	1.03484e-20	9.02676e-21	Rps2/Rps18/Rpl18/Rpl13/Rpl8/Rps27a/Rpl30/Rps9/Rps5/Rpl21/Rps3a1/Rpl10a/Rpl26/Rpl15/Rps14/Rpl14/Rpl3/Rps6/Rps24/Rplp0/Prkca/Rpl32/Rps4x/Rps3/Rps10/Rpl9/Rpl24/Rpl23/Rps11/Rpl29/Rpl19/Rpl28/Rps20/Rps19/Rpl17/Rps12/Rpsa/Rpl7/Rps16/Rpl7a/Rpl11/Rpl4/Rps13/Rps8/Rpl27a/Rpl18a/Hbegf/Rpl35a/Rps7/Rpl10/Rpl12/Ikbkb/Fau/Rps15a/Rplp1/Rps26/C1qb/Rpl6/Rps17/Rps23/C3/Rpl22/Rps25/Rpl34/Rela/Adam17/Tnf/Rpl23a/Rplp2…	78
mmu05020	mmu05020	Prion disease	63/677	257/6399	5.64312e-11	5.37977e-09	4.6927e-09	Hspa8/Atp5h/Egr1/Cox4i1/Rac2/Prkcd/Tuba4a/Psmb1/C1qb/Cyba/Uqcrh/Tubb4b/Vdac1/Hspa1a/Atf4/Cox8a/Stip1/Hspa1b/Tnf/Atp5d/Cox5a/Atp5c1/Cox6b1/Ndufb7/Cox6c/Atp5g2/Cox7a2l/Atp5b/Tubb5/Psma2/Slc25a5/Ndufb9/Ndufv3/Ndufb5/Psmd8/Ndufb10/Cox6a1/Ndufv2/Ndufs7/Psma4/Atp5j/Ndufa6/Atp5g3/Ndufa12/Uqcr11/Sdhc/Atp5g1/Cox7a2/Ddit3/Ndufab1/Psmd4/Ndufs5/Ndufv1/Psmb2/Ndufs8/Ppp3cc/Creb1/Ndufa8/Bax/Ndufb3/Uqcr10/Psmc2/…	63
mmu00190	mmu00190	Oxidative phosphorylation	41/677	134/6399	1.16948e-10	8.36177e-09	7.29385e-09	Atp5h/Atp5k/Cox4i1/Uqcrh/Cox8a/Atp5d/Cox5a/Atp5c1/Cox6b1/Ndufb7/Cox6c/Atp5g2/Cox7a2l/Atp5b/Atp6v1d/Ndufb9/Ndufv3/Ndufb5/Ndufb10/Cox6a1/Atp6v1f/Ndufv2/Ndufs7/Atp5j2/Atp5j/Ndufa6/Atp5g3/Ndufa12/Uqcr11/Sdhc/Atp5g1/Cox7a2/Ndufab1/Ndufs5/Ndufv1/Ndufs8/Atp6v0d1/Ndufa8/Ndufb3/Uqcr10/Uqcrc2	41
mmu05012	mmu05012	Parkinson disease	57/677	233/6399	5.36567e-10	3.06916e-08	2.67719e-08	Rps27a/Atp5h/Cox4i1/Dusp1/Tuba4a/Xbp1/Psmb1/Uqcrh/Tubb4b/Vdac1/Atf4/Cox8a/Atp5d/Cox5a/Atp5c1/Cox6b1/Ndufb7/Cox6c/Atp5g2/Cox7a2l/Atp5b/Tubb5/Psma2/Slc25a5/Ndufb9/Ndufv3/Ndufb5/Psmd8/Ndufb10/Cox6a1/Park7/Ndufv2/Ndufs7/Psma4/Atp5j/Ndufa6/Atp5g3/Ube2l3/Ndufa12/Uqcr11/Sdhc/Ube2g1/Atp5g1/Cox7a2/Ddit3/Ndufab1/Psmd4/Ndufs5/Ndufv1/Psmb2/Ndufs8/Ndufa8/Bax/Ndufb3/Uqcr10/Psmc2/Uqcrc2	57
mmu05415	mmu05415	Diabetic cardiomyopathy	50/677	196/6399	1.40185e-09	6.68217e-08	5.82876e-08	Prkca/Atp5h/Cox4i1/Rac2/Atp2a2/Prkcd/Ppp1ca/Cyba/Pdhb/Uqcrh/Vdac1/Pten/Tgfbr1/Rela/Cox8a/Atp5d/Cox5a/Atp5c1/Cox6b1/Ndufb7/Cox6c/Atp5g2/Cox7a2l/Atp5b/Ctsd/Slc25a5/Ndufb9/Ndufv3/Ndufb5/Ndufb10/Cox6a1/Ndufv2/Ndufs7/Atp5j/Ndufa6/Atp5g3/Prkcz/Ndufa12/Uqcr11/Sdhc/Atp5g1/Cox7a2/Ndufab1/Ndufs5/Ndufv1/Ndufs8/Ndufa8/Ndufb3/Uqcr10/Uqcrc2	50
mmu05208	mmu05208	Chemical carcinogenesis - reactive oxygen species	51/677	204/6399	2.04193e-09	8.34272e-08	7.27724e-08	Atp5h/Cox4i1/Prkcd/Ikbkb/Braf/Raf1/Cyba/Uqcrh/Vdac1/Pten/Rela/Cox8a/Vegfa/Atp5d/Cox5a/Atp5c1/Cox6b1/Ndufb7/Acp1/Cox6c/Atp5g2/Cox7a2l/Atp5b/Fos/Jun/Slc25a5/Ndufb9/Ndufv3/Hif1a/Ndufb5/Ndufb10/Cox6a1/Ndufv2/Ndufs7/Atp5j/Ndufa6/Atp5g3/Ndufa12/Uqcr11/Sdhc/Atp5g1/Cox7a2/Ndufab1/Ndufs5/Nfkbia/Ndufv1/Ndufs8/Ndufa8/Ndufb3/Uqcr10/Uqcrc2	51
mmu05014	mmu05014	Amyotrophic lateral sclerosis	65/677	301/6399	7.87217e-09	2.8143e-07	2.45487e-07	Pfn1/Atp5h/Nup98/Alyref/Cox4i1/Ranbp2/Gpx3/Srsf7/Tuba4a/Xbp1/Nup153/Psmb1/Actb/Uqcrh/Tubb4b/Pom121/Vdac1/Actg1/Atf4/Cox8a/Tnf/Atp5d/Cox5a/Atp5c1/Cox6b1/Ndufb7/Cox6c/Atp5g2/Cox7a2l/Atp5b/Tubb5/Psma2/Ndufb9/Ndufv3/Ndufb5/Psmd8/Ndufb10/Cox6a1/Ndufv2/Ndufs7/Psma4/Atp5j/Ndufa6/Atp5g3/Ndufa12/Uqcr11/Sdhc/Atp5g1/Cox7a2/Ddit3/Ndufab1/Dctn6/Psmd4/Ndufs5/Ndufv1/Psmb2/Ndufs8/Ppp3cc/Ndufa8/Bax/Ndufb3/Rab8a/U…	65
mmu05016	mmu05016	Huntington disease	57/677	263/6399	6.10086e-08	1.93872e-06	1.69112e-06	Atp5h/Cox4i1/Gpx3/Crebbp/Tuba4a/Psmb1/Uqcrh/Tubb4b/Vdac1/Cox8a/Atp5d/Cox5a/Atp5c1/Cox6b1/Ndufb7/Cox6c/Atp5g2/Cox7a2l/Atp5b/Tubb5/Psma2/Slc25a5/Ndufb9/Ndufv3/Ndufb5/Psmd8/Ndufb10/Cox6a1/Ndufv2/Ndufs7/Psma4/Atp5j/Ndufa6/Atp5g3/Ndufa12/Uqcr11/Sdhc/Atp5g1/Cox7a2/Polr2g/Ndufab1/Dctn6/Psmd4/Ndufs5/Ndufv1/Psmb2/Polr2f/Ndufs8/Ap2m1/Creb1/Ndufa8/Bax/Ndufb3/Polr2e/Uqcr10/Psmc2/Uqcrc2	57
mmu04932	mmu04932	Non-alcoholic fatty liver disease	38/677	151/6399	2.05756e-07	5.88463e-06	5.13308e-06	Cox4i1/Ikbkb/Xbp1/Uqcrh/Rela/Atf4/Cox8a/Tnf/Cox5a/Cox6b1/Ndufb7/Cox6c/Cox7a2l/Cdc42/Fos/Jun/Ndufb9/Ndufv3/Ndufb5/Ndufb10/Cox6a1/Ndufv2/Ndufs7/Ndufa6/Ndufa12/Uqcr11/Sdhc/Cox7a2/Ddit3/Ndufab1/Ndufs5/Ndufv1/Ndufs8/Ndufa8/Bax/Ndufb3/Uqcr10/Uqcrc2	38
mmu04714	mmu04714	Thermogenesis	42/677	182/6399	6.15914e-07	1.60138e-05	1.39686e-05	Rps6/Atp5h/Atp5k/Cox4i1/Actb/Uqcrh/Actg1/Cox8a/Atp5d/Cox5a/Atp5c1/Cox6b1/Ndufb7/Cox6c/Atp5g2/Cox7a2l/Atp5b/Ndufb9/Ndufv3/Ndufb5/Ndufb10/Cox6a1/Ndufv2/Ndufs7/Atp5j2/Atp5j/Ndufa6/Atp5g3/Ndufa12/Uqcr11/Sdhc/Atp5g1/Cox7a2/Ndufab1/Ndufs5/Ndufv1/Ndufs8/Creb1/Ndufa8/Ndufb3/Uqcr10/Uqcrc2	42
mmu04612	mmu04612	Antigen processing and presentation	23/677	76/6399	1.86675e-06	4.44909e-05	3.88088e-05	B2m/Hspa8/Hsp90ab1/H2-Q6/H2-T23/H2-D1/H2-K1/Ctsl/Klrc1/Hspa1a/Psme1/Klrd1/Hspa1b/Tnf/Cd8b1/Nfyb/Tapbp/Psme2/Hsp90aa1/H2-M3/Pdia3/Cd8a/Creb1	23
mmu05010	mmu05010	Alzheimer disease	63/677	341/6399	4.77871e-06	0.000105132	9.17048e-05	Apoe/Atp5h/Cox4i1/Atp2a2/Tuba4a/Ikbkb/Xbp1/Braf/Raf1/Capn2/Psmb1/Uqcrh/Tubb4b/Vdac1/Rela/Adam17/Atf4/Cox8a/Tnf/Atp5d/Cox5a/Atp5c1/Cox6b1/Ndufb7/Cox6c/Atp5g2/Cox7a2l/Atp5b/Tubb5/Psma2/Slc25a5/Ndufb9/Ndufv3/Ndufb5/Psmd8/Ndufb10/Cox6a1/Ndufv2/Ndufs7/Psma4/Atp5j/Ndufa6/Atp5g3/Ndufa12/Uqcr11/Sdhc/Atp5g1/Cox7a2/Ddit3/Ndufab1/Hsd17b10/Psmd4/Ndufs5/Ndufv1/Psmb2/Ndufs8/Psenen/Ppp3cc/Ndufa8/Ndufb3/Uqcr10/P…	63
mmu05022	mmu05022	Pathways of neurodegeneration - multiple diseases	68/677	404/6399	5.00711e-05	0.00102288	0.000892244	Rps27a/Prkca/Atp5h/Cox4i1/Gpx3/Atp2a2/Tuba4a/Xbp1/Braf/Raf1/Capn2/Psmb1/Uqcrh/Tubb4b/Vdac1/Rela/Atf4/Cox8a/Tnf/Atp5d/Cox5a/Atp5c1/Cox6b1/Ndufb7/Cox6c/Atp5g2/Cox7a2l/Atp5b/Tubb5/Psma2/Slc25a5/Ndufb9/Ndufv3/Ndufb5/Psmd8/Ndufb10/Cox6a1/Park7/Ndufv2/Ndufs7/Psma4/Atp5j/Ndufa6/Atp5g3/Ube2l3/Ndufa12/Uqcr11/Sdhc/Ube2g1/Atp5g1/Cox7a2/Ddit3/Ndufab1/Hsd17b10/Dctn6/Psmd4/Ndufs5/Ndufv1/Psmb2/Ndufs8/Ppp3cc/Ndu…	68
mmu03050	mmu03050	Proteasome	14/677	44/6399	0.000107272	0.00204533	0.00178411	Psmb8/Psme4/Psmb1/Psme1/Pomp/Psmb9/Psmb10/Psma2/Psme2/Psmd8/Psma4/Psmd4/Psmb2/Psmc2	14
mmu03040	mmu03040	Spliceosome	26/677	124/6399	0.000445949	0.00797134	0.00695329	Hspa8/Snrpf/Alyref/Isy1/Srsf7/Rbm25/Srsf2/Snw1/Ddx46/Sf3b3/Srsf10/Hspa1a/Sf3b1/Tra2a/Tra2b/Srsf5/Hspa1b/Snrpe/Lsm4/Snrpd2/Lsm8/Hnrnpc/Sf3b2/Lsm2/Ddx39b/Lsm3	26
mmu04650	mmu04650	Natural killer cell mediated cytotoxicity	25/677	118/6399	0.000484655	0.00815361	0.00711228	Prkca/Rac2/H2-T23/H2-D1/Fcer1g/H2-K1/Braf/Raf1/Klrc1/Tyrobp/Ptk2b/Icam1/Klrd1/Klrb1c/Klrc2/Tnf/Klra7/Gzmb/Prf1/Cd247/Cd48/Klrk1/Ppp3cc/Ifnar1/Ptpn6	25
mmu03018	mmu03018	RNA degradation	18/677	76/6399	0.00074791	0.0118835	0.0103658	Btg3/Zcchc7/Pfkp/Pfkl/Cnot1/Ddx6/Tob1/Pan3/Btg1/Exosc7/Lsm4/Hspd1/Exosc8/Lsm8/Exosc3/Lsm1/Lsm2/Lsm3	18
mmu05134	mmu05134	Legionellosis	13/677	50/6399	0.00161086	0.0242477	0.0211509	Hspa8/Eef1a1/C3/Hspa1a/Rela/Cxcl2/Hspa1b/Tnf/Nfkb2/Hspd1/Nfkbia/Sar1b/Pycard	13
mmu04660	mmu04660	T cell receptor signaling pathway	21/677	102/6399	0.00195461	0.0279509	0.0243812	Grap2/Ikbkb/Raf1/Itk/Bcl10/Cd28/Rela/Tnf/Cd8b1/Cd3g/Cdc42/Cd3d/Fos/Cd247/Jun/Rhoa/Cd8a/Pdcd1/Nfkbia/Ppp3cc/Ptpn6	21
mmu04141	mmu04141	Protein processing in endoplasmic reticulum	29/677	160/6399	0.00247081	0.03365	0.0293524	Hspa8/Hsp90ab1/Man1a2/Syvn1/Xbp1/Capn2/Man1b1/Sec61a1/Hsp90b1/Hspa1a/Mbtps1/Atf4/Hspa1b/Dnajb1/Ssr4/Dnajb11/Hsp90aa1/Pdia3/Rbx1/Sec61b/Ube2g1/Ssr2/Bcap31/Ddit3/Erp29/Ddost/Bax/Sar1b/Ngly1	29
mmu03060	mmu03060	Protein export	8/677	26/6399	0.0041552	0.0540176	0.0471188	Sec61a1/Sec11c/Spcs2/Srp14/Sec61b/Spcs3/Sec11a/Spcs1	8

## Sheet: B cells
	ID	Description	GeneRatio	BgRatio	pvalue	p.adjust	qvalue	geneID	Count
mmu03010	mmu03010	Ribosome	35/719	91/6399	1.05568e-11	3.16704e-09	2.31138e-09	Rps21/Rpl35/Rps2/Uba52/Rps29/Rpl38/Rpl37a/Rpl39/Rpl36/Rpl36a/Rps19/Rplp2/Rpl5/Rps27/Rpl37/Rps25/Rpl41/Rps23/Rps15a/Rpl6/Rpl23a/Rpl35a/Rpl12/Rps8/Rps20/Rps17/Rplp1/Rps12/Rpl22/Rpl34/Rps24/Rpl13a/Rpl27a/Rps27l/Rps27rt	35
mmu04662	mmu04662	B cell receptor signaling pathway	28/719	74/6399	1.98129e-09	2.97194e-07	2.16899e-07	Cd81/Nfkb1/Cd19/Cd72/Nfatc3/Inpp5d/Pik3r1/Chuk/Kras/Nfkbia/Prkcb/Malt1/Nfatc1/Fcgr2b/Cd79a/Rac2/Ifitm1/Fos/Mapk3/Dapp1/Syk/Ikbkb/Pirb/Card11/Blnk/Raf1/Akt2/Ptpn6	28
mmu04625	mmu04625	C-type lectin receptor signaling pathway	32/719	97/6399	7.47215e-09	7.47215e-07	5.45336e-07	Nfkb1/Cyld/Ptpn11/Cblb/Fcer1g/Nfkb2/Nfatc3/Pik3r1/Ptgs2/Calm2/Chuk/Kras/Nfkbia/Malt1/Relb/Nfatc1/Ccl22/Tnf/Ccl17/Mapk3/Pak1/Rras/Rhoa/Syk/Ikbkb/Il1b/Irf9/Itpr3/Pycard/Raf1/Akt2/Stat1	32
mmu05171	mmu05171	Coronavirus disease - COVID-19	55/719	227/6399	1.44714e-08	1.08536e-06	7.92121e-07	Rps21/Rpl35/Rps2/Uba52/Rps29/Rpl38/Rpl37a/Rpl39/Rpl36/Rpl36a/Nfkb1/Rps19/Rplp2/Rpl5/Rps27/Rpl37/Rps25/Rpl41/Rps23/Rps15a/Rpl6/Rpl23a/Rpl35a/C1qa/Eif2ak2/Rpl12/Rps8/Rps20/Rps17/Rplp1/Rps12/Rpl22/Rpl34/Pik3r1/Rps24/Tnfrsf1a/Rpl13a/Chuk/Rpl27a/Nfkbia/Prkcb/Rps27l/Tnf/Fos/Mapk3/Ifnar2/Rps27rt/Syk/Ikbkb/Il1b/Nrp1/Irf9/Irf3/Tlr3/Stat1	55
mmu04210	mmu04210	Apoptosis	35/719	120/6399	5.32407e-08	3.19444e-06	2.33138e-06	Tuba1c/Nfkb1/Daxx/Lmna/Tuba4a/Atf4/Eif2ak3/Cflar/Gadd45g/Bcl2l1/Ctsb/Ctsc/Pik3r1/Tnfrsf1a/Traf1/Ctsl/Gadd45b/Chuk/Kras/Nfkbia/Ctss/Ctsh/Bax/Tnf/Ctsz/Fos/Parp2/Mapk3/Ikbkb/Bad/Itpr3/Raf1/Birc2/Akt2/Casp6	35
mmu05220	mmu05220	Chronic myeloid leukemia	25/719	75/6399	2.66175e-07	1.31548e-05	9.60073e-06	Nfkb1/Cdkn1a/Ptpn11/Gadd45g/Bcl2l1/Braf/Hdac1/Crk/Tgfb1/Pik3r1/Gadd45b/Chuk/Kras/Nfkbia/Bax/Cdkn1b/Mapk3/Myc/Hdac2/Ikbkb/Rb1/Bad/Tgfbr2/Raf1/Akt2	25
mmu04380	mmu04380	Osteoclast differentiation	33/719	117/6399	3.06946e-07	1.31548e-05	9.60073e-06	Nfkb1/Cyld/Sqstm1/Tyrobp/Fyn/Tgfb1/Ncf4/Nfkb2/Cyba/Pik3r1/Tnfrsf1a/Chuk/Nfkbia/Relb/Nfatc1/Fcgr2b/Fosb/Junb/Tnf/Fos/Mapk3/Ifnar2/Ncf1/Syk/Ikbkb/Il1b/Pirb/Tgfbr2/Irf9/Blnk/Akt2/Ifngr1/Stat1	33
mmu04064	mmu04064	NF-kappa B signaling pathway	28/719	92/6399	4.4239e-07	1.65896e-05	1.21075e-05	Nfkb1/Cyld/Cd14/Pias4/Cflar/Gadd45g/Bcl2l1/Cxcl2/Nfkb2/Ptgs2/Tnfrsf1a/Traf1/Gadd45b/Chuk/Nfkbia/Ube2i/Prkcb/Malt1/Relb/Tnf/Tnfrsf13c/Ccl4/Syk/Ikbkb/Il1b/Card11/Blnk/Birc2	28
mmu05140	mmu05140	Leishmaniasis	22/719	68/6399	2.46072e-06	8.20241e-05	5.98632e-05	Nfkb1/Jak2/Tgfb1/Ncf4/H2-Oa/Cyba/Marcksl1/Ptgs2/Eef1a1/Nfkbia/Prkcb/Tnf/H2-DMa/Fos/H2-DMb1/Mapk3/Itgb2/Ncf1/Il1b/Ifngr1/Stat1/Ptpn6	22
mmu05164	mmu05164	Influenza A	35/719	147/6399	9.89503e-06	0.000296851	0.000216649	Nfkb1/Crebbp/Pabpn1/Rab11a/Eif2ak2/Jak2/H2-Oa/Pik3r1/Nxt1/Tnfrsf1a/Dnajc3/Chuk/Nfkbia/Prkcb/Bax/Slc25a4/Ciita/Tnf/H2-DMa/Irf7/H2-DMb1/Mapk3/Ifnar2/Ikbkb/Il1b/Ccnd3/Irf9/Irf3/Il18/Pycard/Raf1/Akt2/Tlr3/Ifngr1/Stat1	35
mmu05417	mmu05417	Lipid and atherosclerosis	44/719	204/6399	1.1633e-05	0.000317263	0.000231547	Nfkb1/Cd14/Cd36/Atf4/Eif2ak3/Bcl2l1/Hspa8/Jak2/Tank/Ldlr/Cxcl2/Ncf4/Nfatc3/Cyba/Pik3r1/Tnfrsf1a/Calm2/Hsp90b1/Chuk/Kras/Nfkbia/Bax/Nfatc1/Tnf/Irf7/Fos/Mapk3/Arhgef1/Ncf1/Rhoa/Ikbkb/Hspa1a/Il1b/Xbp1/Hspa1b/Ccl3/Rap1a/Bad/Irf3/Hsp90aa1/Il18/Pycard/Akt2/Casp6	44
mmu05212	mmu05212	Pancreatic cancer	22/719	75/6399	1.47065e-05	0.000367662	0.000268329	Nfkb1/Cdkn1a/Gadd45g/Bcl2l1/Braf/Tgfb1/Pik3r1/Gadd45b/Chuk/Kras/Bax/Rac2/Mapk3/Ikbkb/Arhgef6/Rb1/Bad/Tgfbr2/Raf1/Akt2/Ralbp1/Stat1	22
mmu05166	mmu05166	Human T-cell leukemia virus 1 infection	45/719	220/6399	3.80138e-05	0.000877242	0.000640233	H2-Q6/Nfkb1/Cdkn1a/Anapc5/Crebbp/Atf4/Bcl2l1/Tbpl1/H2-T23/Ets2/Tgfb1/Nfkb2/Nfatc3/H2-Oa/Pik3r1/Tnfrsf1a/Chuk/Kras/Nfkbia/Ccnd2/Tspo/Calr/Relb/Bax/Nfatc1/Slc25a4/Egr1/Itgal/Tnf/H2-DMa/Tnfrsf13c/Fos/H2-DMb1/Mapk3/Itgb2/Myc/Kat2b/Ikbkb/Rb1/Ccnd3/Nrp1/Cdc26/Tgfbr2/Akt2/H2-M3	45
mmu05132	mmu05132	Salmonella infection	38/719	181/6399	8.51464e-05	0.00182457	0.00133161	Tuba1c/Nfkb1/Dync1i2/Tubb4b/Cd14/Flna/Tuba4a/Ctnnb1/Pfn1/Ptprc/Tnfrsf1a/Hsp90b1/Gapdh/Chuk/Nfkbia/Bax/Rhoh/Tubb5/Arpc3/Tnf/Fos/Mapk3/Elmo1/Myc/Pak1/Rras/Rhoa/Ikbkb/Il1b/Dynll2/Tubb2a/Hsp90aa1/Il18/Pycard/Raf1/Birc2/Akt2/Rhog	38
mmu05169	mmu05169	Epstein-Barr virus infection	42/719	209/6399	0.000105081	0.00210162	0.00153382	H2-Q6/Nfkb1/Cdkn1a/Cd19/Gadd45g/H2-T23/Eif2ak2/Hdac1/Psmd7/Nfkb2/H2-Oa/Pik3r1/Gadd45b/Cd44/Chuk/Nfkbia/Ccnd2/Calr/Relb/Bax/Itgal/Rbpj/Tnf/H2-DMa/Cdkn1b/Irf7/Psmd8/H2-DMb1/Ifnar2/Myc/Hdac2/Syk/Ikbkb/Rb1/Ccnd3/Psmc2/Irf9/Irf3/Blnk/Akt2/Stat1/H2-M3	42
mmu05020	mmu05020	Prion disease	49/719	257/6399	0.000114465	0.00214623	0.00156637	Tuba1c/Ndufb2/Tubb4b/Ndufv3/Ndufa9/Tuba4a/Ndufa1/Atf4/Eif2ak3/C1qa/Hspa8/Psmd7/Uqcrc1/Fyn/Ncf4/Cox6a1/Uqcr10/Cyba/Ndufc2/Uqcr11/Pik3r1/Psmb5/Bax/Slc25a4/Egr1/Cacna1s/Tubb5/Cox6c/Tnf/Psma2/Rac2/Psmd8/Atp5c1/Mapk3/Ndufb10/Ncf1/Stip1/Hspa1a/Il1b/Ndufab1/Hspa1b/Ndufa8/Bad/Psmc2/Tubb2a/Itpr3/Ndufb8/Ndufs8/Ndufs7	49
mmu05168	mmu05168	Herpes simplex virus 1 infection	38/719	186/6399	0.000155783	0.00274911	0.00200636	H2-Q6/Nfkb1/Srsf2/Daxx/Nectin1/Ptpn11/Eif2ak3/Bcl2l1/Rheb/H2-T23/Eif2ak2/Jak2/Alyref/H2-Oa/Pik3r1/Tnfrsf1a/Chuk/Nfkbia/Calr/Bax/Srsf3/Tnf/H2-DMa/Irf7/H2-DMb1/Ifnar2/Syk/Ikbkb/Il1b/Bad/Irf9/Irf3/Birc2/Akt2/Tlr3/Ifngr1/Stat1/H2-M3	38
mmu05167	mmu05167	Kaposi sarcoma-associated herpesvirus infection	40/719	200/6399	0.000170256	0.0028376	0.00207095	H2-Q6/Uba52/Nfkb1/Cdkn1a/Crebbp/Cd86/H2-T23/Eif2ak2/Ctnnb1/Jak2/Cxcl2/Nfatc3/Pik3r1/Ptgs2/Tnfrsf1a/Calm2/Chuk/Kras/Nfkbia/Bax/Nfatc1/Irf7/Fos/Mapk3/Ifnar2/Myc/Atg3/Syk/Ikbkb/Rb1/Gng2/Irf9/Irf3/Itpr3/Raf1/Akt2/Tlr3/Ifngr1/Stat1/H2-M3	40
mmu04062	mmu04062	Chemokine signaling pathway	37/719	181/6399	0.000187323	0.00295773	0.00215862	Nfkb1/Cxcr5/Braf/Cxcr4/Jak2/Crk/Cxcl16/Cxcl2/Ccr7/Pik3r1/Chuk/Kras/Nfkbia/Prkcb/Rock1/Rasgrp2/Ccl22/Rac2/Ccl4/Ccl17/Mapk3/Elmo1/Fgr/Ccr2/Pak1/Ncf1/Rhoa/Ikbkb/Gng2/Ccl3/Rap1a/Bad/Grk2/Raf1/Akt2/Stat1/Cxcr3	37
mmu05160	mmu05160	Hepatitis C	33/719	156/6399	0.000212215	0.00305324	0.00222833	Cd81/Nfkb1/Cdkn1a/Cldn4/Ywhab/Eif2ak3/Cflar/Braf/Eif2ak2/Cldn1/Ctnnb1/Ldlr/Ppp2ca/Pik3r1/Tnfrsf1a/Chuk/Kras/Nfkbia/Bax/Tnf/Irf7/Mapk3/Ifnar2/Myc/Ikbkb/Rb1/Bad/Irf9/Irf3/Raf1/Akt2/Tlr3/Stat1	33
mmu05202	mmu05202	Transcriptional misregulation in cancer	25/719	106/6399	0.000213727	0.00305324	0.00222833	Nfkb1/Cdkn1a/Dot1l/Cd14/Nsd2/Jup/Cd86/Gadd45g/Bcl2l1/Id2/Hdac1/Foxo1/Traf1/Gadd45b/Ccnd2/Bax/Ddx5/Cdkn1b/Myc/Hdac2/Itgb7/Tgfbr2/Birc2/Mef2c/Flt3	25
mmu04932	mmu04932	Non-alcoholic fatty liver disease	32/719	151/6399	0.000254623	0.00347213	0.00253405	Nfkb1/Ndufb2/Ndufv3/Ndufa9/Ndufa1/Atf4/Eif2ak3/Uqcrc1/Tgfb1/Cox6a1/Uqcr10/Ndufc2/Uqcr11/Pik3r1/Tnfrsf1a/Bax/Prkab1/Cox6c/Tnf/Fos/Ndufb10/Ikbkb/Il1b/Ndufab1/Xbp1/Ndufa8/Ndufb8/Ndufs8/Adipor2/Akt2/Itch/Ndufs7	32
mmu05135	mmu05135	Yersinia infection	27/719	121/6399	0.000320198	0.0041765	0.00304811	Nfkb1/Crk/Nfatc3/Pik3r1/Chuk/Nfkbia/Nfatc1/Rock1/Git2/Cd8a/Arpc3/Tnf/Rac2/Fos/Mapk3/Elmo1/Arhgef1/Rps6ka1/Wasf2/Rhoa/Ikbkb/Il1b/Irf3/Il18/Pycard/Akt2/Rhog	27
mmu04141	mmu04141	Protein processing in endoplasmic reticulum	33/719	160/6399	0.000347434	0.00434292	0.00316957	Ubqln1/Plaa/Atf4/Eif2ak3/Rad23b/Eif2ak2/Hspa8/Tusc3/Pdia4/Hsp90b1/Dnajc3/Ssr4/Calr/Bax/Erp29/Ppp1r15a/Txndc5/Stt3a/Lman1/Pdia6/Hsph1/Hspa1a/Hspa4l/Xbp1/Edem2/Hspa1b/Rrbp1/Bcap31/Hsp90aa1/Sel1l/Man1a2/Ubxn6/Ssr2	33
mmu05161	mmu05161	Hepatitis B	32/719	160/6399	0.000746839	0.00896207	0.00654074	Nfkb1/Cdkn1a/Pcna/Crebbp/Ywhab/Atf4/Stat4/Braf/Jak2/Tgfb1/Nfatc3/Pik3r1/Chuk/Kras/Nfkbia/Prkcb/Bax/Nfatc1/Tnf/Irf7/Fos/Mapk3/Myc/Ikbkb/Rb1/Bad/Tgfbr2/Irf3/Raf1/Akt2/Tlr3/Stat1	32
mmu05134	mmu05134	Legionellosis	14/719	50/6399	0.000882154	0.0101787	0.00742867	Nfkb1/Cd14/Hspa8/Cxcl2/Nfkb2/Eef1a1/Nfkbia/Tnf/Itgb2/Hspa1a/Il1b/Hspa1b/Il18/Pycard	14
mmu05145	mmu05145	Toxoplasmosis	23/719	104/6399	0.00099182	0.0110119	0.00803676	Nfkb1/Bcl2l1/Hspa8/Jak2/Ldlr/Tgfb1/H2-Oa/Tnfrsf1a/Chuk/Nfkbia/Ciita/Tnf/H2-DMa/H2-DMb1/Mapk3/Ikbkb/Hspa1a/Hspa1b/Bad/Birc2/Akt2/Ifngr1/Stat1	23
mmu04140	mmu04140	Autophagy - animal	22/719	98/6399	0.00102778	0.0110119	0.00803676	Sqstm1/Eif2ak3/Cflar/Bcl2l1/Rheb/Tank/Ctsb/Ppp2ca/Stk11/Pik3r1/Ctsl/Kras/Stx17/Dapk3/Mapk3/Vamp8/Rras/Atg3/Rab8a/Bad/Raf1/Akt2	22
mmu03040	mmu03040	Spliceosome	26/719	124/6399	0.00111243	0.0115079	0.00839877	Rbm25/Srsf2/Snrpf/Syf2/Lsm6/Sf3b4/Sf3b3/Crnkl1/Tra2b/Acin1/Zmat2/Hspa8/Alyref/Thoc3/Snu13/Sf3b1/Snrpb/Prpf19/Hnrnpa1/Eif4a3/Srsf3/Ddx5/Ddx46/Hnrnpm/Hspa1a/Hspa1b	26
mmu05215	mmu05215	Prostate cancer	21/719	93/6399	0.00122549	0.0120517	0.00879564	Nfkb1/Cdkn1a/Crebbp/Atf4/Braf/Ctnnb1/Foxo1/Pik3r1/Hsp90b1/Chuk/Kras/Nfkbia/Cdkn1b/Mapk3/Fgfr1/Ikbkb/Rb1/Bad/Hsp90aa1/Raf1/Akt2	21
mmu05162	mmu05162	Measles	28/719	138/6399	0.00124534	0.0120517	0.00879564	Nfkb1/Eif2ak3/Bcl2l1/Cblb/Eif2ak2/Hspa8/Pik3r1/Chuk/Nfkbia/Ccnd2/Bax/Msn/Fcgr2b/Cdkn1b/Eif3h/Irf7/Fos/Ifnar2/Ikbkb/Hspa1a/Il1b/Ccnd3/Hspa1b/Bad/Irf9/Irf3/Akt2/Stat1	28
mmu04670	mmu04670	Leukocyte transendothelial migration	24/719	113/6399	0.00141412	0.0132574	0.00967556	Actn4/Cldn4/Ptpn11/Ezr/Cldn1/Ctnnb1/Cxcr4/Ncf4/Cyba/Pik3r1/Vasp/Prkcb/Msn/Rock1/Rhoh/Itgal/Rac2/Arhgap5/Itgb2/Ncf1/Rhoa/Ctnna1/Rap1a/Rassf5	24
mmu04612	mmu04612	Antigen processing and presentation	18/719	76/6399	0.00151176	0.0134835	0.0098406	H2-Q6/H2-T23/Hspa8/Ctsb/H2-Oa/Ctsl/Ctss/Calr/Ciita/Cd8a/Tnf/H2-DMa/H2-DMb1/Hspa1a/Hspa1b/Klrd1/Hsp90aa1/H2-M3	18
mmu05014	mmu05014	Amyotrophic lateral sclerosis	51/719	301/6399	0.00152813	0.0134835	0.0098406	Tuba1c/Ndufb2/Nup50/Ubqln1/Daxx/Tubb4b/Sqstm1/Ndufv3/Ndufa9/Tuba4a/Ndufa1/Atf4/Eif2ak3/Bcl2l1/Pom121/Nup54/Tank/Psmd7/Pfn1/Uqcrc1/Alyref/Cox6a1/Uqcr10/Ndufc2/Uqcr11/Psmb5/Nxt1/Tnfrsf1a/Hnrnpa1/Bax/Srsf3/Tubb5/Cox6c/Tnf/Psma2/Gpx3/Psmd8/Atp5c1/Ndufb10/Rab8a/Ndufab1/Xbp1/Nup210/Ndufa8/Bad/Psmc2/Tubb2a/Itpr3/Ndufb8/Ndufs8/Ndufs7	51
mmu04010	mmu04010	MAPK signaling pathway	49/719	288/6399	0.00171809	0.0147265	0.0107477	Nfkb1/Dusp2/Daxx/Cd14/Flna/Atf4/Dusp5/Gadd45g/Braf/Hspa8/Crk/Mapkapk3/Tgfb1/Nfkb2/Nfatc3/Map4k4/Nr4a1/Tnfrsf1a/Gadd45b/Stmn1/Chuk/Kras/Prkcb/Relb/Nfatc1/Rasgrp2/Cacna1s/Dusp1/Tnf/Rac2/Fos/Mapk3/Myc/Pak1/Rps6ka1/Rras/Fgfr1/Ikbkb/Hspa1a/Il1b/Hspa1b/Rap1a/Tgfbr2/Raf1/Map4k1/Akt2/Mef2c/Dusp10/Flt3	49
mmu04660	mmu04660	T cell receptor signaling pathway	22/719	102/6399	0.00178766	0.0148972	0.0108723	Nfkb1/Cblb/Fyn/Nfatc3/Pik3r1/Ptprc/Chuk/Kras/Nfkbia/Malt1/Nfatc1/Cd8a/Tnf/Fos/Mapk3/Pak1/Rhoa/Ikbkb/Card11/Raf1/Akt2/Ptpn6	22
mmu04068	mmu04068	FoxO signaling pathway	23/719	109/6399	0.00193036	0.0156516	0.0114229	Cdkn1a/Crebbp/Gadd45g/Braf/Sgk1/Tgfb1/Foxo1/Stk11/Pik3r1/Rbl2/Gadd45b/Chuk/Kras/Ccnd2/Il7r/Prkab1/Cdkn1b/Mapk3/Ikbkb/Tgfbr2/Cdkn2d/Raf1/Akt2	23
mmu04218	mmu04218	Cellular senescence	29/719	150/6399	0.00223845	0.0170588	0.0124499	H2-Q6/Nfkb1/Cdkn1a/Sqstm1/Gadd45g/Rheb/H2-T23/Tgfb1/Foxo1/Nfatc3/Pik3r1/Rbl2/Calm2/Gadd45b/Kras/Ccnd2/Nfatc1/Slc25a4/Mapk3/Myc/Rras/Rb1/Ccnd3/Tgfbr2/Rassf5/Itpr3/Raf1/Akt2/H2-M3	29
mmu05163	mmu05163	Human cytomegalovirus infection	42/719	241/6399	0.0022683	0.0170588	0.0124499	H2-Q6/Nfkb1/Cdkn1a/Gna13/Atf4/Rheb/H2-T23/Ctnnb1/Cxcr4/Crk/Nfatc3/Pik3r1/Ptgs2/Tnfrsf1a/Calm2/Chuk/Kras/Nfkbia/Prkcb/Itgav/Calr/Gnas/Bax/Nfatc1/Rock1/Tnf/Rac2/Ccl4/Mapk3/Arhgef1/Myc/Rhoa/Ikbkb/Il1b/Rb1/Gng2/Ccl3/Irf3/Itpr3/Raf1/Akt2/H2-M3	42
mmu01212	mmu01212	Fatty acid metabolism	13/719	49/6399	0.00228491	0.0170588	0.0124499	Hadha/Scd2/Acsl4/Hsd17b12/Scd1/Acaa2/Acsl3/Acadvl/Hadh/Ppt2/Acox3/Acadl/Acadsb	13
mmu05210	mmu05210	Colorectal cancer	19/719	85/6399	0.00233137	0.0170588	0.0124499	Cdkn1a/Appl1/Gadd45g/Braf/Ctnnb1/Tgfb1/Pik3r1/Gadd45b/Kras/Bax/Rac2/Fos/Mapk3/Myc/Rhoa/Bad/Tgfbr2/Raf1/Akt2	19
mmu04650	mmu04650	Natural killer cell mediated cytotoxicity	24/719	118/6399	0.0026144	0.0186743	0.013629	Ptpn11/Fcer1g/Braf/H2-T23/Tyrobp/Fyn/Hcst/Pik3r1/Kras/Prkcb/Nfatc1/Itgal/Tnf/Rac2/Mapk3/Itgb2/Ifnar2/Pak1/Syk/Cd48/Klrd1/Raf1/Ifngr1/Ptpn6	24
mmu04666	mmu04666	Fc gamma R-mediated phagocytosis	19/719	86/6399	0.00268645	0.0187427	0.0136789	Crk/Inpp5d/Marcksl1/Pik3r1/Ptprc/Vasp/Gsn/Prkcb/Fcgr2b/Arpc3/Rac2/Mapk3/Pak1/Ncf1/Wasf2/Syk/Raf1/Akt2/Sphk2	19
mmu04620	mmu04620	Toll-like receptor signaling pathway	21/719	99/6399	0.00278933	0.0188977	0.013792	Nfkb1/Cd14/Cd80/Cd86/Pik3r1/Chuk/Nfkbia/Spp1/Tnf/Ccl4/Irf7/Fos/Mapk3/Ifnar2/Ikbkb/Il1b/Ccl3/Irf3/Akt2/Tlr3/Stat1	21
mmu04621	mmu04621	NOD-like receptor signaling pathway	26/719	132/6399	0.00283465	0.0188977	0.013792	Nfkb1/Sugt1/Aim2/Bcl2l1/Tank/Ctsb/Cxcl2/Nampt/Cyba/Chuk/Nfkbia/Tnf/Irf7/Mapk3/Ifnar2/Rhoa/Ikbkb/Il1b/Irf9/Irf3/Itpr3/Hsp90aa1/Il18/Pycard/Birc2/Stat1	26
mmu05203	mmu05203	Viral carcinogenesis	35/719	195/6399	0.00312092	0.0203538	0.0148547	H2-Q6/Nfkb1/Cdkn1a/Crebbp/Actn4/Ywhab/Atf4/Tbpl1/H2-T23/Eif2ak2/Hdac1/Nfkb2/Pik3r1/Rbl2/Traf1/Gsn/Kras/Nfkbia/Ccnd2/Bax/Rbpj/Cdkn1b/Irf7/Mapk3/Kat2b/Hdac2/Rhoa/Syk/Rb1/Ccnd3/Bad/Irf9/Irf3/H2-M3/Ube3a	35
mmu05205	mmu05205	Proteoglycans in cancer	33/719	182/6399	0.00343042	0.0214797	0.0156764	Cdkn1a/Dcn/Flna/Ptpn11/Thbs1/Braf/Ezr/Ctnnb1/Iqgap1/Tgfb1/Pik3r1/Ctsl/Cd44/Kras/Prkcb/Itgav/Msn/Rock1/Ddx5/Tnf/Mapk3/Col1a1/Plaur/Arhgef1/Myc/Pak1/Rras/Rhoa/Fgfr1/Itpr3/Raf1/Akt2/Ptpn6	33
mmu05213	mmu05213	Endometrial cancer	14/719	57/6399	0.00343674	0.0214797	0.0156764	Cdkn1a/Gadd45g/Braf/Ctnnb1/Pik3r1/Gadd45b/Kras/Bax/Mapk3/Myc/Ctnna1/Bad/Raf1/Akt2	14
mmu05222	mmu05222	Small cell lung cancer	19/719	88/6399	0.00353334	0.0216327	0.0157881	Nfkb1/Cdkn1a/Traf4/Gadd45g/Bcl2l1/Pik3r1/Ptgs2/Traf1/Gadd45b/Chuk/Nfkbia/Itgav/Bax/Cdkn1b/Myc/Ikbkb/Rb1/Birc2/Akt2	19
mmu05012	mmu05012	Parkinson disease	40/719	233/6399	0.0037653	0.0225918	0.0164881	Uba52/Tuba1c/Ndufb2/Daxx/Tubb4b/Ndufv3/Ndufa9/Tuba4a/Ndufa1/Atf4/Eif2ak3/Bcl2l1/Psmd7/Uqcrc1/Uba1/Cox6a1/Uqcr10/Ndufc2/Uqcr11/Psmb5/Calm2/Gnas/Bax/Slc25a4/Dusp1/Tubb5/Cox6c/Psma2/Psmd8/Atp5c1/Ndufb10/Ndufab1/Xbp1/Ndufa8/Psmc2/Tubb2a/Itpr3/Ndufb8/Ndufs8/Ndufs7	40
mmu05206	mmu05206	MicroRNAs in cancer	25/719	129/6399	0.00423354	0.0240266	0.0175352	Nfkb1/Cdkn1a/Crebbp/Thbs1/Ezr/Hdac1/Tpm1/Crk/Pik3r1/Ptgs2/Stmn1/Cd44/Kras/Ccnd2/Ube2i/Pim1/Prkcb/Rock1/Cdkn1b/Mapk3/Myc/Hdac2/Rhoa/Ikbkb/Raf1	25
mmu05418	mmu05418	Fluid shear stress and atherosclerosis	25/719	129/6399	0.00423354	0.0240266	0.0175352	Nfkb1/Sqstm1/Gsto1/Pias4/Ctnnb1/Cyba/Pik3r1/Tnfrsf1a/Calm2/Ctsl/Hsp90b1/Chuk/Itgav/Dusp1/Tnf/Rac2/Fos/Ncf1/Rhoa/Ikbkb/Il1b/Hsp90aa1/Akt2/Mef2c/Sumo3	25
mmu05323	mmu05323	Rheumatoid arthritis	18/719	83/6399	0.00424469	0.0240266	0.0175352	Cd80/Cd86/Cxcl2/Atp6v1e1/Tgfb1/H2-Oa/Ctsl/Atp6v0e/Atp6v1g1/Itgal/Tnf/H2-DMa/Fos/H2-DMb1/Itgb2/Il1b/Ccl3/Il18	18
mmu04640	mmu04640	Hematopoietic cell lineage	19/719	90/6399	0.00459119	0.0255066	0.0186154	Cd14/Cd36/Cd19/Il4ra/H2-Oa/Cd9/Cd44/Il7r/Csf2ra/Cd8a/Cd55/Cd38/Tnf/H2-DMa/Ms4a1/Cd2/H2-DMb1/Il1b/Flt3	19
mmu05221	mmu05221	Acute myeloid leukemia	15/719	65/6399	0.00473393	0.0258215	0.0188451	Nfkb1/Cd14/Jup/Braf/Pik3r1/Chuk/Kras/Pim1/Mapk3/Myc/Ikbkb/Bad/Raf1/Akt2/Flt3	15
mmu04657	mmu04657	IL-17 signaling pathway	16/719	72/6399	0.00532314	0.0285168	0.0208123	Nfkb1/Anapc5/Traf4/Cxcl2/Ptgs2/Hsp90b1/Chuk/Nfkbia/Fosb/Tnf/Ccl17/Fos/Mapk3/Ikbkb/Il1b/Hsp90aa1	16
mmu05211	mmu05211	Renal cell carcinoma	15/719	66/6399	0.00550844	0.0289918	0.0211589	Cdkn1a/Crebbp/Ptpn11/Braf/Crk/Tgfb1/Pik3r1/Kras/Mapk3/Pak1/Rap1a/Bad/Raf1/Akt2/Fh1	15
mmu05321	mmu05321	Inflammatory bowel disease	13/719	54/6399	0.00568731	0.0294171	0.0214693	Nfkb1/Il4ra/Stat4/Tgfb1/H2-Oa/Nfatc1/Tnf/H2-DMa/H2-DMb1/Il1b/Il18/Ifngr1/Stat1	13
mmu04920	mmu04920	Adipocytokine signaling pathway	15/719	67/6399	0.00638219	0.0316975	0.0231336	Nfkb1/Cd36/Acsl4/Ptpn11/Jak2/Acsl3/Stk11/Tnfrsf1a/Chuk/Nfkbia/Prkab1/Tnf/Ikbkb/Adipor2/Akt2	15
mmu05152	mmu05152	Tuberculosis	30/719	168/6399	0.00643361	0.0316975	0.0231336	Nfkb1/Cd14/Crebbp/Fcer1g/Jak2/Hspa9/Tgfb1/H2-Oa/Tnfrsf1a/Calm2/Ctss/Malt1/Bax/Fcgr2b/Ciita/Tnf/H2-DMa/H2-DMb1/Mapk3/Itgb2/Rhoa/Syk/Il1b/Bad/Il18/Raf1/Akt2/Sphk2/Ifngr1/Stat1	30
mmu05208	mmu05208	Chemical carcinogenesis - reactive oxygen species	35/719	204/6399	0.00656157	0.0316975	0.0231336	Nfkb1/Ndufb2/Ndufv3/Ndufa9/Ndufa1/Gsto1/Ptpn11/Braf/Uqcrc1/Cox6a1/Uqcr10/Cyba/Ndufc2/Uqcr11/Pik3r1/Chuk/Kras/Nfkbia/Slc25a4/Cox6c/Fos/Atp5c1/Mapk3/Ndufb10/Ncf1/Ikbkb/Ndufab1/Ptpn1/Ndufa8/Bad/Ndufb8/Raf1/Ndufs8/Akt2/Ndufs7	35
mmu04659	mmu04659	Th17 cell differentiation	19/719	93/6399	0.00665647	0.0316975	0.0231336	Nfkb1/Il4ra/Jak2/Tgfb1/Nfatc3/H2-Oa/Chuk/Nfkbia/Nfatc1/H2-DMa/Fos/H2-DMb1/Mapk3/Ikbkb/Il1b/Tgfbr2/Hsp90aa1/Ifngr1/Stat1	19
mmu04919	mmu04919	Thyroid hormone signaling pathway	19/719	93/6399	0.00665647	0.0316975	0.0231336	Crebbp/Rheb/Ctnnb1/Hdac1/Atp1b3/Foxo1/Pik3r1/Kras/Prkcb/Itgav/Mapk3/Myc/Kat2b/Hdac2/Bad/Raf1/Atp1b1/Akt2/Stat1	19
mmu05142	mmu05142	Chagas disease	20/719	101/6399	0.00779989	0.036562	0.0266838	Nfkb1/Cflar/C1qa/Tgfb1/Ppp2ca/Pik3r1/Tnfrsf1a/Chuk/Nfkbia/Calr/Gnas/Tnf/Fos/Mapk3/Ikbkb/Il1b/Ccl3/Tgfbr2/Akt2/Ifngr1	20
mmu04658	mmu04658	Th1 and Th2 cell differentiation	17/719	82/6399	0.00859217	0.0396562	0.028942	Nfkb1/Il4ra/Stat4/Jak2/Nfatc3/H2-Oa/Chuk/Nfkbia/Nfatc1/Rbpj/H2-DMa/Fos/H2-DMb1/Mapk3/Ikbkb/Ifngr1/Stat1	17
mmu04520	mmu04520	Adherens junction	15/719	70/6399	0.00968791	0.0434864	0.0317375	Crebbp/Nectin1/Actn4/Ctnnb1/Iqgap1/Fyn/Rac2/Mapk3/Wasf2/Rhoa/Fgfr1/Ctnna1/Ptpn1/Tgfbr2/Ptpn6	15
mmu05235	mmu05235	PD-L1 expression and PD-1 checkpoint pathway in cancer	17/719	83/6399	0.00971197	0.0434864	0.0317375	Nfkb1/Ptpn11/Jak2/Nfatc3/Pik3r1/Chuk/Kras/Nfkbia/Nfatc1/Fos/Mapk3/Ikbkb/Raf1/Akt2/Ifngr1/Stat1/Ptpn6	17
mmu05340	mmu05340	Primary immunodeficiency	9/719	34/6399	0.0106791	0.0471135	0.0343846	Cd19/Ptprc/Ciita/Il7r/Cd8a/Cd79a/Tnfrsf13c/Blnk/Tnfrsf13b	9
mmu04933	mmu04933	AGE-RAGE signaling pathway in diabetic complications	19/719	98/6399	0.0117307	0.0510029	0.0372232	Nfkb1/Jak2/Tgfb1/Foxo1/Pik3r1/Kras/Pim1/Prkcb/Bax/Nfatc1/Egr1/Tnf/Cdkn1b/Mapk3/Col1a1/Il1b/Tgfbr2/Akt2/Stat1	19
mmu04623	mmu04623	Cytosolic DNA-sensing pathway	13/719	59/6399	0.0122831	0.0520853	0.0380132	Ifi202b/Nfkb1/Aim2/Polr3d/Chuk/Nfkbia/Ccl4/Irf7/Ikbkb/Il1b/Irf3/Il18/Pycard	13
mmu05010	mmu05010	Alzheimer disease	52/719	341/6399	0.0123269	0.0520853	0.0380132	Tuba1c/Nfkb1/Ndufb2/Tubb4b/Ndufv3/Ndufa9/Tuba4a/Ndufa1/Atf4/Eif2ak3/Braf/Eif2ak2/Ctnnb1/Psmd7/Uqcrc1/Cox6a1/Uqcr10/Ndufc2/Uqcr11/Pik3r1/Psmb5/Apoe/Ptgs2/Tnfrsf1a/Calm2/Gapdh/Chuk/Kras/Slc25a4/Cacna1s/Tubb5/Cox6c/Tnf/Psma2/Psmd8/Atp5c1/Mapk3/Ndufb10/Ikbkb/Il1b/Ndufab1/Xbp1/Ndufa8/Bad/Psmc2/Tubb2a/Itpr3/Ndufb8/Raf1/Ndufs8/Akt2/Ndufs7	52
mmu04672	mmu04672	Intestinal immune network for IgA production	10/719	41/6399	0.0132306	0.054893	0.0400623	Cd80/Cd86/Cxcr4/Tgfb1/H2-Oa/H2-DMa/Tnfrsf13c/H2-DMb1/Itgb7/Tnfrsf13b	10
mmu05223	mmu05223	Non-small cell lung cancer	14/719	66/6399	0.0133573	0.054893	0.0400623	Cdkn1a/Gadd45g/Braf/Pik3r1/Gadd45b/Kras/Prkcb/Bax/Mapk3/Rb1/Bad/Rassf5/Raf1/Akt2	14
mmu05216	mmu05216	Thyroid cancer	9/719	36/6399	0.0156362	0.06339	0.0462636	Cdkn1a/Gadd45g/Braf/Ctnnb1/Gadd45b/Kras/Bax/Mapk3/Myc	9

## Sheet: MDSC
	ID	Description	GeneRatio	BgRatio	pvalue	p.adjust	qvalue	geneID	Count
mmu03010	mmu03010	Ribosome	50/620	91/6399	9.87212e-28	2.84317e-25	2.19265e-25	Fau/Rpl35/Rps9/Rpl22/Rpl4/Rpl22l1/Rpl36/Rpl27/Rpl28/Rpl18/Rpl31/Rpl29/Rps10/Rps2/Rpl27a/Rpl17/Rpl36al/Rps27a/Rpl23/Rpl8/Rpl23a/Rpl5/Rps5/Rps13/Rpl13/Rpl26/Rps26/Rpl19/Rps27rt/Rps14/Rpl30/Rps7/Rpl21/Rpl35a/Rpl11/Rps25/Rpl12/Rps3/Rpl15/Rpl24/Rpl32/Rps11/Rplp2/Rps8/Rpl9/Rps23/Rplp0/Rpl18a/Rps3a1/Rps18	50
mmu05171	mmu05171	Coronavirus disease - COVID-19	72/620	227/6399	3.87492e-21	5.57988e-19	4.3032e-19	Adam17/Fos/C5ar1/Tlr2/Stat3/Fau/C3/Rpl35/Irf9/Ikbkb/Nfkb1/Rps9/Rpl22/Stat1/Tbk1/Ddx58/Ifih1/Rpl4/Tnf/Prkcb/Rpl22l1/Rpl36/Rpl27/Eif2ak2/Rpl28/Rpl18/Rpl31/Rpl29/Il1b/Rps10/Ifnar2/Rps2/Rpl27a/Rpl17/Rpl36al/Rps27a/Syk/Rpl23/Rpl8/Rpl23a/Rpl5/Rps5/Rps13/Rpl13/Rpl26/Rps26/Rpl19/Rps27rt/Rps14/Rpl30/Rps7/Rpl21/Rpl35a/Cxcl10/Rpl11/Rps25/Rpl12/Rps3/Rpl15/Rpl24/Nfkbia/Rpl32/Ifnar1/Rps11/Rplp2/Rps8/Rpl9/Rps23…	72
mmu04142	mmu04142	Lysosome	30/620	129/6399	3.70183e-06	0.000355375	0.000274065	Scarb2/Cltc/Slc11a1/Gns/Ppt1/Npc1/M6pr/Igf2r/Fuca1/Napsa/Ctsz/Laptm4a/Ctsa/Ctss/Atp6ap1/Clta/Ctsh/Hexa/Cd68/Ap3s1/Cln5/Cd63/Tcirg1/Man2b1/Ctsb/Lamp1/Npc2/Psap/Laptm5/Lgmn	30
mmu04621	mmu04621	NOD-like receptor signaling pathway	30/620	132/6399	6.09329e-06	0.000438717	0.000338338	Prkcd/Irf9/Ikbkb/Nfkb1/Nampt/Tank/Sugt1/Nod1/Stat1/Tbk1/Xiap/Tnf/Mefv/Aim2/Il1b/Cxcl2/Hsp90aa1/Ifnar2/Gabarapl2/Casp8/Vdac2/Irf7/Birc3/Itpr2/Hsp90ab1/Pstpip1/Ctsb/Rhoa/Nfkbia/Ifnar1	30
mmu04380	mmu04380	Osteoclast differentiation	27/620	117/6399	1.31803e-05	0.000600067	0.000462771	Csf1/Fos/Tgfbr1/Ncf4/Irf9/Ikbkb/Nfkb1/Ncf2/Il1a/Stat1/Ifngr2/Junb/Tnf/Il1b/Ifnar2/Spi1/Syk/Gab2/Socs3/Fosl2/Ppp3ca/Fosb/Fcgr3/Nfkbia/Ifnar1/Grb2/Rac1	27
mmu04064	mmu04064	NF-kappa B signaling pathway	23/620	92/6399	1.44451e-05	0.000600067	0.000462771	Cd14/Pias4/Ikbkb/Nfkb1/Cflar/Ccl4/Ltb/Ddx58/Trim25/Xiap/Tnf/Prkcb/Ptgs2/Malt1/Gadd45g/Il1b/Cxcl2/Gadd45b/Syk/Birc3/Gadd45a/Ube2i/Nfkbia	23
mmu05140	mmu05140	Leishmaniasis	19/620	68/6399	1.46924e-05	0.000600067	0.000462771	Fos/Tlr2/Itgam/Ncf4/Marcksl1/C3/Nfkb1/H2-Eb1/Ncf2/Il1a/Stat1/Ifngr2/Tnf/Prkcb/Ptgs2/Il1b/H2-Ab1/Fcgr3/Nfkbia	19
mmu05169	mmu05169	Epstein-Barr virus infection	40/620	209/6399	1.66685e-05	0.000600067	0.000462771	Rbpj/Tlr2/Cd44/Itgal/Tap1/Stat3/Map2k3/Irf9/Ikbkb/Nfkb1/H2-Eb1/Stat1/Tbk1/Ddx58/Tnf/Calr/Psmd11/Fas/Eif2ak2/Gadd45g/H2-Ab1/Ifnar2/Gadd45b/Nfkbie/Mdm2/Psmd8/Bax/Tapbp/Casp8/Syk/Cdkn1b/Irf7/Gadd45a/H2-T23/Cxcl10/B2m/Cdkn1a/Nfkbia/Ifnar1/Rac1	40
mmu04210	mmu04210	Apoptosis	27/620	120/6399	2.15307e-05	0.000669929	0.000516648	Fos/Ikbkb/Nfkb1/Cflar/Raf1/Daxx/Xiap/Tnf/Csf2rb/Fas/Gadd45g/Ctsz/Gadd45b/Actb/Pmaip1/Ctss/Bax/Casp8/Atf4/Ctsh/Birc3/Itpr2/Gadd45a/Ctsb/Nfkbia/Csf2rb2/Tuba4a	27
mmu04612	mmu04612	Antigen processing and presentation	20/620	76/6399	2.32614e-05	0.000669929	0.000516648	Tap1/Hspa1a/H2-Eb1/Hspa1b/Tnf/Calr/Hspa5/Psme1/Hsp90aa1/H2-Ab1/Ctss/Tapbp/Psme2/Hspa8/Hspa4/Hsp90ab1/Ctsb/H2-T23/B2m/Lgmn	20
mmu05134	mmu05134	Legionellosis	15/620	50/6399	4.70424e-05	0.00123166	0.000949851	Cd14/Tlr2/Itgam/Hspa1a/C3/Nfkb1/Hspa1b/Tnf/Vcp/Il1b/Cxcl2/Casp8/Hspa8/Sar1a/Nfkbia	15
mmu05132	mmu05132	Salmonella infection	34/620	181/6399	0.000105721	0.00252153	0.0019446	Cd14/Fos/Tlr2/Ctnnb1/Myl12b/Map2k3/Ikbkb/Nfkb1/Raf1/M6pr/Nod1/Rab7/Tnf/Tubb6/Tubb4b/Gapdh/Il1b/Hsp90aa1/Actb/Bax/Casp8/Brk1/Rhog/Dynll1/Birc3/Hsp90ab1/Arpc1b/Rps3/Rhoa/Nfkbia/Pfn1/Cdc42/Tuba4a/Rac1	34
mmu05417	mmu05417	Lipid and atherosclerosis	37/620	204/6399	0.000113819	0.00252153	0.0019446	Cd14/Fos/Tlr2/Olr1/Ncf4/Stat3/Map2k3/Hspa1a/Abca1/Ikbkb/Nfkb1/Tank/Hspa1b/Ncf2/Tbk1/Tnf/Sod2/Ccl3/Fas/Hspa5/Il1b/Cxcl2/Hsp90aa1/Bax/Casp8/Atf4/Hspa8/Hspa4/Irf7/Ppp3ca/Hsp90ab1/Mmp9/Rhoa/Nfkbia/Cdc42/Rap1b/Rac1	37
mmu04145	mmu04145	Phagosome	32/620	168/6399	0.000128116	0.00263553	0.00203252	Cd14/Tlr2/Tap1/Itgam/Olr1/Ncf4/Atp6v1e1/Vamp3/Eea1/C3/H2-Eb1/M6pr/Ncf2/Sec61a1/Atp6v0e/Rab7/Calr/Sec61g/Tubb6/Atp6v1b2/Tubb4b/H2-Ab1/Actb/Ctss/Atp6ap1/Tcirg1/H2-T23/Lamp1/Atp6v1c1/Fcgr3/Tuba4a/Rac1	32
mmu05164	mmu05164	Influenza A	29/620	147/6399	0.000139361	0.00267574	0.00206353	Slc25a5/Irf9/Ikbkb/Nfkb1/H2-Eb1/Raf1/Il1a/Stat1/Ifngr2/Tbk1/Ddx58/Ifih1/Trim25/Tnf/Prkcb/Fas/Eif2ak2/Il1b/H2-Ab1/Ifnar2/Actb/Bax/Casp8/Irf7/Socs3/Nup98/Cxcl10/Nfkbia/Ifnar1	29
mmu05168	mmu05168	Herpes simplex virus 1 infection	34/620	186/6399	0.000183567	0.0033042	0.0025482	Tlr2/Tap1/C3/Irf9/Ikbkb/Nfkb1/Ppp1ca/H2-Eb1/Stat1/Ifngr2/Tbk1/Ddx58/Ifih1/Daxx/Tnf/Calr/Fas/Eif2ak2/Il1b/Rheb/H2-Ab1/Ifnar2/Srsf2/Bax/Tapbp/Casp8/Syk/Irf7/Socs3/Birc3/H2-T23/B2m/Nfkbia/Ifnar1	34
mmu04141	mmu04141	Protein processing in endoplasmic reticulum	30/620	160/6399	0.000275871	0.00424015	0.00327	Hspa1a/Rpn1/Rrbp1/Ube2j2/Hspa1b/Sec61a1/Hspa4l/Ssr1/Amfr/Calr/Sec61g/Hspa5/Eif2ak2/Vcp/Hsp90aa1/Bax/Derl1/Dad1/Atf4/Dnaja1/Hspa8/Rbx1/Os9/Ppp1r15a/Man1b1/Hsp90ab1/Ube2d2a/Selenos/Sar1a/Ssr4	30
mmu05323	mmu05323	Rheumatoid arthritis	19/620	83/6399	0.000278631	0.00424015	0.00327	Csf1/Fos/Tlr2/Itgal/Atp6v1e1/H2-Eb1/Ltb/Il1a/Atp6v0e/Tnf/Ccl3/Atp6v1b2/Il1b/Cxcl2/H2-Ab1/Atp6ap1/Tcirg1/Atp6v1c1/Vegfa	19
mmu03040	mmu03040	Spliceosome	25/620	124/6399	0.000279732	0.00424015	0.00327	Tra2b/Hspa1a/Prpf40a/Sf3b6/Hnrnpc/Snrnp70/Hnrnpa3/Hspa1b/Tra2a/Wbp11/Srsf10/Hnrnpk/Magoh/Srsf2/Hnrnpm/Snrpg/Snu13/Pcbp1/Sf3b5/Zmat2/Hspa8/U2af1/Snrpe/Puf60/Cwc15	25
mmu05167	mmu05167	Kaposi sarcoma-associated herpesvirus infection	35/620	200/6399	0.000354782	0.00510886	0.00393995	Fos/Hif1a/Ctnnb1/Mapkapk2/Stat3/C3/Irf9/Ikbkb/Nfkb1/Raf1/Stat1/Tbk1/Ubc/Fas/Eif2ak2/Ptgs2/Cxcl2/Ifnar2/Ubb/Gng5/Bax/Gngt2/Rps27a/Casp8/Syk/Atg3/Irf7/Itpr2/Ppp3ca/H2-T23/Cdkn1a/Nfkbia/Ifnar1/Vegfa/Rac1	35
mmu05160	mmu05160	Hepatitis C	29/620	156/6399	0.000403406	0.00542569	0.00418428	Ctnnb1/Cldn4/Stat3/Irf9/Ikbkb/Nfkb1/Ppp2r2d/Cflar/Raf1/Stat1/Tbk1/Ddx58/Tnf/Fas/Eif2ak2/Ifnar2/Ppp2ca/Ppp2r2a/Bax/Casp8/Braf/Ywhaq/Irf7/Socs3/Cxcl10/Cdkn1a/Nfkbia/Ifnar1/Grb2	29
mmu04620	mmu04620	Toll-like receptor signaling pathway	21/620	99/6399	0.000414462	0.00542569	0.00418428	Cd14/Fos/Tlr2/Map2k3/Ikbkb/Nfkb1/Ccl4/Tollip/Stat1/Tbk1/Tnf/Ccl3/Il1b/Ifnar2/Spp1/Casp8/Irf7/Cxcl10/Nfkbia/Ifnar1/Rac1	21
mmu05020	mmu05020	Prion disease	42/620	257/6399	0.000434648	0.00544255	0.00419729	Egr1/Prkcd/Ncf4/Slc25a5/Hspa1a/Cox7c/Ndufa2/Hspa1b/Ncf2/Psma6/Il1a/Tnf/Psmd11/Tubb6/Psmb2/Tubb4b/Ndufv3/Hspa5/Ndufb9/Il1b/Cox5b/Ndufa13/Psmd8/Bax/Atf4/Sdhd/Psmb5/Psmb3/Atp5d/Atp5b/Vdac2/Psma7/Psma2/Ndufa6/Hspa8/Cox7a2l/Ndufb4/Itpr2/Ppp3ca/Cox4i1/Tuba4a/Rac1	42
mmu05161	mmu05161	Hepatitis B	29/620	160/6399	0.000622612	0.00720996	0.00556031	Fos/Tlr2/Tgfbr1/Stat3/Map2k3/Ikbkb/Nfkb1/Pcna/Raf1/Stat1/Tbk1/Ddx58/Ifih1/Tnf/Prkcb/Ptk2b/Fas/Bax/Casp8/Braf/Atp6ap1/Atf4/Ywhaq/Irf7/Mmp9/Cdkn1a/Nfkbia/Ifnar1/Grb2	29
mmu05162	mmu05162	Measles	26/620	138/6399	0.000642564	0.00720996	0.00556031	Fos/Tlr2/Stat3/Hspa1a/Irf9/Ikbkb/Nfkb1/Hspa1b/Il1a/Stat1/Tbk1/Ddx58/Ifih1/Il2rg/Rchy1/Fas/Eif2ak2/Il1b/Ifnar2/Bax/Casp8/Hspa8/Cdkn1b/Irf7/Nfkbia/Ifnar1	26
mmu05220	mmu05220	Chronic myeloid leukemia	17/620	75/6399	0.000650899	0.00720996	0.00556031	Tgfbr1/Ikbkb/Nfkb1/Raf1/Runx1/Gadd45g/Gadd45b/Mdm2/Bax/Braf/Cdkn1b/Cbl/Gab2/Gadd45a/Cdkn1a/Nfkbia/Grb2	17
mmu05022	mmu05022	Pathways of neurodegeneration - multiple diseases	58/620	404/6399	0.00120317	0.0128338	0.00989744	Csf1/Ctnnb1/Map2k3/Slc25a5/Cox7c/Csnk1a1/Nfkb1/Ndufa2/Ube2j2/Tank/Raf1/Uba1/App/Psma6/Il1a/Tbk1/Daxx/Tnf/Psmd11/Tubb6/Prkcb/Psmb2/Ubc/Fas/Tubb4b/Ndufv3/Hspa5/Ptgs2/Vcp/Ndufb9/Il1b/Cox5b/Ndufa13/Ubb/Psmd8/Bax/Derl1/Rps27a/Casp8/Braf/Atf4/Sdhd/Psmb5/Psmb3/Atp5d/Atp5b/Vdac2/Psma7/Psma2/Ndufa6/Gpx1/Cox7a2l/Ndufb4/Itpr2/Ppp3ca/Cox4i1/Tuba4a/Rac1	58
mmu05163	mmu05163	Human cytomegalovirus infection	38/620	241/6399	0.00160014	0.0160163	0.0123517	Tap1/Ctnnb1/Stat3/Cxcr4/Ikbkb/Nfkb1/Rock1/Ccl4/Raf1/Tbk1/Tnf/Calr/Prkcb/Ptk2b/Ccl3/Fas/Ptgs2/Il1b/Rheb/Mdm2/Gng5/Bax/Tapbp/Gngt2/Casp8/Atf4/Il10ra/Itpr2/Ppp3ca/Gnai2/H2-T23/Rhoa/B2m/Cdkn1a/Nfkbia/Grb2/Vegfa/Rac1	38
mmu05012	mmu05012	Parkinson disease	37/620	233/6399	0.00161275	0.0160163	0.0123517	Slc25a5/Cox7c/Ndufa2/Ube2j2/Uba1/Psma6/Daxx/Psmd11/Tubb6/Psmb2/Ubc/Tubb4b/Ndufv3/Hspa5/Ndufb9/Cox5b/Ndufa13/Ubb/Psmd8/Bax/Rps27a/Atf4/Sdhd/Psmb5/Psmb3/Atp5d/Atp5b/Vdac2/Psma7/Psma2/Ndufa6/Cox7a2l/Ndufb4/Itpr2/Gnai2/Cox4i1/Tuba4a	37
mmu05212	mmu05212	Pancreatic cancer	16/620	75/6399	0.0018433	0.0176957	0.0136469	Tgfbr1/Stat3/Ikbkb/Nfkb1/Ralgds/Raf1/Stat1/Gadd45g/Gadd45b/Bax/Braf/Gadd45a/Cdkn1a/Cdc42/Vegfa/Rac1	16
mmu04115	mmu04115	p53 signaling pathway	15/620	69/6399	0.00208052	0.0185322	0.014292	Sfn/Rchy1/Fas/Ccng2/Gadd45g/Gadd45b/Mdm2/Pmaip1/Bax/Casp8/Shisa5/Cd82/Cop1/Gadd45a/Cdkn1a	15
mmu04625	mmu04625	C-type lectin receptor signaling pathway	19/620	97/6399	0.00208957	0.0185322	0.014292	Mapkapk2/Prkcd/Irf9/Ikbkb/Nfkb1/Raf1/Stat1/Tnf/Ptgs2/Malt1/Il1b/Fcer1g/Mdm2/Casp8/Syk/Itpr2/Ppp3ca/Rhoa/Nfkbia	19
mmu04217	mmu04217	Necroptosis	27/620	157/6399	0.00212348	0.0185322	0.014292	Pygl/Stat3/Slc25a5/Irf9/Cflar/Hmgb1/Fth1/Il1a/Stat1/Ifngr2/Xiap/Tnf/Fas/Eif2ak2/Il1b/Hsp90aa1/Ifnar2/Bax/Casp8/Vdac2/Glud1/Chmp5/Chmp2a/H2aj/Birc3/Hsp90ab1/Ifnar1	27
mmu05010	mmu05010	Alzheimer disease	49/620	341/6399	0.00280562	0.0234289	0.0180683	Csf1/Adam17/Apoe/Ctnnb1/Slc25a5/Cox7c/Csnk1a1/Ikbkb/Nfkb1/Ndufa2/Raf1/App/Psma6/Il1a/Tnf/Psmd11/Tubb6/Psmb2/Fas/Tubb4b/Ndufv3/Eif2ak2/Ptgs2/Gapdh/Ndufb9/Il1b/Cox5b/Ndufa13/Psmd8/Casp8/Braf/Atf4/Sdhd/Psmb5/Psmb3/Atp5d/Atp5b/Vdac2/Psma7/Psma2/Ndufa6/Psenen/Cox7a2l/Ndufb4/Itpr2/Ppp3ca/Cox4i1/Tuba4a/Aph1c	49
mmu05152	mmu05152	Tuberculosis	28/620	168/6399	0.00284726	0.0234289	0.0180683	Cd14/Tlr2/Itgam/Eea1/C3/Nfkb1/H2-Eb1/Raf1/Il1a/Stat1/Ifngr2/Rab7/Tnf/Malt1/Il1b/H2-Ab1/Fcer1g/Ctss/Bax/Casp8/Atp6ap1/Syk/Il10ra/Ppp3ca/Tcirg1/Lamp1/Rhoa/Fcgr3	28
mmu04659	mmu04659	Th17 cell differentiation	18/620	93/6399	0.00310575	0.024846	0.0191612	Fos/Hif1a/Tgfbr1/Stat3/Ikbkb/Nfkb1/H2-Eb1/Stat1/Ifngr2/Runx1/Il2rg/Il1b/Hsp90aa1/H2-Ab1/Nfkbie/Ppp3ca/Hsp90ab1/Nfkbia	18
mmu04657	mmu04657	IL-17 signaling pathway	15/620	72/6399	0.00322751	0.0251222	0.0193742	Fos/Ikbkb/Nfkb1/Tbk1/Tnf/Ptgs2/Il1b/Cxcl2/Hsp90aa1/Casp8/Hsp90ab1/Fosb/Mmp9/Cxcl10/Nfkbia	15
mmu05142	mmu05142	Chagas disease	19/620	101/6399	0.00337585	0.0255854	0.0197314	Fos/Tlr2/Tgfbr1/C3/Ikbkb/Nfkb1/Ppp2r2d/Cflar/Ifngr2/Tnf/Calr/Ccl3/Fas/Il1b/Ppp2ca/Ppp2r2a/Casp8/Gnai2/Nfkbia	19
mmu05321	mmu05321	Inflammatory bowel disease	12/620	54/6399	0.00468198	0.0324308	0.0250106	Tlr2/Stat3/Nfkb1/H2-Eb1/Il1a/Stat1/Ifngr2/Il18rap/Il2rg/Tnf/Il1b/H2-Ab1	12
mmu04668	mmu04668	TNF signaling pathway	19/620	104/6399	0.00472477	0.0324308	0.0250106	Csf1/Fos/Map2k3/Ikbkb/Nfkb1/Cflar/Junb/Tnf/Fas/Ptgs2/Il1b/Cxcl2/Casp8/Atf4/Socs3/Birc3/Mmp9/Cxcl10/Nfkbia	19
mmu05145	mmu05145	Toxoplasmosis	19/620	104/6399	0.00472477	0.0324308	0.0250106	Tlr2/Stat3/Map2k3/Hspa1a/Ikbkb/Nfkb1/H2-Eb1/Hspa1b/Stat1/Ifngr2/Xiap/Tnf/H2-Ab1/Casp8/Hspa8/Il10ra/Birc3/Gnai2/Nfkbia	19
mmu05205	mmu05205	Proteoglycans in cancer	29/620	182/6399	0.0047295	0.0324308	0.0250106	Dcn/Tlr2/Hif1a/Cd44/Hcls1/Ctnnb1/Iqgap1/Stat3/Igf1r/Rock1/Ppp1ca/Plaur/Raf1/Tnf/Prkcb/Fas/Actb/Mdm2/Braf/Cd63/Cbl/Itpr2/Mmp9/Rhoa/Cdkn1a/Cdc42/Grb2/Vegfa/Rac1	29
mmu04932	mmu04932	Non-alcoholic fatty liver disease	25/620	151/6399	0.00510856	0.0342155	0.0263869	Fos/Adipor2/Cox7c/Ikbkb/Nfkb1/Ndufa2/Il1a/Tnf/Fas/Ndufv3/Ndufb9/Il1b/Cox5b/Ndufa13/Bax/Casp8/Atf4/Sdhd/Ndufa6/Cox7a2l/Ndufb4/Socs3/Cox4i1/Cdc42/Rac1	25
mmu04670	mmu04670	Leukocyte transendothelial migration	20/620	113/6399	0.00550719	0.0355114	0.0273863	Itgal/Ctnnb1/Cldn4/Itgam/Myl12b/Ncf4/Cxcr4/Actn1/Rock1/Ncf2/Vasp/Prkcb/Ptk2b/Actb/Gnai2/Mmp9/Rhoa/Cdc42/Rap1b/Rac1	20
mmu04140	mmu04140	Autophagy - animal	18/620	98/6399	0.00554865	0.0355114	0.0273863	Hif1a/Prkcd/Igf1r/Cflar/Hmgb1/Tank/Raf1/Tbk1/Rab7/Atg7/Rheb/Gabarapl2/Ppp2ca/Vamp8/Atg3/Stk11/Ctsb/Lamp1	18
mmu05216	mmu05216	Thyroid cancer	9/620	36/6399	0.00610505	0.0382229	0.0294775	Tpm3/Ctnnb1/Ncoa4/Gadd45g/Gadd45b/Bax/Braf/Gadd45a/Cdkn1a	9
mmu04216	mmu04216	Ferroptosis	8/620	30/6399	0.00631803	0.0387148	0.0298568	Fth1/Ncoa4/Acsl1/Atg7/Sat1/Gpx4/Pcbp1/Vdac2	8
mmu04068	mmu04068	FoxO signaling pathway	19/620	109/6399	0.00794054	0.0473615	0.0365251	Tgfbr1/Stat3/Igf1r/Ikbkb/Raf1/Sod2/Ccng2/Gadd45g/Stk4/Gadd45b/Gabarapl2/Mdm2/Braf/Cdkn2d/Cdkn1b/Stk11/Gadd45a/Cdkn1a/Grb2	19
mmu03050	mmu03050	Proteasome	10/620	44/6399	0.00805803	0.0473615	0.0365251	Psma6/Psmd11/Psmb2/Psme1/Psmd8/Psme2/Psmb5/Psmb3/Psma7/Psma2	10
mmu05014	mmu05014	Amyotrophic lateral sclerosis	42/620	301/6399	0.00914791	0.052692	0.040636	Ranbp2/Map2k3/Cox7c/Ndufa2/Hnrnpa3/Tank/Psma6/Tbk1/Daxx/Tnf/Psmd11/Tubb6/Psmb2/Tubb4b/Ndufv3/Hspa5/Vcp/Ndufb9/Cox5b/Ndufa13/Actb/Psmd8/Bax/Derl1/Atf4/Sdhd/Psmb5/Psmb3/Atp5d/Atp5b/Psma7/Psma2/Ndufa6/Gpx1/Cox7a2l/Ndufb4/Ppp3ca/Nup98/Cox4i1/Pfn1/Tuba4a/Rac1	42
mmu04623	mmu04623	Cytosolic DNA-sensing pathway	12/620	59/6399	0.00977543	0.0552024	0.042572	Ikbkb/Nfkb1/Ccl4/Tbk1/Ddx58/Aim2/Il1b/Polr1d/Irf7/Polr2f/Cxcl10/Nfkbia	12
mmu04662	mmu04662	B cell receptor signaling pathway	14/620	74/6399	0.0105239	0.0582861	0.0449502	Fos/Inpp5d/Ikbkb/Nfkb1/Raf1/Prkcb/Pik3ap1/Malt1/Nfkbie/Syk/Ppp3ca/Nfkbia/Grb2/Rac1	14

## Sheet: Basal
	ID	Description	GeneRatio	BgRatio	pvalue	p.adjust	qvalue	geneID	Count
mmu04530	mmu04530	Tight junction	36/761	137/6399	2.39328e-06	0.000746705	0.00070287	Cldn1/Msn/Myh14/Tjp3/Ezr/Cldn7/Cldn3/Tuba1a/Cldn23/Itgb1/Actn1/Amotl1/Tjap1/Myl12a/Pard3/Cldn10/Tuba1c/Vasp/Cldn8/Actn4/Cgn/Myh9/F11r/Rock2/Tjp2/Crb3/Arpc1a/Ppp2ca/Patj/Ocln/Pard6b/Ccnd1/Tjp1/Dlg1/Tuba4a/Afdn	36
mmu03010	mmu03010	Ribosome	26/761	91/6399	1.21396e-05	0.00189377	0.0017826	Rps2/Rps21/Rpl35/Rpl38/Rps27/Rpl37a/Rpl39/Rps29/Rpl36a/Rpl37/Rplp2/Uba52/Rpl36/Rpl23/Rplp1/Rps15a/Rpl28/Rpl34/Rps15/Rps28/Rpl22/Rps16/Rps20/Rps26/Rps17/Rps27rt	26
mmu05208	mmu05208	Chemical carcinogenesis - reactive oxygen species	45/761	204/6399	2.18966e-05	0.00227724	0.00214356	Gsta4/Ptpn1/Cyp2f2/Gsta3/Cox4i1/Ndufb2/Abl2/Prkcd/Ndufa1/Nfkb1/Hras/Hif1a/Cox7a2l/Sod2/Cox6a1/Nfe2l2/Atp5h/Mgst1/Ndufa13/Vdac2/Gsto1/Cyba/Ndufa4/Ndufb10/Ndufs7/Atp5j/Ndufab1/Sdha/Ndufc2/Uqcrb/Gstm1/Atp5c1/Fos/Braf/Mgst3/Acp1/Cat/Sod1/Cbr1/Uqcrfs1/Hmox1/Sdhc/Ndufb3/Kras/Cyc1	45
mmu04520	mmu04520	Adherens junction	20/761	70/6399	0.000121647	0.00948847	0.00893146	Ptpn1/Fgfr1/Igf1r/Actn1/Sorbs1/Ctnnb1/Pard3/Actn4/Lmo7/Iqgap1/Wasl/Cdh1/Acp1/Baiap2/Nectin2/Rac3/Vcl/Tjp1/Wasf2/Afdn	20
mmu05012	mmu05012	Parkinson disease	46/761	233/6399	0.000299775	0.018706	0.0176079	Calm1/Tuba1a/Tubb6/Uba52/Cox4i1/Calm2/Ndufb2/Tubb5/Tuba1c/Itpr1/Ndufa1/Tubb4b/Ubc/Ubb/Cox7a2l/Cox6a1/Nfe2l2/Atp5h/Psmb1/Ndufa13/Vdac2/Ndufa4/Ndufb10/Dusp1/Ndufs7/Atp5j/Psmc5/Psma7/Ndufab1/Sdha/Ndufc2/Psmb4/Uqcrb/Gnai2/Atp5c1/Ube2l3/Sod1/Psma2/Itpr2/Psma1/Uqcrfs1/Sdhc/Tuba4a/Ndufb3/Tubb2a/Cyc1	46
mmu04612	mmu04612	Antigen processing and presentation	20/761	76/6399	0.000409141	0.0201328	0.018951	Hsp90ab1/Hsp90aa1/Ctsl/Hspa8/H2-T23/H2-Eb1/H2-K1/Hspa1b/Cd74/H2-D1/H2-Ab1/H2-Q7/Hspa1a/H2-Aa/Psme1/B2m/Tapbp/Psme2/Tap2/Hspa2	20
mmu05020	mmu05020	Prion disease	49/761	257/6399	0.000451698	0.0201328	0.018951	Tuba1a/Cav1/Tubb6/Prnp/Cox4i1/Hspa8/Ndufb2/Tubb5/Prkcd/Tuba1c/Itpr1/Ndufa1/Tubb4b/Creb5/Cox7a2l/Cox6a1/Atp5h/Psmb1/Hspa1b/Ndufa13/Vdac2/Cyba/Ndufa4/Ndufb10/Ndufs7/Atp5j/Il1b/Psmc5/Psma7/Hspa1a/Ndufab1/Sdha/Ndufc2/Psmb4/Uqcrb/Atp5c1/Stip1/C1qb/Sod1/Psma2/Itpr2/Psma1/Uqcrfs1/Sdhc/Tuba4a/Ndufb3/Hspa2/Tubb2a/Cyc1	49
mmu05418	mmu05418	Fluid shear stress and atherosclerosis	28/761	129/6399	0.00100725	0.0392827	0.0369766	Gsta4/Calm1/Hsp90ab1/Cav1/Gsta3/Hsp90aa1/Ctsl/Calm2/Pdgfb/Ctnnb1/Edn1/Nfkb1/Sdc1/Nfe2l2/Mgst1/Sumo1/Gsto1/Cyba/Dusp1/Il1b/Sumo2/Hsp90b1/Gstm1/Fos/Mgst3/Rac3/Sqstm1/Hmox1	28
mmu04670	mmu04670	Leukocyte transendothelial migration	25/761	113/6399	0.0013861	0.0433768	0.0408304	Cldn1/Msn/Ezr/Cldn7/Cldn3/Cxcl12/Cldn23/Itgb1/Actn1/Pxn/Myl12a/Ctnnb1/Cldn10/Vasp/Cldn8/Vav2/Actn4/F11r/Rock2/Cyba/Gnai2/Arhgap5/Ocln/Vcl/Afdn	25
mmu05016	mmu05016	Huntington disease	48/761	263/6399	0.00139028	0.0433768	0.0408304	Tuba1a/Tubb6/Polr2l/Plcb1/Cox4i1/Gpx3/Ndufb2/Tubb5/Tuba1c/Tgm2/Itpr1/Ndufa1/Gpx2/Tubb4b/Creb5/Cox7a2l/Sod2/Cox6a1/Atp5h/Psmb1/Ndufa13/Vdac2/Ndufa4/Ndufb10/Ndufs7/Atp5j/Psmc5/Psma7/Ndufab1/Sdha/Ndufc2/Psmb4/Uqcrb/Atp5c1/Polr2f/Sod1/Psma2/Plcb3/Cltb/Psma1/Tbpl1/Uqcrfs1/Polr2e/Sdhc/Tuba4a/Ndufb3/Tubb2a/Cyc1	48

## Sheet: Luminal-A
	ID	Description	GeneRatio	BgRatio	pvalue	p.adjust	qvalue	geneID	Count
mmu05012	mmu05012	Parkinson disease	92/945	233/6399	3.99064e-21	1.25705e-18	1.03337e-18	Hspa5/Ddit3/Tubb2a/Cox8a/Calm2/Atf6/Atf4/Cox6b1/Tuba1b/Atp5e/Bcl2l1/Uqcr10/Tuba1c/Ndufs6/Ndufa4/Atp5j/Ndufs7/Cox6c/Trp53/Bax/Uqcr11/Slc25a5/Ndufc2/Rps27a/Ndufa7/Cox6a1/Ubc/Ndufa3/Atp5d/Cox7a2/Gnai2/Psmd3/Tuba1a/Eif2s1/Cox7c/Psmc5/Ndufs8/Cox5a/Cycs/Dusp1/Calm3/Psmd1/Eif2ak3/Ndufa2/Ndufa12/Cox7b/Ndufb2/Nfe2l2/Vdac3/Gnas/Uqcrb/Itpr2/Ube2l3/Psmd8/Sdha/Psma2/Atp5h/Vdac1/Ndufa13/Psma7/Ndufc1/Pink1/Vdac…	92
mmu05016	mmu05016	Huntington disease	90/945	263/6399	5.78219e-16	9.10694e-14	7.48641e-14	Tubb2a/Polr2l/Cox8a/Cox6b1/Tuba1b/Atp5e/Uqcr10/Tuba1c/Ndufs6/Ndufa4/Atp5j/Ndufs7/Cox6c/Trp53/Bax/Uqcr11/Plcb4/Slc25a5/Ndufc2/Ndufa7/Cox6a1/Ap2a1/Rest/Casp8/Ndufa3/Atp5d/Cox7a2/Psmd3/Dctn2/Tuba1a/Cox7c/Psmc5/Ndufs8/Cox5a/Cycs/Psmd1/Ndufa2/Crebbp/Ndufa12/Cltb/Rcor1/Cltc/Cox7b/Ndufb2/Dctn4/Vdac3/Uqcrb/Clta/Psmd8/Sdha/Ap2m1/Psma2/Atp5h/Vdac1/Ndufa13/Psma7/Ndufc1/Vdac2/Psmd4/Tubb5/Sem1/Psmd6/Ndufb9/Ps…	90
mmu05020	mmu05020	Prion disease	86/945	257/6399	1.21882e-14	1.27976e-12	1.05204e-12	Hspa1b/Hspa5/Hspa8/Ddit3/Hspa1a/Tubb2a/Cox8a/Stip1/Atf4/Cox6b1/Tuba1b/Atp5e/C1qb/Uqcr10/Tuba1c/Egr1/Ndufs6/Ndufa4/Atp5j/Cyba/Ndufs7/Cox6c/Bax/Uqcr11/Rac1/Slc25a5/Ndufc2/Ndufa7/Cox6a1/Ndufa3/Atp5d/Cox7a2/Psmd3/Tuba1a/Eif2s1/Cox7c/Psmc5/Ndufs8/Cox5a/Cycs/Psmd1/Eif2ak3/Ndufa2/Ndufa12/Cox7b/Ndufb2/Vdac3/Uqcrb/Itpr2/Psmd8/Sdha/Pik3ca/Psma2/Atp5h/Vdac1/Ndufa13/Psma7/Ndufc1/Vdac2/Psmd4/Tubb5/Sem1/Psmd6/…	86
mmu05014	mmu05014	Amyotrophic lateral sclerosis	95/945	301/6399	2.89502e-14	2.27983e-12	1.87414e-12	Hspa5/Actb/Ddit3/Actg1/Tubb2a/Cox8a/Atf6/Atf4/Cox6b1/Tuba1b/Atp5e/Bcl2l1/Uqcr10/Tuba1c/Ndufs6/Hnrnpa3/Ndufa4/Atp5j/Ndufs7/Cox6c/Trp53/Bax/Uqcr11/Rac1/Ndufc2/Ndufa7/Cox6a1/Chmp2b/Ndufa3/Atp5d/Cox7a2/Nxf1/Psmd3/Dctn2/Tuba1a/Eif2s1/Cox7c/Psmc5/Ndufs8/Cox5a/Cycs/Tnfrsf1a/Pfn1/Seh1l/Psmd1/Eif2ak3/Ndufa2/Ndufa12/Cox7b/Ndufb2/Dctn4/Tpr/Ubqln4/Srsf3/Uqcrb/Hnrnpa1/Psmd8/Sdha/Psma2/Atp5h/Vdac1/Ndufa13/Psma…	95
mmu00190	mmu00190	Oxidative phosphorylation	55/945	134/6399	7.16525e-14	4.51411e-12	3.71085e-12	Atp12a/Atp6v1c2/Cox8a/Atp5k/Atp5j2/Cox6b1/Atp5e/Uqcr10/Ndufs6/Ndufa4/Atp5j/Ndufs7/Cox6c/Atp6v1a/Atp5l/Uqcr11/Ndufc2/Ndufa7/Cox6a1/Ndufa3/Atp6v1d/Atp5d/Cox7a2/Cox7c/Ndufs8/Cox5a/Cycs/Ndufa2/Ndufa12/Cox7b/Ndufb2/Uqcrb/Atp6v0e/Sdha/Atp5h/Ndufa13/Ndufc1/Atp6v1e1/Ndufb9/Ndufb3/Uqcrc1/Ndufb8/Ndufv2/Ndufa5/Atp6v1f/Ndufa6/Ndufb6/Uqcrc2/Ppa1/Ndufb4/Ndufs5/Atp5g2/Atp6v1g1/Sdhd/Atp5g3	55
mmu05010	mmu05010	Alzheimer disease	97/945	341/6399	1.64342e-11	8.62796e-10	7.09266e-10	Apoe/Ddit3/Bace2/Wnt4/Tubb2a/Cox8a/Nfkb1/Kras/Calm2/Nras/Atf6/Atf4/Mme/Atp2a2/Cox6b1/Tuba1b/Atp5e/Uqcr10/Tuba1c/Ndufs6/Ndufa4/Atp5j/Ndufs7/Cox6c/Uqcr11/Plcb4/Slc25a5/Ndufc2/Ndufa7/Cox6a1/Casp8/Ndufa3/Atp5d/Gapdh/Cox7a2/Psmd3/Tuba1a/Eif2s1/Cox7c/Psmc5/Ndufs8/Cox5a/Cycs/Tnfrsf1a/Calm3/Psmd1/Eif2ak3/Ndufa2/Ndufa12/Cox7b/Ndufb2/Vdac3/Uqcrb/Itpr2/Psmd8/Sdha/Pik3ca/Psma2/Atp5h/Vdac1/Ndufa13/Psma7/Ctnnb…	97
mmu04141	mmu04141	Protein processing in endoplasmic reticulum	56/945	160/6399	8.85923e-11	3.71898e-09	3.05721e-09	Herpud1/Hspa1b/Hsph1/Hspa5/Hspa8/Dnajc3/Syvn1/Dnajb1/Ddit3/Dnaja1/Hsp90ab1/Ssr4/Sel1l/Hsp90aa1/Hspa1a/Lman1/Edem2/Rrbp1/Man1a/Selenos/Dnajc10/Hyou1/Os9/Hsp90b1/Atf6/Derl3/Dnajc1/Atf4/Mogs/Pdia4/Ssr2/Erlec1/Sec62/Canx/Rpn2/Bax/Bag1/Stt3b/Sar1b/Sil1/Stt3a/Sec61g/Eif2s1/Nsfl1c/Sec63/Eif2ak3/Nfe2l2/Ubqln4/Skp1/Bcap31/Uggt1/Dnajb2/Sar1a/Ckap4/Rbx1/Calr	56
mmu05208	mmu05208	Chemical carcinogenesis - reactive oxygen species	66/945	204/6399	9.44504e-11	3.71898e-09	3.05721e-09	Gstm7/Egf/Cox8a/Nfkb1/Mgst1/Hif1a/Kras/Gsta4/Nras/Cox6b1/Atp5e/Fos/Uqcr10/Mgst3/Ndufs6/Ndufa4/Atp5j/Cyba/Ndufs7/Cox6c/Cbr1/Uqcr11/Rac1/Slc25a5/Ndufc2/Ndufa7/Cox6a1/Grb2/Ndufa3/Atp5d/Cox7a2/Akr1a1/Cox7c/Ndufs8/Cox5a/Ndufa2/Ndufa12/Cox7b/Ndufb2/Nfe2l2/Vdac3/Nfkbia/Uqcrb/Sdha/Pik3ca/Atp5h/Vdac1/Ndufa13/Ndufc1/Jun/Vdac2/Araf/Ndufb9/Ndufb3/Uqcrc1/Ndufb8/Ndufv2/Ndufa5/Ndufa6/Ndufb6/Uqcrc2/Ndufb4/Ndufs5…	66
mmu04932	mmu04932	Non-alcoholic fatty liver disease	53/945	151/6399	2.54806e-10	8.91822e-09	7.33127e-09	Ddit3/Cox8a/Nfkb1/Socs3/Atf4/Cox6b1/Fos/Uqcr10/Ndufs6/Ndufa4/Cdc42/Ndufs7/Cox6c/Prkab1/Bax/Uqcr11/Rac1/Ndufc2/Ndufa7/Cox6a1/Casp8/Ndufa3/Cox7a2/Eif2s1/Cox7c/Ndufs8/Cox5a/Cycs/Tnfrsf1a/Eif2ak3/Ndufa2/Ndufa12/Cox7b/Ndufb2/Uqcrb/Sdha/Pik3ca/Ndufa13/Ndufc1/Jun/Ndufb9/Ndufb3/Uqcrc1/Insr/Ndufb8/Ndufv2/Ndufa5/Ndufa6/Ndufb6/Uqcrc2/Ndufb4/Ndufs5/Sdhd	53
mmu05415	mmu05415	Diabetic cardiomyopathy	63/945	196/6399	3.48249e-10	1.09699e-08	9.01782e-09	Ren1/Agtr1a/Cox8a/Nfkb1/Ace/Atp2a2/Cox6b1/Atp5e/Prkcz/Uqcr10/Ndufs6/Ndufa4/Atp5j/Cyba/Ndufs7/Cox6c/Uqcr11/Rac1/Plcb4/Slc25a5/Ndufc2/Ndufa7/Cox6a1/Tgfbr1/Ndufa3/Atp5d/Gapdh/Cox7a2/Cox7c/Ndufs8/Cox5a/Col3a1/Ndufa2/Ppp1ca/Ndufa12/Cox7b/Ndufb2/Vdac3/Uqcrb/Ppp1cb/Sdha/Pik3ca/Atp5h/Vdac1/Ndufa13/Ndufc1/Vdac2/Ndufb9/Ndufb3/Uqcrc1/Insr/Ndufb8/Ndufv2/Ndufa5/Ndufa6/Ndufb6/Uqcrc2/Ndufb4/Ndufs5/Atp5g2/Ctsd/S…	63
mmu05022	mmu05022	Pathways of neurodegeneration - multiple diseases	105/945	404/6399	7.91309e-10	2.11007e-08	1.7346e-08	Hspa5/Ddit3/Wnt4/Tubb2a/Cox8a/Nfkb1/Kras/Calm2/Nras/Atf6/Atf4/Atp2a2/Cox6b1/Tuba1b/Atp5e/Bcl2l1/Uqcr10/Tuba1c/Ndufs6/Ndufa4/Atp5j/Ndufs7/Cox6c/Bax/Uqcr11/Rac1/Plcb4/Slc25a5/Ndufc2/Rps27a/Ndufa7/Cox6a1/Ubc/Chmp2b/Casp8/Ndufa3/Atp5d/Cox7a2/Psmd3/Dctn2/Tuba1a/Eif2s1/Cox7c/Psmc5/Ndufs8/Cox5a/Cycs/Tnfrsf1a/Calm3/Psmd1/Eif2ak3/Ndufa2/Ndufa12/Cox7b/Ndufb2/Dctn4/Vdac3/Uqcrb/Itpr2/Ube2l3/Psmd8/Sdha/Psma2/…	105
mmu03050	mmu03050	Proteasome	24/945	44/6399	8.03837e-10	2.11007e-08	1.7346e-08	Psmb8/Psmb9/Psme2/Psmb10/Psmd3/Psmc5/Psme1/Psmd1/Psmd8/Psma2/Psma7/Pomp/Psmd4/Sem1/Psmd6/Psmb6/Psmb2/Psma3/Psmb3/Psma1/Psmb4/Psma5/Psmc3/Psmb1	24
mmu04714	mmu04714	Thermogenesis	58/945	182/6399	2.58205e-09	6.2565e-08	5.14319e-08	Actb/Actg1/Cox8a/Kras/Acsl3/Nras/Atp5k/Atp5j2/Cox6b1/Atp5e/Uqcr10/Ndufs6/Ndufa4/Atp5j/Ndufs7/Cox6c/Atp5l/Prkab1/Uqcr11/Ndufc2/Ndufa7/Cox6a1/Grb2/Ndufa3/Atp5d/Cox7a2/Acsl5/Cox7c/Rps6ka1/Ndufs8/Cox5a/Ndufa2/Ndufa12/Cox7b/Ndufb2/Gnas/Uqcrb/Sdha/Atp5h/Ndufa13/Ndufc1/Rheb/Rps6kb1/Ndufb9/Ndufb3/Uqcrc1/Ndufb8/Ndufv2/Ndufa5/Ndufa6/Ndufb6/Uqcrc2/Ndufb4/Ndufs5/Atp5g2/Map2k3/Sdhd/Atp5g3	58
mmu03010	mmu03010	Ribosome	32/945	91/6399	9.06739e-07	2.04016e-05	1.67713e-05	Rps2/Rpl37a/Rpl41/Rps27/Rpl39/Rps15a/Rpl35/Rpl38/Rps21/Rps28/Rpl22l1/Rps19/Rps29/Rpl30/Rps26/Rplp2/Rps27a/Rpl35a/Rpl34/Rpl36a/Rpl37/Rpl31/Rpl22/Rpl13a/Rps9/Rps15/Rps7/Rpl5/Rpl23a/Mrpl13/Rps27l/Rpl27	32
mmu05132	mmu05132	Salmonella infection	50/945	181/6399	4.20031e-06	8.82065e-05	7.25106e-05	Actb/Hsp90ab1/Arpc1b/Actg1/Hsp90aa1/Pak1/Tubb2a/Nfkb1/Hsp90b1/Dync1i2/Arpc2/Tuba1b/Rras/Arpc4/Fos/Tuba1c/Cdc42/Pycard/Myl12a/Bax/Rac1/Rab7/Rhoa/Myl12b/Pik3c2a/Arpc5/Myc/Casp8/Rab5c/Gapdh/Dctn2/Tuba1a/Tcf7l2/Cycs/Tnfrsf1a/Pfn1/Dctn4/Nfkbia/Dync1li1/M6pr/Skp1/Pik3ca/Ctnnb1/Rock2/Arpc3/Jun/Tubb5/Wasl/Dynll1/Map2k3	50
mmu05100	mmu05100	Bacterial invasion of epithelial cells	23/945	63/6399	1.5346e-05	0.000302125	0.000248363	Actb/Arpc1b/Actg1/Arpc2/Arpc4/Cttn/Cdc42/Rac1/Rhoa/Arpc5/Cdh1/Cd2ap/Crk/Cltb/Cltc/Vcl/Itgb1/Clta/Ctnna1/Pik3ca/Ctnnb1/Arpc3/Wasl	23
mmu04530	mmu04530	Tight junction	39/945	137/6399	2.26433e-05	0.000419567	0.000344907	Actb/Arpc1b/Actg1/Myl6/Ezr/Actn1/Arpc2/Tuba1b/Arpc4/Prkcz/Tuba1c/Nedd4l/Cttn/Cdc42/Prkab1/Cldn7/Myl12a/Rac1/Pcna/Rhoa/Myl12b/Arpc5/Crb3/Cdk4/Actn4/Sympk/Tuba1a/Cldn4/Ppp2cb/Itgb1/Tjp2/Ybx3/Magi1/Rock2/Arpc3/Jun/Cldn3/Rap1a/Pard3	39
mmu04137	mmu04137	Mitophagy - animal	17/945	41/6399	2.97525e-05	0.000520668	0.000428018	Hif1a/Kras/Nras/Atf4/Rras/Bcl2l1/Mras/Trp53/Rps27a/Gabarapl1/Rab7/Ubc/Eif2ak3/Gabarap/Pink1/Jun/Sqstm1	17
mmu04142	mmu04142	Lysosome	36/945	129/6399	7.34492e-05	0.00121771	0.00100103	Ctsb/Glb1/Cd63/Ctsh/Ctsz/Ctsl/Lgmn/Scarb2/Hexb/Neu1/Asah1/Gga2/Hexa/Ctso/Gga1/Dnase2a/Lamp1/Ap3m1/Psap/Man2b1/Cltb/Cltc/Lamp2/Cd164/Ppt2/Clta/M6pr/Igf2r/Fuca1/Gns/Ap1b1/Ap3d1/Npc2/Ppt1/Laptm4a/Ctsd	36
mmu03060	mmu03060	Protein export	12/945	26/6399	0.000130432	0.0020543	0.00168875	Hspa5/Srpr/Sec11c/Srp14/Srp9/Spcs3/Spcs2/Sec62/Spcs1/Sec11a/Sec61g/Sec63	12
mmu05017	mmu05017	Spinocerebellar ataxia	30/945	104/6399	0.000151097	0.00226645	0.00186315	Atp2a2/Plcb4/Slc25a5/Rora/Psmd3/Psmc5/Cycs/Rbpj/Psmd1/Vdac3/Itpr2/Psmd8/Pik3ca/Psma2/Vdac1/Psma7/Vdac2/Psmd4/Gtf2b/Sem1/Psmd6/Psmb6/Psmb2/Psma3/Psmb3/Psma1/Psmb4/Psma5/Psmc3/Psmb1	30
mmu05216	mmu05216	Thyroid cancer	14/945	36/6399	0.000336193	0.00481367	0.0039571	Cdkn1a/Ncoa4/Kras/Nras/Gadd45b/Tpm3/Trp53/Bax/Cdh1/Myc/Tcf7l2/Tpr/Ctnnb1/Tfg	14
mmu03040	mmu03040	Spliceosome	33/945	124/6399	0.000381324	0.00522247	0.00429316	Hspa1b/Hspa8/Lsm6/Hspa1a/Snrpg/Srsf2/Lsm2/Snrpf/Hnrnpa3/Prpf19/Tra2a/Snrpb/Bcas2/Sf3b6/Srsf9/Lsm5/Ddx5/Ddx46/Srsf3/Hnrnpa1/Ncbp2/Hnrnpm/Snrpe/Srsf5/Cwc15/Rbm17/Acin1/Thoc2/Hnrnpu/Magoh/Snu13/Hnrnpk/Snrpd1	33
mmu04210	mmu04210	Apoptosis	32/945	120/6399	0.000447389	0.00587198	0.00482709	Actb/Ddit3/Actg1/Ctsb/Nfkb1/Kras/Nras/Gadd45b/Atf4/Ctsh/Ctsz/Ctsl/Tuba1b/Fos/Bcl2l1/Tuba1c/Lmna/Trp53/Bax/Ctso/Casp8/Tuba1a/Eif2s1/Cycs/Tnfrsf1a/Eif2ak3/Nfkbia/Itpr2/Pik3ca/Jun/Endog/Ctsd	32
mmu04144	mmu04144	Endocytosis	48/945	211/6399	0.00110583	0.0139335	0.0114541	Hspa1b/Hspa8/Arpc1b/Hspa1a/Chmp4c/H2-K1/Arpc2/Arpc4/Rab4a/Prkcz/Nedd4l/2610002M06Rik/Vps4b/Cdc42/Arfgap1/Rab7/Rhoa/Arfgap2/Arpc5/Chmp1b/Tgfbr1/Ap2a1/Stam2/Arfgap3/Chmp2b/Arap2/Epn1/Rab5c/Ehd4/Chmp2a/Cltb/Cltc/Rab11fip1/Mdm2/Sh3glb1/Clta/Ap2m1/Igf2r/Tsg101/Arpc3/Wasl/Rab22a/Chmp1a/Ap2s1/Smap1/Chmp5/Rab11a/Pard3	48
mmu05219	mmu05219	Bladder cancer	14/945	40/6399	0.00115712	0.0140189	0.0115243	Cdkn1a/Egf/Thbs1/Kras/Nras/Hbegf/Trp53/Cdh1/Myc/Cdk4/Mdm2/Rassf1/Dapk1/Araf	14
mmu00270	mmu00270	Cysteine and methionine metabolism	15/945	47/6399	0.00225967	0.0263628	0.0216717	Tst/Ldhb/Psat1/Phgdh/Srm/Bcat2/Amd1/Dnmt3a/Ahcyl1/Sms/Mat2a/Gclm/Got1/Mdh2/Mat2b	15
mmu04612	mmu04612	Antigen processing and presentation	21/945	76/6399	0.00257382	0.0289554	0.023803	Hspa1b/Hspa5/Hspa8/H2-Eb1/Hsp90ab1/Hsp90aa1/Hspa1a/Ctsb/B2m/Cd74/H2-Aa/H2-K1/Ctsl/Lgmn/Canx/Tapbp/H2-Ab1/Psme2/Nfyb/Psme1/Calr	21
mmu05417	mmu05417	Lipid and atherosclerosis	45/945	204/6399	0.00297118	0.0322731	0.0265303	Hspa1b/Hspa5/Hspa8/Ddit3/Hsp90ab1/Hsp90aa1/Hspa1a/Hspd1/Nfkb1/Kras/Calm2/Nras/Hsp90b1/Atf6/Atf4/Fos/Cxcl2/Bcl2l1/Abca1/Cyba/Cdc42/Pycard/Rap1b/Trp53/Bax/Rac1/Plcb4/Rhoa/Stat3/Casp8/Irf7/Eif2s1/Jak2/Cycs/Tnfrsf1a/Calm3/Eif2ak3/Nfe2l2/Nfkbia/Pik3ca/Rock2/Jun/Calm1/Rap1a/Map2k3	45
mmu05418	mmu05418	Fluid shear stress and atherosclerosis	31/945	129/6399	0.00335985	0.0352784	0.0290008	Actb/Hsp90ab1/Gstm7/Actg1/Hsp90aa1/Sdc1/Nfkb1/Mgst1/Calm2/Gsta4/Hsp90b1/Ctsl/Sdc4/Fos/Prkcz/Mgst3/Cyba/Trp53/Bmpr1b/Rac1/Rhoa/Tnfrsf1a/Dusp1/Calm3/Nfe2l2/Pik3ca/Ctnnb1/Jun/Sumo2/Calm1/Sqstm1	31
mmu04140	mmu04140	Autophagy - animal	25/945	98/6399	0.00349832	0.0355474	0.029222	Ctsb/Ddit4/Hif1a/Kras/Nras/Ctsl/Rras/Bcl2l1/Mras/Gabarapl1/Rab7/Hmgb1/Lamp1/Eif2s1/Eif2ak3/Ppp2cb/Lamp2/Sh3glb1/Pik3ca/Gabarap/Dapk1/Rheb/Rps6kb1/Sqstm1/Ctsd	25
mmu04520	mmu04520	Adherens junction	19/945	70/6399	0.00500273	0.0492456	0.0404826	Actb/Actg1/Actn1/Ptprf/Cdc42/Rac1/Rhoa/Tgfbr1/Cdh1/Actn4/Tcf7l2/Crebbp/Vcl/Iqgap1/Ctnna1/Ctnnb1/Wasl/Insr/Pard3	19
mmu05211	mmu05211	Renal cell carcinoma	18/945	66/6399	0.00588261	0.0561522	0.0461602	Cdkn1a/Pak1/Hif1a/Kras/Nras/Cdc42/Rap1b/Rac1/Grb2/Crk/Crebbp/Elob/Pik3ca/Pak2/Jun/Araf/Rbx1/Rap1a	18

## Sheet: Luminal-B
	ID	Description	GeneRatio	BgRatio	pvalue	p.adjust	qvalue	geneID	Count
mmu03010	mmu03010	Ribosome	26/623	91/6399	2.69963e-07	8.36885e-05	6.82011e-05	Rps2/Rps21/Rps29/Rpl36al/Rps17/Rpl21/Rpl38/Rpl36/Rps4x/Rpl29/Rpl37/Rpl37a/Rpl41/Rpl35/Mrpl13/Rplp1/Rpl39/Rps27/Rps25/Rps28/Rps15/Rpsa/Rps12/Rpl22l1/Rpl23a/Rpl5	26
mmu04141	mmu04141	Protein processing in endoplasmic reticulum	34/623	160/6399	7.99151e-06	0.00123868	0.00100945	Marchf6/Ssr2/Ssr4/Rpn2/Pdia3/Lman1/Sec61b/P4hb/Dad1/Hspa8/Syvn1/Sec24a/Ube2g1/Edem1/Hspa1a/Dnajb12/Ssr1/Sec61g/Stt3b/Yod1/Vcp/Mapk8/Rrbp1/Hspa1b/Dnajc10/Ppp1r15a/Cryab/Eif2ak2/Dnajc5/Xbp1/Ern1/Hspa2/Ube2d3/Man1a2	34
mmu05208	mmu05208	Chemical carcinogenesis - reactive oxygen species	38/623	204/6399	5.63234e-05	0.00582009	0.00474303	Gstm1/Gstm2/Ndufb10/Atp5b/Slc25a5/Ndufb11/Ndufs7/Atp5c1/Gsta4/Ndufc2/Atp5g3/Uqcrb/Mgst3/Ndufb9/Gsta3/Gstm5/Ndufb6/Ndufa4/Atp5g2/Cbr1/Braf/Ptprj/Rac1/Mapk8/Chuk/Nfkbia/Ndufb2/Ndufa10/Keap1/Fos/Pten/Ptpn11/Map2k2/Nras/Ptpn1/Akt1/Mapk3/Hif1a	38
mmu04137	mmu04137	Mitophagy - animal	13/623	41/6399	8.36661e-05	0.00648412	0.00528417	Gabarapl2/Gabarap/Sqstm1/Becn1/Ubc/Ubb/Csnk2b/Trp53/Mapk8/Nras/Gabarapl1/Hif1a/Pink1	13
mmu03040	mmu03040	Spliceosome	26/623	124/6399	0.000117418	0.00671034	0.00546853	Hspa8/Cherp/Sf3b3/Hspa1a/Rbm22/Srsf2/Snrpb2/Hnrnpk/Lsm2/Hspa1b/Srsf10/Snrnp70/Hnrnpa3/Ddx46/Srsf3/Tra2b/Hnrnpu/Puf60/Ccdc12/Prpf38a/Ddx39b/Snrpd1/Hspa2/Thoc2/Hnrnpm/Rbm25	26
mmu05171	mmu05171	Coronavirus disease - COVID-19	40/623	227/6399	0.000129878	0.00671034	0.00546853	Rps2/Rps21/Rps29/Rpl36al/Rps17/Cxcl10/Rpl21/Rpl38/Rpl36/Rps4x/Stat2/Rpl29/Rpl37/Rpl37a/Rpl41/Rpl35/Rplp1/Rpl39/C3/Rps27/C1s1/Tnfrsf1a/Rps25/Mapk8/Chuk/Nfkbia/Rps28/Stat3/Rps15/C1qb/Rpsa/Fos/Hbegf/Rps12/Rpl22l1/Jak1/Eif2ak2/Mapk3/Rpl23a/Rpl5	40
mmu04520	mmu04520	Adherens junction	17/623	70/6399	0.000290122	0.0128483	0.0104706	Actb/Actn4/Tgfbr2/Actn1/Ptprj/Ctnnd1/Rac1/Csnk2b/Actg1/Insr/Tcf7l2/Iqgap1/Ctnna1/Vcl/Igf1r/Ptpn1/Mapk3	17
mmu05022	mmu05022	Pathways of neurodegeneration - multiple diseases	60/623	404/6399	0.00046569	0.0161361	0.0131499	Psmb1/Psmb3/Ndufb10/Atp5b/Slc25a5/Psma2/Ndufb11/Ndufs7/Hsd17b10/Atp5c1/Psmb2/Ndufc2/Atp5g3/Uqcrb/Ndufb9/Ndufb6/Ndufa4/Atp5g2/Camk2g/Sqstm1/Dvl1/Ptgs2/Ube2g1/Becn1/Camk2d/Cycs/Braf/Ubc/Gpx1/Rac1/Tomm40/Ubb/Csnk2b/Plcb4/Tnfrsf1a/Vcp/Mapk8/Tuba1b/Ndufb2/Nefh/Tubb5/Psmd3/Lrrk2/Ndufa10/Map2k3/Gpx3/Calm2/Dctn6/App/Map2k2/Nras/Csnk1a1/Xbp1/Ern1/Tank/Mapk3/Psmd11/Pink1/Psmd7/Htt	60
mmu05012	mmu05012	Parkinson disease	39/623	233/6399	0.000468467	0.0161361	0.0131499	Psmb1/Psmb3/Ndufb10/Atp5b/Slc25a5/Psma2/Ndufb11/Ndufs7/Atp5c1/Psmb2/Ndufc2/Atp5g3/Uqcrb/Ndufb9/Ndufb6/Ndufa4/Atp5g2/Camk2g/Ube2g1/Camk2d/Cycs/Ubc/Ubb/Trp53/Dusp1/Mapk8/Tuba1b/Ndufb2/Tubb5/Psmd3/Lrrk2/Ndufa10/Keap1/Calm2/Xbp1/Ern1/Psmd11/Pink1/Psmd7	39
mmu05418	mmu05418	Fluid shear stress and atherosclerosis	25/623	129/6399	0.000564417	0.0174969	0.014259	Gstm1/Gstm2/Ctsl/Gsta4/Mgst3/Icam1/Gsta3/Gstm5/Ass1/Actb/Sqstm1/Rac1/Tnfrsf1a/Trp53/Dusp1/Actg1/Mapk8/Chuk/Bmpr2/Sdc4/Bmpr1b/Keap1/Fos/Calm2/Akt1	25
mmu05014	mmu05014	Amyotrophic lateral sclerosis	47/623	301/6399	0.000645639	0.0181953	0.0148281	Psmb1/Psmb3/Ndufb10/Atp5b/Psma2/Ndufb11/Ndufs7/Atp5c1/Psmb2/Ndufc2/Atp5g3/Uqcrb/Ndufb9/Ndufb6/Ndufa4/Atp5g2/Actb/Sqstm1/Becn1/Cycs/Gpx1/Rac1/Tomm40/Tnfrsf1a/Nup98/Trp53/Vcp/Actg1/Tuba1b/Ndufb2/Tpr/Nefh/Tubb5/Psmd3/Hnrnpa3/Ndufa10/Srsf3/Map2k3/Gpx3/Dctn6/Xbp1/Ern1/Tank/Ranbp2/Psmd11/Pink1/Psmd7	47
mmu05230	mmu05230	Central carbon metabolism in cancer	15/623	63/6399	0.000815109	0.0209667	0.0170866	Idh2/Ldha/Pkm/Slc1a5/Gls/Ldhb/Trp53/Hk2/Fgfr2/Pten/Map2k2/Nras/Akt1/Mapk3/Hif1a	15
mmu05145	mmu05145	Toxoplasmosis	21/623	104/6399	0.00087925	0.0209667	0.0170866	Hspa8/H2-Ab1/H2-Aa/Hspa1a/Itga6/Cycs/H2-Eb1/Tnfrsf1a/Lamc2/Mapk8/Chuk/Nfkbia/Hspa1b/Stat3/Map2k3/Lama5/Jak1/Hspa2/Akt1/Mapk3/Birc2	21
mmu05205	mmu05205	Proteoglycans in cancer	31/623	182/6399	0.0013083	0.0289694	0.0236083	Dcn/Ctsl/Ppp1ca/Ccnd1/Vav2/Actb/Camk2g/Thbs1/Ppp1cc/Camk2d/Plaur/Braf/Rac1/Rock2/Trp53/Eif4b/Actg1/Sdc4/Cd63/Stat3/Iqgap1/Hbegf/Ptpn11/Rock1/Map2k2/Nras/Igf1r/Plau/Akt1/Mapk3/Hif1a	31
mmu04530	mmu04530	Tight junction	25/623	137/6399	0.00140254	0.0289858	0.0236217	F11r/Ccnd1/Cldn7/Actb/Actn4/Runx1/Ppp2ca/Cgn/Ocln/Actn1/Rac1/Rock2/Ppp2r2d/Nedd4l/Ybx3/Actg1/Mapk8/Tuba1b/Nedd4/Ppp2r1a/Cldn4/Llgl2/Rock1/Arpc1b/Myh9	25
mmu00620	mmu00620	Pyruvate metabolism	11/623	43/6399	0.00215151	0.0416855	0.0339712	Ldha/Mdh2/Mdh1/Adh5/Aldh7a1/Pkm/Acss1/Glo1/Ldhb/Acat1/Aldh3a2	11
mmu03060	mmu03060	Protein export	8/623	26/6399	0.0024609	0.0430411	0.035076	Sec11c/Spcs1/Srp9/Sec61b/Spcs2/Srp19/Sec61g/Immp1l	8
mmu04210	mmu04210	Apoptosis	22/623	120/6399	0.00249916	0.0430411	0.035076	Ctsl/Ctsd/Actb/Cycs/Tnfrsf1a/Trp53/Actg1/Mapk8/Chuk/Nfkbia/Tuba1b/Atm/Fos/Map2k2/Nras/Gadd45b/Ctsz/Ern1/Akt1/Lmna/Mapk3/Birc2	22
mmu05167	mmu05167	Kaposi sarcoma-associated herpesvirus infection	32/623	200/6399	0.00311374	0.0508031	0.0414015	Gng5/Ccnd1/Icam1/Ptgs2/Stat2/Becn1/Cycs/H2-Q7/Cxcl2/Ubc/C3/Rac1/Ubb/Tnfrsf1a/Trp53/Gnb2/Mapk8/Chuk/Nfkbia/Tcf7l2/Stat3/Fos/Gnb1/Calm2/Map2k2/Nras/Jak1/Eif2ak2/H2-K1/Akt1/Mapk3/Hif1a	32
mmu04068	mmu04068	FoxO signaling pathway	20/623	109/6399	0.0038142	0.0591201	0.0481794	Gabarapl2/Ccnd1/Gabarap/Tgfbr2/Braf/Sgk1/Mapk8/Chuk/Insr/Cdkn1b/Stat3/Atm/Pten/Map2k2/Nras/Igf1r/Gadd45b/Gabarapl1/Akt1/Mapk3	20
