# Supplementary material for: Hypoxia-mediated stabilization of HIF1A in prostatic intraepithelial neoplasia promotes cell plasticity and malignant progression
Source: Sci Adv. 2022 Jul 22;8(29):eabo2295. doi: 10.1126/sciadv.abo2295 (PMC9307253; doi:10.1126/sciadv.abo2295)
Supplement: Supplementary file 2 — Tables S1 to S12 [file sciadv.abo2295_tables_s1_to_s12.zip › sciadv.abo2295_table_s9.xlsx]

## Sheet: Sheet1
	Pten(i)pe-/-				Pten/Hif1a(i)pe-/-
Metabolite concentration (nanomole/mg) / Replicate	1	2	3		1	2	3
Glucose	2.09726	1.34617	2.26034		0.841205	0.844782	0.76945
Lactate	5.7792	7.84036	9.06041		4.91359	2.93678	2.67046
Fructose	5.36345	2.91177	4.87814		0.93346	2.99324	1.35329
Succinate	0.0559909	0.111277	0.394519		0.0491887	0.0866182	0.0836545
Scylloinositol	0.405761	0.352991	0.428317		0.240389	0.0809273	0.136021
Myo-inositol	2.05655	1.42965	1.98096		1.06779	0.702691	0.691482
Choline	2.48846	1.95058	2.65004		2.47041	1.64889	1.81014
Phosphocholine	1.87326	3.59205	2.8091		1.71647	2.36111	2.57156
Glycerophosphocholine	3.6822	3.53123	3.76388		1.11091	2.091	1.88118
Creatine	3.57593	4.08163	5.00745		2.1148	5.65653	2.37256
Glycine	2.35397	3.36367	4.88079		3.20752	3.00378	2.68573
Serine	2.18971	2.2946	1.96039		0.957111	1.8044	1.58923
Alanine	0.980625	1.18527	1.21643		0.81838	0.707788	0.628911
Glutamine	0.547962	0.771496	1.44508		0.567375	0.946685	0.811194
Glutamate	1.88274	2.3752	1.5939		1.73563	1.42688	1.54133
Leucine	0.25413	0.248093	0.343279		0.201969	0.376406	0.373482
Valine	0.345734	0.249655	0.301702		0.201571	0.19177	0.167293
Threonine	0.759848	0.61821	0.564577		0.22671	0.401503	0.53555
Betaine	0.195358	0.286373	0.110769		0.221332	0.132551	0.163995
Glycerol	2.84502	2.2157	1.95458		2.45758	1.10696	1.22227
Ascorbate	0.326791	0.3815	0.811308		0.322697	0.371818	0.380927
Acetate	0.316447	0.228322	0.680346		0.47171	0.192285	0.258628
Taurine	7.2387	11.8759	8.5834		8.06564	7.60145	5.45037
Hypotaurine	0.502657	0.487621	0.519163		0.404365	0.732145	0.563168
Ethanolamine	0.256121	0.323092	0.423856		0.216164	0.225945	0.276183
