# Supplementary material for: Hypoxia-mediated stabilization of HIF1A in prostatic intraepithelial neoplasia promotes cell plasticity and malignant progression
Source: Sci Adv. 2022 Jul 22;8(29):eabo2295. doi: 10.1126/sciadv.abo2295 (PMC9307253; doi:10.1126/sciadv.abo2295)
Supplement: Supplementary file 2 — Tables S1 to S12 [file sciadv.abo2295_tables_s1_to_s12.zip › sciadv.abo2295_table_s10.xlsx]

## Sheet: Sheet1
PeakID (cmd=annotatePeaks.pl macs2_MNGC375_Hif1a_IgG_peaks.narrowPeak mm10)	Chr	Start	End	Strand	Peak Score	Focus Ratio/Region Size	Annotation	Detailed Annotation	Distance to TSS	Nearest PromoterID	Entrez ID	Nearest Unigene	Nearest Refseq	Nearest Ensembl	Gene Name	Gene Alias	Gene Description	Gene Type
macs2_MNGC375_Hif1a_IgG_peak_124	chr7	73618287	73618756	+	657	NA	Intergenic	CpG	-60126	NR_037569	69170	Mm.34539	NR_037569	ENSMUSG00000101970	1810026B05Rik	-	RIKEN cDNA 1810026B05 gene	ncRNA
macs2_MNGC375_Hif1a_IgG_peak_81	chr3	95217648	95218139	+	647	NA	promoter-TSS (NM_029885)	promoter-TSS (NM_029885)	49	NM_029885	213054	Mm.224820	NM_029885	ENSMUSG00000038766	Gabpb2	1810015F01Rik|5830427M07|9430006E19Rik|A430024B14Rik|AV050852|Gabpb2-1	GA repeat binding protein, beta 2	protein-coding
macs2_MNGC375_Hif1a_IgG_peak_94	chr4	150236630	150237050	+	515	NA	promoter-TSS (NM_023119)	promoter-TSS (NM_023119)	-357	NM_023119	13806	Mm.70666	NM_023119	ENSMUSG00000063524	Eno1	0610008I15|AL022784|Eno-1|MBP-1	enolase 1, alpha non-neuron	protein-coding
macs2_MNGC375_Hif1a_IgG_peak_112	chr6	71633073	71633619	+	510	NA	promoter-TSS (NM_001038695)	promoter-TSS (NM_001038695)	-429	NM_001038695	104263	Mm.260479	NM_173001	ENSMUSG00000053470	Kdm3a	1700105C21Rik|C230043E16Rik|JHDM2a|Jmjd1|Jmjd1a|KDM2A|TGSA|Tsga	lysine (K)-specific demethylase 3A	protein-coding
macs2_MNGC375_Hif1a_IgG_peak_57	chr17	45736613	45736973	+	490	NA	Intergenic	Intergenic	-2949	NM_028164	72240	Mm.482897	NM_028164	ENSMUSG00000094690	1600014C23Rik	-	RIKEN cDNA 1600014C23 gene	protein-coding
macs2_MNGC375_Hif1a_IgG_peak_84	chr4	34882516	34883184	+	490	NA	promoter-TSS (NM_013889)	promoter-TSS (NM_013889)	98	NM_013889	30046	Mm.38193	NM_013889	ENSMUSG00000039967	Zfp292	5730450D02Rik|5830493J20Rik|9430062L07Rik|AI449016|Krox-10|Zfp-15|Zfp15|Zn-15|Zn-16|mKIAA0530	zinc finger protein 292	protein-coding
macs2_MNGC375_Hif1a_IgG_peak_146	chr9	59657022	59657474	+	444	NA	intron (NM_001253883, intron 1 of 10)	CpG	880	NM_011099	18746	Mm.326167	NM_011099	ENSMUSG00000032294	Pkm	AA414905|AL024370|AL024424|Pk-2|Pk-3|Pk3|Pkm2	pyruvate kinase, muscle	protein-coding
macs2_MNGC375_Hif1a_IgG_peak_72	chr2	71873117	71873482	+	416	NA	promoter-TSS (NM_172665)	promoter-TSS (NM_172665)	75	NM_172665	228026	Mm.34411	NM_172665	ENSMUSG00000006494	Pdk1	B830012B01|D530020C15Rik	pyruvate dehydrogenase kinase, isoenzyme 1	protein-coding
macs2_MNGC375_Hif1a_IgG_peak_28	chr11	121236568	121236988	+	380	NA	promoter-TSS (NM_026272)	promoter-TSS (NM_026272)	-458	NM_026272	67608	Mm.291832	NM_026272	ENSMUSG00000000056	Narf	4430402O11Rik	nuclear prelamin A recognition factor	protein-coding
macs2_MNGC375_Hif1a_IgG_peak_130	chr7	138909446	138909802	+	371	NA	promoter-TSS (NM_009760)	promoter-TSS (NM_009760)	-118	NM_009760	12176	Mm.378890	NM_009760	ENSMUSG00000078566	Bnip3	Nip3	BCL2/adenovirus E1B interacting protein 3	protein-coding
macs2_MNGC375_Hif1a_IgG_peak_83	chr4	33247503	33247811	+	368	NA	intron (NM_001033225, intron 1 of 1)	CpG	1130	NM_001033225	108767	Mm.27769	NM_001033225	ENSMUSG00000040128	Pnrc1	5730463C12Rik|B4-2|PRR2|Prol2	proline-rich nuclear receptor coactivator 1	protein-coding
macs2_MNGC375_Hif1a_IgG_peak_92	chr4	121214869	121215246	+	359	NA	Intergenic	CpG	-26523	NM_001081013	109263	Mm.215745	NM_001081013	ENSMUSG00000049878	Rlf	9230110M18Rik|AI195322|MommeD8	rearranged L-myc fusion sequence	protein-coding
macs2_MNGC375_Hif1a_IgG_peak_50	chr16	36071416	36071810	+	336	NA	promoter-TSS (NM_001159421)	promoter-TSS (NM_001159421)	-47	NM_198645	381045	Mm.310434	NM_198645	ENSMUSG00000075229	Ccdc58	A930007B11Rik|AI413631	coiled-coil domain containing 58	protein-coding
macs2_MNGC375_Hif1a_IgG_peak_44	chr14	67008181	67008569	+	327	NA	intron (NM_009761, intron 1 of 5)	CpG	502	NM_009761	12177	Mm.29820	NM_009761	ENSMUSG00000022051	Bnip3l	C86132|D14Ertd719e|Nip3L|Nix	BCL2/adenovirus E1B interacting protein 3-like	protein-coding
macs2_MNGC375_Hif1a_IgG_peak_129	chr7	126799229	126799587	+	326	NA	promoter-TSS (NM_001177307)	promoter-TSS (NM_001177307)	-154	NM_007438	11674	Mm.275831	NM_007438	ENSMUSG00000030695	Aldoa	Aldo-1|Aldo1	aldolase A, fructose-bisphosphate	protein-coding
macs2_MNGC375_Hif1a_IgG_peak_97	chr5	30869367	30869739	+	297	NA	promoter-TSS (NM_144525)	promoter-TSS (NM_144525)	-94	NM_144525	68796	Mm.205169	NM_144525	ENSMUSG00000038828	Tmem214	1110039B18Rik|4921530J21Rik|AI841294|AU018742|C76280	transmembrane protein 214	protein-coding
macs2_MNGC375_Hif1a_IgG_peak_68	chr19	41911580	41911937	+	296	NA	promoter-TSS (NM_023418)	promoter-TSS (NM_023418)	-113	NM_023418	18648	Mm.16783	NM_023418	ENSMUSG00000011752	Pgam1	2310050F24Rik|Pgam-1	phosphoglycerate mutase 1	protein-coding
macs2_MNGC375_Hif1a_IgG_peak_59	chr17	56626665	56627052	+	291	NA	promoter-TSS (NM_028782)	promoter-TSS (NM_028782)	45	NM_028782	74142	Mm.329136	NM_028782	ENSMUSG00000041168	Lonp1	1200017E13Rik|LON|Prss15	lon peptidase 1, mitochondrial	protein-coding
macs2_MNGC375_Hif1a_IgG_peak_149	chr9	121857569	121857968	+	278	NA	5' UTR (NM_019814, exon 1 of 4)	5' UTR (NM_019814, exon 1 of 4)	232	NM_019814	56295	Mm.347915	NM_019814	ENSMUSG00000038412	Higd1a	2210020B17Rik|7420700H20Rik|AI303276|AW049839|HIMP1|Hig1	HIG1 domain family, member 1A	protein-coding
macs2_MNGC375_Hif1a_IgG_peak_62	chr18	67774784	67775145	+	252	NA	promoter-TSS (NM_001039088)	promoter-TSS (NM_001039088)	88	NM_028112	72124	Mm.307315	NM_028112	ENSMUSG00000079614	Seh1l	2610007A16Rik|AW540070|SEC13L|SEH1A|SEH1B|Seh1	SEH1-like (S. cerevisiae	protein-coding
macs2_MNGC375_Hif1a_IgG_peak_118	chr6	125165615	125165951	+	248	NA	promoter-TSS (NM_008084)	promoter-TSS (NM_008084)	-10	NM_008084	14433	Mm.304088	NM_008084	ENSMUSG00000057666	Gapdh	Gapd	glyceraldehyde-3-phosphate dehydrogenase	protein-coding
macs2_MNGC375_Hif1a_IgG_peak_121	chr7	34234028	34234504	+	237	NA	Intergenic	CpG	-3930	NM_008155	14751	Mm.589	NM_008155	ENSMUSG00000036427	Gpi1	Amf|Gpi|Gpi-1|Gpi-1r|Gpi-1s|Gpi-1t|Gpi1-r|Gpi1-s|Gpi1-t|Gpi1s|MF|NK|NK/GPI|Nlk|Org|Pgi|Phi	glucose phosphate isomerase 1	protein-coding
macs2_MNGC375_Hif1a_IgG_peak_17	chr11	54100693	54100973	+	229	NA	promoter-TSS (NM_011031)	promoter-TSS (NM_011031)	-91	NM_011031	18452	Mm.3705	NM_011031	ENSMUSG00000018906	P4ha2	AA407196|C76437|P4hl	procollagen-proline, 2-oxoglutarate 4-dioxygenase (proline 4-hydroxylase), alpha II polypeptide	protein-coding
macs2_MNGC375_Hif1a_IgG_peak_143	chr9	21091593	21091955	+	227	NA	exon (NM_027911, exon 1 of 13)	exon (NM_027911, exon 1 of 13)	214	NM_027911	71766	Mm.196137	NM_027911	ENSMUSG00000010205	Raver1	1300006N24Rik|AA050359	ribonucleoprotein, PTB-binding 1	protein-coding
macs2_MNGC375_Hif1a_IgG_peak_19	chr11	60537105	60537451	+	226	NA	promoter-TSS (NM_172943)	promoter-TSS (NM_172943)	-405	NM_172943	268420	Mm.262056	NM_172943	ENSMUSG00000042650	Alkbh5	AW050020|AW215868|Abh5|E130207K11|Ofoxd	alkB homolog 5, RNA demethylase	protein-coding
macs2_MNGC375_Hif1a_IgG_peak_132	chr8	25101612	25101903	+	222	NA	promoter-TSS (NM_031257)	promoter-TSS (NM_031257)	54	NM_031257	83436	Mm.261122	NM_031257	ENSMUSG00000031557	Plekha2	6430512N22Rik|AI851530|AU041791|TAPP2|W91773	pleckstrin homology domain-containing, family A (phosphoinositide binding specific) member 2	protein-coding
macs2_MNGC375_Hif1a_IgG_peak_7	chr1	134556256	134556608	+	217	NA	Intergenic	CpG	-3746	NM_152895	75605	Mm.28995	NM_152895	ENSMUSG00000042207	Kdm5b	2010009J12Rik|2210016I17Rik|AW556288|D1Ertd202e|Jarid1b|PLU-1|PUT1|Plu1|RBBP2H1A|Rb-Bp2|mKIAA4034	lysine (K)-specific demethylase 5B	protein-coding
macs2_MNGC375_Hif1a_IgG_peak_27	chr11	116842706	116843083	+	211	NA	promoter-TSS (NM_028865)	promoter-TSS (NM_028865)	555	NM_033398	107817	Mm.481684	NM_033398	ENSMUSG00000056962	Jmjd6	5730436I23Rik|D11Ertd195e|PSR|PtdSerR|Ptdsr|mKIAA0585	jumonji domain containing 6	protein-coding
macs2_MNGC375_Hif1a_IgG_peak_123	chr7	46845575	46846094	+	211	NA	promoter-TSS (NM_010699)	promoter-TSS (NM_010699)	30	NM_010699	16828	Mm.29324	NM_010699	ENSMUSG00000063229	Ldha	Ldh1|Ldhm|l7R2	lactate dehydrogenase A	protein-coding
macs2_MNGC375_Hif1a_IgG_peak_52	chr17	12145993	12146280	+	209	NA	intron (NM_026644, intron 1 of 8)	(TG)n|Simple_repeat|Simple_repeat	26852	NM_026644	68262	Mm.258300	NM_026644	ENSMUSG00000023827	Agpat4	1500003P24Rik	1-acylglycerol-3-phosphate O-acyltransferase 4 (lysophosphatidic acid acyltransferase, delta)	protein-coding
macs2_MNGC375_Hif1a_IgG_peak_106	chr6	13677408	13677928	+	205	NA	intron (NM_175312, intron 1 of 4)	CpG	298	NM_175312	101148	Mm.354863	NM_175312	ENSMUSG00000042742	Bmt2	AI666701|B630005N14Rik	base methyltransferase of 25S rRNA 2	protein-coding
macs2_MNGC375_Hif1a_IgG_peak_40	chr13	80962797	80963171	+	202	NA	Intergenic	CpG	-1090	NR_015587	319983	Mm.343027	NR_015587	ENSMUSG00000097098	9330111N05Rik	-	RIKEN cDNA 9330111N05 gene	ncRNA
macs2_MNGC375_Hif1a_IgG_peak_90	chr4	119108887	119109217	+	197	NA	intron (NM_011400, intron 1 of 9)	CpG	307	NM_011400	20525	Mm.21002	NM_011400	ENSMUSG00000028645	Slc2a1	Glut-1|Glut1	solute carrier family 2 (facilitated glucose transporter), member 1	protein-coding
macs2_MNGC375_Hif1a_IgG_peak_148	chr9	108137613	108137887	+	197	NA	non-coding (NR_126078, exon 3 of 3)	non-coding (NR_126078, exon 3 of 3)	895	NR_126077	76873	Mm.436935	NR_126077	ENSMUSG00000102224	4930447F24Rik	-	RIKEN cDNA 4930447F24 gene	ncRNA
macs2_MNGC375_Hif1a_IgG_peak_136	chr8	45999888	46000289	+	189	NA	promoter-TSS (NM_001039562)	promoter-TSS (NM_001039562)	-238	NM_001039562	654824	Mm.334517	NM_001039562	ENSMUSG00000050914	Ankrd37	-	ankyrin repeat domain 37	protein-coding
macs2_MNGC375_Hif1a_IgG_peak_87	chr4	99929646	99930013	+	188	NA	intron (NM_028132, intron 1 of 10)	CpG	378	NM_028132	72157	Mm.217764	NM_028132	ENSMUSG00000025791	Pgm2	2610020G18Rik|AA407108|AI098105|Pgm-2|Pgm1	phosphoglucomutase 2	protein-coding
macs2_MNGC375_Hif1a_IgG_peak_10	chr10	31609658	31609914	+	188	NA	promoter-TSS (NM_001146349)	promoter-TSS (NM_001146349)	-61	NM_001146349	268291	Mm.295212	NM_001146349	ENSMUSG00000063760	Rnf217	AU016819|Ibrdc1	ring finger protein 217	protein-coding
macs2_MNGC375_Hif1a_IgG_peak_79	chr3	89281218	89281517	+	188	NA	promoter-TSS (NM_001162425)	promoter-TSS (NM_001162425)	-416	NM_001162425	13636	Mm.15675	NM_010107	ENSMUSG00000027954	Efna1	AI325262|B61|Efl1|Epl1|Eplg1|Lerk1	ephrin A1	protein-coding
macs2_MNGC375_Hif1a_IgG_peak_95	chr5	23432958	23433290	+	176	NA	non-coding (NR_040469, exon 1 of 1)	non-coding (NR_040469, exon 1 of 1)	1229	NR_040469	269630	Mm.425231	NR_040469	ENSMUSG00000073147	5031425E22Rik	-	RIKEN cDNA 5031425E22 gene	ncRNA
macs2_MNGC375_Hif1a_IgG_peak_104	chr5	135168303	135168630	+	169	NA	promoter-TSS (NM_009745)	promoter-TSS (NM_009745)	94	NM_009745	12054	Mm.405834	NM_009745	ENSMUSG00000029681	Bcl7b	-	B cell CLL/lymphoma 7B	protein-coding
macs2_MNGC375_Hif1a_IgG_peak_69	chr19	42659780	42660219	+	164	NA	Intergenic	Intergenic	-47193	NM_001164311	67573	Mm.178767	NM_053083	ENSMUSG00000025185	Loxl4	4833426I20Rik|Loxc	lysyl oxidase-like 4	protein-coding
macs2_MNGC375_Hif1a_IgG_peak_31	chr12	76863726	76864004	+	164	NA	intron (NM_145927, intron 2 of 11)	intron (NM_145927, intron 2 of 11)	26398	NM_145927	110606	Mm.151174	NM_145927	ENSMUSG00000033373	Fntb	2010013E13Rik|AA409500	farnesyltransferase, CAAX box, beta	protein-coding
macs2_MNGC375_Hif1a_IgG_peak_33	chr12	86947010	86947311	+	162	NA	promoter-TSS (NM_173735)	promoter-TSS (NM_173735)	119	NM_001289431	217732	Mm.22337	NM_173735	ENSMUSG00000034157	Cipc	2310044G17Rik|AI842544|AI853744	CLOCK interacting protein, circadian	protein-coding
macs2_MNGC375_Hif1a_IgG_peak_140	chr8	75083933	75084184	+	154	NA	Intergenic	Intergenic	-9560	NM_010442	15368	Mm.276389	NM_010442	ENSMUSG00000005413	Hmox1	D8Wsu38e|HO-1|HO1|Hemox|Hmox|Hsp32	heme oxygenase 1	protein-coding
macs2_MNGC375_Hif1a_IgG_peak_46	chr15	73913729	73914057	+	152	NA	Intergenic	Intergenic	-74222	NM_001033365	268816	Mm.440635	NM_001033365	ENSMUSG00000072487	Mroh5	Gm628	maestro heat-like repeat family member 5	protein-coding
macs2_MNGC375_Hif1a_IgG_peak_77	chr3	31079683	31079934	+	151	NA	Intergenic	(TG)n|Simple_repeat|Simple_repeat	-15250	NM_001271772	20482	Mm.15406	NM_011386	ENSMUSG00000027660	Skil	Skir|SnoN|sno	SKI-like	protein-coding
macs2_MNGC375_Hif1a_IgG_peak_35	chr13	6647111	6647417	+	148	NA	intron (NM_001291071, intron 1 of 21)	intron (NM_001291071, intron 1 of 21)	1507	NM_019703	56421	Mm.273874	NM_019703	ENSMUSG00000021196	Pfkp	1200015H23Rik|9330125N24Rik|ATP-PFK|PFK-C|PFK-P	phosphofructokinase, platelet	protein-coding
macs2_MNGC375_Hif1a_IgG_peak_113	chr6	82774539	82774842	+	147	NA	promoter-TSS (NM_013820)	promoter-TSS (NM_013820)	-236	NM_013820	15277	Mm.255848	NM_013820	ENSMUSG00000000628	Hk2	AI642394|HKII	hexokinase 2	protein-coding
macs2_MNGC375_Hif1a_IgG_peak_80	chr3	89391966	89392188	+	143	NA	non-coding (NR_040403, exon 1 of 2)	non-coding (NR_040403, exon 1 of 2)	213	NR_040403	545539	Mm.393389	NR_040403	ENSMUSG00000074466	Gm15417	-	predicted gene 15417	ncRNA
macs2_MNGC375_Hif1a_IgG_peak_126	chr7	110630277	110630736	+	141	NA	TTS (NM_009627)	TTS (NM_009627)	2837	NM_009627	11535	Mm.1408	NM_009627	ENSMUSG00000030790	Adm	AM	adrenomedullin	protein-coding
macs2_MNGC375_Hif1a_IgG_peak_127	chr7	112298155	112298403	+	141	NA	intron (NM_001193305, intron 3 of 25)	intron (NM_001193305, intron 3 of 25)	-70029	NM_027587	100504195	Mm.291129	NM_027587	ENSMUSG00000038244	Micalcl	4921517J23Rik	MICAL C-terminal like	protein-coding
macs2_MNGC375_Hif1a_IgG_peak_128	chr7	121034346	121034728	+	139	NA	promoter-TSS (NM_021554)	promoter-TSS (NM_021554)	92	NM_021554	59052	Mm.29122	NM_021554	ENSMUSG00000030876	Mettl9	0610012D09Rik|AA517660|Drev|MNCb-5680	methyltransferase like 9	protein-coding
macs2_MNGC375_Hif1a_IgG_peak_22	chr11	97309481	97309729	+	138	NA	Intergenic	Intergenic	-6111	NM_025927	67036	Mm.5381	NM_025927	ENSMUSG00000018882	Mrpl45	2600005P05Rik|AU043542|R75241	mitochondrial ribosomal protein L45	protein-coding
macs2_MNGC375_Hif1a_IgG_peak_122	chr7	45434421	45434821	+	135	NA	promoter-TSS (NM_030678)	promoter-TSS (NM_030678)	-157	NM_011304	20174	Mm.34410	NM_011304	ENSMUSG00000003868	Ruvbl2	mp47|p47	RuvB-like protein 2	protein-coding
macs2_MNGC375_Hif1a_IgG_peak_125	chr7	110288269	110288591	+	131	NA	Intergenic	Intergenic	66727	NM_009302	20947	Mm.334144	NM_009302	ENSMUSG00000031015	Swap70	70kDa|AV235546	SWA-70 protein	protein-coding
macs2_MNGC375_Hif1a_IgG_peak_39	chr13	80882927	80883234	+	130	NA	promoter-TSS (NM_001042591)	promoter-TSS (NM_001042591)	-342	NM_001042591	105171	Mm.423137	NM_001042591	ENSMUSG00000074794	Arrdc3	AI450344|mKIAA1376	arrestin domain containing 3	protein-coding
macs2_MNGC375_Hif1a_IgG_peak_115	chr6	108660268	108660649	+	129	NA	promoter-TSS (NM_011498)	promoter-TSS (NM_011498)	-171	NM_011498	20893	Mm.2436	NM_011498	ENSMUSG00000030103	Bhlhe40	Bhlhb2|C130042M06Rik|CR8|Clast5|Dec1|Sharp2|Stra13|Stra14	basic helix-loop-helix family, member e40	protein-coding
macs2_MNGC375_Hif1a_IgG_peak_147	chr9	92542002	92542258	+	123	NA	promoter-TSS (NM_001142916)	promoter-TSS (NM_001142916)	-93	NM_001142916	26432	Mm.79983	NM_011961	ENSMUSG00000032374	Plod2	D530025C14Rik|LH2|Plod-2	procollagen lysine, 2-oxoglutarate 5-dioxygenase 2	protein-coding
macs2_MNGC375_Hif1a_IgG_peak_43	chr14	65331982	65332344	+	122	NA	Intergenic	Intergenic	-26513	NM_199029	380912	Mm.270087	NM_199029	ENSMUSG00000034522	Zfp395	BC053701|Gm910	zinc finger protein 395	protein-coding
macs2_MNGC375_Hif1a_IgG_peak_51	chr16	70314388	70314649	+	118	NA	intron (NM_028803, intron 1 of 15)	CpG	569	NM_028803	74185	Mm.396102	NM_028803	ENSMUSG00000022707	Gbe1	2310045H19Rik|2810426P10Rik|D16Ertd536e	glucan (1,4-alpha-), branching enzyme 1	protein-coding
macs2_MNGC375_Hif1a_IgG_peak_75	chr2	120563666	120563982	+	115	NA	promoter-TSS (NM_011743)	promoter-TSS (NM_011743)	7	NM_011743	20402	Mm.485295	NM_011743	ENSMUSG00000027288	Zfp106	Cd-1|D2Dcr28|EyeLinc12|H3a|Sh3bp3|Znf106|sirm|zfp-106	zinc finger protein 106	protein-coding
macs2_MNGC375_Hif1a_IgG_peak_116	chr6	108668447	108668694	+	115	NA	Intergenic	CpG	-7636	NR_104577	75394	Mm.395061	NR_040757	ENSMUSG00000087341	0610040F04Rik	-	RIKEN cDNA 0610040F04 gene	ncRNA
macs2_MNGC375_Hif1a_IgG_peak_15	chr10	81266661	81267009	+	114	NA	promoter-TSS (NM_025317)	promoter-TSS (NM_025317)	91	NM_025317	66047	Mm.43397	NM_025317	ENSMUSG00000034932	Mrpl54	0610008M19Rik|D10Sut1e	mitochondrial ribosomal protein L54	protein-coding
macs2_MNGC375_Hif1a_IgG_peak_107	chr6	29272388	29272621	+	114	NA	promoter-TSS (NM_023516)	promoter-TSS (NM_023516)	16	NM_001190461	69573	Mm.45161	NM_023516	ENSMUSG00000043421	Hilpda	2310016C08Rik|AW049004|Hig2	hypoxia inducible lipid droplet associated	protein-coding
macs2_MNGC375_Hif1a_IgG_peak_58	chr17	46004175	46004544	+	114	NA	Intergenic	Intergenic	20804	NM_001110267	22339	Mm.282184	NM_009505	ENSMUSG00000023951	Vegfa	Vegf|Vpf	vascular endothelial growth factor A	protein-coding
macs2_MNGC375_Hif1a_IgG_peak_45	chr15	36283169	36283445	+	110	NA	promoter-TSS (NM_013923)	promoter-TSS (NM_013923)	-160	NM_013923	30945	Mm.5181	NM_013923	ENSMUSG00000022280	Rnf19a	AA032313|Dorfin|Rnf19|UIP117|Ubce7ip2|XYbp	ring finger protein 19A	protein-coding
macs2_MNGC375_Hif1a_IgG_peak_41	chr14	45318509	45318957	+	108	NA	promoter-TSS (NM_015774)	promoter-TSS (NM_015774)	-161	NM_015774	50527	Mm.387108	NM_015774	ENSMUSG00000021831	Ero1l	ERO1-L|Ero1a	ERO1-like (S. cerevisiae)	protein-coding
macs2_MNGC375_Hif1a_IgG_peak_82	chr3	103914111	103914429	+	107	NA	5' UTR (NM_172684, exon 1 of 7)	5' UTR (NM_172684, exon 1 of 7)	150	NM_172684	229675	Mm.29366	NM_172684	ENSMUSG00000044098	Rsbn1	C230004D03Rik|E330004N01|KDM9|Rosbin|Rsbn|Rsbp|mKIAA3002	rosbin, round spermatid basic protein 1	protein-coding
macs2_MNGC375_Hif1a_IgG_peak_88	chr4	101419986	101420225	+	106	NA	intron (NM_001177602, intron 2 of 5)	CpG	402	NM_009647	11639	Mm.42040	NM_009647	ENSMUSG00000028527	Ak4	AK 4|Ak-3|Ak-4|Ak3|Ak3l1|D4Ertd274e	adenylate kinase 4	protein-coding
macs2_MNGC375_Hif1a_IgG_peak_111	chr6	59185327	59185546	+	105	NA	Intergenic	Intergenic	-23434	NM_001081145	68140	Mm.25843	NM_001081145	ENSMUSG00000049232	Tigd2	3632410O17Rik	tigger transposable element derived 2	protein-coding
macs2_MNGC375_Hif1a_IgG_peak_91	chr4	120148679	120148996	+	104	NA	Intergenic	CpG	-12587	NM_007902	13615	Mm.284855	NM_007902	ENSMUSG00000028635	Edn2	ET-2|PPET2|VIC	endothelin 2	protein-coding
macs2_MNGC375_Hif1a_IgG_peak_120	chr7	19508631	19508919	+	102	NA	promoter-TSS (NM_025960)	promoter-TSS (NM_025960)	46	NM_025960	67091	Mm.44213	NM_025960	ENSMUSG00000002043	Trappc6a	1810073E21Rik|4930519D19Rik|AI480686|TRS33|mhyp	trafficking protein particle complex 6A	protein-coding
macs2_MNGC375_Hif1a_IgG_peak_14	chr10	79766801	79767067	+	100	NA	promoter-TSS (NR_027505)	promoter-TSS (NR_027505)	18	NR_027505	70294	Mm.466670	NM_144528	ENSMUSG00000035890	Rnf126	2610010O19Rik	ring finger protein 126	protein-coding
macs2_MNGC375_Hif1a_IgG_peak_70	chr19	53312925	53313245	+	100	NA	intron (NM_001008542, intron 1 of 5)	CpG	2579	NM_001008542	17859	Mm.2154	NM_010847	ENSMUSG00000025025	Mxi1	Gm10197|Mad2|bHLHc11	MAX interactor 1, dimerization protein	protein-coding
macs2_MNGC375_Hif1a_IgG_peak_29	chr12	51347981	51348263	+	100	NA	promoter-TSS (NM_001167963)	promoter-TSS (NM_001167963)	-108	NM_001167964	217558	Mm.253264	NM_001015099	ENSMUSG00000035293	G2e3	6030408C04Rik|9030416F18|AW046379|D930034K21Rik|mKIAA1333	G2/M-phase specific E3 ubiquitin ligase	protein-coding
macs2_MNGC375_Hif1a_IgG_peak_153	chrX	106186760	106187070	+	98	NA	promoter-TSS (NM_008828)	promoter-TSS (NM_008828)	-185	NM_008828	18655	Mm.316355	NM_008828	ENSMUSG00000062070	Pgk1	Pgk-1	phosphoglycerate kinase 1	protein-coding
macs2_MNGC375_Hif1a_IgG_peak_103	chr5	134680352	134680634	+	98	NA	intron (NM_010717, intron 2 of 15)	intron (NM_010717, intron 2 of 15)	-2245	NR_131247	16885	Mm.15409	NM_010717	ENSMUSG00000029674	Limk1	KIZ-1|LIMK-1|Limk	LIM-domain containing, protein kinase	protein-coding
macs2_MNGC375_Hif1a_IgG_peak_119	chr6	125166517	125166752	+	98	NA	promoter-TSS (NM_008084)	promoter-TSS (NM_008084)	-167	NM_001289726	14433	Mm.304088	NM_008084	ENSMUSG00000057666	Gapdh	Gapd	glyceraldehyde-3-phosphate dehydrogenase	protein-coding
macs2_MNGC375_Hif1a_IgG_peak_34	chr12	102708151	102708444	+	98	NA	Intergenic	L2a|LINE|L2	-3428	NM_172584	217837	Mm.482192	NM_172584	ENSMUSG00000057963	Itpk1	BC031182	inositol 1,3,4-triphosphate 5/6 kinase	protein-coding
macs2_MNGC375_Hif1a_IgG_peak_2	chr1	72243719	72244000	+	96	NA	Intergenic	CpG	-31552	NM_001005423	381269	Mm.422636	NM_001005423	ENSMUSG00000039395	Mreg	Gm974|Wdt2|dsu	melanoregulin	protein-coding
macs2_MNGC375_Hif1a_IgG_peak_42	chr14	55722139	55722362	+	96	NA	promoter-TSS (NM_019519)	promoter-TSS (NM_019519)	-74	NM_019519	56187	Mm.87216	NM_019519	ENSMUSG00000040472	Rabggta	gm	Rab geranylgeranyl transferase, a subunit	protein-coding
macs2_MNGC375_Hif1a_IgG_peak_63	chr19	3768501	3768758	+	95	NA	intron (NM_001167886, intron 2 of 10)	CpG-7172	1208	NM_001167889	225888	Mm.278578	NM_144871	ENSMUSG00000045098	Kmt5b	AA117471|C630029K18Rik|Suv4-20h1|Suv420h1	lysine methyltransferase 5B	protein-coding
macs2_MNGC375_Hif1a_IgG_peak_11	chr10	42276692	42276959	+	95	NA	promoter-TSS (NM_019740)	promoter-TSS (NM_019740)	-83	NM_019740	56484	Mm.338613	NM_019740	ENSMUSG00000048756	Foxo3	1110048B16Rik|2010203A17Rik|C76856|FKHRL1|Fkhr2|Foxo3a	forkhead box O3	protein-coding
macs2_MNGC375_Hif1a_IgG_peak_100	chr5	92309791	92310067	+	93	NA	promoter-TSS (NM_172713)	promoter-TSS (NM_172713)	95	NM_172713	231452	Mm.86564	NM_172713	ENSMUSG00000029415	Sdad1	4931421J16|AA591032|AW538460	SDA1 domain containing 1	protein-coding
macs2_MNGC375_Hif1a_IgG_peak_135	chr8	44938045	44938281	+	92	NA	Intergenic	CpG	-12045	NM_001081286	14107	Mm.27365	NM_001081286	ENSMUSG00000070047	Fat1	2310038E12Rik|AU023433|Fath|mFat1	FAT atypical cadherin 1	protein-coding
macs2_MNGC375_Hif1a_IgG_peak_137	chr8	57488543	57488777	+	90	NA	promoter-TSS (NM_021788)	promoter-TSS (NM_021788)	697	NR_126555	78353	Mm.426240	NR_126553	ENSMUSG00000096917	2500002B13Rik	-	RIKEN cDNA 2500002B13 gene	ncRNA
macs2_MNGC375_Hif1a_IgG_peak_151	chrX	52988279	52988651	+	89	NA	intron (NM_013556, intron 1 of 8)	CpG	387	NM_013556	15452	Mm.299381	NM_013556	ENSMUSG00000025630	Hprt	C81579|HPGRT|Hprt1	hypoxanthine guanine phosphoribosyl transferase	protein-coding
macs2_MNGC375_Hif1a_IgG_peak_141	chr8	84984595	84985031	+	88	NA	Intergenic	Intergenic	-5782	NM_001167991	170833	Mm.247775	NM_133255	ENSMUSG00000052566	Hook2	A630054I03Rik|mHK2	hook microtubule tethering protein 2	protein-coding
macs2_MNGC375_Hif1a_IgG_peak_145	chr9	22071064	22071421	+	88	NA	exon (NM_001310759, exon 1 of 9)	exon (NM_001310759, exon 1 of 9)	134	NM_001310759	319601	Mm.347707	NM_177318	ENSMUSG00000038895	Zfp653	E430039K05Rik|Znf653	zinc finger protein 653	protein-coding
macs2_MNGC375_Hif1a_IgG_peak_150	chr9	123021277	123021577	+	88	NA	exon (NM_025339, exon 1 of 3)	exon (NM_025339, exon 1 of 3)	101	NM_025339	66079	Mm.482265	NM_025339	ENSMUSG00000066233	Tmem42	0610027O18Rik|4933429E06Rik|AV003444|D9Ertd662e	transmembrane protein 42	protein-coding
macs2_MNGC375_Hif1a_IgG_peak_26	chr11	112990272	112990507	+	86	NA	Intergenic	Intergenic	-165261	NR_130164	76393	Mm.86795	NR_130164		1700012H19Rik	-	RIKEN cDNA 1700012H19 gene	ncRNA
macs2_MNGC375_Hif1a_IgG_peak_23	chr11	98457520	98457848	+	86	NA	Intergenic	CpG	10850	NM_010346	14786	Mm.276702	NM_010346	ENSMUSG00000019312	Grb7	mKIAA4028	growth factor receptor bound protein 7	protein-coding
macs2_MNGC375_Hif1a_IgG_peak_56	chr17	45734957	45735236	+	85	NA	Intergenic	Intergenic	-1252	NM_028164	72240	Mm.482897	NM_028164	ENSMUSG00000094690	1600014C23Rik	-	RIKEN cDNA 1600014C23 gene	protein-coding
macs2_MNGC375_Hif1a_IgG_peak_66	chr19	7267240	7267464	+	85	NA	Intergenic	Intergenic	-2412	NM_054048	104383	Mm.283859	NM_054048	ENSMUSG00000024968	Rcor2	1A13|AW122124|CoREST|Rcor|Rcor1	REST corepressor 2	protein-coding
macs2_MNGC375_Hif1a_IgG_peak_134	chr8	33731881	33732202	+	85	NA	promoter-TSS (NM_001167922)	promoter-TSS (NM_001167922)	-26	NM_026584	68153	Mm.286104	NM_026584	ENSMUSG00000031585	Gtf2e2	34kDa|AI462509|C330006J08Rik	general transcription factor II E, polypeptide 2 (beta subunit)	protein-coding
macs2_MNGC375_Hif1a_IgG_peak_102	chr5	107900483	107900725	+	83	NA	promoter-TSS (NM_016980)	promoter-TSS (NM_016980)	76	NM_016980	100503670	Mm.277897	NM_016980	ENSMUSG00000058558	Rpl5	U21RNA	ribosomal protein L5	protein-coding
macs2_MNGC375_Hif1a_IgG_peak_9	chr10	3973591	3973821	+	82	NA	intron (NM_172308, intron 1 of 27)	CpG	631	NM_001170785	270685	Mm.184752	NM_172308	ENSMUSG00000040675	Mthfd1l	2410004L15Rik|AI647056|Fthfsdc1	methylenetetrahydrofolate dehydrogenase (NADP+ dependent) 1-like	protein-coding
macs2_MNGC375_Hif1a_IgG_peak_30	chr12	55443470	55443732	+	82	NA	intron (NR_035430, intron 1 of 3)	intron (NR_035430, intron 1 of 3)	44776	NM_011968	26443	Mm.30210	NM_011968	ENSMUSG00000021024	Psma6	IOTA	proteasome (prosome, macropain) subunit, alpha type 6	protein-coding
macs2_MNGC375_Hif1a_IgG_peak_93	chr4	141562244	141562498	+	82	NA	Intergenic	Intergenic	16209	NR_030695	320456	Mm.32859	NM_177163		B330016D10Rik	-	RIKEN cDNA B330016D10 gene	ncRNA
macs2_MNGC375_Hif1a_IgG_peak_131	chr7	141221776	141222029	+	80	NA	promoter-TSS (NR_029793)	promoter-TSS (NR_029793)	-409	NR_029793	387206		NR_029793	ENSMUSG00000065551	Mir210	Mirn210|mir-210|mmu-mir-210	microRNA 210	ncRNA
macs2_MNGC375_Hif1a_IgG_peak_109	chr6	31081092	31081430	+	80	NA	Intergenic	Intergenic	-18168	NR_029532	387223		NR_029532	ENSMUSG00000065604	Mir29b-1	Mirn29b|Mirn29b-1|mir-29b-1	microRNA 29b-1	ncRNA
macs2_MNGC375_Hif1a_IgG_peak_89	chr4	119105857	119106088	+	80	NA	Intergenic	Intergenic	-2773	NM_011400	20525	Mm.21002	NM_011400	ENSMUSG00000028645	Slc2a1	Glut-1|Glut1	solute carrier family 2 (facilitated glucose transporter), member 1	protein-coding
macs2_MNGC375_Hif1a_IgG_peak_110	chr6	38433413	38433772	+	79	NA	promoter-TSS (NM_177185)	promoter-TSS (NM_177185)	-333	NM_177185	320538	Mm.302831	NM_177185	ENSMUSG00000038538	Ubn2	2900060J04Rik|6030408G03Rik|BC060116|D130059P03Rik|mKIAA2030	ubinuclein 2	protein-coding
macs2_MNGC375_Hif1a_IgG_peak_73	chr2	92431117	92431348	+	79	NA	intron (NM_009963, intron 1 of 11)	RLTR20A4|LTR|ERVK	2837	NM_009963	12953	Mm.254181	NM_009963	ENSMUSG00000068742	Cry2	AV006279|D130054K12Rik	cryptochrome 2 (photolyase-like)	protein-coding
macs2_MNGC375_Hif1a_IgG_peak_12	chr10	60262573	60262792	+	79	NA	Intergenic	(CA)n|Simple_repeat|Simple_repeat	-14946	NM_011179	19156	Mm.29978	NM_011179	ENSMUSG00000004207	Psap	AI037048|SGP-1	prosaposin	protein-coding
macs2_MNGC375_Hif1a_IgG_peak_32	chr12	80146560	80146789	+	78	NA	Intergenic	Intergenic	-13830	NR_033514	69548	Mm.269712	NR_033514		2310015A10Rik	5330419I17Rik	RIKEN cDNA 2310015A10 gene	ncRNA
macs2_MNGC375_Hif1a_IgG_peak_99	chr5	67306907	67307126	+	77	NA	promoter-TSS (NM_178651)	promoter-TSS (NM_178651)	61	NM_178651	109108	Mm.234455	NM_178651	ENSMUSG00000029221	Slc30a9	2310024J23Rik|AL024256|GAC63|HUEL|znT-9	solute carrier family 30 (zinc transporter), member 9	protein-coding
macs2_MNGC375_Hif1a_IgG_peak_48	chr15	88851568	88851928	+	76	NA	Intergenic	Intergenic	-10446	NM_145478	223775	Mm.400129	NM_145478	ENSMUSG00000035828	Pim3	BC026639|Kid1	proviral integration site 3	protein-coding
macs2_MNGC375_Hif1a_IgG_peak_38	chr13	55321969	55322225	+	75	NA	promoter-TSS (NM_009000)	promoter-TSS (NM_009000)	42	NM_025596	66494	Mm.439805	NM_025596	ENSMUSG00000021486	Prelid1	2610524G07Rik|Preli	PRELI domain containing 1	protein-coding
macs2_MNGC375_Hif1a_IgG_peak_117	chr6	125165270	125165518	+	74	NA	intron (NM_001289726, intron 1 of 6)	CpG-12474	379	NM_008084	14433	Mm.304088	NM_008084	ENSMUSG00000057666	Gapdh	Gapd	glyceraldehyde-3-phosphate dehydrogenase	protein-coding
macs2_MNGC375_Hif1a_IgG_peak_53	chr17	26549489	26549754	+	74	NA	Intergenic	Intergenic	-11891	NM_026170	67458	Mm.30496	NM_026170	ENSMUSG00000001576	Ergic1	1200007D18Rik|maa-136	endoplasmic reticulum-golgi intermediate compartment (ERGIC) 1	protein-coding
macs2_MNGC375_Hif1a_IgG_peak_105	chr5	143909484	143909723	+	74	NA	promoter-TSS (NM_008886)	promoter-TSS (NM_008886)	236	NM_146165	231872	Mm.200499	NM_146165	ENSMUSG00000029610	Aimp2	AA407136|AA407225|Aimp2(p38)|Jtv1	aminoacyl tRNA synthetase complex-interacting multifunctional protein 2	protein-coding
macs2_MNGC375_Hif1a_IgG_peak_114	chr6	108659483	108659916	+	74	NA	promoter-TSS (NM_011498)	promoter-TSS (NM_011498)	-930	NM_011498	20893	Mm.2436	NM_011498	ENSMUSG00000030103	Bhlhe40	Bhlhb2|C130042M06Rik|CR8|Clast5|Dec1|Sharp2|Stra13|Stra14	basic helix-loop-helix family, member e40	protein-coding
macs2_MNGC375_Hif1a_IgG_peak_24	chr11	101669033	101669265	+	73	NA	Intergenic	Intergenic	3608	NM_025404	80981	Mm.266840	NM_025404	ENSMUSG00000034936	Arl4d	1110036H21Rik|ARL6|AW456149|Arf4l|Arfl4|Arl5	ADP-ribosylation factor-like 4D	protein-coding
macs2_MNGC375_Hif1a_IgG_peak_86	chr4	88722122	88722342	+	73	NA	5' UTR (NM_172871, exon 1 of 1)	5' UTR (NM_172871, exon 1 of 1)	276	NM_172871	242521	Mm.260601	NM_172871	ENSMUSG00000070923	Klhl9	8030469P05|C530050O22Rik|mKIAA1354	kelch-like 9	protein-coding
macs2_MNGC375_Hif1a_IgG_peak_25	chr11	101700507	101700743	+	73	NA	Intergenic	Intergenic	-32331	NM_144831	217207	Mm.28186	NM_144831	ENSMUSG00000034931	Dhx8	Ddx8|mDEAH6|mKIAA4096	DEAH (Asp-Glu-Ala-His) box polypeptide 8	protein-coding
macs2_MNGC375_Hif1a_IgG_peak_47	chr15	79347817	79348100	+	73	NA	promoter-TSS (NM_001304832)	promoter-TSS (NM_001304832)	-103	NM_001304831	17133	Mm.86646	NM_010755	ENSMUSG00000042622	Maff	-	v-maf musculoaponeurotic fibrosarcoma oncogene family, protein F (avian)	protein-coding
macs2_MNGC375_Hif1a_IgG_peak_8	chr1	179944965	179945219	+	72	NA	Intergenic	Intergenic	-15997	NM_001033285	226751	Mm.259655	NM_001033285	ENSMUSG00000026490	Cdc42bpa	A930014J19Rik|DMPK-like	CDC42 binding protein kinase alpha	protein-coding
macs2_MNGC375_Hif1a_IgG_peak_49	chr15	96286613	96286843	+	71	NA	promoter-TSS (NM_175251)	promoter-TSS (NM_175251)	-794	NM_175251	77044	Mm.17166	NM_175251	ENSMUSG00000033237	Arid2	1700124K17Rik|4432409D24Rik|BAF200|zipzap/p200	AT rich interactive domain 2 (ARID, RFX-like)	protein-coding
macs2_MNGC375_Hif1a_IgG_peak_60	chr17	57105334	57105553	+	70	NA	promoter-TSS (NM_009404)	promoter-TSS (NM_009404)	58	NM_009404	21950	Mm.41171	NM_009404	ENSMUSG00000035678	Tnfsf9	4-1BB-L|4-1BBL|AI848817|Cd137l|Ly63l	tumor necrosis factor (ligand) superfamily, member 9	protein-coding
macs2_MNGC375_Hif1a_IgG_peak_20	chr11	72491208	72491448	+	70	NA	Intergenic	Intergenic	-1408	NM_153060	216892	Mm.212812	NM_153060	ENSMUSG00000040447	Spns2	-	spinster homolog 2	protein-coding
macs2_MNGC375_Hif1a_IgG_peak_76	chr2	125672847	125673086	+	69	NA	promoter-TSS (NM_025613)	promoter-TSS (NM_025613)	-134	NM_025613	58521	Mm.425101	NM_025613	ENSMUSG00000091337	Eid1	2610002K20Rik|Cri1|EID-1|ORF12|PNAS-22|PTD014	EP300 interacting inhibitor of differentiation 1	protein-coding
macs2_MNGC375_Hif1a_IgG_peak_55	chr17	29095275	29095561	+	68	NA	intron (NM_007669, intron 1 of 2)	CpG	1649	NM_007669	12575	Mm.195663	NM_007669	ENSMUSG00000023067	Cdkn1a	CAP20|CDKI|CIP1|Cdkn1|P21|SDI1|Waf1|mda6|p21Cip1|p21WAF	cyclin-dependent kinase inhibitor 1A (P21)	protein-coding
macs2_MNGC375_Hif1a_IgG_peak_133	chr8	26813277	26813516	+	68	NA	Intergenic	Intergenic	11027	NR_045904	72316	Mm.490534	NR_045904	ENSMUSG00000100335	2310008N11Rik	-	RIKEN cDNA 2310008N11 gene	ncRNA
macs2_MNGC375_Hif1a_IgG_peak_108	chr6	30047834	30048077	+	67	NA	promoter-TSS (NM_001164227)	promoter-TSS (NM_001164227)	-33	NM_001164226	18181	Mm.259258	NM_010938	ENSMUSG00000058440	Nrf1	C87038|D6Ertd415e	nuclear respiratory factor 1	protein-coding
macs2_MNGC375_Hif1a_IgG_peak_54	chr17	27552793	27553205	+	67	NA	Intergenic	L1M5|LINE|L1	-3575	NM_001166543	15361	Mm.4438	NM_016660	ENSMUSG00000046711	Hmga1	AL023995|Hmga1a|Hmga1b|Hmgi|Hmgiy|Hmgy	high mobility group AT-hook 1	protein-coding
macs2_MNGC375_Hif1a_IgG_peak_71	chr2	6871942	6872193	+	67	NA	intron (NM_001110229, intron 2 of 14)	(CCCCG)n|Simple_repeat|Simple_repeat	12929	NM_001110228	14007	Mm.398543	NM_010160	ENSMUSG00000002107	Celf2	B230218O03|B230345P09Rik|C88023|CELF-2|CUG-BP2|Cugbp2|D230046B21Rik|Etr-3|Napor|Napor-2|mETR-3	CUGBP, Elav-like family member 2	protein-coding
macs2_MNGC375_Hif1a_IgG_peak_78	chr3	58692060	58692313	+	66	NA	promoter-TSS (NR_045167)	promoter-TSS (NR_045167)	202	NM_009174	20439	Mm.2847	NM_009174	ENSMUSG00000036432	Siah2	AA415433|Sinh2	siah E3 ubiquitin protein ligase 2	protein-coding
macs2_MNGC375_Hif1a_IgG_peak_67	chr19	36409333	36409552	+	61	NA	intron (NM_029508, intron 1 of 8)	intron (NM_029508, intron 1 of 8)	30375	NM_029508	76073	Mm.259180	NM_029508	ENSMUSG00000024805	Pcgf5	0610009F02Rik|1110054A01Rik|5830406C17Rik|5830443C21Rik|9530023M17Rik|AI324127	polycomb group ring finger 5	protein-coding
macs2_MNGC375_Hif1a_IgG_peak_5	chr1	121567703	121568081	+	59	NA	promoter-TSS (NM_025860)	promoter-TSS (NM_025860)	88	NM_025860	66942	Mm.44219	NM_025860	ENSMUSG00000001674	Ddx18	2310005B10Rik	DEAD (Asp-Glu-Ala-Asp) box polypeptide 18	protein-coding
macs2_MNGC375_Hif1a_IgG_peak_65	chr19	5845826	5846087	+	59	NA	promoter-TSS (NR_131212)	promoter-TSS (NR_131212)	-476	NR_003513	66961	Mm.281895	NR_003513	ENSMUSG00000092274	Neat1	2310043N10Rik|VINC	nuclear paraspeckle assembly transcript 1 (non-protein coding)	ncRNA
macs2_MNGC375_Hif1a_IgG_peak_61	chr17	79715881	79716101	+	59	NA	promoter-TSS (NM_009994)	promoter-TSS (NM_009994)	-950	NM_009994	13078	Mm.214016	NM_009994	ENSMUSG00000024087	Cyp1b1	CP1B|CYPIB1|P4501b1	cytochrome P450, family 1, subfamily b, polypeptide 1	protein-coding
macs2_MNGC375_Hif1a_IgG_peak_37	chr13	52807680	52807919	+	58	NA	Intergenic	Intergenic	-50594	NR_027893	105404	Mm.184173	NR_027893		BB123696	-	expressed sequence BB123696	ncRNA
macs2_MNGC375_Hif1a_IgG_peak_64	chr19	5445038	5445261	+	58	NA	Intergenic	Intergenic	-2549	NM_010235	14283	Mm.6215	NM_010235	ENSMUSG00000024912	Fosl1	AW538199|Fra1|fra-1	fos-like antigen 1	protein-coding
macs2_MNGC375_Hif1a_IgG_peak_21	chr11	94211175	94211405	+	56	NA	promoter-TSS (NM_009427)	promoter-TSS (NM_009427)	-164	NM_009427	22057	Mm.259673	NM_009427	ENSMUSG00000037573	Tob1	Tob|Trob	transducer of ErbB-2.1	protein-coding
macs2_MNGC375_Hif1a_IgG_peak_18	chr11	57518315	57518630	+	52	NA	promoter-TSS (NM_145426)	promoter-TSS (NM_145426)	172	NM_001168668	67726	Mm.25632	NM_026342	ENSMUSG00000020523	Fam114a2	1810073G14Rik|9030624B09Rik	family with sequence similarity 114, member A2	protein-coding
macs2_MNGC375_Hif1a_IgG_peak_96	chr5	25222818	25223053	+	51	NA	promoter-TSS (NM_144908)	promoter-TSS (NM_144908)	42	NM_144908	231050	Mm.246718	NM_144908	ENSMUSG00000038072	Galnt11	A430075I06Rik|AI648252|E430002F06Rik	polypeptide N-acetylgalactosaminyltransferase 11	protein-coding
macs2_MNGC375_Hif1a_IgG_peak_13	chr10	79704335	79704554	+	50	NA	promoter-TSS (NM_001077184)	promoter-TSS (NM_001077184)	86	NM_009768	12215	Mm.726	NM_009768	ENSMUSG00000023175	Bsg	AI115436|AI325119|CD147|EMMPRIN|HT-7	basigin	protein-coding
macs2_MNGC375_Hif1a_IgG_peak_6	chr1	128416794	128417013	+	48	NA	intron (NM_145507, intron 1 of 3)	CpG	513	NM_145507	226414	Mm.28693	NM_145507	ENSMUSG00000026356	Dars	5730439G15Rik	aspartyl-tRNA synthetase	protein-coding
macs2_MNGC375_Hif1a_IgG_peak_144	chr9	21225151	21225494	+	47	NA	intron (NR_106127, intron 1 of 3)	intron (NR_106127, intron 1 of 3)	959	NR_106127	102465769		NR_106127	ENSMUSG00000098764	Mir7667	Gm27756|mmu-mir-7667	microRNA 7667	ncRNA
macs2_MNGC375_Hif1a_IgG_peak_74	chr2	103797422	103797714	+	45	NA	promoter-TSS (NM_001111292)	promoter-TSS (NM_001111292)	72	NM_016739	53872	Mm.427589	NM_016739	ENSMUSG00000027184	Caprin1	AL022980|Caprin-1|Gpiap|Gpiap1|Mmgpip137|P137|rng105	cell cycle associated protein 1	protein-coding
macs2_MNGC375_Hif1a_IgG_peak_98	chr5	53588946	53589188	+	43	NA	intron (NM_001080928, intron 1 of 10)	CpG	-1279	NM_001277116	19664	Mm.209292	NM_009035	ENSMUSG00000039191	Rbpj	AI843960|CBF1|Igkjrb|Igkrsbp|RBP-J|RBP-J kappa|RBP-Jkappa|RBPjk|Rbpsuh	recombination signal binding protein for immunoglobulin kappa J region	protein-coding
macs2_MNGC375_Hif1a_IgG_peak_101	chr5	93266854	93267092	+	42	NA	promoter-TSS (NM_007635)	promoter-TSS (NM_007635)	-600	NM_007635	12452	Mm.3527	NM_007635	ENSMUSG00000029385	Ccng2	-	cyclin G2	protein-coding
macs2_MNGC375_Hif1a_IgG_peak_139	chr8	70906175	70906429	+	41	NA	intron (NM_173013, intron 1 of 6)	CpG	328	NM_173013	270058	Mm.248559	NM_173013	ENSMUSG00000019261	Map1s	6430517J16Rik|Bpy2ip1|Map8|Mtap1s|VCY2IP1	microtubule-associated protein 1S	protein-coding
macs2_MNGC375_Hif1a_IgG_peak_138	chr8	60983341	60983607	+	38	NA	promoter-TSS (NM_007711)	promoter-TSS (NM_007711)	-163	NM_173874	12725	Mm.25263	NM_007711	ENSMUSG00000004319	Clcn3	Clc3	chloride channel, voltage-sensitive 3	protein-coding
macs2_MNGC375_Hif1a_IgG_peak_36	chr13	41662616	41662921	+	36	NA	Intergenic	(CA)n|Simple_repeat|Simple_repeat	12006	NM_001145878	328231	Mm.227476	NM_177808		Gm5082	A030008J09|EG328231	predicted gene 5082	protein-coding
macs2_MNGC375_Hif1a_IgG_peak_85	chr4	44981397	44981662	+	34	NA	exon (NM_080289, exon 1 of 9)	exon (NM_080289, exon 1 of 9)	135	NM_001312880	76238	Mm.196574	NM_080289	ENSMUSG00000035637	Grhpr	1110059D05Rik|6430629L09Rik|Glxr	glyoxylate reductase/hydroxypyruvate reductase	protein-coding
macs2_MNGC375_Hif1a_IgG_peak_3	chr1	75192187	75192491	+	30	NA	promoter-TSS (NR_109938)	promoter-TSS (NR_109938)	179	NR_051998	52231	Mm.259326	NM_026187	ENSMUSG00000026199	Ankzf1	1300008P06Rik|2810025E10Rik|D1Ertd161e	ankyrin repeat and zinc finger domain containing 1	protein-coding
macs2_MNGC375_Hif1a_IgG_peak_152	chrX	103616902	103617154	+	29	NA	intron (NR_028380, intron 1 of 10)	CpG	6726	NR_028380	78878	Mm.259724	NR_028380	ENSMUSG00000086370	Ftx	B230206F22Rik|BB219131|NCRNA00182|Thcytx	Ftx transcript, Xist regulator (non-protein coding)	ncRNA
macs2_MNGC375_Hif1a_IgG_peak_4	chr1	93754730	93755119	+	29	NA	promoter-TSS (NM_025920)	promoter-TSS (NM_025920)	-86	NM_025920	67026	Mm.272356	NM_025920	ENSMUSG00000026279	Thap4	2010320B01Rik	THAP domain containing 4	protein-coding
macs2_MNGC375_Hif1a_IgG_peak_142	chr8	120538780	120539004	+	23	NA	TTS (NR_106159)	TTS (NR_106159)	196	NR_106159	102466849		NR_106159	ENSMUSG00000098280	Mir7687	Gm27573|mmu-mir-7687	microRNA 7687	ncRNA
macs2_MNGC375_Hif1a_IgG_peak_16	chr11	52360576	52360861	+	19	NA	promoter-TSS (NM_011694)	promoter-TSS (NM_011694)	-144	NM_011694	22333	Mm.3555	NM_011694	ENSMUSG00000020402	Vdac1	AL033343|Vdac5|mVDAC1|mVDAC5	voltage-dependent anion channel 1	protein-coding
macs2_MNGC375_Hif1a_IgG_peak_1	chr1	59912566	59912807	+	18	NA	promoter-TSS (NM_001037725)	promoter-TSS (NM_001037725)	-320	NM_001037725	72750	Mm.258250	NM_001037725	ENSMUSG00000041040	Fam117b	2810425F24Rik|6330416D14Rik|Als2cr13	family with sequence similarity 117, member B	protein-coding
