# Supplementary material for: Hypoxia-mediated stabilization of HIF1A in prostatic intraepithelial neoplasia promotes cell plasticity and malignant progression
Source: Sci Adv. 2022 Jul 22;8(29):eabo2295. doi: 10.1126/sciadv.abo2295 (PMC9307253; doi:10.1126/sciadv.abo2295)
Supplement: Supplementary file 2 — Tables S1 to S12 [file sciadv.abo2295_tables_s1_to_s12.zip › sciadv.abo2295_table_s11.xlsx]

## Sheet: Sheet1
		Months AGI
		3	6	9	15
	Luminal A	229	122	53	2		Number of cells in each subset
	Luminal C1	236	161	449	108
	Luminal C2	6	3	35	806
		Months AGI
		3	6	9	15
	Luminal A	48.6	42.7	9.9	0.2		% of cells in each cluster (normalized to total number of luminal cells)
	Luminal C1	50.1	56.3	83.6	11.8
	Luminal C2	1.3	1	6.5	88
