# Supplementary material for: Hypoxia-mediated stabilization of HIF1A in prostatic intraepithelial neoplasia promotes cell plasticity and malignant progression
Source: Sci Adv. 2022 Jul 22;8(29):eabo2295. doi: 10.1126/sciadv.abo2295 (PMC9307253; doi:10.1126/sciadv.abo2295)
Supplement: Supplementary file 2 — Tables S1 to S12 [file sciadv.abo2295_tables_s1_to_s12.zip › sciadv.abo2295_table_s12.csv]

p_val	avg_log2FC	pct.1	pct.2	p_val_adj	gene	NCBI_id
0	1.84346112000551	0.832	0.025	0	Onecut2	225631
2.4594855623133e-302	2.99630886291603	0.927	0.191	4.30754301383552e-298	Ctse	13034
1.52500521556008e-300	1.95736464867333	0.838	0.066	2.67089413453193e-296	Tpm2	22004
2.03785293876488e-293	2.93013009879807	0.764	0.02	3.56909563695281e-289	Duoxa2	66811
5.51654195822967e-272	2.1188592860965	0.781	0.066	9.66167158564344e-268	Hs3st1	15476
3.04406720791689e-264	3.7398459898695	0.88	0.211	5.33137930794565e-260	Slpi	20568
4.66884856141468e-261	2.48647823256759	0.751	0.053	8.17702137046166e-257	Il1a	16175
8.48613979205055e-257	2.84406040706206	0.98	0.376	1.48626252317973e-252	Ly6d	17068
1.81791113995613e-253	3.17863573987476	0.934	0.299	3.18388957051917e-249	Ltf	17002
1.50496773901191e-252	2.55571144448482	0.853	0.209	2.63580049810547e-248	Akr1b8	14187
6.90805448398306e-241	2.11231717353644	0.998	0.707	1.20987666232479e-236	Lgals3	16854
1.83188660635075e-238	1.91328836819306	0.885	0.198	3.2083662023627e-234	Fxyd4	108017
1.52107678591822e-237	1.97942266357335	1	0.738	2.66401388285717e-233	S100a6	20200
2.18990002901469e-233	1.54295620168552	0.819	0.167	3.83539091081632e-229	Bok	51800
3.12815974694578e-226	1.9568381036961	0.767	0.096	5.47865898080084e-222	Msln	56047
5.31244641985174e-225	1.70223214688271	0.835	0.207	9.30421865972834e-221	Tgm2	21817
1.14276275775921e-223	3.21043171730661	0.751	0.116	2.00143469393948e-219	Spp1	20750
8.7414752793892e-223	1.65194286244261	0.948	0.506	1.53098198043222e-218	Capg	12332
1.38443075392326e-222	2.18033757552244	0.676	0.056	2.4246920224212e-218	Clcf1	56708
4.20587835790128e-221	1.84159894831733	0.972	0.59	7.3661753560283e-217	Urah	76974
8.43982101099369e-221	2.50925960846723	0.825	0.242	1.47815025186544e-216	Hilpda	69573
2.36840288010399e-219	1.24062836421605	0.685	0.056	4.14802080421413e-215	Anxa8	11752
2.11012828603543e-218	1.60126012988278	0.614	0.017	3.69567868016245e-214	Duox2	214593
4.28496816719523e-218	1.26144873046441	0.744	0.116	7.50469324802573e-214	Lamb3	16780
1.74763979193776e-213	3.15433305617122	0.959	0.518	3.06081633159979e-209	Lcn2	16819
4.25443153063517e-212	1.72475721118272	0.935	0.415	7.45121138275444e-208	S100a14	66166
8.70192671571917e-211	1.58595762712189	0.693	0.076	1.52405544499106e-206	Cpe	12876
7.57752408930274e-210	1.42731126603002	0.992	0.899	1.32712756900048e-205	Cstb	13014
5.45816633236807e-208	1.92789205394668	0.952	0.494	9.55943251450944e-204	Cd14	12475
6.71071850084083e-208	1.27513638127703	0.684	0.074	1.17531523823726e-203	Cdc42ep2	104252
3.56376182032174e-207	2.51039595298034	0.604	0.024	6.2415724521115e-203	Lgals7	16858
4.08648883024528e-205	1.50133788150384	0.971	0.621	7.15707653729159e-201	S100a16	67860
6.77969408102933e-205	1.40139029584721	0.802	0.182	1.18739562135148e-200	Kcnn4	16534
1.53157216803967e-204	1.56044984372483	0.621	0.034	2.68239549510468e-200	Ugt2b34	100727
1.22573270430326e-201	2.53773043039907	0.985	0.678	2.14674825831673e-197	Gsto1	14873
5.882529402784e-200	1.98128856669166	0.602	0.032	1.03026619960359e-195	Ifi202b	26388
8.31393014592989e-200	1.11241967085888	0.627	0.051	1.45610172575816e-195	Rgs12	71729
1.89441691090631e-197	1.72559425174902	0.765	0.17	3.31788177776131e-193	C3	12266
2.12412546655315e-197	1.69916944789411	0.891	0.433	3.72019334212118e-193	Avpi1	69534
1.16644833541704e-196	1.41017609909962	0.58	0.021	2.0429176146494e-192	Nrn1	68404
9.16135048845489e-195	1.65501692782604	0.608	0.041	1.60451892454799e-190	Clca3a2	80797
6.08762536062411e-193	1.22417161295118	0.999	0.972	1.06618670565971e-188	Prdx1	18477
1.82193069773799e-191	1.13774156907163	0.991	0.934	3.19092942401832e-187	Rpl22l1	68028
3.2653352354818e-190	1.44741893485699	0.991	0.699	5.71890813142282e-186	Anxa2	12306
4.31020647425026e-190	1.30179838207349	0.567	0.025	7.5488956190019e-186	Stra6	20897
4.12456600487576e-189	1.29425731425352	0.667	0.093	7.22376490093941e-185	Oaf	102644
2.03846875360054e-188	2.23244450507081	0.625	0.065	3.57017417505599e-184	Vcam1	22329
3.23267576646293e-186	1.10364828491523	0.979	0.863	5.66170833738318e-182	Ybx1	22608
2.06138007217674e-184	1.9049408058022	0.768	0.208	3.61030105841034e-180	Il1rn	16181
1.21132372312489e-183	1.74174493921481	0.785	0.264	2.12151236868093e-179	Vegfa	22339
6.41206910200806e-180	1.45777592903386	0.964	0.584	1.12300978252569e-175	Ahnak	66395
1.66959296490072e-179	1.00301832168193	0.706	0.123	2.92412511872713e-175	Gpa33	59290
1.95472954895135e-178	1.28892517265316	0.796	0.228	3.4235133320334e-174	Itga2	16398
1.27447111016468e-177	1.22346992279982	0.578	0.045	2.23210870234243e-173	Ifi203	15950
2.01226413713739e-177	1.24188635002853	0.984	0.762	3.52427940978243e-173	Tspo	12257
1.03339450033321e-173	1.68112546234417	0.816	0.289	1.80988712788358e-169	Lbp	16803
1.46414095251225e-168	1.2750806209575	0.521	0.026	2.56429646422995e-164	Car9	230099
1.82507679679928e-168	1.82603558226712	0.972	0.573	3.19643950191426e-164	Krt7	110310
2.01608277837213e-168	1.14856677630398	0.989	0.899	3.53096737804095e-164	Gpx1	14775
2.28755716330229e-164	1.05045716589642	0.659	0.113	4.00642761580762e-160	Msn	17698
3.1705259951237e-164	1.52319983913227	0.846	0.29	5.55285922785964e-160	Tnip3	414084
5.2221582387668e-163	1.02296302811288	0.534	0.036	9.14608793937618e-159	Acaa1b	235674
2.99557227441406e-161	2.08593432319943	0.921	0.526	5.24644528140878e-157	Gsta4	14860
2.22245219286692e-160	0.875285125690141	0.476	0.01	3.89240277058713e-156	Cldn2	12738
4.43964853858308e-160	1.41494264672474	0.779	0.252	7.7756004504744e-156	Ecm1	13601
5.76967256183258e-157	0.817532731125537	0.455	0.007	1.01050045247936e-152	Mab21l3	242125
1.53158540306086e-153	0.988404969680895	1	0.999	2.68241867492079e-149	Tmsb4x	19241
5.80567355232635e-153	1.37019681226898	0.676	0.151	1.01680566595444e-148	Lif	16878
5.75625968564956e-151	2.63814522905796	0.834	0.323	1.00815132134466e-146	Cxcl5	20311
1.25337668038123e-150	1.35077311116194	0.812	0.323	2.19516391801968e-146	Rdh10	98711
1.68874366294198e-148	2.15844696556971	0.454	0.015	2.95766565127658e-144	Ivl	16447
5.18535717956472e-147	0.963610339850502	0.704	0.176	9.08163456428964e-143	Tmem45b	235135
5.69480705737918e-147	1.0437835130337	0.999	0.812	9.9738850802939e-143	S100a11	20195
1.49913326267339e-145	2.07990688385241	0.845	0.466	2.62558199624617e-141	Crip1	12925
2.58085056086935e-144	1.24749362311574	0.507	0.046	4.52010167230657e-140	Tnfrsf11b	18383
2.25012970570397e-142	1.16225954178302	0.786	0.346	3.94087716656993e-138	Eps8	13860
3.30436749793401e-141	1.18369113764963	0.92	0.507	5.78726923588162e-137	2200002D01Rik	72275
7.75344642538719e-141	1.76010873754291	0.534	0.074	1.35793860694231e-136	AA467197	433470
8.50231092197416e-140	1.09659345842813	0.936	0.578	1.48909473487455e-135	Pdlim1	54132
9.31319992069087e-140	0.802716105270328	0.591	0.099	1.6311138341098e-135	Syt8	55925
2.28578022104677e-139	1.10584095500689	0.579	0.099	4.00331547914131e-135	Gabrp	216643
2.39993092683809e-138	0.620292170319858	0.408	0.005	4.20323902526423e-134	Wnt7a	22421
4.97748618825006e-137	1.54300812349968	0.876	0.544	8.71756931010115e-133	Prom1	19126
1.15076459996757e-135	1.03681733747986	0.92	0.546	2.0154491203832e-131	Tpm4	326618
4.87239563822355e-133	2.33800494690999	0.566	0.105	8.53351372078473e-129	Ptgs2	19225
4.50706075559971e-132	1.21409329674689	0.978	0.879	7.89366620735732e-128	Cd81	12520
6.12501368707059e-131	1.12215926669131	0.851	0.396	1.07273489715354e-126	Sdc1	20969
2.41523600771375e-130	1.17701154919753	0.64	0.179	4.23004434390986e-126	Dgat2	67800
1.11124093317914e-129	1.99823495957888	0.847	0.394	1.94622737036995e-125	Cxcl1	14825
3.50301470514799e-129	0.906272338107807	0.982	0.873	6.13517995459618e-125	Sh3bgrl3	73723
2.08090235583145e-126	1.00413152229479	0.88	0.451	3.64449238600321e-122	Pmepa1	65112
6.61982833516045e-126	1.18329529654331	0.425	0.026	1.15939673462e-121	Nos2	18126
6.82376092200255e-126	1.82410511020116	0.935	0.547	1.19511348787953e-121	Sprr1a	20753
7.59531769658605e-126	1.37772651072942	0.729	0.257	1.33024394138008e-121	Emp1	13730
1.45431195395302e-125	0.815450160273956	0.513	0.074	2.54708195615332e-121	Abcg2	26357
2.50884608998265e-124	1.22276324131901	0.968	0.781	4.39399304199561e-120	Plet1	76509
1.75962704192822e-123	1.17128936348709	0.822	0.458	3.08181080123309e-119	Hif1a	15251
2.16103150500043e-123	1.16298461744507	0.946	0.703	3.78483057785775e-119	Mgst3	66447
2.5208391532399e-122	1.15387161680152	0.775	0.356	4.41499769298436e-118	Mal	17153
6.99155478350676e-122	0.953181277725311	0.819	0.379	1.22450090478337e-117	Rbms1	56878
7.59491317230889e-122	1.0286788341501	0.984	0.872	1.33017309299818e-117	Mif	17319
4.6934767416128e-121	1.17388456349041	0.869	0.453	8.22015516526065e-117	Bhlhe40	20893
1.3097800255389e-120	0.657423538501093	0.479	0.058	2.29394873672884e-116	Rbms3	207181
1.22556274085562e-119	1.33732576857656	0.781	0.293	2.14645058433453e-115	Cp	12870
2.84016436577718e-119	1.65528900953625	0.694	0.237	4.97426387022215e-115	Tm4sf1	17112
9.40963170750406e-119	0.934042586770264	0.991	0.927	1.64800289725226e-114	Gapdh	14433
1.29210244145736e-118	0.643501047234812	0.401	0.022	2.26298821596841e-114	Adgra1	52389
1.09283487844531e-117	3.49985106121889	0.613	0.174	1.91399100610912e-113	Reg3b	18489
2.05929498955714e-116	1.04242780255813	0.914	0.512	3.60664924471038e-112	Cd44	12505
1.22303625035346e-115	1.32179148913025	0.952	0.68	2.14202568886904e-111	Ier3	15937
1.40966868491406e-114	0.944975232871462	0.774	0.362	2.46889373475849e-110	Smox	228608
1.65632302414941e-114	0.552614036719599	0.439	0.048	2.90088414449528e-110	Ppp1r18	76448
2.28421143919012e-114	1.15075659994579	0.961	0.672	4.00056791459758e-110	S100a10	20194
3.09481535454526e-114	1.07365280650201	0.908	0.623	5.42025961195056e-110	Idh2	269951
9.75534485426483e-114	0.952981722766216	0.848	0.428	1.70855109777594e-109	Net1	56349
1.09766092616198e-113	1.28208403594849	0.688	0.225	1.92244334608009e-109	Prss22	70835
3.8325183832444e-113	0.998127208901269	0.807	0.446	6.71227269641424e-109	Ifngr1	15979
7.41365633680001e-113	0.71838187949183	0.396	0.026	1.29842777082715e-108	Muc4	140474
2.11767659521272e-109	0.836310399039678	0.602	0.166	3.70889878885556e-105	Efemp1	216616
4.17245348375513e-109	0.895241168038852	0.761	0.383	7.30763503144874e-105	Ralb	64143
4.25861109088611e-109	0.767400632144348	0.989	0.93	7.45853146457793e-105	Atox1	11927
1.35620073539595e-108	0.968433064679876	0.427	0.047	2.37524996797247e-104	Tm4sf4	229302
1.36959798290898e-108	1.23767637624884	0.671	0.238	2.39871390726678e-104	Rap2b	74012
2.04124938846762e-108	0.738920620241059	0.524	0.116	3.57504417896219e-104	Bcar3	29815
3.59242251048596e-108	1.0818231349494	0.992	0.887	6.29176878486511e-104	Sat1	20229
5.05183094681445e-108	0.904174354107237	0.44	0.055	8.84777672025083e-104	Tnfaip2	21928
1.71312935826425e-107	0.552666567634382	0.393	0.032	3.00037475806401e-103	Smarcd3	66993
2.80173579208357e-107	0.8255901366438	0.766	0.346	4.90696006625516e-103	Myof	226101
4.54292846503819e-107	1.09572490464317	0.684	0.24	7.95648491366788e-103	Ndrg1	17988
8.46876406297119e-107	0.774636664926899	0.672	0.224	1.48321933798877e-102	Eva1a	232146
1.29686144830077e-106	0.959657414077023	0.574	0.156	2.27132314055398e-102	Slc16a3	80879
1.0311145437618e-105	0.721657534387963	0.427	0.055	1.80589401194442e-101	Adam8	11501
1.23200333322914e-105	0.842500514987928	0.354	0.017	2.15773063781751e-101	Il1f9	215257
2.97110493125689e-105	0.786954521331653	0.559	0.154	5.20359317660331e-101	Pdxk	216134
3.47351176680794e-105	0.875196479717173	0.948	0.795	6.08350850838742e-101	Prr13	66151
6.17685316699038e-105	1.48348380013549	0.348	0.015	1.08181406366669e-100	Aqp3	11828
6.73278601929064e-104	0.664502770973262	0.451	0.07	1.17918014341856e-99	Gm14137	623781
4.67336910383753e-103	2.46087515244038	0.32	0.007	8.18493864846104e-99	Csf2	12981
5.3175001066604e-103	0.612096327207619	0.993	0.968	9.31306968680502e-99	Gng5	14707
2.23464495316399e-102	0.655995219393303	0.438	0.064	3.91375717097141e-98	Slc4a4	54403
5.48141609431379e-102	0.867090504459534	0.788	0.446	9.60015214758117e-98	Lsm8	76522
6.85897949842174e-102	0.761228991662076	0.981	0.938	1.20128166935358e-97	Eef1g	67160
3.34319501692874e-101	0.845649122530056	0.764	0.377	5.85527175264899e-97	Fat1	14107
3.90498766507734e-101	1.38845593815346	0.928	0.642	6.83919539661646e-97	Tmsb10	19240
7.19161297971589e-101	0.766513342763715	0.692	0.297	1.25953909726744e-96	Ralgds	19730
2.4181299895935e-100	0.77809732279957	0.712	0.281	4.23511286377406e-96	Pdlim7	67399
3.07004654291833e-100	0.868072043747053	0.892	0.66	5.37687951526717e-96	1110008P14Rik	73737
1.13076432112391e-98	0.835070836634535	0.867	0.56	1.98042063201642e-94	Litaf	56722
3.4984884240429e-98	0.599595710827288	0.466	0.084	6.12725262586873e-94	Mgst2	211666
3.669142054406e-98	1.33077910529526	0.926	0.636	6.42613539408666e-94	Hbegf	15200
4.57349490239628e-98	0.876021708571614	0.467	0.089	8.01001897205685e-94	Cfh	12628
7.44104794758929e-98	1.05208563428917	0.472	0.097	1.30322513754079e-93	Lypd3	72434
1.61269446146961e-97	1.08934608266421	0.941	0.712	2.82447307981788e-93	Plscr1	22038
8.96500272579552e-97	0.999697053093372	0.662	0.243	1.57013057739583e-92	Tnf	21926
1.15812321337997e-96	0.884046264420716	0.996	0.999	2.02833699591367e-92	Fth1	14319
2.96205890786033e-95	0.77383032376459	0.675	0.293	5.18774997122659e-91	Las1l	76130
7.50246732754033e-95	0.86488050135822	0.815	0.499	1.31398212774541e-90	Gsr	14782
7.55045909385258e-95	0.552218645234062	0.995	0.968	1.32238740569734e-90	Pfn1	18643
1.21084697008078e-94	1.09880605839852	0.853	0.508	2.12067738339948e-90	Tcim	69068
1.26399448761542e-94	1.20609645125035	0.953	0.738	2.21375994560965e-90	Ifitm2	80876
7.67666841018739e-94	0.903604684579061	0.831	0.521	1.34449170536022e-89	Fam3c	27999
9.36686937419482e-94	0.717577000311603	0.944	0.743	1.64051350219648e-89	Tpm3	59069
1.49942176650981e-93	1.25196221908462	0.944	0.669	2.62608728186528e-89	Phlda1	21664
1.02840784862939e-92	1.88025316909026	0.296	0.007	1.80115350608952e-88	Reg1	19692
2.50697317458593e-92	0.791271961286224	0.746	0.342	4.3907128179698e-88	Serpinb5	20724
5.14239077912064e-92	0.717732701613602	0.653	0.271	9.00638321055189e-88	Wnt7b	22422
5.51395818215411e-92	0.745842034228359	0.601	0.229	9.65714636022471e-88	Prkacb	18749
5.53522942684137e-92	0.605412837789722	0.487	0.113	9.69440081816998e-88	Stom	13830
3.52597158083577e-91	0.901078108648052	0.704	0.31	6.17538662667577e-87	Arl4c	320982
6.45692673679164e-91	0.953883066468267	0.885	0.641	1.13086614868169e-86	Gclm	14630
7.66563878257563e-91	1.15478949537466	0.915	0.678	1.3425599763803e-86	Dusp1	19252
8.24649258449035e-91	0.83962314421646	0.951	0.675	1.44429071124764e-86	Tpm1	22003
2.08249047232423e-90	0.756737324738793	0.958	0.826	3.64727381322865e-86	Prdx5	54683
2.65337084367686e-90	1.12773899705697	0.686	0.28	4.64711369561565e-86	Aldh1a3	56847
3.94814856989041e-90	0.462645637270101	0.279	0.004	6.91478740530606e-86	Fam167a	219148
5.17542872166708e-90	1.20378233119929	0.369	0.046	9.06424586312773e-86	Dmkn	73712
6.38333144722812e-90	0.746090139002028	0.707	0.326	1.11797666966753e-85	Mpzl2	14012
4.01149601750485e-89	0.703480999082667	0.922	0.718	7.025734125058e-85	Pdcd6	18570
1.41604036470202e-88	0.763166801335654	0.774	0.383	2.48005309473911e-84	Gch1	14528
1.56130232796726e-88	0.861971659679063	0.289	0.01	2.73446489720187e-84	Lmo1	109594
1.70790966327677e-88	0.642166016554071	0.567	0.181	2.99123298426293e-84	Tgfb1	21803
2.32614524017052e-88	4.00940616931216	0.312	0.019	4.07401077363466e-84	Sprr2f	20760
1.34421470480452e-87	0.432914132666664	0.338	0.029	2.35425763399463e-83	Nt5e	23959
4.18894759067157e-87	0.788219264146958	0.981	0.865	7.33652281030219e-83	Cldn7	53624
4.3479808431565e-87	0.809839723743236	0.679	0.315	7.61505364870429e-83	Tmprss4	214523
5.55800877189486e-87	0.748841341436345	0.376	0.05	9.73429656309665e-83	Vnn1	22361
1.94031115155474e-86	0.928846511757493	0.594	0.212	3.39826095083297e-82	Sema4b	20352
2.29216740641509e-86	0.778101488583644	0.787	0.445	4.01450199559539e-82	Ehd1	13660
2.55356320618545e-86	0.790500420735696	0.96	0.706	4.4723105993132e-82	Basp1	70350
6.83265968069118e-86	0.711781036149447	0.589	0.212	1.19667201647625e-81	Itga3	16400
1.22125316565341e-85	0.747542120878187	0.821	0.506	2.13890279432539e-81	Atp2b1	67972
1.98880767105378e-85	0.849953195508834	0.562	0.193	3.48319775508359e-81	Glrx	93692
3.12534398760696e-85	0.568245919574062	0.438	0.092	5.47372745989483e-81	Lama3	16774
5.89427526153195e-85	0.584489111888173	0.594	0.207	1.03232336930471e-80	Ltbp3	16998
9.61687208147056e-85	0.564356634087377	0.415	0.079	1.68429897634875e-80	Cavin3	109042
1.00142162621655e-84	1.37387629853163	0.919	0.645	1.75388983615566e-80	Sfn	55948
2.86908039403496e-84	0.863340070717437	0.949	0.624	5.02490740211283e-80	Mgst1	56615
8.40630819646982e-84	0.872405090345981	0.587	0.211	1.47228081752972e-79	Ccnd1	12443
1.06917888183984e-83	0.458254554278069	0.347	0.041	1.87255989365429e-79	St3gal1	20442
1.14869562823832e-82	0.50366117662257	0.374	0.053	2.01182552329659e-78	Ociad2	433904
3.74909245687666e-82	0.530139243796376	0.462	0.11	6.56616052897379e-78	Ehbp1l1	114601
9.83177318120435e-82	0.708342017507331	0.592	0.225	1.72193675495613e-77	Lgals9	16859
1.25653646026122e-81	0.503138829481256	0.367	0.053	2.2006979565015e-77	Paqr5	74090
5.58000960785286e-81	0.704288392041983	0.656	0.288	9.77282882719349e-77	Atp10b	319767
6.00838153641192e-81	0.687676793478914	0.782	0.434	1.05230794228718e-76	Plxnb2	140570
6.28645146431802e-81	0.644530926404552	0.628	0.26	1.10100910946066e-76	Endod1	71946
7.12509682911173e-81	0.595513110139651	0.375	0.06	1.24788945865063e-76	Jag1	16449
1.7778120724222e-80	0.773105848406746	0.892	0.549	3.11366006364025e-76	Cxcl16	66102
2.67262756503749e-80	0.571064802452308	0.619	0.238	4.68083991740666e-76	Cmbl	69574
3.18226535354228e-80	0.490586170106017	0.356	0.05	5.57341954019396e-76	Dlgap1	224997
3.68729619626697e-80	2.48949869004864	0.453	0.115	6.45793055814197e-76	Krt15	16665
6.97576959329131e-80	1.03648351680102	0.836	0.51	1.22173628656904e-75	Cdkn1a	12575
8.66973535053085e-80	0.476652191590995	0.362	0.051	1.51841744929197e-75	Lrp1	16971
1.20315921659752e-79	0.353004204202509	0.26	0.007	2.1072130519489e-75	Ptprr	19279
1.72824982342189e-79	0.484955435959106	0.358	0.051	3.0268567407411e-75	P2ry6	233571
3.17648189111533e-79	0.719335488444584	0.869	0.586	5.56329038409939e-75	Cd47	16423
4.13043776496814e-79	0.449763039171154	0.439	0.099	7.23404870156521e-75	Il4ra	16190
8.7448615979119e-79	1.02076316806321	0.821	0.528	1.53157506025829e-74	Perp	64058
1.11318195670413e-78	0.386864084194905	0.342	0.043	1.94962687897161e-74	Celf4	108013
1.51396849467133e-78	0.476526862753277	0.319	0.035	2.65156442156737e-74	Fam20c	80752
1.96298655721539e-78	0.345966078682922	0.249	0.004	3.43797465630703e-74	Gpr87	84111
2.86919968465681e-78	0.575919881453596	0.399	0.082	5.02511632770794e-74	Noxa1	241275
6.72159952920553e-78	0.471133723071204	0.324	0.039	1.17722094154506e-73	Tmc5	74424
2.00233275642691e-77	1.77672913936671	0.275	0.017	3.5068855896061e-73	Krt5	110308
2.62673751901296e-77	0.570095643552965	0.479	0.142	4.60046809079929e-73	Smad3	17127
1.26529290725489e-76	0.590146799509185	0.505	0.157	2.21603399776622e-72	Tgfa	21802
7.16255166868443e-76	0.53304758865358	0.272	0.017	1.25444929925339e-71	Ms4a8a	64381
1.55754181509451e-75	0.656159731387886	0.68	0.329	2.72787873495652e-71	Tnk2	51789
1.67151830551135e-75	0.708619399248301	0.661	0.293	2.92749716027258e-71	Mdfi	17240
2.03293093128427e-75	0.384492919678024	0.285	0.022	3.56047523305126e-71	Sgce	20392
2.50242924447313e-75	0.70194932936475	0.855	0.606	4.38275457877023e-71	Nedd4	17999
4.03425017899191e-75	0.509500632665381	0.467	0.129	7.06558576348643e-71	Gpr137b	83924
1.32481163867923e-74	0.662254552024188	0.649	0.315	2.32027510398281e-70	Rida	15473
3.07626299775839e-73	0.579302233668541	0.475	0.141	5.38776701427404e-69	Arhgdib	11857
4.17343284532391e-73	0.765384218420996	0.906	0.699	7.3093502853003e-69	Tubb5	22154
6.37017918950159e-73	0.497307260233577	0.444	0.113	1.11567318324931e-68	Ets1	23871
7.64019850628217e-73	0.593752787495376	0.561	0.226	1.33810436639026e-68	Zdhhc13	243983
1.12703271655818e-72	0.385204291411461	0.256	0.013	1.97388509978e-68	Trim29	72169
1.25020652328077e-72	0.728207994020383	0.904	0.69	2.18961170487394e-68	Esd	13885
1.77752994383837e-72	0.492307159726896	0.415	0.1	3.11316594363851e-68	Apbb2	11787
2.43198813293099e-72	0.720061988840632	0.993	0.861	4.25938401601533e-68	Cd9	12527
8.09565009960176e-72	0.619905575830735	0.691	0.372	1.41787215844425e-67	Casp8	12370
4.59037703594095e-71	0.809823714582551	0.947	0.715	8.03958634074697e-67	Zfand5	22682
1.08604936551625e-70	0.949537048782151	0.913	0.615	1.90210685876516e-66	Cxcl2	20310
1.59597818543824e-70	0.583482608841183	0.773	0.472	2.79519619397654e-66	Nptn	20320
1.88560805640006e-70	0.715326395804148	0.994	0.73	3.30245394997907e-66	Ly6a	110454
2.68366011841587e-70	0.722045837825126	0.893	0.55	4.70016233139356e-66	Slc39a4	72027
3.37564417508156e-70	0.46335738515228	0.38	0.082	5.91210320823785e-66	Scamp5	56807
8.80008679730906e-70	0.746364675508892	0.699	0.338	1.54124720168071e-65	Pim1	18712
1.00570117511798e-69	0.608873975435848	0.964	0.842	1.76138503810163e-65	Arpc2	76709
1.57193858495566e-69	0.432458765155314	0.366	0.074	2.75309323769134e-65	Efemp2	58859
1.84442369240805e-69	0.642369657368364	0.465	0.14	3.23032365488346e-65	Tubb6	67951
6.41968706352516e-69	0.52142506713519	0.455	0.132	1.1243439923058e-64	Ttc9	69480
7.18387207932779e-69	0.528960941276603	0.605	0.266	1.25818335597347e-64	Tmem40	94346
1.01831002314368e-68	0.486400750275869	0.375	0.077	1.78346817453384e-64	Serpinh1	12406
1.46626350456229e-68	0.425040635151287	0.356	0.071	2.5680139018904e-64	Arhgef17	207212
2.04313133606436e-68	0.734334425667261	0.875	0.653	3.57834022198311e-64	Jpt1	15374
2.37557332389662e-68	0.331911709165042	0.238	0.011	4.16057911947253e-64	Hsd17b2	15486
2.5403815697614e-68	0.626060149597367	0.845	0.566	4.44922428128011e-64	Asah1	11886
1.27344689481882e-67	0.610342925760645	0.916	0.754	2.23031489158568e-63	Ccdc12	72654
1.41925493791936e-67	0.856423228626235	0.689	0.391	2.48568309827196e-63	Furin	18550
1.97680722084157e-67	0.365881323142766	0.292	0.035	3.46218016658193e-63	Itpripl2	319622
3.06983687488618e-67	0.321655945787559	0.256	0.02	5.37651230267566e-63	Tnfaip8l1	66443
3.24901339049576e-67	0.537230114456885	0.704	0.362	5.69032205211427e-63	Pcbd1	13180
6.51535796655074e-67	0.921189364487295	0.761	0.461	1.1410997942617e-62	Ceacam10	26366
4.52984747737812e-66	0.634469940187598	0.545	0.212	7.93357487188004e-62	Itgb6	16420
4.64446710143908e-66	0.729230942656576	0.514	0.204	8.13431968146041e-62	Fermt1	241639
6.46267968905639e-66	0.603911567348077	0.609	0.275	1.13187372074134e-61	Nedd9	18003
1.66331104543854e-65	0.49950599863011	0.259	0.023	2.91312296498106e-61	Angptl4	57875
3.56992609945541e-65	1.1359957955248	0.718	0.415	6.25236857058621e-61	Ddit4	74747
5.88233709843909e-65	1.05027448924031	0.366	0.078	1.03023251942062e-60	Lgals4	16855
1.00855300249249e-64	0.897436698942675	0.255	0.023	1.76637972856535e-60	Fscn1	14086
1.0580575031488e-64	0.457506109774574	0.326	0.057	1.85308191101481e-60	Grasp	56149
1.17621106239649e-64	0.646289743825684	0.859	0.626	2.06001605468122e-60	Tkt	21881
1.32203185166832e-64	0.45058711473181	0.365	0.08	2.3154065850119e-60	Pparg	19016
1.76695828859543e-64	0.463115743645909	0.418	0.123	3.09465074664604e-60	Elk3	13713
1.79686642185118e-64	0.590163087136187	0.387	0.096	3.14703185123016e-60	Emp3	13732
5.61740058138922e-64	0.543885443297044	0.558	0.235	9.83831537824508e-60	Itgb4	192897
6.82027811052251e-64	0.644056469174943	0.776	0.479	1.19450350827691e-59	Cast	12380
7.43626395800552e-64	0.637653231736419	0.94	0.761	1.30238726960509e-59	Psme2	19188
8.63887632114414e-64	0.658255127873296	0.965	0.859	1.51301279888518e-59	Cyb5a	109672
1.19371398868085e-63	0.459273030017744	0.394	0.104	2.09067067977565e-59	Gsdmd	69146
1.81870260090818e-63	0.288020075899891	0.233	0.013	3.18527573523059e-59	Hnf4a	15378
2.04509024537726e-63	0.499612676135684	0.499	0.171	3.58177105575374e-59	Osbpl3	71720
2.48993041396679e-63	0.875433302476673	0.674	0.372	4.36086412702144e-59	Dusp5	240672
3.1381260997189e-63	0.721141538347712	0.702	0.379	5.49611405104769e-59	Zfp36l2	12193
4.59052424762831e-63	0.347814819993493	0.289	0.04	8.03984416729622e-59	Glipr1	73690
8.12647009386987e-63	0.633953028229216	0.566	0.232	1.42326997224037e-58	Pxdc1	66895
9.4518263416619e-63	0.636463609967312	0.513	0.205	1.65539286547867e-58	Plin2	11520
2.17893511437531e-62	0.512425790645275	0.984	0.907	3.81618695931691e-58	Cfl1	12631
2.29755558551035e-62	0.524470168819328	0.629	0.275	4.02393885246283e-58	Flna	192176
9.09225432727962e-62	0.327431709041281	0.938	0.788	1.59241742287975e-57	Dbi	13167
1.03925321045967e-61	0.621620682680849	0.879	0.589	1.82014807279907e-57	Lrrfip1	16978
1.88639214813468e-61	0.525736428749255	0.974	0.898	3.30382720824307e-57	Myl12a	67268
2.30200739493767e-61	0.597580790443994	0.96	0.782	4.03173575149383e-57	Tagln2	21346
2.85636243876394e-61	0.937837237202744	0.595	0.26	5.00263317525117e-57	Gm12840	NA
3.58414305908288e-61	0.49346161584801	0.581	0.263	6.27726815367776e-57	Slc25a24	229731
4.99486494029989e-61	0.660256852016669	0.582	0.269	8.74800645644122e-57	Tiparp	99929
7.99210034418052e-61	0.83646175331816	0.998	0.922	1.39973645427978e-56	Malat1	72289
8.09637818452407e-61	0.408373005809014	0.28	0.039	1.41799967523755e-56	Trim15	69097
9.37658020054764e-61	0.579390185646101	0.371	0.094	1.64221425632391e-56	Ltb	16994
1.00972464572726e-60	0.976429337333563	0.453	0.154	1.76843174452673e-56	Rbp1	19659
1.10182981993204e-60	0.517801750833251	0.576	0.269	1.92974474662898e-56	Dsg2	13511
3.11539935790523e-60	0.494367806058849	1	0.984	5.45631043543523e-56	H3f3b	15081
3.45127178769162e-60	0.530510271152373	0.432	0.14	6.04455740896311e-56	Dusp14	56405
3.83778792422948e-60	0.308106558649561	0.256	0.029	6.72150177049552e-56	Cyp2d22	56448
4.25821911312551e-60	0.622456078289014	0.875	0.519	7.45784495472801e-56	Plaur	18793
4.8246953140837e-60	0.47179224936197	0.975	0.904	8.4499713730862e-56	Usmg5	NA
1.16158485276622e-59	0.390716795628542	0.249	0.026	2.03439971113476e-55	Pkp1	18772
1.17998289944215e-59	0.352553429787881	0.332	0.07	2.06662205008299e-55	Rab11fip5	52055
1.46809008548916e-59	0.39241842518691	0.241	0.023	2.57121297572572e-55	Cyp2d10	13101
1.62022097418315e-59	0.733035135521831	0.935	0.731	2.83765501418436e-55	Mmp7	17393
1.73110005561011e-59	0.613284590823347	0.764	0.493	3.03184863739554e-55	Ifngr2	15980
2.94865746705539e-59	0.523003313112169	0.982	0.873	5.1642786878008e-55	Clic1	114584
4.31281004172442e-59	0.290686640074344	0.224	0.015	7.55345550707616e-55	Pilrb2	545812
4.59348737320041e-59	0.365402619448062	0.378	0.096	8.04503378542319e-55	Myo1b	17912
9.07197363694089e-59	0.736968489256648	0.447	0.151	1.58886546277383e-54	Bhlhe41	79362
1.09614527521686e-58	0.662906448993543	0.781	0.519	1.9197888350148e-54	Txnrd1	50493
1.11816505293981e-58	0.861106511870324	0.238	0.022	1.95835427371879e-54	Phgr1	53906
1.13544184282062e-58	0.521524263085434	0.462	0.167	1.98861284351603e-54	Dsc2	13506
1.35628792971986e-58	1.08588009445235	0.579	0.297	2.37540268011136e-54	Ero1l	50527
2.51120335643255e-58	1.28658457100729	0.651	0.338	4.39812155845597e-54	S100a8	20201
2.83089639644042e-58	0.429303281471794	0.495	0.193	4.95803194872576e-54	Plekha2	83436
5.16749606326448e-58	0.574000073795973	0.938	0.792	9.05035260520141e-54	App	11820
7.52579678347773e-58	0.465633589020968	0.512	0.201	1.31806804865829e-53	Trip10	106628
1.06690852135535e-57	0.358232829238094	0.349	0.082	1.86858358430176e-53	Rab7b	226421
1.43122132111401e-57	0.475136269392227	0.441	0.152	2.50664102179908e-53	Dusp7	235584
4.5271675708515e-57	0.737013026019207	0.807	0.5	7.92888128358932e-53	Slc2a1	20525
5.02199733080517e-57	0.302086274025288	0.174	0	8.79552612517217e-53	Tmprss11g	320454
5.3306472748808e-57	0.47161862464099	0.527	0.228	9.33609563722624e-53	Agpat2	67512
9.36187948097298e-57	0.574963846698664	0.831	0.595	1.63963957229761e-52	Itgb1	16412
9.39988279768161e-57	0.459404413552898	0.418	0.135	1.64629547318596e-52	Cyp2j6	13110
1.12266245738757e-56	0.58621154977739	0.735	0.449	1.96623102786859e-52	Plec	18810
1.46095798357261e-56	0.479427030255392	0.306	0.06	2.55872181242907e-52	Pdgfb	18591
2.55789126493108e-56	0.493014560166591	0.633	0.328	4.4798907614003e-52	Pls3	102866
3.38403344739723e-56	0.66952820483932	0.601	0.284	5.92679617977151e-52	Fosl1	14283
1.07066143471918e-55	0.569017940926359	0.86	0.56	1.87515643676717e-51	Cdc42ep5	58804
1.85684004053831e-55	0.594509243749867	0.918	0.731	3.25206964699879e-51	Eif6	16418
3.6507880609655e-55	0.518106255823901	0.972	0.871	6.39399020997498e-51	Arpc1b	11867
4.63934105818403e-55	0.712274585771068	0.889	0.702	8.12534192930351e-51	Scd2	20250
6.43473547876861e-55	0.592658285856958	0.449	0.16	1.12697957175153e-50	Egln3	112407
7.55607792271643e-55	0.593916122439981	0.555	0.248	1.32337148738455e-50	Phlda3	27280
1.00888626718298e-54	0.225232761929713	0.189	0.007	1.76696340834428e-50	Tinag	26944
1.22807158149655e-54	0.517438280034059	0.604	0.304	2.15084456783307e-50	Acot9	56360
1.61895304309479e-54	0.486402539375505	0.549	0.243	2.83543435967622e-50	Gcnt2	14538
1.88839323159519e-54	1.0628730768852	0.868	0.632	3.30733190581581e-50	Abhd2	54608
2.00630075028556e-54	0.459091939065724	0.514	0.228	3.51383513405013e-50	Lxn	17035
5.49996636149291e-54	0.550930514612993	0.62	0.336	9.63264108551869e-50	Cdcp1	109332
6.30765751189478e-54	0.547344961633207	0.467	0.179	1.10472313663325e-49	Ugdh	22235
9.87974249686837e-54	0.59885528048055	0.968	0.657	1.73033810090153e-49	Anxa3	11745
1.12491968501729e-53	0.515073459458396	0.762	0.485	1.97018433633929e-49	Ywhag	22628
1.7339868856266e-53	0.54330460675691	0.867	0.671	3.03690463148643e-49	Rap1b	215449
2.44172438963289e-53	0.332878099907431	0.298	0.06	4.27643609600304e-49	Igf2bp2	319765
3.20404275546336e-53	0.529711036604221	0.951	0.826	5.61156048191853e-49	Myl12b	67938
3.61146201873446e-53	0.625973364994704	0.869	0.638	6.32511457961153e-49	Sfr1	67788
4.97188472280285e-53	0.569565215181642	0.627	0.343	8.70775890351691e-49	Capn5	12337
5.25908089237974e-53	2.00881410036682	0.256	0.041	9.21075427491387e-49	Krt14	16664
6.09213072241733e-53	0.51307439830316	0.446	0.171	1.06697577472417e-48	Gda	14544
6.32545037730714e-53	0.414091401290785	0.439	0.152	1.10783937908157e-48	Crim1	50766
9.21361665748933e-53	0.441695889281516	0.516	0.228	1.61367282139268e-48	Parp8	52552
1.46846571018616e-52	0.51508337452569	0.634	0.314	2.57187084482004e-48	Epha2	13836
5.74250564258378e-52	0.335027438862913	0.228	0.026	1.00574243824212e-47	Ptpn22	19260
7.10271641742045e-52	0.433840110387289	0.433	0.151	1.24396975334702e-47	Kitl	17311
7.61434018235268e-52	0.331127676942117	0.248	0.036	1.33357553953725e-47	Mndal	100040462
1.76101657023285e-51	0.58141010723663	0.836	0.625	3.08424442110582e-47	Chic2	74277
1.97286527114514e-51	0.53432286564136	0.731	0.464	3.45527623588359e-47	Raph1	77300
4.21928254286753e-51	0.219585587839945	0.159	0.001	7.38965144557819e-47	Dsg3	13512
4.60277554355247e-51	0.25879578618262	0.262	0.045	8.0613010869778e-47	Ephx2	13850
5.14087815487998e-51	0.212234261953001	0.164	0.002	9.0037340004568e-47	Il1f6	54448
5.77739382972963e-51	0.451747382478127	0.495	0.207	1.01185275533885e-46	Phldb2	208177
7.14903500296158e-51	0.324297510729103	0.253	0.041	1.25208199041869e-46	Incenp	16319
7.69867028433522e-51	0.699432654072423	0.251	0.04	1.34834511359847e-46	Serpine1	18787
9.80138770625339e-51	0.61127299761463	0.88	0.659	1.71661504287322e-46	Nfkbia	18035
1.43170179421049e-50	0.283121781801442	0.258	0.043	2.50748252238025e-46	Rnf183	76072
1.94120889206296e-50	0.370272474992944	0.353	0.099	3.39983325355907e-46	Irx3	16373
2.1422577322414e-50	0.695799614154939	0.616	0.331	3.75195019224759e-46	Sdcbp2	228765
2.51664980206722e-50	0.524426070890056	0.888	0.713	4.40766046334053e-46	Uqcc2	67267
3.26767576509863e-50	0.588516210635067	0.964	0.832	5.72300733499374e-46	1810037I17Rik	67704
3.79932769971329e-50	0.808213016413574	0.755	0.451	6.65414253327786e-46	Plat	18791
3.92155130002231e-50	0.571453563735493	0.211	0.022	6.86820494685908e-46	Akap12	83397
3.9442190420847e-50	0.394860996665212	0.442	0.163	6.90790523030714e-46	Cttnbp2nl	80281
4.73989525179981e-50	0.681378694186239	0.312	0.073	8.30145254400218e-46	Fn1	14268
6.34295668148283e-50	0.233850138076897	0.211	0.021	1.1109054331949e-45	Wdr72	546144
6.7038223691411e-50	0.349563446348363	0.288	0.063	1.17410744973137e-45	Sirpa	19261
1.14568627061888e-49	0.460266965729678	0.338	0.096	2.00655493436191e-45	Slc39a6	106957
1.25837451513998e-49	0.553679204640661	0.684	0.399	2.20391712581615e-45	Mast4	328329
2.37309078365693e-49	0.415956673405044	0.961	0.916	4.15623119849675e-45	Edf1	59022
3.01551419124716e-49	0.551026142954959	0.848	0.604	5.28137155455027e-45	Idh1	15926
3.23272391326022e-49	0.607579867188069	0.16	0.003	5.66179266168394e-45	Nccrp1	233038
4.25396790747734e-49	0.502728234578638	0.593	0.319	7.45039939315582e-45	Colgalt1	234407
4.89705244944328e-49	1.03607330806756	0.184	0.012	8.57669765995496e-45	Sptssb	66183
4.0659744512987e-48	0.348516174120405	0.389	0.132	7.12114765400454e-44	P2ry2	18442
4.22361533033235e-48	0.506932908677277	0.528	0.249	7.39723988954407e-44	Mxd1	17119
9.78330524607586e-48	0.486630531410945	0.627	0.366	1.71344808079773e-43	Uap1	107652
1.27022236563116e-47	0.56047438138074	0.905	0.624	2.22466745116642e-43	Ctsh	13036
1.54973608624421e-47	0.39214813086476	0.4	0.131	2.71420778144812e-43	Wincr1	100040617
4.6804420050787e-47	0.482837774668341	0.827	0.605	8.19732612769484e-43	Gm2000	100038991
6.8985290875401e-47	0.262305560750447	0.274	0.057	1.20820838439177e-42	Mtmr11	194126
8.10082017714734e-47	0.582013938092729	0.251	0.557	1.41877764582559e-42	Gstm1	14862
9.43212657424192e-47	0.510213894269727	0.904	0.753	1.65194264821273e-42	Hcfc1r1	353502
9.75189444759208e-47	0.334871680829119	0.165	0.007	1.70794679355128e-42	Krt13	16663
1.01364274963973e-46	0.902766896144747	0.171	0.01	1.77529391171902e-42	Sncg	20618
1.11675584078989e-46	0.493789606126721	0.794	0.54	1.95588617955941e-42	Plpp2	50784
1.32044776396794e-46	0.506567678818439	0.854	0.631	2.31263221381345e-42	Sri	109552
2.01734841240831e-46	0.538187537666388	0.438	0.179	3.53318400949191e-42	Plk3	12795
2.41423412193668e-46	0.62861377648436	0.778	0.499	4.22828964115991e-42	Hk2	15277
2.55390446909975e-46	0.516502943897431	0.674	0.425	4.47290828718131e-42	Abca3	27410
3.16285662985533e-46	0.391085257641996	0.428	0.168	5.53942710152862e-42	Vtcn1	242122
7.35503969064265e-46	0.411021308276435	0.978	0.696	1.28816165141915e-41	Anxa1	16952
1.40049623286542e-45	0.482740788767613	0.872	0.713	2.4528291022405e-41	Actr3	74117
5.14257187430737e-45	0.728048431690283	0.344	0.113	9.00670038066193e-41	Ankrd37	654824
5.50576970472973e-45	0.48818523620054	0.812	0.59	9.64280506086364e-41	Card19	68480
9.13502024310247e-45	0.406945579004927	0.449	0.182	1.59990744537697e-40	Samd9l	209086
1.30156845959361e-44	0.408252924488565	0.495	0.231	2.27956700013225e-40	Map4k4	26921
1.46369033917602e-44	0.26177517025952	0.238	0.043	2.56350726003288e-40	Mcub	66815
1.54984100920501e-44	0.716605378547726	0.761	0.552	2.71439154352165e-40	Pdzk1ip1	67182
1.61990246007886e-44	0.555439306280776	0.907	0.759	2.83709716858212e-40	Ucp2	22228
2.75390414827634e-44	0.214731951558239	0.182	0.016	4.82318772529118e-40	Rhof	23912
2.76077331044109e-44	0.614124110540831	0.939	0.794	4.83521837590652e-40	Lmna	16905
5.12431152834701e-44	0.41815438875397	0.636	0.377	8.97471921074695e-40	Ninj1	18081
5.27689519681294e-44	0.309579657919117	0.262	0.056	9.24195424769819e-40	Rgs10	67865
6.02912892777918e-44	0.393258687280324	0.455	0.201	1.05594164041125e-39	Efnb1	13641
9.79749855005876e-44	0.464000055064162	0.864	0.657	1.71593389605729e-39	Anxa7	11750
1.24704883211072e-43	0.27829445202506	0.261	0.058	2.18408132455871e-39	Cd276	102657
1.27593178995791e-43	0.489030453948981	0.559	0.296	2.23466693693228e-39	Acp5	11433
1.58969126662345e-43	0.259733395181762	0.219	0.035	2.78418528436431e-39	Fzd7	14369
1.73618620356777e-43	0.686068330842168	0.752	0.448	3.04075651692858e-39	Id1	15901
2.41230327507796e-43	0.389851560676828	0.678	0.421	4.22490795597153e-39	Plp2	18824
3.48521631386448e-43	0.410902706375646	0.476	0.222	6.10400785210225e-39	B3gnt3	72297
3.57961624625742e-43	0.421034936974888	0.542	0.26	6.26933989369525e-39	Tnfaip3	21929
5.62591996689786e-43	0.525154486068957	0.162	0.011	9.85323623002491e-39	Col17a1	12821
5.69213979588908e-43	0.464473221142694	0.787	0.593	9.96921363852014e-39	Glo1	109801
7.38739582720782e-43	0.629396014417505	0.149	0.006	1.29382850517718e-38	Peg10	170676
1.06406360089516e-42	0.395454074936866	0.487	0.23	1.86360099060778e-38	Itpr3	16440
1.38210839222132e-42	0.285727410710304	0.207	0.029	2.42062463813642e-38	2310007B03Rik	NA
1.45127861753193e-42	0.472208238838327	0.671	0.404	2.54176937074542e-38	S100a13	20196
3.45283588868337e-42	0.423241782958392	0.667	0.396	6.04729677544006e-38	Slk	20874
3.8021883323536e-42	0.500286883400942	0.655	0.393	6.6591526452841e-38	Marcks	17118
5.77927546267076e-42	0.555096074285811	0.933	0.666	1.01218230453216e-37	Elf3	13710
8.48532725986578e-42	0.295912808920894	0.348	0.12	1.48612021629289e-37	Tmem185b	226351
1.26426333958514e-41	0.602112936398179	0.315	0.094	2.21423081294941e-37	Muc1	17829
1.27775917836676e-41	0.339178292820142	0.42	0.173	2.23786742499154e-37	Kctd10	330171
1.28584128618058e-41	0.356235367030326	0.356	0.125	2.25202242861667e-37	Inhbb	16324
1.50220519698489e-41	0.417654488793075	0.432	0.179	2.63096218199933e-37	Map1b	17755
1.87009848453598e-41	0.428243336331336	0.426	0.182	3.27529048581631e-37	Stn1	108689
2.750290698678e-41	0.649379178452351	0.893	0.7	4.81685912966465e-37	Car2	12349
3.04726721163161e-41	0.282877925276746	0.204	0.031	5.33698379445161e-37	Clic3	69454
4.12938490547937e-41	0.618381646211205	0.208	0.032	7.23220472345657e-37	Ankrd1	107765
4.1299212513924e-41	0.28014091214922	0.3	0.084	7.23314407968865e-37	Celsr2	53883
4.19645507265258e-41	0.28710081953962	0.232	0.044	7.34967141424373e-37	Mall	228576
4.30609816430749e-41	0.215638685675814	0.167	0.015	7.54170032496814e-37	Scn8a	20273
4.81076728665679e-41	0.448643696941641	0.676	0.421	8.42557782585071e-37	Galnt3	14425
5.56875887453382e-41	0.449943889560728	0.945	0.66	9.75312429285853e-37	Tnfrsf12a	27279
6.40429901693211e-41	0.3759775294188	0.446	0.191	1.12164892982549e-36	Mmp14	17387
7.02363724258854e-41	0.365222819084015	0.387	0.146	1.23011982666696e-36	Ube2l6	56791
1.36762396702737e-40	0.489350100790855	0.866	0.621	2.39525661585174e-36	Ets2	23872
3.22582214866293e-40	0.204724814930478	0.165	0.015	5.64970491116825e-36	Pdzrn3	55983
4.16561245012561e-40	0.353811287238589	0.402	0.158	7.29565364514999e-36	Pfkp	56421
4.72073908721058e-40	0.389952324194853	0.3	0.092	8.26790243734062e-36	Trim13	66597
7.86977869130317e-40	0.53869932597103	0.922	0.753	1.37831303999484e-35	Higd1a	56295
7.9465823954584e-40	0.311163319544118	0.335	0.113	1.39176444074058e-35	Gsap	212167
8.15548009125556e-40	0.451377623715406	0.672	0.435	1.4283507831825e-35	Frk	14302
8.95252111084832e-40	0.201615849811097	0.125	0.001	1.56794454735398e-35	Gm4610	100043726
8.99222968562687e-40	0.617077801465076	0.475	0.236	1.57489910714069e-35	Aldh1a1	11668
1.13214839646248e-39	0.542041963307079	0.152	0.01	1.98284470156439e-35	Csf3	12985
1.19107938746678e-39	0.299348171710417	0.159	0.013	2.08605643920932e-35	4631405K08Rik	NA
1.24770575952264e-39	0.620970530883979	0.992	0.93	2.18523186722795e-35	Bsg	12215
1.38749625866328e-39	0.424825020375059	0.793	0.512	2.43006094742286e-35	Flnb	286940
1.81952911575739e-39	0.345770917225519	0.345	0.122	3.1867232933375e-35	Npc1	18145
1.95455719275854e-39	0.348963077462342	0.391	0.157	3.4232114673973e-35	Xdh	22436
2.16810769667747e-39	0.226701126299035	0.208	0.036	3.79722381996092e-35	Srd5a1	78925
2.65428001312887e-39	0.255420947601536	0.134	0.004	4.6487060149939e-35	H60c	670558
3.25562204094897e-39	0.314540604093482	0.374	0.135	5.70189644251803e-35	Cd200r3	74603
3.4996945310089e-39	0.560092774657264	0.701	0.456	6.12936500160899e-35	Rhoc	11853
3.5190872996462e-39	0.253946016052031	0.216	0.041	6.16332949660036e-35	Shf	435684
4.28467170974086e-39	0.37319077523213	0.506	0.25	7.50417403244014e-35	Mgat4b	103534
5.24057659263449e-39	0.429584156579204	0.776	0.559	9.17834584434005e-35	Stx7	53331
5.36834759023164e-39	0.406918669960443	0.931	0.795	9.4021239695317e-35	Snrpg	68011
5.49672953853296e-39	0.271583488357807	0.271	0.073	9.62697211378663e-35	Adgre5	26364
6.01457060677998e-39	0.365976880219415	0.507	0.256	1.05339189607145e-34	Tmem43	74122
8.67508083212776e-39	0.416670246886822	0.622	0.391	1.51935365693886e-34	Atp1b3	11933
9.16126427529165e-39	0.401685534950373	0.586	0.324	1.60450382517458e-34	Sept9	53860
1.08630936110565e-38	0.342380525679841	0.395	0.163	1.90256221504043e-34	Car13	71934
1.336421967142e-38	0.437809105681782	0.884	0.676	2.3406094332525e-34	Serpinb6a	20719
1.5127039774476e-38	0.334631798277162	0.305	0.096	2.64934974610173e-34	Cnnm2	94219
1.76728842830666e-38	0.468593074746758	0.742	0.5	3.09522895333629e-34	Itga6	16403
3.10310883950088e-38	0.406035082863401	0.869	0.723	5.43478482150184e-34	Bag1	12017
3.90550598633269e-38	0.335240395135351	0.141	0.008	6.84010318446308e-34	Trp63	22061
4.94879274222601e-38	0.467952730133099	0.775	0.548	8.66731560873463e-34	Ccser2	72972
5.26076050756822e-38	0.423783000244374	0.785	0.586	9.21369595295499e-34	Trappc4	60409
5.9040871537995e-38	0.405124056850088	0.616	0.357	1.03404182411644e-33	Tnfaip8	106869
6.47539334782906e-38	0.34989420367687	0.829	0.529	1.13410039093878e-33	Lgals3bp	19039
6.59521233379792e-38	0.376488281803088	0.496	0.247	1.15508548814137e-33	5730559C18Rik	NA
6.90883184820577e-38	0.266364979768691	0.265	0.069	1.21001280989476e-33	Trip6	22051
8.24539979312697e-38	0.373372196737843	0.539	0.266	1.44409931976826e-33	Scara3	219151
8.89000069917907e-38	0.321368876296215	0.309	0.099	1.55699472245422e-33	Ptprs	19280
1.13156523717322e-37	0.445383253393556	0.653	0.399	1.98182335638518e-33	Tjp3	27375
1.57081870375174e-37	0.434864414720065	0.648	0.393	2.7511318777508e-33	Csnk1e	27373
1.63622256194192e-37	0.359405624204068	0.387	0.163	2.86568019498508e-33	Rab32	67844
2.01241576406361e-37	0.214291165394923	0.204	0.036	3.524544969181e-33	Kit	16590
2.03714463432245e-37	0.296162609035513	0.321	0.104	3.56785511255233e-33	Cavin1	19285
2.03933305191392e-37	0.35188121111743	0.976	0.916	3.57168790712204e-33	Sem1	20422
2.2037387167104e-37	0.224197111148383	0.144	0.01	3.8596279884466e-33	Col27a1	373864
2.48526412650332e-37	0.435838805426318	0.285	0.089	4.35269159115792e-33	Nectin1	58235
3.7408202669394e-37	0.460264452345184	0.569	0.338	6.55167261551766e-33	Vamp5	53620
3.83231205166508e-37	0.445122567086201	0.846	0.662	6.71191132728623e-33	Ech1	51798
5.12917297595083e-37	0.423379543078257	0.976	0.897	8.98323355008029e-33	Btg1	12226
6.25948213056325e-37	0.435391024830985	0.967	0.865	1.09628570034685e-32	Hmgn1	15312
6.77712123454145e-37	0.72831070041129	0.281	0.085	1.18694501301759e-32	Adm	11535
8.75901151679905e-37	0.370563776100954	0.891	0.757	1.53405327705219e-32	Trir	68544
8.89702943064221e-37	0.348486989349001	0.282	0.084	1.55822573448268e-32	Ltc4s	17001
9.49495239307468e-37	0.404258664895329	0.816	0.636	1.6629459621231e-32	Znhit1	70103
1.00686408519348e-36	0.500632813358107	0.134	0.007	1.76342175880786e-32	Crabp2	12904
1.04771181102545e-36	0.323958814263621	0.405	0.175	1.83496246582998e-32	Frrs1	20321
1.64039409052307e-36	0.203641065799148	0.188	0.03	2.8729862101421e-32	Porcn	53627
2.30635997579863e-36	0.34982205934937	0.38	0.162	4.03935886161372e-32	Magohb	66441
2.38886906022159e-36	0.407988225824936	0.693	0.445	4.1838652720721e-32	Tjp2	21873
2.8748086429985e-36	0.523271233354295	0.565	0.332	5.03493985734757e-32	Lrrc8a	241296
3.04612005143232e-36	0.309436509972587	0.145	0.012	5.33497465807856e-32	Tns4	217169
3.09009166976599e-36	0.395054722136964	0.589	0.354	5.41198655042816e-32	Trim8	93679
4.17872673014891e-36	0.359193158131134	0.546	0.308	7.3186219951828e-32	Pnp	18950
5.02983086337674e-36	0.301849828188278	0.3	0.096	8.80924577411803e-32	Pard6g	93737
5.45833333064545e-36	0.472223440311651	0.748	0.528	9.55972499529244e-32	Itgav	16410
6.73237453653368e-36	0.349562452132043	0.995	0.969	1.17910807632851e-31	Ptma	19231
1.05490891199872e-35	0.471745910518493	0.907	0.771	1.84756746847456e-31	Pgam1	18648
1.19483418105574e-35	0.419407361371386	0.865	0.715	2.09263258470102e-31	Cltb	74325
1.36441906107971e-35	0.289866560279853	0.241	0.06	2.389643543575e-31	Flrt3	71436
1.71827601339359e-35	0.601440652144135	0.536	0.293	3.00938860985754e-31	Slfn2	20556
1.72994923507511e-35	0.342410436270018	0.667	0.412	3.02983309031055e-31	Rbpms	19663
3.09481336386058e-35	0.800186465945198	0.141	0.012	5.42025612546543e-31	Calcb	116903
3.10671522723387e-35	0.374335324400707	0.494	0.26	5.4411010489774e-31	B4galt6	56386
6.59735092774838e-35	0.20611700006493	0.176	0.027	1.15546004148585e-30	Tmprss6	71753
7.83495930245287e-35	0.44078294629154	0.709	0.464	1.3722147722316e-30	Nrip1	268903
1.0245697474934e-34	0.317471976092617	0.382	0.166	1.79443145575994e-30	Rps6ka4	56613
1.24795347045669e-34	0.445274598386395	0.594	0.381	2.18566570815784e-30	Pold4	69745
1.30844570903929e-34	0.353761163733718	0.934	0.81	2.29161181481142e-30	Atp6v1g1	66290
1.40968048805488e-34	0.406352257861689	0.838	0.67	2.46891440677931e-30	Calm3	12315
2.10271888279733e-34	0.395855536258376	0.561	0.328	3.68270185133125e-30	Ftl1-ps1	634386
2.19235854878876e-34	0.291208288040254	0.994	0.974	3.83969676234864e-30	Myl6	17904
2.49566638520947e-34	0.727331902771376	0.514	0.277	4.37091010705586e-30	S100a9	20202
2.53404569242071e-34	0.228908777776062	0.251	0.07	4.43812762570564e-30	Eva1c	70967
3.11280359258704e-34	0.43805394767397	0.769	0.554	5.45176421205694e-30	Nectin2	19294
3.54964287094025e-34	0.361052443108666	0.416	0.196	6.21684452416476e-30	Igsf8	140559
5.10258227782629e-34	0.368250917045548	0.381	0.169	8.93666260138497e-30	Mtss1	211401
7.97199991650031e-34	0.327718063049761	0.285	0.095	1.39621606537586e-29	Cd68	12514
7.98076295938829e-34	0.399569685745921	0.542	0.322	1.39775082470727e-29	Mphosph6	68533
1.02983799834351e-33	0.232730004628692	0.182	0.032	1.80365827029882e-29	Trpv4	63873
1.26732357641807e-33	0.393580422789349	0.838	0.663	2.2195905117386e-29	Sh3glb1	54673
1.52446941717531e-33	0.455887956244081	0.341	0.129	2.66995573724084e-29	Oasl1	231655
2.14087739412683e-33	0.534229276166578	0.799	0.532	3.74953266807373e-29	Gprc5a	232431
4.19458044795503e-33	0.377113726790833	0.965	0.851	7.34638819654843e-29	Rab11a	53869
4.37914405561901e-33	0.409833615334483	0.48	0.26	7.66963289901113e-29	Smpdl3a	57319
4.52241970144714e-33	0.54871871671207	0.886	0.715	7.92056586511452e-29	Cebpb	12608
5.81289013965064e-33	0.327759136942211	0.385	0.168	1.01806957905841e-28	Muc20	224116
6.21084471589521e-33	0.316059749130618	0.327	0.129	1.08776734354189e-28	Slco3a1	108116
6.75374609154973e-33	0.407954557131383	0.541	0.328	1.18285109047402e-28	Fndc3b	72007
8.2618984314711e-33	0.296657514162973	0.346	0.141	1.44698889128785e-28	St3gal4	20443
8.37708563801119e-33	0.308556738407328	0.424	0.204	1.46716277864128e-28	Sfxn3	94280
8.99483187265354e-33	0.329765149918827	0.393	0.179	1.57535485417654e-28	Zfp263	74120
9.91105172850806e-33	0.363725857060043	0.953	0.893	1.7358215997309e-28	Tmem258	69038
1.49463724897211e-32	0.873417610071944	0.4	0.178	2.61770767784976e-28	Sftpd	20390
1.71504145859689e-32	0.425346991020693	0.998	0.993	3.0037236105866e-28	Ftl1	14325
2.09489329529628e-32	0.367570586418433	0.605	0.369	3.6689961173819e-28	Mgat4a	269181
2.23745082028428e-32	0.419970344274546	0.898	0.704	3.91867136664588e-28	Anxa5	11747
2.68027497734577e-32	0.37160679579424	0.908	0.793	4.69423359532338e-28	Mrpl33	66845
2.74271511652552e-32	0.376749096563858	0.731	0.513	4.8035912550828e-28	Mvp	78388
2.98228544939434e-32	0.290770122152008	0.391	0.18	5.22317473606924e-28	Bnip2	12175
3.33834316688942e-32	0.542479484713857	0.896	0.762	5.84677422249014e-28	Tubb4b	227613
3.8682229416526e-32	0.34068284940571	0.496	0.276	6.77480566001037e-28	Etv3	27049
4.55799489466267e-32	0.633364767190669	0.569	0.315	7.98287225851221e-28	Arl14	71619
6.13878060319954e-32	0.348208908654851	0.625	0.404	1.07514603484437e-27	Tnks2	74493
9.9239223058228e-32	0.32327338001713	0.388	0.179	1.73807575264181e-27	Wwtr1	97064
1.03836712872975e-31	0.398747762691725	0.758	0.569	1.81859618925728e-27	Anxa11	11744
1.04797131012166e-31	0.40904328204836	0.867	0.729	1.83541695254708e-27	Metap2	56307
1.17031966420233e-31	0.340236869804998	0.429	0.216	2.04969785988396e-27	Tmem120a	215210
1.53824964948918e-31	0.269307349976348	0.315	0.121	2.69409043611534e-27	Egfr	13649
2.09071676326092e-31	0.244636195233711	0.209	0.051	3.66168133917518e-27	Marveld1	277010
3.51369996926244e-31	0.393595819932306	0.755	0.54	6.15389412616623e-27	Vasp	22323
4.62983444455093e-31	0.292634614078638	0.389	0.179	8.1086920461865e-27	Myo18a	360013
6.05699057235583e-31	0.314712606242423	0.328	0.135	1.0608213288424e-26	Ptpn13	19249
6.64282234534502e-31	0.299208548548425	0.32	0.126	1.16342390556373e-26	Piga	18700
8.29111819829582e-31	0.270420700516146	0.336	0.14	1.45210644124953e-26	Rhod	11854
8.35162370981299e-31	0.375115145118471	0.453	0.229	1.46270337653665e-26	Ccl2	20296
9.36241324963271e-31	0.277995827756074	0.111	0.005	1.63973305654067e-26	Vsig2	57276
9.63358491905766e-31	0.416603746236365	0.738	0.548	1.68722606272376e-26	Ppdpf	66496
1.64651754980792e-30	0.272387834843481	0.295	0.109	2.88371083673359e-26	Ece1	230857
1.68020461418324e-30	0.36627052495442	0.546	0.327	2.94271036128052e-26	Ebpl	68177
1.75263887628157e-30	0.351031657735333	0.939	0.772	3.06957172791955e-26	Smim22	432995
2.36166842503487e-30	0.289112770912634	0.246	0.076	4.13622607960607e-26	Entpd7	93685
3.08643237738453e-30	0.447697743144757	0.582	0.35	5.40557766575127e-26	Camk2n1	66259
3.63947482830551e-30	0.402950823463188	0.3	0.112	6.37417621429427e-26	Gm15848	102640771
5.21377569903986e-30	0.32037321798482	0.573	0.355	9.13140675929842e-26	Mif4gd	69674
5.55750163748055e-30	0.382893470495083	0.588	0.377	9.73340836788343e-26	Pycard	66824
6.29005795672616e-30	0.213698898066038	0.253	0.082	1.10164075054102e-25	Ikbke	56489
7.28750956005684e-30	0.40380178396424	0.728	0.526	1.27633442434835e-25	Skil	20482
8.07236281988862e-30	0.457972665896481	0.995	0.947	1.41379362427529e-25	Krt19	16669
9.83823984639242e-30	0.239411382665587	0.411	0.184	1.72306932669717e-25	Mecom	14013
1.19924398891322e-29	0.386327788218175	0.752	0.566	2.10035592218262e-25	Ptbp3	230257
1.22700211899896e-29	0.231316099067169	0.244	0.077	2.14897151121478e-25	Il3ra	16188
1.29226839656602e-29	0.380588515450543	0.549	0.301	2.26327886974572e-25	Gm20186	100504344
1.37153811235912e-29	0.41126472611679	0.628	0.428	2.40211184998577e-25	Mafg	17134
1.42255717820117e-29	0.270746392642355	0.195	0.046	2.49146664190153e-25	Col18a1	12822
1.43620754457269e-29	0.417569298782366	0.894	0.707	2.51537389356461e-25	F11r	16456
1.83823522507248e-29	0.337891234438664	0.671	0.44	3.21948517319195e-25	Lad1	16763
2.27439818544079e-29	0.318523945624982	0.486	0.275	3.983380981981e-25	2610528J11Rik	66451
2.92387710844353e-29	0.207704349774687	0.209	0.056	5.12087836772799e-25	Prrg4	228413
3.37303817131574e-29	0.312409887400773	0.461	0.254	5.90753905324239e-25	Crybg1	11630
3.85982504605582e-29	0.373552671944866	0.865	0.646	6.76009758566216e-25	Tmc4	353499
4.13711945336746e-29	0.205710239993457	0.235	0.069	7.24575101062777e-25	Ifi204	15951
4.2769159517917e-29	0.277776654368274	0.255	0.085	7.49059059796798e-25	Cebpa	12606
5.9414222669081e-29	0.303389354634897	0.369	0.172	1.04058069582628e-24	Sept11	52398
7.47987881056256e-29	0.20851463955053	0.142	0.021	1.31002597488193e-24	Has3	15118
7.52163801338189e-29	0.367079462415338	0.892	0.774	1.3173396816637e-24	Dap	223453
9.59121881644745e-29	0.298610399289333	0.414	0.207	1.67980606351261e-24	Igsf3	78908
1.06870089516646e-28	0.38015257879556	0.878	0.724	1.87172274779454e-24	Ywhah	22629
2.12527521681565e-28	0.641595547684979	0.322	0.129	3.72220701473093e-24	Cxcl3	330122
2.3690462345133e-28	0.34370962059395	0.946	0.823	4.14914757512659e-24	Sdcbp	53378
2.51822012327674e-28	0.33823820986208	0.598	0.388	4.41041072390688e-24	Chmp1b	67064
2.72480683953269e-28	0.294341089653143	0.399	0.198	4.77222669875755e-24	Reep4	72549
2.83551349523117e-28	0.371799991226526	0.899	0.721	4.96611833554787e-24	Lsr	54135
3.14421046457684e-28	0.374774869263187	0.987	0.916	5.50677020765988e-24	Krt8	16691
3.83602732811116e-28	0.369691111551055	0.259	0.091	6.71841826245388e-24	Kctd11	216858
4.24252542692176e-28	0.229100346731858	0.44	0.223	7.43035903271076e-24	Cda	72269
4.4157084046893e-28	0.23526492025991	0.308	0.128	7.73367169997283e-24	Pip5k1c	18717
5.41142864854597e-28	0.341349886173482	0.976	0.918	9.4775761350634e-24	Dynll1	56455
5.83255891408466e-28	0.277123442859046	0.331	0.142	1.02151436821279e-23	Rhbdf2	217344
6.13960662877569e-28	0.327652172386684	0.592	0.378	1.07529070496377e-23	Zmiz1	328365
7.21801192587677e-28	0.278016342009517	0.414	0.191	1.26416260869806e-23	Meis2	17536
7.6754041587104e-28	0.676331325890848	0.113	0.01	1.34427028435654e-23	Npy	109648
8.24530484773279e-28	0.293869091865441	0.735	0.501	1.44408269103192e-23	Lamc2	16782
1.25557336923448e-27	0.334663360147396	0.542	0.34	2.19901119887727e-23	Myo1c	17913
1.2907483293854e-27	0.330881091602612	0.968	0.866	2.26061662408559e-23	Ezr	22350
1.3286468967917e-27	0.42960737024297	0.969	0.844	2.32699217504098e-23	Junb	16477
1.50981387530193e-27	0.338728613987484	0.541	0.335	2.64428802120381e-23	Pkp3	56460
2.25047725439006e-27	0.362275864985567	0.651	0.462	3.94148586333875e-23	Stk25	59041
2.40445618516687e-27	0.29558438957996	0.445	0.243	4.21116456270126e-23	Nfe2l3	18025
2.79700262629969e-27	0.330913564297541	0.771	0.589	4.89867039970128e-23	Rexo2	104444
3.31423785620229e-27	0.34920502756358	0.691	0.496	5.8045561813527e-23	Ube2f	67921
3.63343503643837e-27	0.21895475797743	0.279	0.104	6.36359812281817e-23	Amotl1	75723
3.91433161693707e-27	0.273777219898122	0.294	0.12	6.85556039390358e-23	C130074G19Rik	226777
4.17817310503296e-27	0.319965798529234	0.949	0.855	7.31765237615473e-23	Rps27rt	100043813
4.28905492431674e-27	0.320282939790796	0.405	0.209	7.51185079444833e-23	Pla2g4a	18783
6.8138928969174e-27	0.336710458107794	0.987	0.965	1.19338520196611e-22	Cd24a	12484
8.26421141758319e-27	0.345092334960398	0.72	0.54	1.44739398767552e-22	Coro1b	23789
8.55534289691245e-27	0.220194334491211	0.249	0.088	1.49838275496525e-22	Plekha7	233765
8.99511311640991e-27	0.379733628256675	0.672	0.496	1.57540411120803e-22	Mkrn1	54484
1.16072882099818e-26	0.22910356006124	0.288	0.115	2.03290045709621e-22	Epn2	13855
1.22456344193871e-26	0.373196630349836	0.625	0.402	2.14470041221146e-22	Nfkbiz	80859
1.33034351622068e-26	0.231891455037994	0.361	0.168	2.3299636343089e-22	Sh3pxd2b	268396
1.45398210745364e-26	0.313256269869341	0.605	0.401	2.54650426299431e-22	Tnfrsf1a	21937
1.59356556822072e-26	0.328048026620107	0.361	0.173	2.79097073618177e-22	Atrn	11990
1.75078495024956e-26	0.359980735131045	0.632	0.429	3.06632476186709e-22	Nfkb1	18033
1.92578556922887e-26	0.246306761371755	0.213	0.063	3.37282084594744e-22	Sema7a	20361
2.06169445654867e-26	0.326792640624752	0.894	0.765	3.61085167119934e-22	Polr2f	69833
2.75151427909433e-26	0.345391356033117	0.669	0.449	4.81900210840581e-22	Frmd4b	232288
2.79046281926388e-26	0.364659212386584	0.515	0.316	4.88721658165875e-22	Pcdh1	75599
2.99742814542353e-26	0.420337599180438	0.774	0.556	5.24969565389477e-22	Pbx1	18514
3.37622686778176e-26	0.322697754039396	0.485	0.267	5.91312373623298e-22	Hpn	15451
3.39297605685386e-26	0.263874669455124	0.248	0.088	5.94245826597385e-22	Ltbp2	16997
4.08588533112053e-26	0.321833035929927	0.666	0.44	7.1560195689245e-22	Me1	17436
4.52015072788877e-26	0.335215707293903	0.901	0.762	7.91659198482438e-22	Ubxn1	225896
4.69782411694783e-26	0.373756201221005	0.779	0.605	8.22776915842243e-22	Adam10	11487
4.79521272467328e-26	0.328928537158993	0.494	0.274	8.39833556599279e-22	Nipal1	70701
4.91061836824673e-26	0.65821908930349	0.273	0.107	8.60045701014732e-22	Serping1	12258
5.16673961383988e-26	0.228261540993024	0.286	0.115	9.04902775967917e-22	Dok1	13448
6.88687057128154e-26	0.341259398705504	0.888	0.772	1.20616651185425e-21	Zfp706	68036
8.10404226716605e-26	0.275657237286512	0.504	0.304	1.41934196267146e-21	Cotl1	72042
9.41342124302457e-26	0.257101962895467	0.254	0.093	1.64866659650332e-21	Bcl2l11	12125
9.46104781776011e-26	0.206565279303786	0.152	0.031	1.65700791480251e-21	Kif23	71819
9.88422324488338e-26	0.33470653041742	0.921	0.761	1.73112285910888e-21	Bri3	55950
1.01781189963428e-25	0.355527822318472	0.782	0.602	1.78259576101947e-21	Krtcap3	69815
1.46447131933033e-25	0.272218953394198	0.687	0.429	2.56487506867514e-21	Gde1	56209
1.48990948224007e-25	0.342068755399074	0.606	0.408	2.60942746719525e-21	Bcl2l1	12048
1.9996506240986e-25	0.230046933153157	0.155	0.033	3.50218810304629e-21	Axl	26362
2.21943411235114e-25	0.330110699095961	0.648	0.429	3.88711690437178e-21	Lama5	16776
2.40753529842641e-25	0.23946266898777	0.293	0.121	4.21655732166401e-21	Kifc3	16582
3.08156791699951e-25	0.248110472418619	0.212	0.068	5.39705804983295e-21	Rflnb	76566
3.68916610502303e-25	0.30037274825829	0.642	0.449	6.46120551633734e-21	Ap1s1	11769
4.26622398956724e-25	0.407978453907496	0.1	0.008	7.47186469532806e-21	Gkn3	68888
5.45199325969182e-25	0.422438491822941	0.648	0.476	9.54862099502425e-21	B4galt1	14595
5.45977342001808e-25	0.334921482125486	0.626	0.391	9.56224716781967e-21	Noxo1	71893
5.93090280738845e-25	0.343231940772132	0.786	0.632	1.03873831768601e-20	Ostf1	20409
5.97411286280792e-25	0.354063132151926	0.701	0.538	1.04630612679218e-20	Cyth2	19158
6.53584715007827e-25	0.353341826762947	0.716	0.517	1.14468826986471e-20	Irf2bp2	270110
8.84088395071713e-25	0.351517809823276	0.728	0.568	1.5483924151286e-20	Atxn10	54138
9.09913982803838e-25	0.371763485440479	0.438	0.235	1.59362334948264e-20	Aspa	11484
9.76176572990813e-25	0.353200890220991	0.591	0.404	1.70967564993611e-20	Mal2	105853
9.98406558437362e-25	0.281939602531402	0.562	0.343	1.7486092464472e-20	Gipc2	54120
1.09448906056777e-24	0.205722951087468	0.268	0.107	1.91688814067839e-20	Tpm3-rs7	621054
1.18721966652107e-24	0.399202448320276	0.639	0.461	2.079296523945e-20	Shroom3	27428
1.38690203545512e-24	0.229768203562763	0.264	0.102	2.42902022489609e-20	Rasgef1a	70727
1.49197760319233e-24	0.276421414750605	0.432	0.25	2.61304957423104e-20	Bak1	12018
2.21311884293165e-24	0.353126385406465	0.627	0.421	3.87605634151049e-20	Grpel2	17714
2.40158876461066e-24	0.305895927205852	0.346	0.168	4.20614256233912e-20	Malt1	240354
2.43232475305903e-24	0.339604699065233	0.854	0.668	4.25997357250758e-20	Ywhaz	22631
2.7526338774526e-24	0.33952240162731	0.838	0.704	4.82096297297048e-20	Chmp5	76959
2.85850995631289e-24	0.383906598599022	0.672	0.501	5.0063943374864e-20	Uchl3	50933
3.4225249020757e-24	0.205072718065274	0.209	0.069	5.99421011349539e-20	Lipa	16889
3.74253441824924e-24	0.325888607526969	0.491	0.302	6.55467478012172e-20	Ikzf2	22779
4.19091832652063e-24	0.210991856489886	0.266	0.107	7.33997435706824e-20	Hacd4	66775
4.5622207861242e-24	0.334313636917356	0.611	0.424	7.99027348481793e-20	Cdc42se1	57912
7.41605284949784e-24	0.20165817319594	0.224	0.079	1.29884749606105e-19	Micall2	231830
8.35763835830027e-24	0.322574983319145	0.454	0.273	1.46375678207271e-19	Fam102a	98952
8.94329043288436e-24	0.31363928383528	0.5	0.296	1.56632788641537e-19	Zfand2a	100494
1.03631693501238e-23	0.233681367683882	0.155	0.037	1.81500547998068e-19	Duoxa1	213696
1.14551688624576e-23	0.268719629543188	0.439	0.241	2.00625827457082e-19	Mid1ip1	68041
1.1905079121236e-23	0.274747267563784	0.674	0.501	2.08505555729328e-19	Pigyl	66268
1.50184083498604e-23	0.232265398570635	0.391	0.207	2.63032403839454e-19	Sh3kbp1	58194
2.54283892051125e-23	0.352195581987343	0.814	0.62	4.4535280853834e-19	Jup	16480
2.87178949122498e-23	0.217392800542788	0.226	0.082	5.02965211493143e-19	Il18r1	16182
3.16314196871522e-23	0.324629779250078	0.353	0.174	5.53992684400784e-19	Pfkfb3	170768
3.41328178826613e-23	0.449527824100348	0.679	0.48	5.97802172396929e-19	Krt23	94179
3.69932643244133e-23	0.304048199215191	0.887	0.748	6.47900031377775e-19	Arpc5	67771
3.8491897795711e-23	0.314773444040384	0.662	0.47	6.74147097994083e-19	Nfe2l2	18024
3.85982903018743e-23	0.398186346593008	0.619	0.435	6.76010456347027e-19	Sgms2	74442
5.60958983388555e-23	0.259060311358625	0.387	0.207	9.82463563506716e-19	Ptpn12	19248
5.77426068022044e-23	0.220690252329938	0.299	0.134	1.01130401553381e-18	Tmem132a	98170
5.7883678997296e-23	0.284754058474677	0.694	0.511	1.01377475395864e-18	Crk	12928
5.84305748141312e-23	0.350122175848571	0.911	0.752	1.02335308729469e-18	Tuba1c	22146
6.50986390002181e-23	0.256012123966065	0.544	0.351	1.14013756344982e-18	Pea15a	18611
6.58781040610006e-23	0.303231638992683	0.628	0.441	1.15378911452436e-18	2610001J05Rik	66520
7.77131074723726e-23	0.266286929955545	0.912	0.812	1.36106736427113e-18	Cox17	12856
8.22536905377829e-23	0.312467486430442	0.573	0.347	1.44059113607873e-18	Barx2	12023
9.36472107942202e-23	0.890233039280209	0.585	0.444	1.64013724984997e-18	Cyba	13057
9.87973967322889e-23	0.241041744447716	0.407	0.224	1.73033760636931e-18	Nbl1	17965
1.11733099552606e-22	0.306545928366286	0.54	0.362	1.95689350556434e-18	Lrrfip2	71268
1.31615170103015e-22	0.32314219517434	0.492	0.313	2.3051080891842e-18	Pacsin3	80708
1.43506526528864e-22	0.343184527487714	0.902	0.766	2.51337330562652e-18	Ran	19384
1.46221897939892e-22	0.24115757490579	0.593	0.393	2.56093032051927e-18	Bag3	29810
1.64206122172025e-22	0.219929062807475	0.339	0.166	2.87590602372085e-18	Arap2	212285
1.72251050588124e-22	0.216955040944454	0.946	0.871	3.0168049000004e-18	Tma7	66167
1.98129671869828e-22	0.532016107275129	0.275	0.125	3.47004307312818e-18	Rcan1	54720
2.43599927281447e-22	0.306935746296051	0.765	0.618	4.26640912640726e-18	Snrpd1	20641
2.44200701883843e-22	0.377541236873537	0.833	0.636	4.27693109279362e-18	Por	18984
2.6992844471148e-22	0.336421918074505	0.661	0.488	4.72752678067686e-18	Coq10b	67876
2.72732243348017e-22	0.206737950785161	0.286	0.127	4.77663250999717e-18	Ids	15931
2.83479196452905e-22	0.465784969263891	0.248	0.098	4.96485464667618e-18	Gdf15	23886
3.01241085087414e-22	0.296445955609773	0.855	0.687	5.27593636422097e-18	Nenf	66208
3.15942188649495e-22	0.29064077303801	0.522	0.333	5.53341149200725e-18	AI661453	224833
3.16814408952288e-22	0.302678462554583	0.173	0.049	5.54868755839038e-18	Pdpn	14726
3.68969686887666e-22	0.253950258721904	0.453	0.271	6.46213509615059e-18	Dock7	67299
6.16969583263548e-22	0.237814394464788	0.416	0.224	1.08056052812778e-17	Parm1	231440
7.11852742409939e-22	0.294894356464967	0.9	0.685	1.24673889305677e-17	Tgif1	21815
8.16653081789091e-22	0.307558874370967	0.82	0.688	1.43028620744541e-17	Ube2i	22196
9.6363999829686e-22	0.258508767835204	0.216	0.08	1.68771909301712e-17	Dram1	71712
1.02059104927262e-21	0.243191797654473	0.225	0.084	1.78746316369606e-17	Cald1	109624
1.10657223717444e-21	0.291877120434538	0.462	0.283	1.93805061618731e-17	Cdk6	12571
1.21635032697618e-21	0.267809570557755	0.519	0.333	2.13031596266607e-17	Pepd	18624
1.24070775321666e-21	0.282601616866637	0.475	0.304	2.17297555898365e-17	Slc25a10	27376
1.26876394770843e-21	0.319394331223498	0.332	0.158	2.22211317801655e-17	Ccl3	20302
1.47244589633384e-21	0.404376394630106	0.496	0.315	2.57884174283909e-17	Ccl7	20306
1.58388385717983e-21	0.298761828484346	0.869	0.73	2.77401418746475e-17	Gnai2	14678
1.63846402463216e-21	0.219736997973526	0.292	0.133	2.86960589274077e-17	Plekhg6	213522
1.68914110816598e-21	0.229054374969308	0.252	0.104	2.95836173684189e-17	Tnfsf13os	100503827
1.991543611777e-21	0.288490059547528	0.715	0.546	3.48798948166623e-17	Tmbim1	69660
2.04727995124258e-21	0.448273322366552	0.218	0.078	3.58560610660626e-17	Col3a1	12825
2.07085574648799e-21	0.256712028670179	0.809	0.644	3.62689675439907e-17	G3bp1	27041
2.32414672837246e-21	0.252062425600539	0.601	0.436	4.07051058007153e-17	Fbxl5	242960
2.50350532510946e-21	0.208735996605555	0.275	0.124	4.38463922639671e-17	Ptk2b	19229
2.96310143127701e-21	0.248627748700183	0.469	0.292	5.18957584673855e-17	Paip1	218693
3.54160022405083e-21	0.251747963557715	0.326	0.163	6.20275863240262e-17	Nr1d1	217166
3.5826135982646e-21	0.309204803163397	0.84	0.732	6.27458945600062e-17	Ranbp1	19385
3.75575235214578e-21	0.36104541656868	0.393	0.218	6.57782466954812e-17	Sult1c2	69083
3.75859421865174e-21	0.316752349765865	0.582	0.417	6.58280191454665e-17	Acsl5	433256
6.46951423523288e-21	0.252397440102526	0.395	0.227	1.13307072315869e-16	Capn1	12333
9.24918249730222e-21	0.282952083078814	0.514	0.343	1.61990182257751e-16	Mid1	17318
9.65137712510933e-21	0.2138918844511	0.247	0.104	1.69034218969165e-16	Cdc42bpa	226751
9.8625509766461e-21	0.215402188521968	0.111	0.019	1.7273271780498e-16	Procr	19124
9.89732385876203e-21	0.278990180169544	0.991	0.795	1.73341730062358e-16	Fxyd3	17178
1.12992093628583e-20	0.273257192933093	0.496	0.316	1.978943527811e-16	Nfkb2	18034
1.15089463181015e-20	0.260312906937326	0.84	0.714	2.0156768581523e-16	Fkbp1a	14225
1.25314555227598e-20	0.222851962724334	0.206	0.074	2.19475912025616e-16	Olfml3	99543
1.93686146258608e-20	0.277426755764428	0.585	0.412	3.39221916557325e-16	Lamtor3	56692
2.56223315382995e-20	0.461612796901421	0.365	0.21	4.48749514561778e-16	Slc28a3	114304
2.96306358076409e-20	0.224342236426378	0.293	0.143	5.18950955535022e-16	Slc35c1	228368
3.38143744873316e-20	0.243428016407876	0.486	0.311	5.92224954771125e-16	Nt5c2	76952
3.53865298852785e-20	0.287866313811317	0.378	0.218	6.19759684410768e-16	Isoc1	66307
4.18989590574028e-20	0.319900447617869	0.424	0.239	7.33818368931352e-16	Pmaip1	58801
4.36564761578981e-20	0.229204379834446	0.258	0.108	7.64599523429427e-16	Gsta3	14859
4.46025722015695e-20	0.504413822641006	0.219	0.085	7.81169449538288e-16	Trf	22041
4.66850532459805e-20	0.322210850826871	0.416	0.249	8.17642022550102e-16	Metrnl	210029
4.69246918187782e-20	0.259651975593548	0.586	0.424	8.21839052514081e-16	Capza1	12340
5.01473795682196e-20	0.281154944911031	0.973	0.921	8.78281205757799e-16	Ldha	16828
5.10630730343609e-20	0.30884143665457	0.609	0.411	8.94318661123796e-16	4930523C07Rik	67647
5.87881000937975e-20	0.285426099762157	0.794	0.627	1.02961478504277e-15	Lasp1	16796
6.51798991152008e-20	0.277827519953782	0.421	0.258	1.14156075310363e-15	Prnp	19122
6.65487203464511e-20	0.595536541444155	0.802	0.693	1.16553428814774e-15	Fam162a	70186
7.19993639799384e-20	0.264784728879353	0.658	0.49	1.26099686074464e-15	Cuedc2	67116
7.43232483207444e-20	0.247807256013333	0.439	0.273	1.30169737108952e-15	Yaf2	67057
8.16481127411059e-20	0.227551081125158	0.336	0.175	1.42998504654773e-15	Agrn	11603
8.78859520234718e-20	0.213834047057093	0.212	0.082	1.53923456373909e-15	Plek2	27260
9.2805760847165e-20	0.232501007352583	0.954	0.868	1.62540009547725e-15	Atp6v0e	11974
9.72194484244368e-20	0.292071773593494	0.896	0.768	1.70270141970559e-15	Csnk1a1	93687
9.80437083095039e-20	0.273012160890567	0.707	0.518	1.71713750733265e-15	Pttg1ip	108705
1.36304455452862e-19	0.282067129648692	0.834	0.669	2.38723623280142e-15	Tmprss2	50528
1.41298950168175e-19	0.279550702382408	0.779	0.629	2.47470981324542e-15	Hprt	15452
1.41679388608363e-19	0.278407009231914	0.308	0.156	2.48137281208687e-15	Ephb3	13845
1.47701886674964e-19	0.448731437260901	0.362	0.205	2.58685084322531e-15	Spry2	24064
1.68804034401702e-19	0.231052084345721	0.986	0.937	2.9564338585114e-15	Aldoa	11674
1.91050853371564e-19	0.290793450270007	0.698	0.525	3.34606464594957e-15	Bcl10	12042
1.95630289092564e-19	0.278534076016496	0.575	0.42	3.42626888316716e-15	Cblc	80794
2.17714046750599e-19	0.305385686454298	0.456	0.301	3.81304381478999e-15	Gltp	56356
2.44455878971668e-19	0.321473038934144	0.498	0.338	4.28140026430979e-15	Ripk4	72388
2.49076557529129e-19	0.246723370431262	0.485	0.312	4.36232682856516e-15	Fam110a	73847
2.79502002353535e-19	0.261240754967457	0.556	0.379	4.8951980692198e-15	Smim15	75616
4.12709666291016e-19	0.213157150797969	0.364	0.205	7.22819709542085e-15	Map4	17758
4.5353172129345e-19	0.290445194972328	0.793	0.629	7.94315456673348e-15	R3hdm4	109284
5.23489147517597e-19	0.265264070645786	0.544	0.383	9.16838892962319e-15	Map2k1	26395
5.28161566357479e-19	0.259058672663529	0.52	0.353	9.25022167318489e-15	Proser2	227545
5.47748945125353e-19	0.233109975403464	0.36	0.207	9.59327502492543e-15	Tbl1xr1	81004
5.71079034891485e-19	0.270228106190028	0.409	0.243	1.00018782170895e-14	Gstt1	14871
5.74442070314715e-19	0.269724507176783	0.675	0.494	1.00607784194919e-14	Fndc3a	319448
6.41238817532934e-19	0.236547113340016	0.614	0.447	1.12306566502718e-14	Dda1	66498
6.98081860732462e-19	0.295465661311191	0.984	0.852	1.22262057088683e-14	Cldn4	12740
8.38067860440716e-19	0.218874898196016	0.445	0.274	1.46779205077587e-14	Rhog	56212
1.02920262010387e-18	0.342086312204077	0.393	0.231	1.80254546884991e-14	Timp1	21857
1.06403720630889e-18	0.560593671989399	0.615	0.428	1.86355476312939e-14	F3	14066
1.1210031086445e-18	0.260464524156849	0.725	0.574	1.96332484447998e-14	Ctnnd1	12388
1.1527042373497e-18	0.265062134116709	0.828	0.695	2.01884620129426e-14	Pfdn1	67199
1.22515671315387e-18	0.356214377977241	0.298	0.149	2.14573946741769e-14	Gjb4	14621
1.31997192166326e-18	0.264941948855324	0.418	0.254	2.31179882360103e-14	Fuom	69064
1.33517808983479e-18	0.819370849684903	0.272	0.129	2.33843090653665e-14	Areg	11839
1.39398117603295e-18	0.259695331937263	0.827	0.643	2.44141863170411e-14	Cttn	13043
1.55426639039276e-18	0.257037568190615	0.641	0.501	2.72214215613388e-14	Txnl4a	27366
1.70610280595855e-18	0.254879319500287	0.634	0.474	2.98806845435581e-14	Nras	18176
2.08991301635848e-18	0.240129279478401	0.42	0.259	3.66027365685025e-14	Blcap	53619
2.25308875759001e-18	0.22349270762413	0.354	0.195	3.94605965004313e-14	Tspan17	74257
2.30815431951941e-18	0.210256304568274	0.319	0.165	4.04250147520629e-14	Irak2	108960
2.45917452308209e-18	0.289141727744672	0.691	0.545	4.30699825972597e-14	Zbtb7a	16969
2.82973127798556e-18	0.278001980711362	0.908	0.798	4.95599136026391e-14	Pfdn2	18637
2.8989003951717e-18	0.249624236364477	0.621	0.469	5.07713415210372e-14	Nus1	52014
3.2312014892528e-18	0.239611589419673	0.636	0.46	5.65912628827735e-14	Myo6	17920
3.78779448412801e-18	0.245435647655395	0.609	0.44	6.63394325950179e-14	Mbd2	17191
3.89956832204088e-18	0.277910209533497	0.355	0.207	6.8297039592224e-14	Slc4a2	20535
3.99907158623634e-18	0.283026679385954	0.436	0.275	7.00397397613432e-14	Trim16	94092
4.81769980379621e-18	0.254853549418487	0.284	0.139	8.43771943636868e-14	Csf1	12977
4.95559280607154e-18	0.255556570907347	0.361	0.21	8.67922524055369e-14	Pdzd8	107368
5.69845784874288e-18	0.204239234520722	0.487	0.319	9.98027907628827e-14	Ptgfrn	19221
5.85473043220853e-18	0.202881788488921	0.181	0.067	1.025397487897e-13	Lgalsl	216551
6.21936046737126e-18	0.286759859865569	0.744	0.561	1.0892587922554e-13	Fosl2	14284
6.27394296905301e-18	0.230189668655675	0.505	0.35	1.09881837159994e-13	Ccdc107	622404
6.67258052667708e-18	0.230895052761729	0.626	0.465	1.16863575344222e-13	Alad	17025
8.31794606650919e-18	0.256328262179892	0.964	0.933	1.45680507408842e-13	Eif3f	66085
9.56160377827867e-18	0.256675406109429	0.725	0.539	1.67461928572773e-13	Vps37b	330192
1.02912464840174e-17	0.2372239268175	0.635	0.469	1.80240890921081e-13	Gadd45gip1	102060
1.07038978528238e-17	0.277281264945328	0.562	0.385	1.87468066994356e-13	Bcl3	12051
1.11954412230489e-17	0.206393319640343	0.371	0.215	1.96076957580478e-13	Sestd1	228071
1.1602030074219e-17	0.21425726980111	0.241	0.11	2.03197954719871e-13	Stx11	74732
1.28816565988351e-17	0.269900718095117	0.774	0.619	2.25609333671997e-13	Ywhab	54401
1.293688564174e-17	0.212310613332972	0.339	0.188	2.26576615129434e-13	Ssh1	231637
1.38453342585288e-17	0.231757809705481	0.411	0.248	2.42487184203873e-13	P4ha2	18452
1.39013783554685e-17	0.366819864260739	0.636	0.465	2.43468740517675e-13	Srgn	19073
1.51447727800958e-17	0.231711603987077	0.944	0.782	2.65245550470597e-13	Ctnnb1	12387
1.53502651883251e-17	0.29293273612081	0.888	0.72	2.68844544508326e-13	Cib1	23991
1.72276712782991e-17	0.32317148737472	0.552	0.403	3.0172543476813e-13	Ugcg	22234
1.80852687061858e-17	0.201990258010822	0.335	0.186	3.16745396120138e-13	Pls1	102502
1.9438618284517e-17	0.229500288959457	0.671	0.493	3.40447960635031e-13	Mboat1	218121
1.9733071631195e-17	0.249277728890525	0.189	0.074	3.45605016548749e-13	Plpp3	67916
1.97503978108094e-17	0.24789575470183	0.736	0.573	3.45908467258515e-13	H2afy	NA
2.00722956509621e-17	0.336804191555377	0.401	0.255	3.5154618603095e-13	Fam213a	NA
2.09734493562836e-17	0.914959503702108	0.148	0.046	3.6732899202595e-13	Krt17	16667
2.24355255409999e-17	0.221027397926602	0.32	0.173	3.92935794325072e-13	Arhgef3	71704
2.33998908684983e-17	0.249218206677644	0.478	0.328	4.09825688670879e-13	Med31	67279
2.35243556989547e-17	0.202369475134652	0.339	0.189	4.12005565711492e-13	Agps	228061
2.50671959227758e-17	0.287131608290332	0.835	0.69	4.39026869391495e-13	Rnf128	66889
2.66571699492625e-17	0.271082990530605	0.805	0.666	4.66873674491383e-13	Arpc4	68089
3.17197956247373e-17	0.233851407801123	0.424	0.26	5.55540500571649e-13	Sgpl1	20397
3.4587688333412e-17	0.235509046955278	0.614	0.451	6.05768773471378e-13	Cebpg	12611
3.54186062299425e-17	0.237260819008871	0.446	0.298	6.20321469511214e-13	Tln1	21894
4.90861831531099e-17	0.303279353326419	0.613	0.482	8.59695411743568e-13	Gm17018	NA
5.45014393721826e-17	0.237809808340482	0.751	0.602	9.54538209164406e-13	Polr2g	67710
7.27133210062777e-17	0.278415076434451	0.529	0.382	1.27350110410395e-12	Epn3	71889
8.96823073961876e-17	0.244430275367297	0.859	0.649	1.57069593173683e-12	Nucb2	53322
9.20505553917916e-17	0.234017908475827	0.415	0.268	1.61217342713184e-12	Gls	14660
1.10609945073126e-16	0.261550018957112	0.915	0.812	1.93722257801074e-12	Ppp1ca	19045
1.11867317590182e-16	0.246381725798162	0.775	0.562	1.95924420027444e-12	Mfge8	17304
1.25937054845954e-16	0.246470369704122	0.584	0.427	2.20566157857204e-12	Abhd17c	70178
1.27432641511322e-16	0.228760774744476	0.428	0.272	2.23185528342929e-12	Met	17295
1.37621320989137e-16	0.275535830114233	0.779	0.646	2.41029981580375e-12	Actr2	66713
1.42578273120871e-16	0.22843713904382	0.473	0.314	2.49711587543893e-12	Tmem98	103743
1.43704639371086e-16	0.222723129156877	0.473	0.325	2.5168430539452e-12	Scamp3	24045
1.43924508619543e-16	0.215725712037071	0.792	0.624	2.52069384396268e-12	Vps29	56433
1.52587443430811e-16	0.24607149716669	0.544	0.393	2.67241648424722e-12	Tmed5	73130
1.77037939461413e-16	0.208502620572885	0.459	0.303	3.10064247172719e-12	Coro1c	23790
1.98553311347362e-16	0.252250429622851	0.429	0.265	3.47746269493771e-12	Socs3	12702
2.24374648744676e-16	0.27642251668636	0.588	0.447	3.92969759811425e-12	Abi1	11308
2.39071497869795e-16	0.246089484900891	0.904	0.817	4.18709821369158e-12	Ndufb8	67264
2.42639607772066e-16	0.247796145770394	0.878	0.706	4.24959009051997e-12	Rtn4	68585
2.62746915152066e-16	0.248133164311935	0.891	0.78	4.60174947197328e-12	Vdac2	22334
3.01451899620789e-16	0.244456525061646	0.306	0.163	5.2796285699585e-12	Ldlr	16835
3.07658276157831e-16	0.223872346639429	0.254	0.122	5.38832704862824e-12	Pde4b	18578
3.12787895732621e-16	0.26181723883912	0.891	0.8	5.47816720586113e-12	Mdh2	17448
3.89649407397927e-16	0.205724670498913	0.322	0.182	6.8243197211673e-12	Ift172	67661
3.98722935626902e-16	0.223722886556319	0.52	0.355	6.98323349456956e-12	Rac3	170758
4.35483593886878e-16	0.224374833584295	0.474	0.329	7.62705966333479e-12	Sssca1	NA
4.40940065373431e-16	0.210226593827756	0.464	0.315	7.72262430495026e-12	Ssbp4	76900
4.60309496359173e-16	0.271240932843054	0.515	0.351	8.06186051923456e-12	Myadm	50918
4.77449182932843e-16	0.202286120990673	0.279	0.141	8.36204498988582e-12	Tnfrsf23	79201
4.78500286424717e-16	0.247092539609138	0.704	0.568	8.3804540164425e-12	Sept7	235072
5.34671551829044e-16	0.249609322320486	0.598	0.454	9.36423755873387e-12	Nap1l1	53605
6.6408119845559e-16	0.23627816233885	0.348	0.207	1.16307181097512e-11	Micall1	27008
8.06187628686039e-16	0.215024085330036	0.376	0.224	1.41195701288073e-11	Casp4	12363
9.26450505177379e-16	0.235907287052024	0.552	0.409	1.62258541476766e-11	Nfkbib	18036
9.37002194642926e-16	0.228910802265435	0.636	0.474	1.64106564369762e-11	Fam96b	NA
1.09833274068257e-15	0.213536904086546	0.362	0.215	1.92361996203146e-11	Slc35e4	103710
1.15657198732489e-15	0.251175581893469	0.355	0.209	2.02562017860081e-11	Tubb2b	73710
1.27209256591952e-15	0.257954906796386	0.639	0.482	2.22794291995145e-11	B4galnt1	14421
1.27501265403054e-15	0.223090148732254	0.936	0.883	2.23305716226908e-11	Arpc3	56378
1.28497898841099e-15	0.255229298319567	0.642	0.514	2.25051220030301e-11	Rnaseh2c	68209
1.71605576725583e-15	0.242315979213452	0.658	0.51	3.00550007077187e-11	9530068E07Rik	213673
2.07663803137473e-15	0.208090690287664	0.276	0.149	3.6370238481497e-11	Ppard	19015
2.62461008001984e-15	0.252856578431935	0.431	0.291	4.59674209414674e-11	Kdm7a	338523
2.85124331396753e-15	0.209939524093414	0.624	0.445	4.99366754008273e-11	Midn	59090
2.95710881400996e-15	0.204726180692867	0.536	0.37	5.17908037685705e-11	Tgfbr2	21813
3.22487754604323e-15	0.234786408452349	0.44	0.293	5.64805053414012e-11	Zdhhc5	228136
3.96416149905687e-15	0.313640855495918	0.945	0.764	6.94283244944821e-11	Neat1	66961
4.62429324356255e-15	0.2019103779609	0.806	0.679	8.09898718677545e-11	Trmt112	67674
5.71826060280768e-15	0.229763372493907	0.733	0.601	1.00149616197574e-10	Cd82	12521
6.27639642314349e-15	0.22225938164276	0.829	0.721	1.09924806954935e-10	Arhgdia	192662
6.53009740003991e-15	0.236856975372924	0.98	0.921	1.14368125864299e-10	Txn1	22166
7.13245761429923e-15	0.201312224975731	0.494	0.346	1.24917862656837e-10	Eef1e1	66143
7.15159277813425e-15	0.282919719641807	0.114	0.032	1.25252995916243e-10	Inhba	16323
7.9280294133214e-15	0.260832169137943	0.275	0.156	1.38851507144911e-10	Ankrd50	99696
8.07579389929418e-15	0.202506983661236	0.36	0.222	1.41439454352238e-10	Eaf1	74427
8.33324321370752e-15	0.200285007023061	0.408	0.266	1.45948421644874e-10	Idh3a	67834
8.98571228879803e-15	0.204038582193352	0.413	0.271	1.57375765026009e-10	Stx6	58244
9.03025819995709e-15	0.26017171613263	0.66	0.524	1.58155942114049e-10	Gng12	14701
9.45714013362484e-15	0.202474257331316	0.144	0.051	1.65632352300305e-10	Upp1	22271
9.56048516878622e-15	0.21347221882548	0.562	0.421	1.67442337246122e-10	Golga7	57437
1.06779706233878e-14	0.204808224578474	0.524	0.369	1.87013977498015e-10	Pak1	18479
1.22892728952167e-14	0.216508919562863	0.727	0.599	2.15234325486825e-10	Pin4	69713
1.23313320635917e-14	0.240276247809923	0.711	0.557	2.15970949761745e-10	Wasl	73178
1.30841323812597e-14	0.201302134581721	0.334	0.201	2.29155494525383e-10	Cbx5	12419
1.88232555832587e-14	0.202201523297692	0.345	0.212	3.29670498285193e-10	Mthfsl	100039707
2.37270963068655e-14	0.201206659025125	0.244	0.126	4.15556364718442e-10	Ccdc122	108811
2.47420825941734e-14	0.237748969556282	0.431	0.286	4.33332834554353e-10	Nectin4	71740
2.95643427483669e-14	0.207547348497433	0.834	0.681	5.17789898894899e-10	Bax	12028
3.4659669257228e-14	0.206536880356049	0.593	0.431	6.07029447371091e-10	Traf4	22032
3.50693398967037e-14	0.209835564810856	0.474	0.344	6.14204418950868e-10	Rce1	19671
4.18425914658996e-14	0.255121200172294	0.634	0.505	7.32831146933765e-10	Mtpn	14489
4.36468473594536e-14	0.229091315381116	0.513	0.353	7.6443088465347e-10	Mpzl3	319742
4.67282784799908e-14	0.244695813053651	0.775	0.621	8.18399069298559e-10	Anp32b	67628
6.83647693431899e-14	0.459437951933323	0.547	0.376	1.19734057027663e-09	Gsdmc2	331063
7.32644789184725e-14	0.223757285790103	0.679	0.535	1.28315408377813e-09	Tpd52l2	66314
8.57510464100927e-14	0.225879874297283	0.401	0.271	1.50184382682636e-09	Wbp1l	226178
1.1845071556656e-13	0.210535023029078	0.428	0.297	2.07454583243273e-09	Adgrg6	215798
1.28491156033704e-13	0.206458347853365	0.412	0.278	2.25039410677429e-09	Tnfaip1	21927
1.32804629123933e-13	0.214645479220014	0.454	0.315	2.32594027447657e-09	Rras2	66922
1.48020789028727e-13	0.209733837593886	0.8	0.651	2.59243609904912e-09	Cd2ap	12488
1.50152170420632e-13	0.236709920550171	0.819	0.674	2.62976511274695e-09	Arl6ip1	54208
1.5190847635525e-13	0.455876914681351	0.418	0.276	2.66052505488585e-09	Lyz2	17105
1.58491695754826e-13	0.215254005232218	0.522	0.389	2.77582355945003e-09	Dpp3	75221
1.67883839094514e-13	0.263825109675818	0.714	0.581	2.94031755790132e-09	Ptges	64292
1.81379583052849e-13	0.301258579637755	0.432	0.301	3.17668201758761e-09	Pdgfa	18590
3.050777046017e-13	0.230807564212087	0.478	0.344	5.34313091839417e-09	Selenoi	28042
3.34498471826441e-13	0.204096421645588	0.544	0.415	5.85840623556829e-09	Elovl1	54325
3.9235927679699e-13	0.205286381227619	0.955	0.837	6.87178037382249e-09	Rac1	19353
3.96602342398988e-13	0.201136136125084	0.346	0.216	6.94609342477588e-09	Hs6st1	50785
4.90011304751545e-13	0.21358619090806	0.414	0.282	8.58205799141856e-09	Il10rb	16155
5.27877072959037e-13	0.201095164957116	0.615	0.487	9.24523905580458e-09	Bola3	78653
5.72820539566189e-13	0.222284643481167	0.519	0.362	1.00323789299622e-08	Pard6b	58220
6.4083164357679e-13	0.230089212823599	0.453	0.321	1.12235254056039e-08	Aebp2	11569
7.39639727921031e-13	0.205038441993322	0.438	0.307	1.29540501948089e-08	Cyfip1	20430
8.37484807272796e-13	0.238211807842313	0.916	0.738	1.46677089145757e-08	Aplp2	11804
1.00461601599278e-12	0.236970520982154	0.775	0.668	1.75948449040975e-08	Bnip3l	12177
1.23383653974533e-12	0.204121548729305	0.328	0.201	2.16094131570998e-08	Tns3	319939
1.24616229672091e-12	0.254266907970135	0.948	0.865	2.18252864647701e-08	Tpi1	21991
1.68546054780627e-12	0.207074877908194	0.942	0.844	2.9519156034279e-08	Sumo2	170930
1.86910483752303e-12	0.239902496397323	0.762	0.63	3.27355021243784e-08	Ppp1r14b	18938
2.23400477567047e-12	0.42087027036997	0.591	0.462	3.91263596410926e-08	Slc39a1	30791
2.37092556643924e-12	0.239653028782271	0.695	0.553	4.15243903706169e-08	Cd151	12476
2.4949254466118e-12	0.286385703414363	0.388	0.263	4.3696124271959e-08	Gjb2	14619
2.69863790148257e-12	0.208337117683982	0.987	0.955	4.72639442065657e-08	Rpsa	16785
3.24892947441243e-12	0.206344127937755	0.206	0.102	5.69017508148592e-08	Ccnd2	12444
3.34268555285096e-12	0.219086772365888	0.664	0.533	5.85437947726316e-08	Fuca2	66848
3.86527666699544e-12	0.207915720541353	0.484	0.351	6.76964555457582e-08	Tbc1d10a	103724
5.00511308224673e-12	0.218296220389781	0.608	0.482	8.76595505224692e-08	Bad	12015
5.86560806359468e-12	0.231943143184797	0.215	0.11	1.02730259625797e-07	Ovol1	18426
8.21113682050782e-12	0.200798952609248	0.271	0.162	1.43809850274374e-07	Ext1	14042
1.28312476582884e-11	0.214903402143195	0.875	0.765	2.24726471487263e-07	Dnajb6	23950
1.36522010181927e-11	0.276910298357942	0.605	0.465	2.39104648632627e-07	Slc4a7	218756
1.47443048344644e-11	0.211748113228818	0.513	0.379	2.58231754870809e-07	Emp2	13731
2.32624708364215e-11	0.268592623841214	0.713	0.593	4.07418914229086e-07	Tob1	22057
3.77249230908247e-11	0.210954112220929	0.389	0.276	6.60714303012704e-07	Atp8b1	54670
1.04225449144926e-10	0.200099824297062	0.659	0.52	1.82540451632423e-06	Plekhb2	226971
1.12195198617836e-10	0.229275521776212	0.551	0.436	1.96498670859278e-06	Slc44a1	100434
1.21876099916011e-10	0.240062487942508	0.102	0.036	2.13453801392902e-06	Gja1	14609
6.18583484107646e-10	0.260732461258456	0.478	0.358	1.08338711406613e-05	Alas1	11655
7.11267113251247e-10	0.49031496354811	0.149	0.071	1.24571322214823e-05	Il33	77125
8.45606730629867e-10	0.201273112760842	0.667	0.563	1.48099562802515e-05	Ccdc124	234388
3.56890329726969e-09	0.223371780625736	0.72	0.573	6.25057723483813e-05	Trib1	211770
3.84893413105706e-09	0.387137455549451	0.2	0.11	6.74102323713333e-05	Sparc	20692
4.44333326694078e-09	0.239096488440016	0.56	0.462	7.78205388372009e-05	Lpp	210126
1.24006626204319e-08	0.219112438676984	0.158	0.079	0.000217185205134244	Clec4e	56619
1.67289455760535e-08	0.218284386300013	0.886	0.74	0.000292990752819001	Vmp1	75909
1.70208634986346e-08	0.504309429901398	0.26	0.166	0.000298103403315086	Krt6a	16687
2.58173036120857e-08	0.233642478508007	0.424	0.33	0.000452164255462069	Smad7	17131
2.72491409800085e-08	0.242812923575837	0.349	0.246	0.000477241455123869	Hmox1	15368
7.54294745542205e-08	0.2955767462741	0.433	0.312	0.00132107181734262	Krt4	16682
9.90122991619029e-08	0.362553920602685	0.108	0.049	0.00173410140752157	Col1a1	12842
1.6181007592323e-07	0.20130848256166	0.698	0.596	0.00283394166971945	Tuba1b	22143
7.69847265741274e-07	0.20447350925405	0.266	0.182	0.0134831050121927	Rnf186	66825
1.53935144835862e-06	0.318430432434742	0.132	0.072	0.0269602012665529	BC100530	NA
5.46079966425914e-06	0.262338420864734	0.284	0.204	0.0956404453198346	Lgals1	16852
6.43544305174342e-06	0.218824281457056	0.504	0.432	0.112710349608234	Ctsc	13032
1.10434031090729e-05	0.205682763009648	0.119	0.066	0.193414162052302	Igfbp3	16009
4.56587369015724e-05	0.340360986651963	0.18	0.12	0.799667118094139	Ccl6	20305
5.95502009635646e-05	0.545727887260694	0.268	0.346	1	Ctla2a	13024
6.52788745529928e-05	0.351559767479353	0.128	0.076	1	Col1a2	12843
0.000303126976102914	0.228504771734588	0.645	0.575	1	Irf6	54139
0.00106031094374303	0.314535085612216	0.744	0.671	1	Ifitm3	66141
0.0439486491155502	0.280690669365809	0.278	0.235	1	Wfdc17	100034251
0.060925410557306	0.35246366377977	0.754	0.689	1	Apoe	11816
0.127348896661101	0.94595925389156	0.235	0.227	1	2210407C18Rik	78354
0.196969197743691	0.27990179440784	0.125	0.11	1	Ifitm1	68713
